# Supplementary material for: Comparative transcriptome analysis reveals molecular response to salinity stress of salt-tolerant and sensitive genotypes of indica rice at seedling stage
Source: Sci Rep. 2018 Feb 1;8:2085. doi: 10.1038/s41598-018-19984-w (PMC5794784; doi:10.1038/s41598-018-19984-w)
Supplement: Supplementary file 2 — Supplementary Table S1 [file 41598_2018_19984_MOESM2_ESM.xls]

## Sheet: S1
Comparative transcriptome analysis reveals molecular response to salinity stress of salt-tolerant and sensitive genotypes of indica rice at seedling stage Jun Wang1, 2, Jinyan Zhu1, 2, Yadong Zhang 1,Fangjun Fan1, 2, Wenqi Li1, 2, Fangquan Wang1, 2,Weigong Zhong1, 2, Cailin Wang 1, Jie Yang 1, 2 1. Institute of Food Crops, Jiangsu Academy of Agricultural Sciences/Nanjing Branch of Chinese Nationa…
Supplementary Table S1. The physiological and morphological data of rice response to salt stress
Leave sample ID	IR28 leaf total length (cm)	IR28 dead leaf length (cm)	IR28 DLBR	Xian156 Leaf total length (cm)	Xian156 Deal leaf length (cm)	Xian156 DLBR (%)	IR28 control weight (g)	IR28 treated weight (g)	Xian156 control weight (g)	Xian156 treated weight (g)	IR28 control height (cm)	IR28 treated height (cm)	Xian156 control height (cm)	Xian156 treated height (cm)
1	37.5	27.1	0.722667	35.5	16.2	0.456338	0.366	0.086	0.216	0.191	16.8	9.5	14.2	9.9
2	32.5	27.9	0.858462	36.3	12.5	0.344353	0.332	0.101	0.283	0.235	16.2	10.7	13.8	10.3
3	35.6	29.1	0.817416	38.2	10.1	0.264398	0.347	0.113	0.32	0.252	16.9	10.9	13.6	12.1
4	34.2	28.9	0.845029	33.8	14.2	0.420118	0.363	0.148	0.256	0.213	17.3	11.1	14.5	11.1
5	33.1	29.8	0.900302	30.1	11.6	0.385382	0.315	0.106	0.243	0.199	17.2	10.3	14.6	12.1
6	30.9	25.6	0.828479	39.5	15.6	0.394937	0.294	0.103	0.227	0.191	16.4	11.3	14.7	10.9
7	31.6	28.8	0.911392	36.4	13.3	0.365385	0.401	0.092	0.302	0.163	17.3	10.8	15	11.5
8	33.9	29.2	0.861357	34.3	11.4	0.332362	0.296	0.123	0.284	0.165	16.7	10.9	13.7	10.4
9	35.2	29.1	0.826705	38.2	10.6	0.277487	0.413	0.126	0.311	0.196	16.9	10.3	13.9	11.4
10	33.6	28.9	0.860119	31.6	14.2	0.449367	0.456	0.101	0.275	0.192	16.8	11.5	15.1	10.8
Average	33.81	28.44	0.843193	35.39	12.97	0.369013	0.3583	0.1099	0.2717	0.1997	16.85	10.73	14.31	11.05
Note: DLBR represents Dead leafm blade rate.
