# Supplementary material for: Comparative transcriptome analysis reveals molecular response to salinity stress of salt-tolerant and sensitive genotypes of indica rice at seedling stage
Source: Sci Rep. 2018 Feb 1;8:2085. doi: 10.1038/s41598-018-19984-w (PMC5794784; doi:10.1038/s41598-018-19984-w)
Supplement: Supplementary file 3 — Supplementary Table S2 [file 41598_2018_19984_MOESM3_ESM.xls]

## Sheet: S2
Comparative transcriptome analysis reveals molecular response to salinity stress of salt-tolerant and sensitive genotypes of indica rice at seedling stage Jun Wang1, 2, Jinyan Zhu1, 2, Yadong Zhang 1,Fangjun Fan1, 2, Wenqi Li1, 2, Fangquan Wang1, 2,Weigong Zhong1, 2, Cailin Wang 1, Jie Yang 1, 2 1. Institute of Food Crops, Jiangsu Academy of Agricultural Sciences/Nanjing Branch of Chinese Nationa…
Table S2. Optimized gene structure of rice indica
Gene ID	Locus	Strand	Site	OriginalRegion	OptimizeRegion
BGIOSGA000001	Chr01:47275119-47279135	-	3'	47275570-47275662	47275119-47275662
BGIOSGA000001	Chr01:47275119-47279135	-	5'	47278477-47278635	47278477-47279135
BGIOSGA000002	Chr01:47247029-47259816	-	3'	47247293-47247520	47247029-47247520
BGIOSGA000002	Chr01:47247029-47259816	-	5'	47259551-47259724	47259551-47259816
BGIOSGA000004	Chr01:47220115-47228054	-	3'	47223283-47223346	47220115-47223346
BGIOSGA000004	Chr01:47220115-47228054	-	5'	47227777-47227888	47227777-47228054
BGIOSGA000006	Chr01:47205622-47209326	-	5'	47208026-47208329	47208026-47209326
BGIOSGA000007	Chr01:47200370-47203475	-	3'	47200465-47200566	47200370-47200566
BGIOSGA000007	Chr01:47200370-47203475	-	5'	47203233-47203344	47203233-47203475
BGIOSGA000009	Chr01:47163339-47178829	-	5'	47178172-47178554	47178172-47178829
BGIOSGA000011	Chr01:47095787-47099887	-	5'	47099453-47099524	47099453-47099887
BGIOSGA000014	Chr01:47071376-47081293	-	5'	47080927-47081160	47080927-47081293
BGIOSGA000015	Chr01:47039479-47043138	-	3'	47039746-47040188	47039479-47040188
BGIOSGA000015	Chr01:47039479-47043138	-	5'	47042811-47042868	47042811-47043138
BGIOSGA000016	Chr01:47035503-47038098	-	3'	47035745-47035912	47035503-47035912
BGIOSGA000016	Chr01:47035503-47038098	-	5'	47037916-47038074	47037916-47038098
BGIOSGA000017	Chr01:47025164-47028370	-	3'	47025641-47025667	47025164-47025667
BGIOSGA000017	Chr01:47025164-47028370	-	5'	47028129-47028312	47028129-47028370
BGIOSGA000020	Chr01:46914062-46920703	-	3'	46914698-46914735	46914062-46914735
BGIOSGA000020	Chr01:46914062-46920703	-	5'	46919712-46920167	46919712-46920703
BGIOSGA000024	Chr01:46904034-46906422	-	3'	46904329-46904454	46904034-46904454
BGIOSGA000024	Chr01:46904034-46906422	-	5'	46905687-46906121	46905687-46906422
BGIOSGA000025	Chr01:46894225-46903658	-	5'	46901707-46903407	46901707-46903658
BGIOSGA000027	Chr01:46881004-46886931	-	3'	46883424-46883540	46881004-46883540
BGIOSGA000027	Chr01:46881004-46886931	-	5'	46886269-46886661	46886269-46886931
BGIOSGA000029	Chr01:46861030-46863745	-	3'	46861274-46861415	46861030-46861415
BGIOSGA000029	Chr01:46861030-46863745	-	5'	46863330-46863527	46863330-46863745
BGIOSGA000030	Chr01:46856074-46860098	-	3'	46856324-46856608	46856074-46856608
BGIOSGA000030	Chr01:46856074-46860098	-	5'	46859564-46859727	46859564-46860098
BGIOSGA000032	Chr01:46814578-46818365	-	3'	46814785-46814927	46814578-46814927
BGIOSGA000033	Chr01:46793581-46836283	-	3'	46794032-46794121	46793581-46794121
BGIOSGA000035	Chr01:46774210-46777558	-	3'	46774714-46774829	46774210-46774829
BGIOSGA000035	Chr01:46774210-46777558	-	5'	46777199-46777498	46777199-46777558
BGIOSGA000036	Chr01:46771507-46781996	-	3'	46771771-46771881	46771507-46771881
BGIOSGA000041	Chr01:46725131-46728667	-	5'	46727534-46728478	46727534-46728667
BGIOSGA000043	Chr01:46690101-46700175	-	3'	46690326-46690442	46690101-46690442
BGIOSGA000045	Chr01:46669899-46675114	-	3'	46670664-46671326	46669899-46671326
BGIOSGA000045	Chr01:46669899-46675114	-	5'	46673404-46673499	46673404-46675114
BGIOSGA000049	Chr01:46639180-46642444	-	3'	46639490-46639729	46639180-46639729
BGIOSGA000049	Chr01:46639180-46642444	-	5'	46641872-46641933	46641872-46642444
BGIOSGA000051	Chr01:46626755-46629804	-	3'	46627083-46627270	46626755-46627270
BGIOSGA000054	Chr01:46561473-46566367	-	3'	46561808-46561873	46561473-46561873
BGIOSGA000055	Chr01:46557097-46560849	-	3'	46557347-46557397	46557097-46557397
BGIOSGA000055	Chr01:46557097-46560849	-	5'	46560345-46560582	46560345-46560849
BGIOSGA000056	Chr01:46550633-46553658	-	3'	46552078-46552107	46550633-46552107
BGIOSGA000056	Chr01:46550633-46553658	-	5'	46552176-46552322	46552176-46553658
BGIOSGA000058	Chr01:46527286-46530312	-	3'	46527416-46527526	46527286-46527526
BGIOSGA000058	Chr01:46527286-46530312	-	5'	46530111-46530164	46530111-46530312
BGIOSGA000060	Chr01:46499486-46501895	-	3'	46499770-46499838	46499486-46499838
BGIOSGA000060	Chr01:46499486-46501895	-	5'	46501615-46501617	46501615-46501895
BGIOSGA000061	Chr01:46492993-46499167	-	5'	46498774-46499029	46498774-46499167
BGIOSGA000063	Chr01:46486777-46490030	-	3'	46486990-46487110	46486777-46487110
BGIOSGA000063	Chr01:46486777-46490030	-	5'	46489660-46489798	46489660-46490030
BGIOSGA000068	Chr01:46391376-46439509	-	5'	46439230-46439232	46439230-46439509
BGIOSGA000070	Chr01:46427886-46432182	-	3'	46428446-46428529	46427886-46428529
BGIOSGA000071	Chr01:46413459-46426251	-	3'	46413724-46414101	46413459-46414101
BGIOSGA000075	Chr01:46368371-46376263	-	3'	46368744-46368887	46368371-46368887
BGIOSGA000075	Chr01:46368371-46376263	-	5'	46375913-46376143	46375913-46376263
BGIOSGA000077	Chr01:46319318-46323271	-	3'	46319914-46320045	46319318-46320045
BGIOSGA000079	Chr01:46289292-46292195	-	3'	46289509-46289622	46289292-46289622
BGIOSGA000079	Chr01:46289292-46292195	-	5'	46291834-46292130	46291834-46292195
BGIOSGA000080	Chr01:46214486-46218545	-	3'	46214820-46214923	46214486-46214923
BGIOSGA000088	Chr01:46122099-46126551	-	3'	46122340-46122647	46122099-46122647
BGIOSGA000098	Chr01:45954898-45962343	-	3'	45955353-45955485	45954898-45955485
BGIOSGA000098	Chr01:45954898-45962343	-	5'	45961900-45961968	45961900-45962343
BGIOSGA000101	Chr01:45909959-45915744	-	5'	45914881-45915671	45914881-45915744
BGIOSGA000103	Chr01:45887995-45894646	-	3'	45888307-45888381	45887995-45888381
BGIOSGA000103	Chr01:45887995-45894646	-	5'	45894282-45894501	45894282-45894646
BGIOSGA000104	Chr01:45878413-45883729	-	5'	45883391-45883612	45883391-45883729
BGIOSGA000109	Chr01:45824293-45829504	-	5'	45828792-45829349	45828792-45829504
BGIOSGA000111	Chr01:45806122-45813341	-	5'	45812892-45813259	45812892-45813341
BGIOSGA000112	Chr01:45729651-45781095	-	5'	45780087-45780617	45780087-45781095
BGIOSGA000113	Chr01:45754208-45762179	-	5'	45761611-45761871	45761611-45762179
BGIOSGA000127	Chr01:45463106-45471064	-	5'	45470346-45470464	45470346-45471064
BGIOSGA000130	Chr01:45445949-45452162	-	5'	45451842-45451967	45451842-45452162
BGIOSGA000134	Chr01:45429710-45433567	-	5'	45433237-45433276	45433237-45433567
BGIOSGA000142	Chr01:45278404-45286941	-	3'	45278568-45278942	45278404-45278942
BGIOSGA000144	Chr01:45201703-45204081	-	3'	45202034-45202091	45201703-45202091
BGIOSGA000144	Chr01:45201703-45204081	-	5'	45203870-45204042	45203870-45204081
BGIOSGA000146	Chr01:45192437-45195496	-	3'	45193462-45193467	45192437-45193467
BGIOSGA000146	Chr01:45192437-45195496	-	5'	45193722-45195076	45193722-45195496
BGIOSGA000147	Chr01:45172720-45177224	-	3'	45173077-45173159	45172720-45173159
BGIOSGA000160	Chr01:45060669-45078497	-	5'	45078126-45078174	45078126-45078497
BGIOSGA000164	Chr01:45043231-45049007	-	3'	45044427-45044616	45043231-45044616
BGIOSGA000165	Chr01:45029966-45032080	-	3'	45030163-45030504	45029966-45030504
BGIOSGA000165	Chr01:45029966-45032080	-	5'	45031831-45032028	45031831-45032080
BGIOSGA000167	Chr01:45010276-45017318	-	3'	45011189-45011407	45010276-45011407
BGIOSGA000167	Chr01:45010276-45017318	-	5'	45016968-45017090	45016968-45017318
BGIOSGA000173	Chr01:44948155-44955610	-	5'	44954571-44954948	44954571-44955610
BGIOSGA000177	Chr01:44915913-44920323	-	3'	44916086-44916182	44915913-44916182
BGIOSGA000177	Chr01:44915913-44920323	-	5'	44919220-44920161	44919220-44920323
BGIOSGA000178	Chr01:44911759-44913468	-	3'	44912008-44912461	44911759-44912461
BGIOSGA000178	Chr01:44911759-44913468	-	5'	44913066-44913227	44913066-44913468
BGIOSGA000179	Chr01:44893471-44896171	-	3'	44893947-44894004	44893471-44894004
BGIOSGA000179	Chr01:44893471-44896171	-	5'	44895076-44895608	44895076-44896171
BGIOSGA000181	Chr01:44875725-44878287	-	5'	44877967-44877999	44877967-44878287
BGIOSGA000182	Chr01:44871952-44874714	-	5'	44873552-44873796	44873552-44874714
BGIOSGA000191	Chr01:44744569-44747742	-	3'	44744768-44744883	44744569-44744883
BGIOSGA000191	Chr01:44744569-44747742	-	5'	44747291-44747447	44747291-44747742
BGIOSGA000192	Chr01:44740764-44744268	-	3'	44741042-44741662	44740764-44741662
BGIOSGA000192	Chr01:44740764-44744268	-	5'	44743797-44744082	44743797-44744268
BGIOSGA000194	Chr01:44733871-44737802	-	5'	44737370-44737564	44737370-44737802
BGIOSGA000198	Chr01:44663481-44666425	-	3'	44664725-44665126	44663481-44665126
BGIOSGA000198	Chr01:44663481-44666425	-	5'	44665916-44666314	44665916-44666425
BGIOSGA000199	Chr01:44654704-44659919	-	3'	44656349-44656612	44654704-44656612
BGIOSGA000200	Chr01:44643819-44647953	-	3'	44644275-44644370	44643819-44644370
BGIOSGA000200	Chr01:44643819-44647953	-	5'	44647349-44647474	44647349-44647953
BGIOSGA000203	Chr01:44608219-44619840	-	5'	44619081-44619721	44619081-44619840
BGIOSGA000205	Chr01:44584891-44592065	-	3'	44585325-44585431	44584891-44585431
BGIOSGA000205	Chr01:44584891-44592065	-	5'	44591665-44591880	44591665-44592065
BGIOSGA000206	Chr01:44570501-44573386	-	3'	44570757-44570840	44570501-44570840
BGIOSGA000206	Chr01:44570501-44573386	-	5'	44572678-44573340	44572678-44573386
BGIOSGA000207	Chr01:44564408-44569208	-	5'	44568711-44569148	44568711-44569208
BGIOSGA000209	Chr01:44524610-44528071	-	3'	44524876-44525084	44524610-44525084
BGIOSGA000214	Chr01:44421793-44425798	-	3'	44422054-44423198	44421793-44423198
BGIOSGA000214	Chr01:44421793-44425798	-	5'	44425238-44425361	44425238-44425798
BGIOSGA000215	Chr01:44416201-44419537	-	3'	44416984-44417232	44416201-44417232
BGIOSGA000215	Chr01:44416201-44419537	-	5'	44419312-44419466	44419312-44419537
BGIOSGA000218	Chr01:44367844-44402851	-	5'	44402531-44402711	44402531-44402851
BGIOSGA000219	Chr01:44389301-44395082	-	3'	44389498-44389860	44389301-44389860
BGIOSGA000219	Chr01:44389301-44395082	-	5'	44394701-44394952	44394701-44395082
BGIOSGA000220	Chr01:44371902-44374895	-	3'	44372258-44372698	44371902-44372698
BGIOSGA000220	Chr01:44371902-44374895	-	5'	44374634-44374720	44374634-44374895
BGIOSGA000221	Chr01:44329422-44348917	-	5'	44348346-44348845	44348346-44348917
BGIOSGA000224	Chr01:44294570-44296837	-	3'	44294784-44294915	44294570-44294915
BGIOSGA000224	Chr01:44294570-44296837	-	5'	44296718-44296720	44296718-44296837
BGIOSGA000225	Chr01:44279242-44286823	-	3'	44279739-44280058	44279242-44280058
BGIOSGA000226	Chr01:44259292-44264058	-	3'	44259612-44259662	44259292-44259662
BGIOSGA000226	Chr01:44259292-44264058	-	5'	44263809-44263927	44263809-44264058
BGIOSGA000227	Chr01:44239269-44242922	-	3'	44239740-44240982	44239269-44240982
BGIOSGA000227	Chr01:44239269-44242922	-	5'	44242588-44242626	44242588-44242922
BGIOSGA000228	Chr01:44200238-44206120	-	5'	44205250-44205720	44205250-44206120
BGIOSGA000229	Chr01:44126087-44129058	-	3'	44128001-44128255	44126087-44128255
BGIOSGA000229	Chr01:44126087-44129058	-	5'	44128001-44128255	44128001-44129058
BGIOSGA000231	Chr01:44060201-44062730	-	5'	44062291-44062559	44062291-44062730
BGIOSGA000233	Chr01:43975020-43998318	-	5'	43997803-43998195	43997803-43998318
BGIOSGA000237	Chr01:43950674-43955084	-	5'	43954759-43954889	43954759-43955084
BGIOSGA000242	Chr01:43879799-43883016	-	3'	43880122-43880658	43879799-43880658
BGIOSGA000242	Chr01:43879799-43883016	-	5'	43882485-43882754	43882485-43883016
BGIOSGA000243	Chr01:43873536-43875563	-	3'	43873705-43873773	43873536-43873773
BGIOSGA000243	Chr01:43873536-43875563	-	5'	43875250-43875333	43875250-43875563
BGIOSGA000245	Chr01:43865278-43868908	-	3'	43865665-43865939	43865278-43865939
BGIOSGA000245	Chr01:43865278-43868908	-	5'	43868415-43868446	43868415-43868908
BGIOSGA000248	Chr01:43842653-43846153	-	5'	43845497-43845593	43845497-43846153
BGIOSGA000249	Chr01:43811834-43816357	-	3'	43812049-43812231	43811834-43812231
BGIOSGA000249	Chr01:43811834-43816357	-	5'	43815969-43816140	43815969-43816357
BGIOSGA000251	Chr01:43794951-43803653	-	5'	43803200-43803286	43803200-43803653
BGIOSGA000255	Chr01:43688138-43704084	-	5'	43703808-43703957	43703808-43704084
BGIOSGA000256	Chr01:43666783-43672861	-	3'	43667220-43667366	43666783-43667366
BGIOSGA000257	Chr01:43659193-43666164	-	3'	43659749-43660759	43659193-43660759
BGIOSGA000257	Chr01:43659193-43666164	-	5'	43665318-43665920	43665318-43666164
BGIOSGA000261	Chr01:43641590-43644511	-	5'	43644399-43644483	43644399-43644511
BGIOSGA000262	Chr01:43622743-43625910	-	3'	43623168-43623205	43622743-43623205
BGIOSGA000262	Chr01:43622743-43625910	-	5'	43624649-43625305	43624649-43625910
BGIOSGA000263	Chr01:43607403-43618925	-	5'	43618592-43618739	43618592-43618925
BGIOSGA000268	Chr01:43529884-43534556	-	3'	43529942-43530009	43529884-43530009
BGIOSGA000268	Chr01:43529884-43534556	-	5'	43534378-43534383	43534378-43534556
BGIOSGA000271	Chr01:43512370-43520238	-	5'	43519955-43520147	43519955-43520238
BGIOSGA000275	Chr01:43451440-43456345	-	3'	43451712-43451846	43451440-43451846
BGIOSGA000275	Chr01:43451440-43456345	-	5'	43455878-43455997	43455878-43456345
BGIOSGA000277	Chr01:43391853-43398036	-	3'	43392804-43393022	43391853-43393022
BGIOSGA000277	Chr01:43391853-43398036	-	5'	43397099-43397512	43397099-43398036
BGIOSGA000290	Chr01:43257498-43262397	-	3'	43258301-43258441	43257498-43258441
BGIOSGA000290	Chr01:43257498-43262397	-	5'	43261910-43262080	43261910-43262397
BGIOSGA000291	Chr01:43243680-43247492	-	3'	43244149-43244454	43243680-43244454
BGIOSGA000291	Chr01:43243680-43247492	-	5'	43247028-43247399	43247028-43247492
BGIOSGA000292	Chr01:43239646-43243129	-	5'	43242885-43242989	43242885-43243129
BGIOSGA000293	Chr01:43231160-43234476	-	3'	43231573-43231722	43231160-43231722
BGIOSGA000293	Chr01:43231160-43234476	-	5'	43234226-43234309	43234226-43234476
BGIOSGA000294	Chr01:43167056-43173311	-	3'	43167665-43168005	43167056-43168005
BGIOSGA000294	Chr01:43167056-43173311	-	5'	43173011-43173144	43173011-43173311
BGIOSGA000298	Chr01:43150530-43159291	-	3'	43150844-43151173	43150530-43151173
BGIOSGA000298	Chr01:43150530-43159291	-	5'	43158992-43159040	43158992-43159291
BGIOSGA000299	Chr01:43133386-43138429	-	3'	43133676-43133822	43133386-43133822
BGIOSGA000299	Chr01:43133386-43138429	-	5'	43138095-43138184	43138095-43138429
BGIOSGA000301	Chr01:43124780-43126929	-	5'	43126823-43126850	43126823-43126929
BGIOSGA000304	Chr01:43068117-43072017	-	3'	43068356-43069381	43068117-43069381
BGIOSGA000304	Chr01:43068117-43072017	-	5'	43071785-43071890	43071785-43072017
BGIOSGA000305	Chr01:43059680-43064253	-	3'	43059968-43060612	43059680-43060612
BGIOSGA000305	Chr01:43059680-43064253	-	5'	43063908-43064209	43063908-43064253
BGIOSGA000306	Chr01:43050614-43058917	-	5'	43058504-43058821	43058504-43058917
BGIOSGA000307	Chr01:43042132-43049395	-	3'	43042363-43042439	43042132-43042439
BGIOSGA000307	Chr01:43042132-43049395	-	5'	43047192-43047311	43047192-43049395
BGIOSGA000310	Chr01:42947888-42955608	-	3'	42948687-42948784	42947888-42948784
BGIOSGA000310	Chr01:42947888-42955608	-	5'	42953724-42953790	42953724-42955608
BGIOSGA000311	Chr01:42939184-42947824	-	5'	42946746-42947447	42946746-42947824
BGIOSGA000313	Chr01:42911460-42915133	-	3'	42911882-42912274	42911460-42912274
BGIOSGA000313	Chr01:42911460-42915133	-	5'	42914930-42915013	42914930-42915133
BGIOSGA000315	Chr01:42887906-42891611	-	3'	42889359-42889436	42887906-42889436
BGIOSGA000315	Chr01:42887906-42891611	-	5'	42891151-42891187	42891151-42891611
BGIOSGA000317	Chr01:42799090-42801838	-	5'	42801140-42801368	42801140-42801838
BGIOSGA000318	Chr01:42791772-42796975	-	3'	42792307-42792399	42791772-42792399
BGIOSGA000319	Chr01:42764573-42767992	-	3'	42765091-42765310	42764573-42765310
BGIOSGA000319	Chr01:42764573-42767992	-	5'	42767436-42767651	42767436-42767992
BGIOSGA000320	Chr01:42754052-42757765	-	3'	42754558-42754695	42754052-42754695
BGIOSGA000322	Chr01:42714832-42721697	-	3'	42715107-42715253	42714832-42715253
BGIOSGA000322	Chr01:42714832-42721697	-	5'	42720736-42720870	42720736-42721697
BGIOSGA000324	Chr01:42703261-42704918	-	3'	42703389-42703459	42703261-42703459
BGIOSGA000324	Chr01:42703261-42704918	-	5'	42704175-42704714	42704175-42704918
BGIOSGA000325	Chr01:42682500-42692162	-	3'	42682925-42683023	42682500-42683023
BGIOSGA000325	Chr01:42682500-42692162	-	5'	42691634-42691757	42691634-42692162
BGIOSGA000327	Chr01:42650146-42654158	-	3'	42650794-42650858	42650146-42650858
BGIOSGA000327	Chr01:42650146-42654158	-	5'	42653393-42653462	42653393-42654158
BGIOSGA000328	Chr01:42646989-42650048	-	3'	42647317-42647387	42646989-42647387
BGIOSGA000328	Chr01:42646989-42650048	-	5'	42649537-42649760	42649537-42650048
BGIOSGA000329	Chr01:42637380-42640411	-	3'	42637628-42637720	42637380-42637720
BGIOSGA000329	Chr01:42637380-42640411	-	5'	42639823-42640164	42639823-42640411
BGIOSGA000331	Chr01:42617562-42622275	-	3'	42617764-42617956	42617562-42617956
BGIOSGA000331	Chr01:42617562-42622275	-	5'	42622011-42622061	42622011-42622275
BGIOSGA000333	Chr01:42588589-42592968	-	3'	42589054-42589065	42588589-42589065
BGIOSGA000333	Chr01:42588589-42592968	-	5'	42592696-42592804	42592696-42592968
BGIOSGA000334	Chr01:42569121-42573513	-	3'	42569336-42569455	42569121-42569455
BGIOSGA000334	Chr01:42569121-42573513	-	5'	42573308-42573413	42573308-42573513
BGIOSGA000337	Chr01:42558623-42560793	-	3'	42558781-42558957	42558623-42558957
BGIOSGA000337	Chr01:42558623-42560793	-	5'	42560643-42560705	42560643-42560793
BGIOSGA000338	Chr01:42551262-42555897	-	3'	42551921-42552014	42551262-42552014
BGIOSGA000338	Chr01:42551262-42555897	-	5'	42555250-42555444	42555250-42555897
BGIOSGA000339	Chr01:42542796-42545845	-	5'	42545460-42545513	42545460-42545845
BGIOSGA000343	Chr01:42495689-42498810	-	3'	42495957-42496067	42495689-42496067
BGIOSGA000343	Chr01:42495689-42498810	-	5'	42498655-42498784	42498655-42498810
BGIOSGA000344	Chr01:42490234-42494128	-	5'	42493922-42494057	42493922-42494128
BGIOSGA000345	Chr01:42484204-42487525	-	3'	42484545-42484655	42484204-42484655
BGIOSGA000345	Chr01:42484204-42487525	-	5'	42487345-42487513	42487345-42487525
BGIOSGA000350	Chr01:42362732-42367532	-	3'	42363602-42363679	42362732-42363679
BGIOSGA000350	Chr01:42362732-42367532	-	5'	42367385-42367471	42367385-42367532
BGIOSGA000352	Chr01:42327176-42335590	-	5'	42334989-42335196	42334989-42335590
BGIOSGA000354	Chr01:42300423-42304739	-	3'	42300634-42300786	42300423-42300786
BGIOSGA000356	Chr01:42285808-42286961	-	3'	42286447-42286776	42285808-42286776
BGIOSGA000356	Chr01:42285808-42286961	-	5'	42286447-42286776	42286447-42286961
BGIOSGA000358	Chr01:42272056-42276326	-	3'	42272768-42273067	42272056-42273067
BGIOSGA000358	Chr01:42272056-42276326	-	5'	42275922-42276005	42275922-42276326
BGIOSGA000362	Chr01:42174903-42182089	-	5'	42181651-42182010	42181651-42182089
BGIOSGA000363	Chr01:42150086-42155935	-	3'	42150405-42150473	42150086-42150473
BGIOSGA000363	Chr01:42150086-42155935	-	5'	42155029-42155700	42155029-42155935
BGIOSGA000364	Chr01:42147073-42149642	-	3'	42147436-42147532	42147073-42147532
BGIOSGA000364	Chr01:42147073-42149642	-	5'	42149371-42149506	42149371-42149642
BGIOSGA000366	Chr01:42108602-42111540	-	3'	42108870-42109547	42108602-42109547
BGIOSGA000366	Chr01:42108602-42111540	-	5'	42111179-42111437	42111179-42111540
BGIOSGA000368	Chr01:42089000-42092854	-	5'	42092426-42092750	42092426-42092854
BGIOSGA000369	Chr01:42075405-42081234	-	3'	42075890-42075917	42075405-42075917
BGIOSGA000371	Chr01:42058163-42061439	-	3'	42058231-42058257	42058163-42058257
BGIOSGA000371	Chr01:42058163-42061439	-	5'	42060762-42061230	42060762-42061439
BGIOSGA000372	Chr01:42052284-42054590	-	3'	42052578-42052709	42052284-42052709
BGIOSGA000372	Chr01:42052284-42054590	-	5'	42053805-42053966	42053805-42054590
BGIOSGA000373	Chr01:42033604-42045501	-	3'	42034294-42034811	42033604-42034811
BGIOSGA000373	Chr01:42033604-42045501	-	5'	42045072-42045166	42045072-42045501
BGIOSGA000374	Chr01:42019797-42022050	-	3'	42020283-42020753	42019797-42020753
BGIOSGA000374	Chr01:42019797-42022050	-	5'	42021768-42021933	42021768-42022050
BGIOSGA000375	Chr01:42003731-42009230	-	3'	42004133-42004349	42003731-42004349
BGIOSGA000377	Chr01:41952495-41955150	-	3'	41952854-41952991	41952495-41952991
BGIOSGA000377	Chr01:41952495-41955150	-	5'	41954790-41954977	41954790-41955150
BGIOSGA000378	Chr01:41941112-41943616	-	3'	41941799-41942595	41941112-41942595
BGIOSGA000378	Chr01:41941112-41943616	-	5'	41943304-41943430	41943304-41943616
BGIOSGA000379	Chr01:41937554-41938806	-	3'	41937764-41937833	41937554-41937833
BGIOSGA000379	Chr01:41937554-41938806	-	5'	41938350-41938712	41938350-41938806
BGIOSGA000380	Chr01:41920736-41922945	-	3'	41921820-41921894	41920736-41921894
BGIOSGA000380	Chr01:41920736-41922945	-	5'	41922251-41922331	41922251-41922945
BGIOSGA000381	Chr01:41912279-41917094	-	3'	41912656-41912883	41912279-41912883
BGIOSGA000381	Chr01:41912279-41917094	-	5'	41916202-41916502	41916202-41917094
BGIOSGA000382	Chr01:41904118-41909044	-	3'	41904987-41905375	41904118-41905375
BGIOSGA000385	Chr01:41853736-41862396	-	3'	41853971-41854165	41853736-41854165
BGIOSGA000389	Chr01:41833901-41838369	-	5'	41837074-41837894	41837074-41838369
BGIOSGA000390	Chr01:41828196-41833089	-	3'	41828420-41829111	41828196-41829111
BGIOSGA000390	Chr01:41828196-41833089	-	5'	41831937-41832867	41831937-41833089
BGIOSGA000391	Chr01:41777535-41780180	-	3'	41777904-41778578	41777535-41778578
BGIOSGA000391	Chr01:41777535-41780180	-	5'	41780090-41780121	41780090-41780180
BGIOSGA000393	Chr01:41744125-41747702	-	3'	41744503-41745069	41744125-41745069
BGIOSGA000393	Chr01:41744125-41747702	-	5'	41747210-41747611	41747210-41747702
BGIOSGA000395	Chr01:41723353-41726573	-	3'	41724114-41724542	41723353-41724542
BGIOSGA000395	Chr01:41723353-41726573	-	5'	41726454-41726508	41726454-41726573
BGIOSGA000396	Chr01:41707295-41711341	-	3'	41707484-41707651	41707295-41707651
BGIOSGA000398	Chr01:41658702-41662080	-	3'	41658933-41659076	41658702-41659076
BGIOSGA000398	Chr01:41658702-41662080	-	5'	41661911-41662004	41661911-41662080
BGIOSGA000399	Chr01:41627372-41639289	-	3'	41628194-41628425	41627372-41628425
BGIOSGA000402	Chr01:41585966-41591962	-	5'	41591572-41591882	41591572-41591962
BGIOSGA000403	Chr01:41568185-41570574	-	3'	41569056-41569685	41568185-41569685
BGIOSGA000403	Chr01:41568185-41570574	-	5'	41569841-41570167	41569841-41570574
BGIOSGA000404	Chr01:41554649-41558567	-	5'	41558147-41558512	41558147-41558567
BGIOSGA000405	Chr01:41515877-41520196	-	3'	41516135-41516348	41515877-41516348
BGIOSGA000405	Chr01:41515877-41520196	-	5'	41519461-41519871	41519461-41520196
BGIOSGA000406	Chr01:41500208-41507871	-	3'	41500597-41501119	41500208-41501119
BGIOSGA000406	Chr01:41500208-41507871	-	5'	41506964-41507320	41506964-41507871
BGIOSGA000407	Chr01:41490937-41498823	-	3'	41492212-41492499	41490937-41492499
BGIOSGA000407	Chr01:41490937-41498823	-	5'	41498513-41498655	41498513-41498823
BGIOSGA000410	Chr01:41466924-41471570	-	3'	41467581-41469233	41466924-41469233
BGIOSGA000410	Chr01:41466924-41471570	-	5'	41467581-41469233	41467581-41471570
BGIOSGA000412	Chr01:41448058-41452423	-	3'	41448461-41448553	41448058-41448553
BGIOSGA000412	Chr01:41448058-41452423	-	5'	41451628-41451819	41451628-41452423
BGIOSGA000413	Chr01:41439611-41447619	-	3'	41440119-41440785	41439611-41440785
BGIOSGA000413	Chr01:41439611-41447619	-	5'	41447154-41447357	41447154-41447619
BGIOSGA000418	Chr01:41306305-41309335	-	3'	41306547-41306885	41306305-41306885
BGIOSGA000418	Chr01:41306305-41309335	-	5'	41309099-41309234	41309099-41309335
BGIOSGA000420	Chr01:41271808-41281068	-	5'	41280391-41280969	41280391-41281068
BGIOSGA000421	Chr01:41250885-41252359	-	5'	41252103-41252236	41252103-41252359
BGIOSGA000423	Chr01:41229495-41244281	-	3'	41230201-41230236	41229495-41230236
BGIOSGA000424	Chr01:41224376-41225850	-	3'	41224382-41224543	41224376-41224543
BGIOSGA000425	Chr01:41218204-41224245	-	3'	41218258-41218590	41218204-41218590
BGIOSGA000425	Chr01:41218204-41224245	-	5'	41223617-41223767	41223617-41224245
BGIOSGA000426	Chr01:41188908-41199169	-	3'	41189308-41189454	41188908-41189454
BGIOSGA000426	Chr01:41188908-41199169	-	5'	41197983-41199116	41197983-41199169
BGIOSGA000427	Chr01:41179579-41185292	-	5'	41184947-41185009	41184947-41185292
BGIOSGA000429	Chr01:41133124-41136818	-	5'	41136566-41136685	41136566-41136818
BGIOSGA000431	Chr01:41068783-41072023	-	5'	41071768-41071905	41071768-41072023
BGIOSGA000433	Chr01:41062239-41067246	-	3'	41065491-41065530	41062239-41065530
BGIOSGA000433	Chr01:41062239-41067246	-	5'	41066698-41066824	41066698-41067246
BGIOSGA000438	Chr01:40965712-40969720	-	3'	40965939-40966022	40965712-40966022
BGIOSGA000438	Chr01:40965712-40969720	-	5'	40969402-40969602	40969402-40969720
BGIOSGA000443	Chr01:40832907-40836010	-	3'	40833075-40833859	40832907-40833859
BGIOSGA000443	Chr01:40832907-40836010	-	5'	40835839-40835950	40835839-40836010
BGIOSGA000444	Chr01:40825805-40829403	-	3'	40827277-40827288	40825805-40827288
BGIOSGA000445	Chr01:40777681-40782913	-	3'	40778891-40779100	40777681-40779100
BGIOSGA000446	Chr01:40770546-40777159	-	5'	40776770-40777052	40776770-40777159
BGIOSGA000448	Chr01:40748671-40750108	-	3'	40749665-40750051	40748671-40750051
BGIOSGA000448	Chr01:40748671-40750108	-	5'	40749665-40750051	40749665-40750108
BGIOSGA000451	Chr01:40673505-40680702	-	3'	40673831-40673924	40673505-40673924
BGIOSGA000453	Chr01:40606882-40613165	-	3'	40607106-40607213	40606882-40607213
BGIOSGA000453	Chr01:40606882-40613165	-	5'	40612018-40612539	40612018-40613165
BGIOSGA000456	Chr01:40569476-40580247	-	5'	40579409-40579617	40579409-40580247
BGIOSGA000457	Chr01:40560153-40562795	-	3'	40560417-40560572	40560153-40560572
BGIOSGA000458	Chr01:40556431-40559732	-	3'	40557188-40557985	40556431-40557985
BGIOSGA000458	Chr01:40556431-40559732	-	5'	40559268-40559375	40559268-40559732
BGIOSGA000460	Chr01:40534216-40540773	-	3'	40534440-40535188	40534216-40535188
BGIOSGA000460	Chr01:40534216-40540773	-	5'	40540262-40540370	40540262-40540773
BGIOSGA000461	Chr01:40530116-40534038	-	3'	40530548-40530745	40530116-40530745
BGIOSGA000461	Chr01:40530116-40534038	-	5'	40533639-40533952	40533639-40534038
BGIOSGA000462	Chr01:40522871-40524444	-	5'	40524109-40524273	40524109-40524444
BGIOSGA000463	Chr01:40508417-40517764	-	3'	40510129-40510170	40508417-40510170
BGIOSGA000463	Chr01:40508417-40517764	-	5'	40517028-40517360	40517028-40517764
BGIOSGA000464	Chr01:40491780-40499603	-	5'	40497892-40499412	40497892-40499603
BGIOSGA000468	Chr01:40353044-40356229	-	5'	40355370-40355984	40355370-40356229
BGIOSGA000472	Chr01:40280424-40284083	-	3'	40282709-40283174	40280424-40283174
BGIOSGA000472	Chr01:40280424-40284083	-	5'	40283290-40283723	40283290-40284083
BGIOSGA000473	Chr01:40254433-40259570	-	5'	40256768-40257004	40256768-40259570
BGIOSGA000475	Chr01:40240221-40250067	-	3'	40240857-40240893	40240221-40240893
BGIOSGA000477	Chr01:40217541-40225177	-	5'	40224412-40224831	40224412-40225177
BGIOSGA000478	Chr01:40192340-40199221	-	5'	40198724-40198924	40198724-40199221
BGIOSGA000479	Chr01:40171010-40179605	-	5'	40179200-40179472	40179200-40179605
BGIOSGA000481	Chr01:40122503-40160971	-	5'	40159821-40160270	40159821-40160971
BGIOSGA000482	Chr01:40135684-40143219	-	3'	40136069-40136176	40135684-40136176
BGIOSGA000482	Chr01:40135684-40143219	-	5'	40142659-40142913	40142659-40143219
BGIOSGA000492	Chr01:39951712-39957143	-	5'	39955888-39956694	39955888-39957143
BGIOSGA000493	Chr01:39946193-39950277	-	3'	39948045-39948485	39946193-39948485
BGIOSGA000493	Chr01:39946193-39950277	-	5'	39949155-39950027	39949155-39950277
BGIOSGA000495	Chr01:39908195-39911108	-	3'	39908376-39908573	39908195-39908573
BGIOSGA000495	Chr01:39908195-39911108	-	5'	39910669-39910799	39910669-39911108
BGIOSGA000497	Chr01:39827729-39833382	-	3'	39828019-39828223	39827729-39828223
BGIOSGA000497	Chr01:39827729-39833382	-	5'	39832683-39833273	39832683-39833382
BGIOSGA000498	Chr01:39764765-39767047	-	3'	39765498-39766913	39764765-39766913
BGIOSGA000498	Chr01:39764765-39767047	-	5'	39765498-39766913	39765498-39767047
BGIOSGA000501	Chr01:39726040-39730763	-	3'	39726899-39727009	39726040-39727009
BGIOSGA000501	Chr01:39726040-39730763	-	5'	39730177-39730451	39730177-39730763
BGIOSGA000506	Chr01:39653132-39659903	-	3'	39653753-39654311	39653132-39654311
BGIOSGA000506	Chr01:39653132-39659903	-	5'	39659443-39659816	39659443-39659903
BGIOSGA000507	Chr01:39647533-39652859	-	3'	39647804-39648268	39647533-39648268
BGIOSGA000509	Chr01:39629206-39632409	-	3'	39629886-39629966	39629206-39629966
BGIOSGA000509	Chr01:39629206-39632409	-	5'	39632041-39632304	39632041-39632409
BGIOSGA000510	Chr01:39614529-39617665	-	3'	39614723-39614980	39614529-39614980
BGIOSGA000511	Chr01:39608598-39611252	-	3'	39608812-39608842	39608598-39608842
BGIOSGA000512	Chr01:39588114-39707597	-	3'	39588347-39588477	39588114-39588477
BGIOSGA000513	Chr01:39560256-39569343	-	3'	39560872-39560994	39560256-39560994
BGIOSGA000514	Chr01:39526610-39532180	-	5'	39531921-39532061	39531921-39532180
BGIOSGA000519	Chr01:39457659-39463907	-	3'	39458119-39458196	39457659-39458196
BGIOSGA000519	Chr01:39457659-39463907	-	5'	39463631-39463682	39463631-39463907
BGIOSGA000521	Chr01:39442551-39445382	-	3'	39442843-39442987	39442551-39442987
BGIOSGA000521	Chr01:39442551-39445382	-	5'	39444898-39445129	39444898-39445382
BGIOSGA000522	Chr01:39424056-39429657	-	3'	39426361-39427418	39424056-39427418
BGIOSGA000522	Chr01:39424056-39429657	-	5'	39429341-39429473	39429341-39429657
BGIOSGA000526	Chr01:39358508-39370569	-	5'	39370239-39370349	39370239-39370569
BGIOSGA000530	Chr01:39335697-39338088	-	3'	39337339-39338088	39335697-39338088
BGIOSGA000531	Chr01:39318098-39324446	-	5'	39324344-39324365	39324344-39324446
BGIOSGA000534	Chr01:39265038-39269204	-	5'	39269042-39269135	39269042-39269204
BGIOSGA000537	Chr01:39217358-39226930	-	5'	39226686-39226729	39226686-39226930
BGIOSGA000539	Chr01:39196308-39199664	-	3'	39196495-39196635	39196308-39196635
BGIOSGA000542	Chr01:39122558-39127805	-	3'	39122900-39123404	39122558-39123404
BGIOSGA000543	Chr01:39111350-39115325	-	3'	39111719-39112411	39111350-39112411
BGIOSGA000547	Chr01:39075484-39078754	-	3'	39076229-39076363	39075484-39076363
BGIOSGA000547	Chr01:39075484-39078754	-	5'	39078215-39078532	39078215-39078754
BGIOSGA000548	Chr01:39021685-39025494	-	5'	39025214-39025408	39025214-39025494
BGIOSGA000549	Chr01:39013224-39016455	-	5'	39016073-39016204	39016073-39016455
BGIOSGA000551	Chr01:38998117-39002863	-	3'	39000143-39000699	38998117-39000699
BGIOSGA000551	Chr01:38998117-39002863	-	5'	39001719-39002369	39001719-39002863
BGIOSGA000553	Chr01:38935616-38937673	-	3'	38935806-38936120	38935616-38936120
BGIOSGA000553	Chr01:38935616-38937673	-	5'	38936701-38937570	38936701-38937673
BGIOSGA000554	Chr01:38923666-38928294	-	3'	38925845-38927530	38923666-38927530
BGIOSGA000554	Chr01:38923666-38928294	-	5'	38925845-38927530	38925845-38928294
BGIOSGA000555	Chr01:38915831-38918782	-	3'	38916064-38916282	38915831-38916282
BGIOSGA000555	Chr01:38915831-38918782	-	5'	38917312-38918727	38917312-38918782
BGIOSGA000557	Chr01:38906222-38908661	-	5'	38907478-38908638	38907478-38908661
BGIOSGA000560	Chr01:38823836-38826869	-	3'	38825311-38825583	38823836-38825583
BGIOSGA000560	Chr01:38823836-38826869	-	5'	38825703-38825993	38825703-38826869
BGIOSGA000562	Chr01:38804953-38808988	-	3'	38805436-38805516	38804953-38805516
BGIOSGA000562	Chr01:38804953-38808988	-	5'	38808031-38808906	38808031-38808988
BGIOSGA000563	Chr01:38795637-38800670	-	3'	38795953-38796111	38795637-38796111
BGIOSGA000563	Chr01:38795637-38800670	-	5'	38799840-38800414	38799840-38800670
BGIOSGA000566	Chr01:38744914-38747261	-	3'	38745222-38745372	38744914-38745372
BGIOSGA000566	Chr01:38744914-38747261	-	5'	38746779-38747175	38746779-38747261
BGIOSGA000567	Chr01:38732106-38736447	-	3'	38732447-38733254	38732106-38733254
BGIOSGA000567	Chr01:38732106-38736447	-	5'	38736321-38736379	38736321-38736447
BGIOSGA000569	Chr01:38718450-38722989	-	5'	38721664-38722817	38721664-38722989
BGIOSGA000572	Chr01:38621384-38625833	-	3'	38622777-38624090	38621384-38624090
BGIOSGA000572	Chr01:38621384-38625833	-	5'	38622777-38624090	38622777-38625833
BGIOSGA000579	Chr01:38536382-38541116	-	3'	38536734-38537351	38536382-38537351
BGIOSGA000580	Chr01:38522078-38529552	-	3'	38522379-38523840	38522078-38523840
BGIOSGA000581	Chr01:38509324-38514598	-	3'	38509576-38509680	38509324-38509680
BGIOSGA000581	Chr01:38509324-38514598	-	5'	38514425-38514505	38514425-38514598
BGIOSGA000582	Chr01:38503731-38508367	-	5'	38507858-38508115	38507858-38508367
BGIOSGA000587	Chr01:38402091-38412321	-	3'	38402336-38402703	38402091-38402703
BGIOSGA000587	Chr01:38402091-38412321	-	5'	38411991-38412116	38411991-38412321
BGIOSGA000591	Chr01:38325015-38337631	-	3'	38325467-38325832	38325015-38325832
BGIOSGA000593	Chr01:38272994-38277674	-	3'	38273847-38274052	38272994-38274052
BGIOSGA000593	Chr01:38272994-38277674	-	5'	38277184-38277375	38277184-38277674
BGIOSGA000595	Chr01:38233267-38236258	-	3'	38233661-38234149	38233267-38234149
BGIOSGA000595	Chr01:38233267-38236258	-	5'	38235681-38236109	38235681-38236258
BGIOSGA000597	Chr01:38176096-38193220	-	3'	38176473-38176714	38176096-38176714
BGIOSGA000597	Chr01:38176096-38193220	-	5'	38192768-38192930	38192768-38193220
BGIOSGA000598	Chr01:38163412-38165055	-	3'	38163670-38164137	38163412-38164137
BGIOSGA000598	Chr01:38163412-38165055	-	5'	38164623-38164818	38164623-38165055
BGIOSGA000599	Chr01:38156323-38160373	-	3'	38158283-38158298	38156323-38158298
BGIOSGA000601	Chr01:38145067-38146915	-	3'	38145429-38145557	38145067-38145557
BGIOSGA000601	Chr01:38145067-38146915	-	5'	38146487-38146592	38146487-38146915
BGIOSGA000603	Chr01:38118893-38122332	-	3'	38119189-38119281	38118893-38119281
BGIOSGA000603	Chr01:38118893-38122332	-	5'	38121992-38122103	38121992-38122332
BGIOSGA000604	Chr01:38113879-38117618	-	3'	38114344-38114433	38113879-38114433
BGIOSGA000604	Chr01:38113879-38117618	-	5'	38117200-38117475	38117200-38117618
BGIOSGA000605	Chr01:38106608-38113275	-	3'	38106886-38107605	38106608-38107605
BGIOSGA000605	Chr01:38106608-38113275	-	5'	38112729-38112988	38112729-38113275
BGIOSGA000606	Chr01:38086325-38092368	-	3'	38086441-38086518	38086325-38086518
BGIOSGA000607	Chr01:38052595-38069040	-	5'	38068663-38068791	38068663-38069040
BGIOSGA000612	Chr01:38003350-38008817	-	3'	38005837-38005894	38003350-38005894
BGIOSGA000612	Chr01:38003350-38008817	-	5'	38008012-38008653	38008012-38008817
BGIOSGA000613	Chr01:37982038-37990135	-	3'	37982356-37982390	37982038-37982390
BGIOSGA000613	Chr01:37982038-37990135	-	5'	37988865-37989743	37988865-37990135
BGIOSGA000618	Chr01:37906104-37910732	-	3'	37906175-37906261	37906104-37906261
BGIOSGA000618	Chr01:37906104-37910732	-	5'	37910230-37910697	37910230-37910732
BGIOSGA000621	Chr01:37847495-37862349	-	3'	37849624-37849659	37847495-37849659
BGIOSGA000622	Chr01:37829189-37833643	-	3'	37829625-37829942	37829189-37829942
BGIOSGA000622	Chr01:37829189-37833643	-	5'	37832407-37833197	37832407-37833643
BGIOSGA000623	Chr01:37822001-37829036	-	5'	37828660-37828715	37828660-37829036
BGIOSGA000624	Chr01:37689776-37696208	-	3'	37690061-37690207	37689776-37690207
BGIOSGA000624	Chr01:37689776-37696208	-	5'	37695997-37696103	37695997-37696208
BGIOSGA000628	Chr01:37562810-37572458	-	5'	37570594-37571355	37570594-37572458
BGIOSGA000630	Chr01:37548178-37550944	-	3'	37548522-37548647	37548178-37548647
BGIOSGA000630	Chr01:37548178-37550944	-	5'	37550596-37550808	37550596-37550944
BGIOSGA000631	Chr01:37534688-37545336	-	3'	37534945-37535080	37534688-37535080
BGIOSGA000632	Chr01:37519121-37525178	-	5'	37524696-37524822	37524696-37525178
BGIOSGA000640	Chr01:37392764-37394293	-	3'	37393470-37393898	37392764-37393898
BGIOSGA000640	Chr01:37392764-37394293	-	5'	37393470-37393898	37393470-37394293
BGIOSGA000641	Chr01:37370935-37375241	-	5'	37373640-37374259	37373640-37375241
BGIOSGA000642	Chr01:37366369-37370307	-	3'	37366606-37366747	37366369-37366747
BGIOSGA000642	Chr01:37366369-37370307	-	5'	37369112-37369763	37369112-37370307
BGIOSGA000644	Chr01:37347269-37350004	-	3'	37347540-37348486	37347269-37348486
BGIOSGA000644	Chr01:37347269-37350004	-	5'	37349580-37349658	37349580-37350004
BGIOSGA000650	Chr01:37228355-37230729	-	3'	37228523-37230208	37228355-37230208
BGIOSGA000650	Chr01:37228355-37230729	-	5'	37230296-37230676	37230296-37230729
BGIOSGA000653	Chr01:37149083-37157095	-	5'	37156770-37156944	37156770-37157095
BGIOSGA000655	Chr01:37139314-37142421	-	3'	37140240-37140377	37139314-37140377
BGIOSGA000655	Chr01:37139314-37142421	-	5'	37141907-37142213	37141907-37142421
BGIOSGA000657	Chr01:37056367-37058665	-	3'	37056640-37056684	37056367-37056684
BGIOSGA000661	Chr01:36996536-37028061	-	5'	37027445-37027819	37027445-37028061
BGIOSGA000664	Chr01:36984904-36992910	-	5'	36992381-36992779	36992381-36992910
BGIOSGA000668	Chr01:36959905-36963623	-	5'	36963087-36963544	36963087-36963623
BGIOSGA000670	Chr01:36949502-36951360	-	3'	36949713-36950135	36949502-36950135
BGIOSGA000670	Chr01:36949502-36951360	-	5'	36951056-36951295	36951056-36951360
BGIOSGA000679	Chr01:36823877-36830027	-	5'	36828988-36829173	36828988-36830027
BGIOSGA000680	Chr01:36820155-36823705	-	3'	36820630-36820938	36820155-36820938
BGIOSGA000680	Chr01:36820155-36823705	-	5'	36822753-36823538	36822753-36823705
BGIOSGA000683	Chr01:36799911-36806636	-	3'	36800238-36800630	36799911-36800630
BGIOSGA000683	Chr01:36799911-36806636	-	5'	36806082-36806240	36806082-36806636
BGIOSGA000686	Chr01:36670077-36672379	-	3'	36670466-36670615	36670077-36670615
BGIOSGA000687	Chr01:36643432-36651722	-	3'	36643727-36644038	36643432-36644038
BGIOSGA000687	Chr01:36643432-36651722	-	5'	36650431-36651189	36650431-36651722
BGIOSGA000689	Chr01:36589408-36590890	-	3'	36590213-36590548	36589408-36590548
BGIOSGA000689	Chr01:36589408-36590890	-	5'	36590213-36590548	36590213-36590890
BGIOSGA000690	Chr01:36581698-36584931	-	3'	36581877-36582044	36581698-36582044
BGIOSGA000690	Chr01:36581698-36584931	-	5'	36583836-36584616	36583836-36584931
BGIOSGA000692	Chr01:36571864-36574944	-	3'	36572152-36572832	36571864-36572832
BGIOSGA000692	Chr01:36571864-36574944	-	5'	36574375-36574672	36574375-36574944
BGIOSGA000693	Chr01:36561966-36571515	-	3'	36564153-36564476	36561966-36564476
BGIOSGA000699	Chr01:36526272-36532137	-	3'	36526455-36526652	36526272-36526652
BGIOSGA000699	Chr01:36526272-36532137	-	5'	36531453-36531846	36531453-36532137
BGIOSGA000702	Chr01:36473033-36478325	-	3'	36473330-36473504	36473033-36473504
BGIOSGA000702	Chr01:36473033-36478325	-	5'	36477403-36477610	36477403-36478325
BGIOSGA000706	Chr01:36411610-36421886	-	3'	36412075-36412179	36411610-36412179
BGIOSGA000706	Chr01:36411610-36421886	-	5'	36421468-36421602	36421468-36421886
BGIOSGA000713	Chr01:36324519-36325571	-	3'	36325320-36325559	36324519-36325559
BGIOSGA000713	Chr01:36324519-36325571	-	5'	36325320-36325559	36325320-36325571
BGIOSGA000715	Chr01:36250153-36251523	-	3'	36250901-36251055	36250153-36251055
BGIOSGA000717	Chr01:36231744-36235512	-	3'	36231922-36232109	36231744-36232109
BGIOSGA000718	Chr01:36212375-36228784	-	5'	36228394-36228465	36228394-36228784
BGIOSGA000719	Chr01:36165432-36168301	-	3'	36165755-36165805	36165432-36165805
BGIOSGA000719	Chr01:36165432-36168301	-	5'	36167810-36168067	36167810-36168301
BGIOSGA000720	Chr01:36158486-36162794	-	3'	36158898-36159096	36158486-36159096
BGIOSGA000720	Chr01:36158486-36162794	-	5'	36162099-36162275	36162099-36162794
BGIOSGA000721	Chr01:36148758-36152974	-	3'	36149093-36149194	36148758-36149194
BGIOSGA000721	Chr01:36148758-36152974	-	5'	36152473-36152673	36152473-36152974
BGIOSGA000723	Chr01:36096816-36105588	-	5'	36105374-36105409	36105374-36105588
BGIOSGA000724	Chr01:36072972-36077261	-	3'	36073226-36073556	36072972-36073556
BGIOSGA000724	Chr01:36072972-36077261	-	5'	36076558-36077167	36076558-36077261
BGIOSGA000725	Chr01:36057564-36068429	-	3'	36058461-36060308	36057564-36060308
BGIOSGA000726	Chr01:36043811-36049527	-	3'	36044253-36044360	36043811-36044360
BGIOSGA000728	Chr01:36003095-36004178	-	3'	36003285-36003592	36003095-36003592
BGIOSGA000728	Chr01:36003095-36004178	-	5'	36003702-36003768	36003702-36004178
BGIOSGA000730	Chr01:35969777-35975910	-	3'	35970984-35971040	35969777-35971040
BGIOSGA000730	Chr01:35969777-35975910	-	5'	35975724-35975864	35975724-35975910
BGIOSGA000731	Chr01:35955097-35962122	-	3'	35955639-35955668	35955097-35955668
BGIOSGA000731	Chr01:35955097-35962122	-	5'	35961587-35961877	35961587-35962122
BGIOSGA000733	Chr01:35905502-35908316	-	3'	35906393-35906895	35905502-35906895
BGIOSGA000733	Chr01:35905502-35908316	-	5'	35907246-35907780	35907246-35908316
BGIOSGA000734	Chr01:35892888-35896599	-	3'	35893116-35893241	35892888-35893241
BGIOSGA000734	Chr01:35892888-35896599	-	5'	35896187-35896378	35896187-35896599
BGIOSGA000735	Chr01:35887724-35892049	-	5'	35891372-35891546	35891372-35892049
BGIOSGA000737	Chr01:35856488-35886676	-	5'	35886273-35886516	35886273-35886676
BGIOSGA000739	Chr01:35842340-35845133	-	5'	35844500-35845059	35844500-35845133
BGIOSGA000742	Chr01:35816920-35820317	-	3'	35817060-35817269	35816920-35817269
BGIOSGA000742	Chr01:35816920-35820317	-	5'	35819919-35820194	35819919-35820317
BGIOSGA000746	Chr01:35778598-35783747	-	5'	35783212-35783499	35783212-35783747
BGIOSGA000747	Chr01:35702904-35712279	-	3'	35703237-35703365	35702904-35703365
BGIOSGA000750	Chr01:35659430-35663114	-	3'	35659772-35659950	35659430-35659950
BGIOSGA000750	Chr01:35659430-35663114	-	5'	35662149-35662815	35662149-35663114
BGIOSGA000751	Chr01:35652533-35657845	-	3'	35653030-35653155	35652533-35653155
BGIOSGA000751	Chr01:35652533-35657845	-	5'	35657435-35657620	35657435-35657845
BGIOSGA000752	Chr01:35643568-35648328	-	3'	35643922-35644542	35643568-35644542
BGIOSGA000752	Chr01:35643568-35648328	-	5'	35648205-35648210	35648205-35648328
BGIOSGA000759	Chr01:35546843-35552834	-	3'	35547244-35547342	35546843-35547342
BGIOSGA000759	Chr01:35546843-35552834	-	5'	35552565-35552779	35552565-35552834
BGIOSGA000760	Chr01:35518500-35546590	-	5'	35544979-35546414	35544979-35546590
BGIOSGA000763	Chr01:35492449-35498480	-	5'	35497965-35498040	35497965-35498480
BGIOSGA000765	Chr01:35479992-35483039	-	3'	35480157-35480393	35479992-35480393
BGIOSGA000765	Chr01:35479992-35483039	-	5'	35482721-35482881	35482721-35483039
BGIOSGA000766	Chr01:35454855-35458845	-	3'	35455088-35455536	35454855-35455536
BGIOSGA000766	Chr01:35454855-35458845	-	5'	35458415-35458564	35458415-35458845
BGIOSGA000767	Chr01:35452536-35453788	-	3'	35452882-35453053	35452536-35453053
BGIOSGA000767	Chr01:35452536-35453788	-	5'	35453632-35453692	35453632-35453788
BGIOSGA000772	Chr01:35370016-35372472	-	3'	35370183-35370347	35370016-35370347
BGIOSGA000772	Chr01:35370016-35372472	-	5'	35372273-35372353	35372273-35372472
BGIOSGA000774	Chr01:35348449-35360788	-	5'	35360332-35360605	35360332-35360788
BGIOSGA000776	Chr01:35343721-35348129	-	5'	35347236-35347793	35347236-35348129
BGIOSGA000778	Chr01:35321295-35323430	-	3'	35321431-35322903	35321295-35322903
BGIOSGA000780	Chr01:35296893-35304728	-	3'	35299367-35299566	35296893-35299566
BGIOSGA000780	Chr01:35296893-35304728	-	5'	35304306-35304568	35304306-35304728
BGIOSGA000783	Chr01:35280513-35285137	-	3'	35280740-35280824	35280513-35280824
BGIOSGA000783	Chr01:35280513-35285137	-	5'	35284827-35284886	35284827-35285137
BGIOSGA000786	Chr01:35230041-35235273	-	3'	35231458-35231521	35230041-35231521
BGIOSGA000786	Chr01:35230041-35235273	-	5'	35233584-35234884	35233584-35235273
BGIOSGA000788	Chr01:35217556-35219095	-	5'	35218923-35218972	35218923-35219095
BGIOSGA000793	Chr01:35096210-35097934	-	3'	35097018-35097632	35096210-35097632
BGIOSGA000793	Chr01:35096210-35097934	-	5'	35097018-35097632	35097018-35097934
BGIOSGA000796	Chr01:35080460-35086000	-	3'	35082708-35082806	35080460-35082806
BGIOSGA000796	Chr01:35080460-35086000	-	5'	35085784-35085850	35085784-35086000
BGIOSGA000797	Chr01:35072674-35077033	-	3'	35073125-35073466	35072674-35073466
BGIOSGA000799	Chr01:35053878-35057108	-	3'	35054080-35054184	35053878-35054184
BGIOSGA000799	Chr01:35053878-35057108	-	5'	35056922-35057038	35056922-35057108
BGIOSGA000801	Chr01:34952709-34961462	-	5'	34961057-34961338	34961057-34961462
BGIOSGA000809	Chr01:34854494-34859497	-	3'	34854793-34856178	34854494-34856178
BGIOSGA000809	Chr01:34854494-34859497	-	5'	34859139-34859267	34859139-34859497
BGIOSGA000812	Chr01:34820776-34826922	-	5'	34826192-34826440	34826192-34826922
BGIOSGA000813	Chr01:34783657-34785367	-	3'	34784048-34784625	34783657-34784625
BGIOSGA000813	Chr01:34783657-34785367	-	5'	34785170-34785299	34785170-34785367
BGIOSGA000814	Chr01:34780247-34783347	-	3'	34780831-34781037	34780247-34781037
BGIOSGA000814	Chr01:34780247-34783347	-	5'	34782898-34783026	34782898-34783347
BGIOSGA000815	Chr01:34767403-34772487	-	3'	34767869-34768488	34767403-34768488
BGIOSGA000815	Chr01:34767403-34772487	-	5'	34771989-34772024	34771989-34772487
BGIOSGA000817	Chr01:34744506-34751108	-	3'	34745549-34745765	34744506-34745765
BGIOSGA000817	Chr01:34744506-34751108	-	5'	34750743-34750984	34750743-34751108
BGIOSGA000818	Chr01:34736949-34739512	-	3'	34737076-34737140	34736949-34737140
BGIOSGA000818	Chr01:34736949-34739512	-	5'	34739381-34739501	34739381-34739512
BGIOSGA000819	Chr01:34734458-34736012	-	3'	34734682-34735023	34734458-34735023
BGIOSGA000819	Chr01:34734458-34736012	-	5'	34735899-34735913	34735899-34736012
BGIOSGA000820	Chr01:34727594-34732162	-	3'	34727998-34728046	34727594-34728046
BGIOSGA000820	Chr01:34727594-34732162	-	5'	34731800-34731844	34731800-34732162
BGIOSGA000822	Chr01:34664889-34668176	-	5'	34667618-34667785	34667618-34668176
BGIOSGA000823	Chr01:34651795-34655302	-	3'	34652146-34652508	34651795-34652508
BGIOSGA000824	Chr01:34641227-34647860	-	3'	34641703-34641888	34641227-34641888
BGIOSGA000824	Chr01:34641227-34647860	-	5'	34647516-34647628	34647516-34647860
BGIOSGA000827	Chr01:34548854-34560800	-	5'	34558324-34560413	34558324-34560800
BGIOSGA000828	Chr01:34516518-34520289	-	3'	34516715-34516819	34516518-34516819
BGIOSGA000828	Chr01:34516518-34520289	-	5'	34519791-34519886	34519791-34520289
BGIOSGA000834	Chr01:34481147-34482719	-	3'	34481760-34482038	34481147-34482038
BGIOSGA000834	Chr01:34481147-34482719	-	5'	34481760-34482038	34481760-34482719
BGIOSGA000835	Chr01:34468290-34470619	-	3'	34469126-34470289	34468290-34470289
BGIOSGA000835	Chr01:34468290-34470619	-	5'	34469126-34470289	34469126-34470619
BGIOSGA000836	Chr01:34457492-34461765	-	3'	34457764-34458045	34457492-34458045
BGIOSGA000837	Chr01:34432137-34434568	-	3'	34432558-34432957	34432137-34432957
BGIOSGA000837	Chr01:34432137-34434568	-	5'	34434006-34434404	34434006-34434568
BGIOSGA000843	Chr01:34331172-34343436	-	3'	34331458-34331520	34331172-34331520
BGIOSGA000843	Chr01:34331172-34343436	-	5'	34343176-34343203	34343176-34343436
BGIOSGA000844	Chr01:34320491-34325494	-	3'	34320904-34320963	34320491-34320963
BGIOSGA000844	Chr01:34320491-34325494	-	5'	34324794-34325099	34324794-34325494
BGIOSGA000845	Chr01:34285158-34295332	-	5'	34294959-34295098	34294959-34295332
BGIOSGA000846	Chr01:34276355-34282985	-	3'	34277195-34277329	34276355-34277329
BGIOSGA000846	Chr01:34276355-34282985	-	5'	34282739-34282791	34282739-34282985
BGIOSGA000853	Chr01:34148976-34162428	-	3'	34149238-34149402	34148976-34149402
BGIOSGA000854	Chr01:34119799-34126957	-	3'	34120377-34120559	34119799-34120559
BGIOSGA000854	Chr01:34119799-34126957	-	5'	34123095-34123505	34123095-34126957
BGIOSGA000855	Chr01:34109445-34114252	-	3'	34109846-34110028	34109445-34110028
BGIOSGA000855	Chr01:34109445-34114252	-	5'	34113127-34114149	34113127-34114252
BGIOSGA000856	Chr01:34072818-34074473	-	3'	34073508-34073805	34072818-34073805
BGIOSGA000856	Chr01:34072818-34074473	-	5'	34073905-34074134	34073905-34074473
BGIOSGA000858	Chr01:34037640-34044448	-	3'	34037992-34038080	34037640-34038080
BGIOSGA000859	Chr01:34026110-34032270	-	3'	34026282-34026514	34026110-34026514
BGIOSGA000861	Chr01:33966295-33970525	-	3'	33966476-33966709	33966295-33966709
BGIOSGA000861	Chr01:33966295-33970525	-	5'	33970218-33970408	33970218-33970525
BGIOSGA000867	Chr01:33815589-33821283	-	3'	33816193-33816722	33815589-33816722
BGIOSGA000868	Chr01:33759869-33762636	-	3'	33761917-33762129	33759869-33762129
BGIOSGA000868	Chr01:33759869-33762636	-	5'	33761917-33762129	33761917-33762636
BGIOSGA000871	Chr01:33730195-33735931	-	3'	33730477-33730541	33730195-33730541
BGIOSGA000871	Chr01:33730195-33735931	-	5'	33735562-33735595	33735562-33735931
BGIOSGA000872	Chr01:33719672-33726160	-	5'	33723904-33724953	33723904-33726160
BGIOSGA000873	Chr01:33709976-33711830	-	3'	33710446-33711064	33709976-33711064
BGIOSGA000873	Chr01:33709976-33711830	-	5'	33711198-33711493	33711198-33711830
BGIOSGA000876	Chr01:33680773-33682771	-	3'	33680972-33681337	33680773-33681337
BGIOSGA000876	Chr01:33680773-33682771	-	5'	33681700-33682743	33681700-33682771
BGIOSGA000883	Chr01:33612820-33617474	-	3'	33613196-33613621	33612820-33613621
BGIOSGA000883	Chr01:33612820-33617474	-	5'	33617087-33617375	33617087-33617474
BGIOSGA000884	Chr01:33606689-33610987	-	3'	33607009-33609729	33606689-33609729
BGIOSGA000885	Chr01:33604197-33605985	-	3'	33604931-33604957	33604197-33604957
BGIOSGA000885	Chr01:33604197-33605985	-	5'	33605851-33605897	33605851-33605985
BGIOSGA000886	Chr01:33574214-33586683	-	3'	33574475-33575010	33574214-33575010
BGIOSGA000886	Chr01:33574214-33586683	-	5'	33586306-33586386	33586306-33586683
BGIOSGA000887	Chr01:33570203-33572000	-	3'	33570472-33570916	33570203-33570916
BGIOSGA000887	Chr01:33570203-33572000	-	5'	33571471-33571755	33571471-33572000
BGIOSGA000896	Chr01:33417118-33422954	-	3'	33417201-33417552	33417118-33417552
BGIOSGA000896	Chr01:33417118-33422954	-	5'	33422593-33422844	33422593-33422954
BGIOSGA000897	Chr01:33385235-33387057	-	3'	33385480-33385512	33385235-33385512
BGIOSGA000897	Chr01:33385235-33387057	-	5'	33386872-33386955	33386872-33387057
BGIOSGA000900	Chr01:33259592-33269705	-	5'	33269260-33269378	33269260-33269705
BGIOSGA000902	Chr01:33249160-33251952	-	3'	33249446-33249680	33249160-33249680
BGIOSGA000902	Chr01:33249160-33251952	-	5'	33251550-33251914	33251550-33251952
BGIOSGA000905	Chr01:33192256-33197757	-	3'	33192776-33192880	33192256-33192880
BGIOSGA000906	Chr01:33176806-33179642	-	3'	33178537-33179592	33176806-33179592
BGIOSGA000906	Chr01:33176806-33179642	-	5'	33178537-33179592	33178537-33179642
BGIOSGA000907	Chr01:33155169-33159202	-	5'	33158528-33158935	33158528-33159202
BGIOSGA000911	Chr01:33073747-33077672	-	3'	33074125-33074220	33073747-33074220
BGIOSGA000911	Chr01:33073747-33077672	-	5'	33076990-33077412	33076990-33077672
BGIOSGA000912	Chr01:33034526-33046147	-	5'	33045979-33046032	33045979-33046147
BGIOSGA000914	Chr01:33017149-33021907	-	5'	33019793-33021619	33019793-33021907
BGIOSGA000917	Chr01:33003737-33006902	-	3'	33004021-33004327	33003737-33004327
BGIOSGA000917	Chr01:33003737-33006902	-	5'	33006625-33006793	33006625-33006902
BGIOSGA000919	Chr01:32945224-32948667	-	3'	32945254-32945277	32945224-32945277
BGIOSGA000919	Chr01:32945224-32948667	-	5'	32948476-32948628	32948476-32948667
BGIOSGA000920	Chr01:32938390-32944311	-	5'	32944004-32944059	32944004-32944311
BGIOSGA000923	Chr01:32885919-32909221	-	3'	32886387-32886513	32885919-32886513
BGIOSGA000926	Chr01:32835572-32839215	-	5'	32838775-32838852	32838775-32839215
BGIOSGA000931	Chr01:32814000-32816916	-	3'	32814391-32814546	32814000-32814546
BGIOSGA000931	Chr01:32814000-32816916	-	5'	32816815-32816827	32816815-32816916
BGIOSGA000932	Chr01:32758416-32761531	-	3'	32758876-32758906	32758416-32758906
BGIOSGA000932	Chr01:32758416-32761531	-	5'	32759957-32761323	32759957-32761531
BGIOSGA000933	Chr01:32749467-32752135	-	5'	32751690-32751827	32751690-32752135
BGIOSGA000935	Chr01:32711940-32721443	-	3'	32712466-32713072	32711940-32713072
BGIOSGA000935	Chr01:32711940-32721443	-	5'	32720673-32720784	32720673-32721443
BGIOSGA000938	Chr01:32663804-32666537	-	3'	32664173-32664262	32663804-32664262
BGIOSGA000938	Chr01:32663804-32666537	-	5'	32666149-32666286	32666149-32666537
BGIOSGA000940	Chr01:32585964-32594219	-	3'	32587347-32588198	32585964-32588198
BGIOSGA000940	Chr01:32585964-32594219	-	5'	32593745-32594137	32593745-32594219
BGIOSGA000942	Chr01:32576741-32581854	-	3'	32577886-32577996	32576741-32577996
BGIOSGA000942	Chr01:32576741-32581854	-	5'	32581612-32581821	32581612-32581854
BGIOSGA000943	Chr01:32534038-32538562	-	3'	32534455-32534549	32534038-32534549
BGIOSGA000943	Chr01:32534038-32538562	-	5'	32536285-32536641	32536285-32538562
BGIOSGA000944	Chr01:32500059-32508772	-	5'	32508109-32508234	32508109-32508772
BGIOSGA000947	Chr01:32466582-32469904	-	3'	32467213-32467302	32466582-32467302
BGIOSGA000947	Chr01:32466582-32469904	-	5'	32469174-32469712	32469174-32469904
BGIOSGA000952	Chr01:32396946-32398908	-	3'	32397461-32398094	32396946-32398094
BGIOSGA000952	Chr01:32396946-32398908	-	5'	32398446-32398590	32398446-32398908
BGIOSGA000955	Chr01:32323007-32325823	-	3'	32323214-32323549	32323007-32323549
BGIOSGA000961	Chr01:32178258-32180694	-	3'	32179561-32180598	32178258-32180598
BGIOSGA000961	Chr01:32178258-32180694	-	5'	32179561-32180598	32179561-32180694
BGIOSGA000970	Chr01:32111596-32115505	-	3'	32112197-32112341	32111596-32112341
BGIOSGA000970	Chr01:32111596-32115505	-	5'	32112779-32113788	32112779-32115505
BGIOSGA000971	Chr01:32096685-32104778	-	3'	32097824-32098468	32096685-32098468
BGIOSGA000971	Chr01:32096685-32104778	-	5'	32104215-32104484	32104215-32104778
BGIOSGA000973	Chr01:32064935-32072271	-	5'	32071839-32072165	32071839-32072271
BGIOSGA000977	Chr01:32001611-32016710	-	3'	32002289-32002409	32001611-32002409
BGIOSGA000977	Chr01:32001611-32016710	-	5'	32016288-32016406	32016288-32016710
BGIOSGA000978	Chr01:31993162-31998143	-	5'	31996988-31997810	31996988-31998143
BGIOSGA000979	Chr01:31966102-31969137	-	3'	31966541-31966657	31966102-31966657
BGIOSGA000979	Chr01:31966102-31969137	-	5'	31968696-31968917	31968696-31969137
BGIOSGA000982	Chr01:31929316-31933714	-	3'	31929475-31930368	31929316-31930368
BGIOSGA000985	Chr01:31891933-31896688	-	3'	31892794-31892925	31891933-31892925
BGIOSGA000985	Chr01:31891933-31896688	-	5'	31895854-31895901	31895854-31896688
BGIOSGA000987	Chr01:31876237-31879517	-	5'	31879142-31879477	31879142-31879517
BGIOSGA000989	Chr01:31840645-31844910	-	3'	31841083-31841199	31840645-31841199
BGIOSGA000989	Chr01:31840645-31844910	-	5'	31844366-31844452	31844366-31844910
BGIOSGA000992	Chr01:31786287-31807038	-	5'	31805799-31806767	31805799-31807038
BGIOSGA000996	Chr01:31773573-31777020	-	3'	31773991-31774033	31773573-31774033
BGIOSGA000996	Chr01:31773573-31777020	-	5'	31776805-31776969	31776805-31777020
BGIOSGA000997	Chr01:31753688-31757426	-	3'	31753918-31754511	31753688-31754511
BGIOSGA000998	Chr01:31734319-31745627	-	3'	31734649-31734783	31734319-31734783
BGIOSGA000998	Chr01:31734319-31745627	-	5'	31744958-31745233	31744958-31745627
BGIOSGA000999	Chr01:31712408-31714566	-	5'	31714134-31714353	31714134-31714566
BGIOSGA001001	Chr01:31669750-31673094	-	3'	31670009-31670218	31669750-31670218
BGIOSGA001001	Chr01:31669750-31673094	-	5'	31672732-31673010	31672732-31673094
BGIOSGA001004	Chr01:31651397-31655050	-	3'	31651653-31652012	31651397-31652012
BGIOSGA001004	Chr01:31651397-31655050	-	5'	31654924-31654973	31654924-31655050
BGIOSGA001005	Chr01:31647976-31651084	-	3'	31648795-31648863	31647976-31648863
BGIOSGA001005	Chr01:31647976-31651084	-	5'	31650411-31650995	31650411-31651084
BGIOSGA001007	Chr01:31599209-31602072	-	3'	31599482-31599571	31599209-31599571
BGIOSGA001008	Chr01:31535554-31547775	-	3'	31536155-31536360	31535554-31536360
BGIOSGA001008	Chr01:31535554-31547775	-	5'	31547347-31547434	31547347-31547775
BGIOSGA001010	Chr01:31511200-31515341	-	3'	31512036-31512107	31511200-31512107
BGIOSGA001010	Chr01:31511200-31515341	-	5'	31514811-31514948	31514811-31515341
BGIOSGA001011	Chr01:31453786-31460193	-	5'	31459707-31459863	31459707-31460193
BGIOSGA001012	Chr01:31398240-31403536	-	3'	31398538-31399414	31398240-31399414
BGIOSGA001012	Chr01:31398240-31403536	-	5'	31402922-31403013	31402922-31403536
BGIOSGA001013	Chr01:31370938-31382958	-	3'	31371247-31371504	31370938-31371504
BGIOSGA001016	Chr01:31322434-31356112	-	5'	31355773-31355929	31355773-31356112
BGIOSGA001018	Chr01:31341413-31346833	-	3'	31341762-31341797	31341413-31341797
BGIOSGA001018	Chr01:31341413-31346833	-	5'	31346449-31346636	31346449-31346833
BGIOSGA001022	Chr01:31260692-31263098	-	3'	31260891-31260954	31260692-31260954
BGIOSGA001022	Chr01:31260692-31263098	-	5'	31262987-31262989	31262987-31263098
BGIOSGA001024	Chr01:31218575-31222282	-	3'	31219010-31219100	31218575-31219100
BGIOSGA001024	Chr01:31218575-31222282	-	5'	31221925-31222255	31221925-31222282
BGIOSGA001025	Chr01:31196663-31211808	-	5'	31211164-31211379	31211164-31211808
BGIOSGA001029	Chr01:31061257-31065013	-	3'	31063976-31064857	31061257-31064857
BGIOSGA001029	Chr01:31061257-31065013	-	5'	31063976-31064857	31063976-31065013
BGIOSGA001030	Chr01:31040601-31044662	-	3'	31041017-31041187	31040601-31041187
BGIOSGA001032	Chr01:31026901-31029053	-	3'	31027075-31027328	31026901-31027328
BGIOSGA001032	Chr01:31026901-31029053	-	5'	31028695-31028849	31028695-31029053
BGIOSGA001033	Chr01:30997131-31002127	-	3'	30997455-30998013	30997131-30998013
BGIOSGA001033	Chr01:30997131-31002127	-	5'	31001743-31002036	31001743-31002127
BGIOSGA001034	Chr01:30973460-30983268	-	3'	30973907-30973989	30973460-30973989
BGIOSGA001035	Chr01:30962247-30973117	-	5'	30971457-30972455	30971457-30973117
BGIOSGA001037	Chr01:30936933-30942279	-	3'	30937138-30937175	30936933-30937175
BGIOSGA001038	Chr01:30928334-30935112	-	3'	30928662-30928795	30928334-30928795
BGIOSGA001038	Chr01:30928334-30935112	-	5'	30934855-30934899	30934855-30935112
BGIOSGA001041	Chr01:30896354-30899158	-	3'	30896663-30897892	30896354-30897892
BGIOSGA001041	Chr01:30896354-30899158	-	5'	30898667-30898777	30898667-30899158
BGIOSGA001042	Chr01:30870804-30878382	-	5'	30873549-30878007	30873549-30878382
BGIOSGA001043	Chr01:30830811-30835339	-	3'	30831884-30832096	30830811-30832096
BGIOSGA001043	Chr01:30830811-30835339	-	5'	30833845-30835263	30833845-30835339
BGIOSGA001044	Chr01:30820758-30825662	-	3'	30821132-30821763	30820758-30821763
BGIOSGA001044	Chr01:30820758-30825662	-	5'	30825107-30825274	30825107-30825662
BGIOSGA001046	Chr01:30773405-30779111	-	3'	30773872-30773937	30773405-30773937
BGIOSGA001046	Chr01:30773405-30779111	-	5'	30778542-30778826	30778542-30779111
BGIOSGA001048	Chr01:30757008-30760849	-	3'	30758021-30760357	30757008-30760357
BGIOSGA001048	Chr01:30757008-30760849	-	5'	30758021-30760357	30758021-30760849
BGIOSGA001053	Chr01:30626704-30658180	-	5'	30657686-30658152	30657686-30658180
BGIOSGA001057	Chr01:30612013-30621681	-	3'	30612926-30613072	30612013-30613072
BGIOSGA001060	Chr01:30582041-30585996	-	3'	30582338-30582429	30582041-30582429
BGIOSGA001060	Chr01:30582041-30585996	-	5'	30585309-30585581	30585309-30585996
BGIOSGA001062	Chr01:30573407-30575831	-	3'	30574244-30574585	30573407-30574585
BGIOSGA001062	Chr01:30573407-30575831	-	5'	30575739-30575753	30575739-30575831
BGIOSGA001064	Chr01:30534984-30540938	-	5'	30540410-30540780	30540410-30540938
BGIOSGA001069	Chr01:30433344-30436418	-	3'	30433806-30434379	30433344-30434379
BGIOSGA001069	Chr01:30433344-30436418	-	5'	30435662-30436089	30435662-30436418
BGIOSGA001070	Chr01:30416753-30421638	-	3'	30416987-30417166	30416753-30417166
BGIOSGA001072	Chr01:30336694-30359332	-	3'	30337150-30337239	30336694-30337239
BGIOSGA001077	Chr01:30234341-30242691	-	5'	30242323-30242571	30242323-30242691
BGIOSGA001079	Chr01:30230922-30233865	-	3'	30231180-30231327	30230922-30231327
BGIOSGA001079	Chr01:30230922-30233865	-	5'	30233430-30233742	30233430-30233865
BGIOSGA001086	Chr01:29993383-29996997	-	3'	29993617-29993819	29993383-29993819
BGIOSGA001086	Chr01:29993383-29996997	-	5'	29996738-29996839	29996738-29996997
BGIOSGA001087	Chr01:29955890-29990362	-	5'	29989945-29990003	29989945-29990362
BGIOSGA001093	Chr01:29854108-29856484	-	5'	29855710-29856101	29855710-29856484
BGIOSGA001095	Chr01:29789049-29795300	-	5'	29794041-29794932	29794041-29795300
BGIOSGA001099	Chr01:29738548-29742641	-	3'	29738878-29738962	29738548-29738962
BGIOSGA001099	Chr01:29738548-29742641	-	5'	29742419-29742467	29742419-29742641
BGIOSGA001102	Chr01:29666099-29678270	-	3'	29666351-29667127	29666099-29667127
BGIOSGA001102	Chr01:29666099-29678270	-	5'	29677991-29678122	29677991-29678270
BGIOSGA001105	Chr01:29605230-29610402	-	3'	29605444-29605620	29605230-29605620
BGIOSGA001105	Chr01:29605230-29610402	-	5'	29609798-29610366	29609798-29610402
BGIOSGA001110	Chr01:29548853-29554239	-	3'	29549940-29550231	29548853-29550231
BGIOSGA001110	Chr01:29548853-29554239	-	5'	29553781-29554163	29553781-29554239
BGIOSGA001116	Chr01:29384625-29388732	-	5'	29387916-29388623	29387916-29388732
BGIOSGA001117	Chr01:29337344-29343515	-	3'	29337709-29338631	29337344-29338631
BGIOSGA001119	Chr01:29294126-29298360	-	5'	29297502-29298308	29297502-29298360
BGIOSGA001123	Chr01:29232519-29243758	-	5'	29243516-29243657	29243516-29243758
BGIOSGA001125	Chr01:29225679-29228698	-	3'	29225950-29226171	29225679-29226171
BGIOSGA001127	Chr01:29160477-29162403	-	3'	29161076-29161396	29160477-29161396
BGIOSGA001130	Chr01:29124146-29131019	-	5'	29130635-29130649	29130635-29131019
BGIOSGA001132	Chr01:29049883-29068590	-	5'	29068040-29068312	29068040-29068590
BGIOSGA001137	Chr01:28990468-28991083	-	3'	28990667-28990702	28990468-28990702
BGIOSGA001137	Chr01:28990468-28991083	-	5'	28990821-28990961	28990821-28991083
BGIOSGA001139	Chr01:28953628-28958941	-	3'	28954015-28954167	28953628-28954167
BGIOSGA001140	Chr01:28927601-28931983	-	5'	28931766-28931936	28931766-28931983
BGIOSGA001141	Chr01:28924471-28975580	-	3'	28924613-28924801	28924471-28924801
BGIOSGA001144	Chr01:28822318-28829734	-	3'	28823543-28823871	28822318-28823871
BGIOSGA001147	Chr01:28666558-28741600	-	5'	28741320-28741524	28741320-28741600
BGIOSGA001155	Chr01:28615116-28618495	-	3'	28617031-28617729	28615116-28617729
BGIOSGA001155	Chr01:28615116-28618495	-	5'	28617031-28617729	28617031-28618495
BGIOSGA001161	Chr01:28546664-28550894	-	5'	28549852-28550274	28549852-28550894
BGIOSGA001162	Chr01:28474887-28475871	-	3'	28475198-28475515	28474887-28475515
BGIOSGA001162	Chr01:28474887-28475871	-	5'	28475624-28475713	28475624-28475871
BGIOSGA001169	Chr01:28258072-28265695	-	3'	28258546-28258979	28258072-28258979
BGIOSGA001169	Chr01:28258072-28265695	-	5'	28265352-28265375	28265352-28265695
BGIOSGA001171	Chr01:28148446-28160733	-	5'	28160179-28160532	28160179-28160733
BGIOSGA001178	Chr01:28028342-28030648	-	3'	28029014-28029470	28028342-28029470
BGIOSGA001178	Chr01:28028342-28030648	-	5'	28030143-28030567	28030143-28030648
BGIOSGA001179	Chr01:27994653-28002557	-	3'	27995157-27995705	27994653-27995705
BGIOSGA001181	Chr01:27933951-27938015	-	3'	27934221-27934649	27933951-27934649
BGIOSGA001183	Chr01:27910093-27913249	-	3'	27910424-27910579	27910093-27910579
BGIOSGA001183	Chr01:27910093-27913249	-	5'	27912611-27912757	27912611-27913249
BGIOSGA001184	Chr01:27887901-27893038	-	5'	27892816-27892945	27892816-27893038
BGIOSGA001185	Chr01:27875350-27885581	-	3'	27876278-27876721	27875350-27876721
BGIOSGA001185	Chr01:27875350-27885581	-	5'	27884803-27885297	27884803-27885581
BGIOSGA001186	Chr01:27843242-27847036	-	3'	27843626-27843774	27843242-27843774
BGIOSGA001188	Chr01:27815483-27820108	-	3'	27815532-27816158	27815483-27816158
BGIOSGA001188	Chr01:27815483-27820108	-	5'	27819727-27819817	27819727-27820108
BGIOSGA001191	Chr01:27751765-27757307	-	3'	27751915-27752052	27751765-27752052
BGIOSGA001191	Chr01:27751765-27757307	-	5'	27756792-27756941	27756792-27757307
BGIOSGA001192	Chr01:27708249-27745952	-	5'	27745634-27745697	27745634-27745952
BGIOSGA001197	Chr01:27631448-27646711	-	5'	27646576-27646638	27646576-27646711
BGIOSGA001200	Chr01:27620634-27623219	-	3'	27621011-27621265	27620634-27621265
BGIOSGA001200	Chr01:27620634-27623219	-	5'	27622986-27623049	27622986-27623219
BGIOSGA001201	Chr01:27596777-27600295	-	3'	27597498-27599073	27596777-27599073
BGIOSGA001202	Chr01:27579809-27605875	-	3'	27580529-27580749	27579809-27580749
BGIOSGA001203	Chr01:27541681-27547421	-	3'	27542212-27542408	27541681-27542408
BGIOSGA001203	Chr01:27541681-27547421	-	5'	27546085-27546135	27546085-27547421
BGIOSGA001204	Chr01:27516280-27522916	-	3'	27516608-27516727	27516280-27516727
BGIOSGA001204	Chr01:27516280-27522916	-	5'	27522548-27522743	27522548-27522916
BGIOSGA001207	Chr01:27431025-27436147	-	3'	27431347-27432057	27431025-27432057
BGIOSGA001210	Chr01:27414128-27421336	-	3'	27414370-27414537	27414128-27414537
BGIOSGA001210	Chr01:27414128-27421336	-	5'	27419917-27420067	27419917-27421336
BGIOSGA001214	Chr01:27371711-27378683	-	5'	27378403-27378472	27378403-27378683
BGIOSGA001215	Chr01:27368572-27371519	-	5'	27370977-27371451	27370977-27371519
BGIOSGA001216	Chr01:27358184-27362177	-	3'	27360815-27361422	27358184-27361422
BGIOSGA001216	Chr01:27358184-27362177	-	5'	27361676-27362150	27361676-27362177
BGIOSGA001218	Chr01:27270237-27283289	-	5'	27281483-27282463	27281483-27283289
BGIOSGA001220	Chr01:27232038-27235609	-	3'	27232604-27232679	27232038-27232679
BGIOSGA001220	Chr01:27232038-27235609	-	5'	27235455-27235511	27235455-27235609
BGIOSGA001223	Chr01:27168825-27172413	-	3'	27169111-27169165	27168825-27169165
BGIOSGA001223	Chr01:27168825-27172413	-	5'	27172092-27172173	27172092-27172413
BGIOSGA001225	Chr01:27156176-27163346	-	3'	27156633-27156686	27156176-27156686
BGIOSGA001225	Chr01:27156176-27163346	-	5'	27163120-27163179	27163120-27163346
BGIOSGA001226	Chr01:27151707-27154690	-	3'	27151988-27152194	27151707-27152194
BGIOSGA001226	Chr01:27151707-27154690	-	5'	27154607-27154666	27154607-27154690
BGIOSGA001229	Chr01:27102831-27111399	-	3'	27103157-27103417	27102831-27103417
BGIOSGA001229	Chr01:27102831-27111399	-	5'	27110511-27110954	27110511-27111399
BGIOSGA001233	Chr01:27065750-27073350	-	3'	27066134-27066391	27065750-27066391
BGIOSGA001233	Chr01:27065750-27073350	-	5'	27072715-27073076	27072715-27073350
BGIOSGA001234	Chr01:27055673-27064328	-	3'	27055912-27056169	27055673-27056169
BGIOSGA001241	Chr01:26921551-26928803	-	5'	26927075-26928464	26927075-26928803
BGIOSGA001254	Chr01:26716001-26719899	-	5'	26718844-26719676	26718844-26719899
BGIOSGA001255	Chr01:26703886-26708216	-	5'	26708032-26708177	26708032-26708216
BGIOSGA001256	Chr01:26670975-26674933	-	3'	26671216-26671368	26670975-26671368
BGIOSGA001256	Chr01:26670975-26674933	-	5'	26674710-26674913	26674710-26674933
BGIOSGA001259	Chr01:26509722-26557134	-	5'	26556672-26556834	26556672-26557134
BGIOSGA001262	Chr01:26482614-26486605	-	3'	26482827-26483756	26482614-26483756
BGIOSGA001262	Chr01:26482614-26486605	-	5'	26486402-26486567	26486402-26486605
BGIOSGA001263	Chr01:26434844-26480334	-	5'	26479670-26480191	26479670-26480334
BGIOSGA001264	Chr01:26468245-26477969	-	5'	26477732-26477956	26477732-26477969
BGIOSGA001272	Chr01:26410148-26417433	-	3'	26411800-26412579	26410148-26412579
BGIOSGA001272	Chr01:26410148-26417433	-	5'	26415744-26417125	26415744-26417433
BGIOSGA001275	Chr01:26395037-26398713	-	3'	26395714-26398629	26395037-26398629
BGIOSGA001275	Chr01:26395037-26398713	-	5'	26395714-26398629	26395714-26398713
BGIOSGA001277	Chr01:26376974-26380772	-	3'	26377890-26380751	26376974-26380751
BGIOSGA001277	Chr01:26376974-26380772	-	5'	26377890-26380751	26377890-26380772
BGIOSGA001283	Chr01:26291225-26293549	-	3'	26291478-26291822	26291225-26291822
BGIOSGA001283	Chr01:26291225-26293549	-	5'	26292688-26292870	26292688-26293549
BGIOSGA001284	Chr01:26265032-26272130	-	3'	26265262-26265448	26265032-26265448
BGIOSGA001286	Chr01:26230720-26248317	-	3'	26230949-26231122	26230720-26231122
BGIOSGA001287	Chr01:26211203-26213406	-	3'	26211426-26211770	26211203-26211770
BGIOSGA001287	Chr01:26211203-26213406	-	5'	26212270-26213331	26212270-26213406
BGIOSGA001294	Chr01:25934361-25935981	-	3'	25934546-25934926	25934361-25934926
BGIOSGA001294	Chr01:25934361-25935981	-	5'	25935193-25935810	25935193-25935981
BGIOSGA001297	Chr01:25861635-25864491	-	3'	25862056-25862276	25861635-25862276
BGIOSGA001297	Chr01:25861635-25864491	-	5'	25863989-25864453	25863989-25864491
BGIOSGA001299	Chr01:25800559-25812745	-	5'	25812690-25812719	25812690-25812745
BGIOSGA001301	Chr01:25771936-25772556	-	3'	25772227-25772421	25771936-25772421
BGIOSGA001301	Chr01:25771936-25772556	-	5'	25772227-25772421	25772227-25772556
BGIOSGA001307	Chr01:25708112-25712453	-	3'	25709270-25709755	25708112-25709755
BGIOSGA001311	Chr01:25671695-25674070	-	3'	25672073-25672432	25671695-25672432
BGIOSGA001311	Chr01:25671695-25674070	-	5'	25673661-25673822	25673661-25674070
BGIOSGA001312	Chr01:25666888-25669939	-	3'	25668227-25669837	25666888-25669837
BGIOSGA001312	Chr01:25666888-25669939	-	5'	25668227-25669837	25668227-25669939
BGIOSGA001314	Chr01:25615816-25626647	-	3'	25616677-25616772	25615816-25616772
BGIOSGA001315	Chr01:25579655-25585228	-	3'	25580566-25581077	25579655-25581077
BGIOSGA001315	Chr01:25579655-25585228	-	5'	25584601-25584838	25584601-25585228
BGIOSGA001317	Chr01:25555561-25558088	-	3'	25555937-25556243	25555561-25556243
BGIOSGA001317	Chr01:25555561-25558088	-	5'	25557898-25557940	25557898-25558088
BGIOSGA001323	Chr01:25504585-25508717	-	3'	25504876-25505007	25504585-25505007
BGIOSGA001323	Chr01:25504585-25508717	-	5'	25508399-25508579	25508399-25508717
BGIOSGA001327	Chr01:25423194-25425760	-	3'	25423257-25423751	25423194-25423751
BGIOSGA001328	Chr01:25418633-25443838	-	3'	25418946-25419255	25418633-25419255
BGIOSGA001333	Chr01:25263134-25264147	-	3'	25263370-25263813	25263134-25263813
BGIOSGA001333	Chr01:25263134-25264147	-	5'	25263913-25264032	25263913-25264147
BGIOSGA001334	Chr01:25196577-25201293	-	3'	25196985-25197099	25196577-25197099
BGIOSGA001337	Chr01:25112245-25123204	-	5'	25123012-25123137	25123012-25123204
BGIOSGA001340	Chr01:25070289-25075037	-	5'	25074691-25074910	25074691-25075037
BGIOSGA001343	Chr01:25027262-25033292	-	3'	25028278-25029024	25027262-25029024
BGIOSGA001352	Chr01:24877773-24896890	-	5'	24896668-24896713	24896668-24896890
BGIOSGA001358	Chr01:24730189-24735258	-	3'	24730508-24730686	24730189-24730686
BGIOSGA001358	Chr01:24730189-24735258	-	5'	24735008-24735119	24735008-24735258
BGIOSGA001359	Chr01:24713794-24717943	-	3'	24714602-24715062	24713794-24715062
BGIOSGA001359	Chr01:24713794-24717943	-	5'	24717440-24717899	24717440-24717943
BGIOSGA001363	Chr01:24508198-24543849	-	3'	24508432-24508527	24508198-24508527
BGIOSGA001365	Chr01:24439538-24445658	-	3'	24440285-24440446	24439538-24440446
BGIOSGA001365	Chr01:24439538-24445658	-	5'	24442655-24442872	24442655-24445658
BGIOSGA001366	Chr01:24364211-24370123	-	5'	24369292-24369934	24369292-24370123
BGIOSGA001370	Chr01:24283010-24284694	-	3'	24283035-24283541	24283010-24283541
BGIOSGA001370	Chr01:24283010-24284694	-	5'	24283035-24283541	24283035-24284694
BGIOSGA001389	Chr01:23990892-23997081	-	3'	23991279-23992695	23990892-23992695
BGIOSGA001389	Chr01:23990892-23997081	-	5'	23992874-23992902	23992874-23997081
BGIOSGA001390	Chr01:23941239-23951924	-	5'	23951588-23951896	23951588-23951924
BGIOSGA001397	Chr01:23884681-23891352	-	5'	23890840-23891094	23890840-23891352
BGIOSGA001400	Chr01:23867758-23874489	-	5'	23874112-23874213	23874112-23874489
BGIOSGA001401	Chr01:23812912-23820570	-	3'	23816192-23816205	23812912-23816205
BGIOSGA001412	Chr01:23527741-23532920	-	3'	23527972-23528124	23527741-23528124
BGIOSGA001413	Chr01:23512668-23521604	-	5'	23521163-23521513	23521163-23521604
BGIOSGA001417	Chr01:23420023-23422647	-	3'	23420169-23420262	23420023-23420262
BGIOSGA001417	Chr01:23420023-23422647	-	5'	23422617-23422630	23422617-23422647
BGIOSGA001419	Chr01:23399123-23404737	-	3'	23401574-23401635	23399123-23401635
BGIOSGA001419	Chr01:23399123-23404737	-	5'	23404342-23404546	23404342-23404737
BGIOSGA001422	Chr01:23347475-23352975	-	3'	23347944-23347960	23347475-23347960
BGIOSGA001422	Chr01:23347475-23352975	-	5'	23352325-23352564	23352325-23352975
BGIOSGA001426	Chr01:23241021-23246248	-	5'	23245832-23245900	23245832-23246248
BGIOSGA001428	Chr01:23218639-23236391	-	5'	23236067-23236266	23236067-23236391
BGIOSGA001430	Chr01:23214398-23217880	-	3'	23215783-23216064	23214398-23216064
BGIOSGA001430	Chr01:23214398-23217880	-	5'	23217430-23217452	23217430-23217880
BGIOSGA001431	Chr01:23138272-23142250	-	3'	23138523-23138646	23138272-23138646
BGIOSGA001433	Chr01:23081202-23094434	-	3'	23081864-23081884	23081202-23081884
BGIOSGA001433	Chr01:23081202-23094434	-	5'	23093973-23094333	23093973-23094434
BGIOSGA001437	Chr01:23045576-23051217	-	5'	23050606-23050992	23050606-23051217
BGIOSGA001439	Chr01:22971213-22974325	-	3'	22971628-22971672	22971213-22971672
BGIOSGA001439	Chr01:22971213-22974325	-	5'	22973293-22974007	22973293-22974325
BGIOSGA001440	Chr01:22950704-22961897	-	3'	22951004-22951053	22950704-22951053
BGIOSGA001441	Chr01:22903445-22910785	-	5'	22910358-22910684	22910358-22910785
BGIOSGA001442	Chr01:22864020-22876741	-	3'	22864537-22864632	22864020-22864632
BGIOSGA001442	Chr01:22864020-22876741	-	5'	22876075-22876474	22876075-22876741
BGIOSGA001444	Chr01:22822916-22827188	-	3'	22823148-22823474	22822916-22823474
BGIOSGA001449	Chr01:22733516-22737259	-	5'	22736766-22736993	22736766-22737259
BGIOSGA001450	Chr01:22715302-22731195	-	3'	22715796-22716755	22715302-22716755
BGIOSGA001451	Chr01:22696031-22701704	-	3'	22696252-22696635	22696031-22696635
BGIOSGA001454	Chr01:22659587-22664359	-	5'	22664085-22664200	22664085-22664359
BGIOSGA001467	Chr01:22258771-22265919	-	3'	22259066-22259260	22258771-22259260
BGIOSGA001467	Chr01:22258771-22265919	-	5'	22265658-22265778	22265658-22265919
BGIOSGA001469	Chr01:22162973-22235216	-	3'	22163154-22164066	22162973-22164066
BGIOSGA001471	Chr01:22095659-22103025	-	5'	22102503-22102697	22102503-22103025
BGIOSGA001476	Chr01:22016689-22033061	-	5'	22032574-22032744	22032574-22033061
BGIOSGA001477	Chr01:22002886-22007188	-	3'	22003253-22003342	22002886-22003342
BGIOSGA001477	Chr01:22002886-22007188	-	5'	22006848-22007078	22006848-22007188
BGIOSGA001480	Chr01:21950827-21961504	-	3'	21950957-21951217	21950827-21951217
BGIOSGA001487	Chr01:21813587-21832831	-	3'	21813844-21814200	21813587-21814200
BGIOSGA001487	Chr01:21813587-21832831	-	5'	21832326-21832557	21832326-21832831
BGIOSGA001495	Chr01:21688004-21701898	-	3'	21688483-21688617	21688004-21688617
BGIOSGA001496	Chr01:21598238-21613513	-	3'	21598371-21598440	21598238-21598440
BGIOSGA001496	Chr01:21598238-21613513	-	5'	21613090-21613192	21613090-21613513
BGIOSGA001497	Chr01:21590002-21597373	-	5'	21596619-21597002	21596619-21597373
BGIOSGA001503	Chr01:21283718-21291406	-	3'	21283944-21284335	21283718-21284335
BGIOSGA001503	Chr01:21283718-21291406	-	5'	21291036-21291319	21291036-21291406
BGIOSGA001506	Chr01:21185859-21193907	-	3'	21186200-21186401	21185859-21186401
BGIOSGA001506	Chr01:21185859-21193907	-	5'	21193437-21193888	21193437-21193907
BGIOSGA001519	Chr01:20582064-20584055	-	3'	20582992-20584005	20582064-20584005
BGIOSGA001519	Chr01:20582064-20584055	-	5'	20582992-20584005	20582992-20584055
BGIOSGA001521	Chr01:20491570-20510537	-	5'	20510290-20510375	20510290-20510537
BGIOSGA001533	Chr01:20337897-20344057	-	3'	20338850-20338968	20337897-20338968
BGIOSGA001533	Chr01:20337897-20344057	-	5'	20342959-20343896	20342959-20344057
BGIOSGA001535	Chr01:20220241-20224244	-	3'	20220463-20222137	20220241-20222137
BGIOSGA001535	Chr01:20220241-20224244	-	5'	20223960-20224115	20223960-20224244
BGIOSGA001536	Chr01:20159652-20164419	-	3'	20159873-20160035	20159652-20160035
BGIOSGA001537	Chr01:20132225-20134269	-	3'	20132444-20132551	20132225-20132551
BGIOSGA001537	Chr01:20132225-20134269	-	5'	20134049-20134120	20134049-20134269
BGIOSGA001538	Chr01:20126422-20129777	-	5'	20129386-20129639	20129386-20129777
BGIOSGA001539	Chr01:20088258-20097876	-	3'	20088794-20089015	20088258-20089015
BGIOSGA001539	Chr01:20088258-20097876	-	5'	20097739-20097820	20097739-20097876
BGIOSGA001540	Chr01:20074337-20082145	-	3'	20074686-20074908	20074337-20074908
BGIOSGA001540	Chr01:20074337-20082145	-	5'	20081723-20082100	20081723-20082145
BGIOSGA001542	Chr01:19994289-20007719	-	3'	19994432-19994582	19994289-19994582
BGIOSGA001543	Chr01:19969629-19973171	-	3'	19970015-19970200	19969629-19970200
BGIOSGA001543	Chr01:19969629-19973171	-	5'	19972988-19973134	19972988-19973171
BGIOSGA001545	Chr01:19960778-19964153	-	5'	19963629-19963824	19963629-19964153
BGIOSGA001547	Chr01:19935944-19943625	-	3'	19936265-19936629	19935944-19936629
BGIOSGA001547	Chr01:19935944-19943625	-	5'	19943245-19943250	19943245-19943625
BGIOSGA001548	Chr01:19923164-19926952	-	3'	19923403-19923605	19923164-19923605
BGIOSGA001548	Chr01:19923164-19926952	-	5'	19926723-19926837	19926723-19926952
BGIOSGA001557	Chr01:19476607-19481057	-	3'	19476686-19478601	19476607-19478601
BGIOSGA001558	Chr01:19415864-19430616	-	3'	19416357-19416473	19415864-19416473
BGIOSGA001558	Chr01:19415864-19430616	-	5'	19429983-19430190	19429983-19430616
BGIOSGA001562	Chr01:19355144-19361999	-	3'	19355496-19355741	19355144-19355741
BGIOSGA001562	Chr01:19355144-19361999	-	5'	19361754-19361915	19361754-19361999
BGIOSGA001564	Chr01:19246718-19261822	-	5'	19261378-19261695	19261378-19261822
BGIOSGA001569	Chr01:19070200-19075708	-	3'	19070548-19070757	19070200-19070757
BGIOSGA001569	Chr01:19070200-19075708	-	5'	19075136-19075421	19075136-19075708
BGIOSGA001573	Chr01:18974617-18989468	-	3'	18974830-18975634	18974617-18975634
BGIOSGA001574	Chr01:18836075-18837167	-	5'	18836075-18836395	18836075-18837167
BGIOSGA001580	Chr01:18447774-18455108	-	3'	18448225-18448265	18447774-18448265
BGIOSGA001580	Chr01:18447774-18455108	-	5'	18454814-18454969	18454814-18455108
BGIOSGA001581	Chr01:18419964-18428179	-	3'	18424411-18424887	18419964-18424887
BGIOSGA001581	Chr01:18419964-18428179	-	5'	18424411-18424887	18424411-18428179
BGIOSGA001585	Chr01:18220528-18224684	-	5'	18223571-18223988	18223571-18224684
BGIOSGA001587	Chr01:17995222-17998101	-	3'	17995523-17996662	17995222-17996662
BGIOSGA001590	Chr01:17892144-17897402	-	5'	17896887-17897005	17896887-17897402
BGIOSGA001601	Chr01:17623999-17642097	-	5'	17641812-17642075	17641812-17642097
BGIOSGA001608	Chr01:17451575-17460646	-	3'	17451722-17452024	17451575-17452024
BGIOSGA001609	Chr01:17419363-17436250	-	5'	17435785-17435936	17435785-17436250
BGIOSGA001611	Chr01:17402256-17407034	-	3'	17402649-17402741	17402256-17402741
BGIOSGA001615	Chr01:17204078-17207744	-	3'	17204283-17204609	17204078-17204609
BGIOSGA001615	Chr01:17204078-17207744	-	5'	17207387-17207650	17207387-17207744
BGIOSGA001617	Chr01:17178621-17180259	-	5'	17179736-17180238	17179736-17180259
BGIOSGA001620	Chr01:17018083-17022122	-	5'	17021547-17022008	17021547-17022122
BGIOSGA001629	Chr01:16831921-16834627	-	3'	16832123-16832748	16831921-16832748
BGIOSGA001629	Chr01:16831921-16834627	-	5'	16834282-16834343	16834282-16834627
BGIOSGA001630	Chr01:16804470-16822676	-	5'	16822401-16822554	16822401-16822676
BGIOSGA001633	Chr01:16769350-16777921	-	3'	16769949-16770050	16769350-16770050
BGIOSGA001633	Chr01:16769350-16777921	-	5'	16777668-16777708	16777668-16777921
BGIOSGA001636	Chr01:16701917-16712347	-	3'	16702308-16702328	16701917-16702328
BGIOSGA001636	Chr01:16701917-16712347	-	5'	16711925-16712260	16711925-16712347
BGIOSGA001637	Chr01:16640157-16644384	-	3'	16640397-16640506	16640157-16640506
BGIOSGA001637	Chr01:16640157-16644384	-	5'	16644114-16644336	16644114-16644384
BGIOSGA001640	Chr01:16601419-16612309	-	5'	16611991-16612174	16611991-16612309
BGIOSGA001651	Chr01:16423894-16428723	-	5'	16427708-16428620	16427708-16428723
BGIOSGA001657	Chr01:16326749-16347809	-	5'	16347384-16347774	16347384-16347809
BGIOSGA001660	Chr01:16314385-16320303	-	3'	16314652-16314934	16314385-16314934
BGIOSGA001660	Chr01:16314385-16320303	-	5'	16319565-16319874	16319565-16320303
BGIOSGA001661	Chr01:16303695-16310131	-	3'	16303778-16304078	16303695-16304078
BGIOSGA001661	Chr01:16303695-16310131	-	5'	16309605-16309974	16309605-16310131
BGIOSGA001662	Chr01:16263078-16267484	-	3'	16263203-16263349	16263078-16263349
BGIOSGA001663	Chr01:16226788-16233840	-	3'	16227193-16227302	16226788-16227302
BGIOSGA001667	Chr01:16171511-16184086	-	5'	16183090-16183902	16183090-16184086
BGIOSGA001668	Chr01:16162409-16169170	-	5'	16169038-16169127	16169038-16169170
BGIOSGA001671	Chr01:16105926-16112787	-	5'	16112475-16112753	16112475-16112787
BGIOSGA001680	Chr01:15900207-15937741	-	5'	15935999-15937405	15935999-15937741
BGIOSGA001682	Chr01:15903645-15908263	-	3'	15904346-15904408	15903645-15904408
BGIOSGA001682	Chr01:15903645-15908263	-	5'	15907406-15908188	15907406-15908263
BGIOSGA001685	Chr01:15836159-15846096	-	5'	15845209-15845798	15845209-15846096
BGIOSGA001689	Chr01:15769738-15778001	-	3'	15770320-15770473	15769738-15770473
BGIOSGA001699	Chr01:15392754-15398661	-	5'	15398327-15398505	15398327-15398661
BGIOSGA001705	Chr01:15278882-15283571	-	3'	15279281-15279763	15278882-15279763
BGIOSGA001705	Chr01:15278882-15283571	-	5'	15282990-15283262	15282990-15283571
BGIOSGA001706	Chr01:15249213-15251211	-	3'	15250416-15250946	15249213-15250946
BGIOSGA001706	Chr01:15249213-15251211	-	5'	15250416-15250946	15250416-15251211
BGIOSGA001710	Chr01:15083938-15086997	-	5'	15086489-15086740	15086489-15086997
BGIOSGA001712	Chr01:15005222-15013630	-	5'	15013390-15013581	15013390-15013630
BGIOSGA001722	Chr01:14796217-14809114	-	5'	14808265-14808758	14808265-14809114
BGIOSGA001729	Chr01:14668480-14671786	-	3'	14668742-14669905	14668480-14669905
BGIOSGA001729	Chr01:14668480-14671786	-	5'	14670733-14670994	14670733-14671786
BGIOSGA001730	Chr01:14634656-14639278	-	3'	14634952-14635087	14634656-14635087
BGIOSGA001730	Chr01:14634656-14639278	-	5'	14638751-14638951	14638751-14639278
BGIOSGA001731	Chr01:14560317-14576265	-	3'	14560974-14561460	14560317-14561460
BGIOSGA001731	Chr01:14560317-14576265	-	5'	14575937-14576017	14575937-14576265
BGIOSGA001739	Chr01:14225423-14228775	-	3'	14225823-14226077	14225423-14226077
BGIOSGA001739	Chr01:14225423-14228775	-	5'	14228267-14228680	14228267-14228775
BGIOSGA001740	Chr01:14219316-14223260	-	3'	14219611-14219763	14219316-14219763
BGIOSGA001740	Chr01:14219316-14223260	-	5'	14222803-14223079	14222803-14223260
BGIOSGA001747	Chr01:13986963-13992132	-	3'	13987528-13987553	13986963-13987553
BGIOSGA001747	Chr01:13986963-13992132	-	5'	13991701-13991783	13991701-13992132
BGIOSGA001750	Chr01:13940912-13946380	-	3'	13941297-13941503	13940912-13941503
BGIOSGA001750	Chr01:13940912-13946380	-	5'	13945764-13946291	13945764-13946380
BGIOSGA001752	Chr01:13928730-13931973	-	3'	13928903-13930153	13928730-13930153
BGIOSGA001754	Chr01:13888916-13913131	-	5'	13912859-13913119	13912859-13913131
BGIOSGA001756	Chr01:13894902-13896371	-	3'	13895806-13896273	13894902-13896273
BGIOSGA001756	Chr01:13894902-13896371	-	5'	13895806-13896273	13895806-13896371
BGIOSGA001759	Chr01:13859479-13881329	-	5'	13880958-13881104	13880958-13881329
BGIOSGA001774	Chr01:13447917-13452303	-	3'	13448251-13448403	13447917-13448403
BGIOSGA001776	Chr01:13398495-13404738	-	3'	13398842-13398940	13398495-13398940
BGIOSGA001776	Chr01:13398495-13404738	-	5'	13404618-13404658	13404618-13404738
BGIOSGA001783	Chr01:13321202-13326178	-	5'	13325528-13325968	13325528-13326178
BGIOSGA001785	Chr01:13306141-13319213	-	3'	13306552-13306662	13306141-13306662
BGIOSGA001785	Chr01:13306141-13319213	-	5'	13318628-13318732	13318628-13319213
BGIOSGA001787	Chr01:13023286-13025312	-	3'	13023662-13023777	13023286-13023777
BGIOSGA001787	Chr01:13023286-13025312	-	5'	13024807-13025065	13024807-13025312
BGIOSGA001789	Chr01:12968663-12973009	-	5'	12972232-12972873	12972232-12973009
BGIOSGA001791	Chr01:12926016-12936954	-	5'	12936710-12936753	12936710-12936954
BGIOSGA001792	Chr01:12866743-12870345	-	3'	12867043-12867060	12866743-12867060
BGIOSGA001792	Chr01:12866743-12870345	-	5'	12870209-12870219	12870209-12870345
BGIOSGA001793	Chr01:12855008-12864297	-	5'	12863264-12863506	12863264-12864297
BGIOSGA001799	Chr01:12663953-12675974	-	3'	12664344-12664593	12663953-12664593
BGIOSGA001799	Chr01:12663953-12675974	-	5'	12675549-12675632	12675549-12675974
BGIOSGA001801	Chr01:12504199-12508873	-	3'	12504715-12504953	12504199-12504953
BGIOSGA001801	Chr01:12504199-12508873	-	5'	12508518-12508748	12508518-12508873
BGIOSGA001806	Chr01:12327062-12339757	-	5'	12339328-12339500	12339328-12339757
BGIOSGA001808	Chr01:12322998-12324593	-	3'	12323258-12323338	12322998-12323338
BGIOSGA001810	Chr01:12305197-12308107	-	3'	12305434-12305514	12305197-12305514
BGIOSGA001810	Chr01:12305197-12308107	-	5'	12307902-12308021	12307902-12308107
BGIOSGA001811	Chr01:12295170-12296737	-	3'	12295414-12295557	12295170-12295557
BGIOSGA001811	Chr01:12295170-12296737	-	5'	12296509-12296689	12296509-12296737
BGIOSGA001815	Chr01:12190498-12194335	-	3'	12190892-12191152	12190498-12191152
BGIOSGA001815	Chr01:12190498-12194335	-	5'	12192950-12194236	12192950-12194335
BGIOSGA001816	Chr01:12173554-12178985	-	5'	12178657-12178935	12178657-12178985
BGIOSGA001818	Chr01:12146606-12150630	-	3'	12147284-12148525	12146606-12148525
BGIOSGA001818	Chr01:12146606-12150630	-	5'	12150226-12150552	12150226-12150630
BGIOSGA001819	Chr01:12088234-12101755	-	3'	12088676-12088781	12088234-12088781
BGIOSGA001819	Chr01:12088234-12101755	-	5'	12101579-12101677	12101579-12101755
BGIOSGA001820	Chr01:12061679-12068368	-	3'	12062121-12062196	12061679-12062196
BGIOSGA001831	Chr01:11951633-11955878	-	3'	11952325-11953209	11951633-11953209
BGIOSGA001839	Chr01:11803926-11806343	-	3'	11804023-11804599	11803926-11804599
BGIOSGA001839	Chr01:11803926-11806343	-	5'	11805917-11806075	11805917-11806343
BGIOSGA001856	Chr01:11548369-11555437	-	3'	11548733-11549086	11548369-11549086
BGIOSGA001858	Chr01:11514201-11521479	-	3'	11514541-11514633	11514201-11514633
BGIOSGA001858	Chr01:11514201-11521479	-	5'	11520929-11521349	11520929-11521479
BGIOSGA001859	Chr01:11493824-11502798	-	5'	11501004-11502434	11501004-11502798
BGIOSGA001866	Chr01:11381833-11385690	-	3'	11382353-11382394	11381833-11382394
BGIOSGA001866	Chr01:11381833-11385690	-	5'	11385214-11385522	11385214-11385690
BGIOSGA001868	Chr01:11347756-11350824	-	3'	11348004-11348099	11347756-11348099
BGIOSGA001870	Chr01:11249136-11254318	-	3'	11249602-11249715	11249136-11249715
BGIOSGA001872	Chr01:11201499-11203837	-	3'	11201847-11202870	11201499-11202870
BGIOSGA001872	Chr01:11201499-11203837	-	5'	11203216-11203348	11203216-11203837
BGIOSGA001873	Chr01:11180976-11186779	-	3'	11181175-11181483	11180976-11181483
BGIOSGA001875	Chr01:11166400-11169825	-	3'	11167307-11167392	11166400-11167392
BGIOSGA001875	Chr01:11166400-11169825	-	5'	11168528-11169353	11168528-11169825
BGIOSGA001877	Chr01:11079199-11082009	-	5'	11081656-11081910	11081656-11082009
BGIOSGA001878	Chr01:11054850-11060991	-	3'	11056441-11057529	11054850-11057529
BGIOSGA001878	Chr01:11054850-11060991	-	5'	11060244-11060820	11060244-11060991
BGIOSGA001879	Chr01:11041226-11045233	-	3'	11041552-11042231	11041226-11042231
BGIOSGA001884	Chr01:10958639-10964348	-	3'	10959059-10959263	10958639-10959263
BGIOSGA001884	Chr01:10958639-10964348	-	5'	10962143-10964194	10962143-10964348
BGIOSGA001887	Chr01:10945405-10948840	-	3'	10945601-10946095	10945405-10946095
BGIOSGA001888	Chr01:10917146-10918808	-	3'	10917337-10917597	10917146-10917597
BGIOSGA001889	Chr01:10883983-10901761	-	3'	10884476-10884956	10883983-10884956
BGIOSGA001893	Chr01:10732194-10749049	-	3'	10733058-10733207	10732194-10733207
BGIOSGA001893	Chr01:10732194-10749049	-	5'	10748673-10748826	10748673-10749049
BGIOSGA001895	Chr01:10674180-10681525	-	5'	10679897-10680752	10679897-10681525
BGIOSGA001897	Chr01:10639414-10646306	-	3'	10639749-10639805	10639414-10639805
BGIOSGA001897	Chr01:10639414-10646306	-	5'	10646054-10646153	10646054-10646306
BGIOSGA001898	Chr01:10630700-10636272	-	3'	10631243-10632058	10630700-10632058
BGIOSGA001898	Chr01:10630700-10636272	-	5'	10635849-10636103	10635849-10636272
BGIOSGA001899	Chr01:10621273-10625945	-	3'	10621514-10621715	10621273-10621715
BGIOSGA001899	Chr01:10621273-10625945	-	5'	10625668-10625892	10625668-10625945
BGIOSGA001903	Chr01:10583058-10586105	-	3'	10583189-10583226	10583058-10583226
BGIOSGA001903	Chr01:10583058-10586105	-	5'	10585976-10585996	10585976-10586105
BGIOSGA001905	Chr01:10552941-10804291	-	3'	10553183-10553358	10552941-10553358
BGIOSGA001909	Chr01:10386459-10389093	-	3'	10386641-10386774	10386459-10386774
BGIOSGA001910	Chr01:10377093-10381524	-	3'	10377321-10377476	10377093-10377476
BGIOSGA001910	Chr01:10377093-10381524	-	5'	10380775-10381293	10380775-10381524
BGIOSGA001913	Chr01:10332838-10335324	-	3'	10333075-10333191	10332838-10333191
BGIOSGA001913	Chr01:10332838-10335324	-	5'	10335082-10335172	10335082-10335324
BGIOSGA001914	Chr01:10317839-10322269	-	3'	10317958-10318029	10317839-10318029
BGIOSGA001914	Chr01:10317839-10322269	-	5'	10321726-10321905	10321726-10322269
BGIOSGA001915	Chr01:10311717-10317069	-	3'	10312612-10312830	10311717-10312830
BGIOSGA001916	Chr01:10248119-10258510	-	5'	10258135-10258242	10258135-10258510
BGIOSGA001922	Chr01:10143422-10197335	-	5'	10197020-10197123	10197020-10197335
BGIOSGA001923	Chr01:10186788-10191149	-	3'	10187119-10187373	10186788-10187373
BGIOSGA001923	Chr01:10186788-10191149	-	5'	10190719-10190987	10190719-10191149
BGIOSGA001925	Chr01:10117246-10124483	-	3'	10117292-10117404	10117246-10117404
BGIOSGA001925	Chr01:10117246-10124483	-	5'	10124271-10124421	10124271-10124483
BGIOSGA001926	Chr01:10108208-10111801	-	5'	10111634-10111709	10111634-10111801
BGIOSGA001928	Chr01:10084838-10087119	-	3'	10085210-10085359	10084838-10085359
BGIOSGA001928	Chr01:10084838-10087119	-	5'	10086820-10086991	10086820-10087119
BGIOSGA001930	Chr01:10021059-10025825	-	3'	10021206-10021311	10021059-10021311
BGIOSGA001931	Chr01:10001929-10020463	-	5'	10020131-10020160	10020131-10020463
BGIOSGA001935	Chr01:9932314-9936161	-	3'	9932633-9932736	9932314-9932736
BGIOSGA001935	Chr01:9932314-9936161	-	5'	9935996-9936155	9935996-9936161
BGIOSGA001936	Chr01:9927468-9931483	-	3'	9930011-9931483	9927468-9931483
BGIOSGA001937	Chr01:9922645-9925810	-	3'	9923008-9923337	9922645-9923337
BGIOSGA001937	Chr01:9922645-9925810	-	5'	9925518-9925714	9925518-9925810
BGIOSGA001938	Chr01:9860568-9898452	-	5'	9898315-9898425	9898315-9898452
BGIOSGA001940	Chr01:9886334-9890531	-	3'	9886535-9886645	9886334-9886645
BGIOSGA001941	Chr01:9871149-9874998	-	3'	9871509-9871868	9871149-9871868
BGIOSGA001946	Chr01:9806771-9850101	-	3'	9806862-9806895	9806771-9806895
BGIOSGA001949	Chr01:9719028-9726295	-	3'	9719706-9719963	9719028-9719963
BGIOSGA001951	Chr01:9646412-9651230	-	3'	9646746-9647417	9646412-9647417
BGIOSGA001954	Chr01:9567244-9569571	-	3'	9568903-9569361	9567244-9569361
BGIOSGA001954	Chr01:9567244-9569571	-	5'	9568903-9569361	9568903-9569571
BGIOSGA001955	Chr01:9542986-9550360	-	3'	9543351-9543434	9542986-9543434
BGIOSGA001955	Chr01:9542986-9550360	-	5'	9549958-9550058	9549958-9550360
BGIOSGA001956	Chr01:9534061-9541834	-	3'	9534585-9535703	9534061-9535703
BGIOSGA001959	Chr01:9498241-9501487	-	5'	9501177-9501461	9501177-9501487
BGIOSGA001962	Chr01:9445468-9450620	-	3'	9446117-9446479	9445468-9446479
BGIOSGA001962	Chr01:9445468-9450620	-	5'	9450434-9450601	9450434-9450620
BGIOSGA001965	Chr01:9421881-9451885	-	3'	9422194-9422216	9421881-9422216
BGIOSGA001966	Chr01:9411768-9420594	-	3'	9411939-9412151	9411768-9412151
BGIOSGA001966	Chr01:9411768-9420594	-	5'	9420360-9420489	9420360-9420594
BGIOSGA001967	Chr01:9403468-9404126	-	3'	9403806-9404126	9403468-9404126
BGIOSGA001973	Chr01:9313541-9317560	-	3'	9313888-9313953	9313541-9313953
BGIOSGA001973	Chr01:9313541-9317560	-	5'	9317082-9317290	9317082-9317560
BGIOSGA001977	Chr01:9257615-9266969	-	3'	9258123-9258339	9257615-9258339
BGIOSGA001977	Chr01:9257615-9266969	-	5'	9266596-9266675	9266596-9266969
BGIOSGA001978	Chr01:9250586-9255733	-	3'	9250960-9251280	9250586-9251280
BGIOSGA001978	Chr01:9250586-9255733	-	5'	9255409-9255537	9255409-9255733
BGIOSGA001979	Chr01:9234144-9238863	-	3'	9234490-9234554	9234144-9234554
BGIOSGA001982	Chr01:9194966-9206057	-	5'	9205745-9205778	9205745-9206057
BGIOSGA001984	Chr01:9150478-9151251	-	3'	9150672-9150914	9150478-9150914
BGIOSGA001984	Chr01:9150478-9151251	-	5'	9150672-9150914	9150672-9151251
BGIOSGA001991	Chr01:8967122-8969939	-	3'	8967525-8967565	8967122-8967565
BGIOSGA001992	Chr01:8958796-8961714	-	3'	8959019-8959563	8958796-8959563
BGIOSGA001992	Chr01:8958796-8961714	-	5'	8961310-8961448	8961310-8961714
BGIOSGA001996	Chr01:8934506-8940527	-	3'	8934836-8934856	8934506-8934856
BGIOSGA002003	Chr01:8847843-8850280	-	3'	8848114-8848305	8847843-8848305
BGIOSGA002003	Chr01:8847843-8850280	-	5'	8849793-8849925	8849793-8850280
BGIOSGA002005	Chr01:8769528-8773833	-	3'	8769719-8770256	8769528-8770256
BGIOSGA002005	Chr01:8769528-8773833	-	5'	8773379-8773562	8773379-8773833
BGIOSGA002008	Chr01:8726512-8736932	-	3'	8727024-8727081	8726512-8727081
BGIOSGA002019	Chr01:8584397-8589862	-	3'	8584728-8584753	8584397-8584753
BGIOSGA002022	Chr01:8551398-8556963	-	3'	8551755-8552016	8551398-8552016
BGIOSGA002022	Chr01:8551398-8556963	-	5'	8556560-8556667	8556560-8556963
BGIOSGA002024	Chr01:8529171-8532129	-	5'	8531796-8531911	8531796-8532129
BGIOSGA002027	Chr01:8513517-8519494	-	3'	8513802-8514611	8513517-8514611
BGIOSGA002027	Chr01:8513517-8519494	-	5'	8518987-8519112	8518987-8519494
BGIOSGA002028	Chr01:8509618-8511916	-	3'	8509911-8509971	8509618-8509971
BGIOSGA002028	Chr01:8509618-8511916	-	5'	8511674-8511715	8511674-8511916
BGIOSGA002029	Chr01:8463007-8467378	-	3'	8463524-8463604	8463007-8463604
BGIOSGA002029	Chr01:8463007-8467378	-	5'	8467200-8467270	8467200-8467378
BGIOSGA002040	Chr01:8295740-8333756	-	5'	8332473-8333117	8332473-8333756
BGIOSGA002041	Chr01:8290448-8316476	-	5'	8316295-8316437	8316295-8316476
BGIOSGA002046	Chr01:8244485-8255517	-	5'	8255230-8255445	8255230-8255517
BGIOSGA002051	Chr01:8217045-8253336	-	3'	8217279-8217405	8217045-8217405
BGIOSGA002054	Chr01:8110204-8120209	-	3'	8110659-8110850	8110204-8110850
BGIOSGA002054	Chr01:8110204-8120209	-	5'	8117291-8120086	8117291-8120209
BGIOSGA002060	Chr01:8077737-8082408	-	3'	8078774-8078857	8077737-8078857
BGIOSGA002063	Chr01:8037694-8048120	-	3'	8038167-8038448	8037694-8038448
BGIOSGA002064	Chr01:7979730-7984220	-	3'	7980285-7980356	7979730-7980356
BGIOSGA002064	Chr01:7979730-7984220	-	5'	7983926-7984098	7983926-7984220
BGIOSGA002068	Chr01:7925040-7931673	-	3'	7925822-7926108	7925040-7926108
BGIOSGA002068	Chr01:7925040-7931673	-	5'	7930469-7930777	7930469-7931673
BGIOSGA002070	Chr01:7883623-7885542	-	3'	7884920-7884947	7883623-7884947
BGIOSGA002070	Chr01:7883623-7885542	-	5'	7885036-7885217	7885036-7885542
BGIOSGA002073	Chr01:7815659-7817017	-	3'	7815819-7815980	7815659-7815980
BGIOSGA002074	Chr01:7753705-7762431	-	3'	7754111-7754299	7753705-7754299
BGIOSGA002074	Chr01:7753705-7762431	-	5'	7761796-7762127	7761796-7762431
BGIOSGA002077	Chr01:7688372-7697111	-	3'	7690224-7690241	7688372-7690241
BGIOSGA002078	Chr01:7677560-7680385	-	3'	7677760-7677805	7677560-7677805
BGIOSGA002078	Chr01:7677560-7680385	-	5'	7680061-7680171	7680061-7680385
BGIOSGA002079	Chr01:7585306-7641452	-	5'	7640870-7641403	7640870-7641452
BGIOSGA002080	Chr01:7619380-7623810	-	3'	7619631-7620316	7619380-7620316
BGIOSGA002081	Chr01:7614729-7617958	-	3'	7614927-7615445	7614729-7615445
BGIOSGA002081	Chr01:7614729-7617958	-	5'	7617246-7617677	7617246-7617958
BGIOSGA002083	Chr01:7600616-7604005	-	3'	7600954-7601353	7600616-7601353
BGIOSGA002083	Chr01:7600616-7604005	-	5'	7603737-7603913	7603737-7604005
BGIOSGA002088	Chr01:7565270-7567630	-	5'	7567013-7567537	7567013-7567630
BGIOSGA002093	Chr01:7344173-7346464	-	3'	7344447-7345142	7344173-7345142
BGIOSGA002094	Chr01:7305861-7308037	-	3'	7306113-7306352	7305861-7306352
BGIOSGA002096	Chr01:7251430-7254542	-	3'	7252123-7252367	7251430-7252367
BGIOSGA002096	Chr01:7251430-7254542	-	5'	7254097-7254332	7254097-7254542
BGIOSGA002098	Chr01:7235982-7247537	-	3'	7236207-7236350	7235982-7236350
BGIOSGA002100	Chr01:7220074-7227491	-	5'	7227037-7227331	7227037-7227491
BGIOSGA002101	Chr01:7196389-7215281	-	5'	7214807-7215083	7214807-7215281
BGIOSGA002105	Chr01:7181021-7184447	-	5'	7184233-7184337	7184233-7184447
BGIOSGA002106	Chr01:7171702-7176146	-	5'	7174067-7176108	7174067-7176146
BGIOSGA002107	Chr01:7144606-7148388	-	3'	7145568-7145683	7144606-7145683
BGIOSGA002107	Chr01:7144606-7148388	-	5'	7147859-7148152	7147859-7148388
BGIOSGA002109	Chr01:7084320-7090485	-	3'	7084891-7085448	7084320-7085448
BGIOSGA002110	Chr01:7071896-7074104	-	3'	7072412-7072588	7071896-7072588
BGIOSGA002113	Chr01:7046107-7048223	-	3'	7047489-7047992	7046107-7047992
BGIOSGA002113	Chr01:7046107-7048223	-	5'	7047489-7047992	7047489-7048223
BGIOSGA002118	Chr01:6990293-6993263	-	3'	6990785-6990850	6990293-6990850
BGIOSGA002118	Chr01:6990293-6993263	-	5'	6992233-6992874	6992233-6993263
BGIOSGA002119	Chr01:6971425-6985699	-	5'	6984636-6985370	6984636-6985699
BGIOSGA002123	Chr01:6845244-6849025	-	3'	6845549-6845849	6845244-6845849
BGIOSGA002123	Chr01:6845244-6849025	-	5'	6848808-6848860	6848808-6849025
BGIOSGA002127	Chr01:6689456-6691898	-	3'	6689629-6689788	6689456-6689788
BGIOSGA002127	Chr01:6689456-6691898	-	5'	6691597-6691695	6691597-6691898
BGIOSGA002143	Chr01:6460385-6466973	-	3'	6461441-6461553	6460385-6461553
BGIOSGA002143	Chr01:6460385-6466973	-	5'	6465195-6465310	6465195-6466973
BGIOSGA002145	Chr01:6451401-6452873	-	3'	6451688-6452123	6451401-6452123
BGIOSGA002145	Chr01:6451401-6452873	-	5'	6452279-6452499	6452279-6452873
BGIOSGA002151	Chr01:6378145-6383180	-	3'	6378496-6378553	6378145-6378553
BGIOSGA002151	Chr01:6378145-6383180	-	5'	6382542-6382826	6382542-6383180
BGIOSGA002158	Chr01:6244677-6249114	-	3'	6244936-6245193	6244677-6245193
BGIOSGA002158	Chr01:6244677-6249114	-	5'	6248447-6248582	6248447-6249114
BGIOSGA002160	Chr01:6227502-6230320	-	3'	6227862-6228068	6227502-6228068
BGIOSGA002161	Chr01:6206708-6211213	-	5'	6210979-6211077	6210979-6211213
BGIOSGA002164	Chr01:6181687-6183627	-	3'	6182508-6183620	6181687-6183620
BGIOSGA002164	Chr01:6181687-6183627	-	5'	6182508-6183620	6182508-6183627
BGIOSGA002167	Chr01:6129349-6134615	-	3'	6129869-6130007	6129349-6130007
BGIOSGA002167	Chr01:6129349-6134615	-	5'	6134399-6134479	6134399-6134615
BGIOSGA002171	Chr01:6086686-6091200	-	5'	6090660-6091006	6090660-6091200
BGIOSGA002175	Chr01:5978975-5999160	-	5'	5998973-5999001	5998973-5999160
BGIOSGA002182	Chr01:5909340-5913214	-	3'	5909477-5909719	5909340-5909719
BGIOSGA002185	Chr01:5833990-5841167	-	5'	5840924-5841106	5840924-5841167
BGIOSGA002186	Chr01:5825005-5830040	-	3'	5825280-5825429	5825005-5825429
BGIOSGA002186	Chr01:5825005-5830040	-	5'	5829439-5829941	5829439-5830040
BGIOSGA002189	Chr01:5784337-5788995	-	3'	5784667-5785083	5784337-5785083
BGIOSGA002189	Chr01:5784337-5788995	-	5'	5788526-5788938	5788526-5788995
BGIOSGA002192	Chr01:5728733-5735526	-	3'	5729238-5729297	5728733-5729297
BGIOSGA002192	Chr01:5728733-5735526	-	5'	5735128-5735307	5735128-5735526
BGIOSGA002193	Chr01:5706642-5723383	-	3'	5706845-5707138	5706642-5707138
BGIOSGA002193	Chr01:5706642-5723383	-	5'	5722973-5723276	5722973-5723383
BGIOSGA002194	Chr01:5686594-5701144	-	3'	5687016-5687267	5686594-5687267
BGIOSGA002194	Chr01:5686594-5701144	-	5'	5700722-5701037	5700722-5701144
BGIOSGA002196	Chr01:5665033-5667794	-	5'	5667420-5667538	5667420-5667794
BGIOSGA002197	Chr01:5661946-5664814	-	3'	5662836-5664545	5661946-5664545
BGIOSGA002197	Chr01:5661946-5664814	-	5'	5662836-5664545	5662836-5664814
BGIOSGA002198	Chr01:5643840-5649164	-	5'	5648910-5648965	5648910-5649164
BGIOSGA002202	Chr01:5533520-5536069	-	3'	5533940-5533996	5533520-5533996
BGIOSGA002202	Chr01:5533520-5536069	-	5'	5535636-5535879	5535636-5536069
BGIOSGA002205	Chr01:5501776-5509004	-	3'	5502308-5502944	5501776-5502944
BGIOSGA002205	Chr01:5501776-5509004	-	5'	5508155-5508212	5508155-5509004
BGIOSGA002207	Chr01:5446204-5451211	-	3'	5446646-5446884	5446204-5446884
BGIOSGA002207	Chr01:5446204-5451211	-	5'	5450498-5450887	5450498-5451211
BGIOSGA002208	Chr01:5439087-5441640	-	3'	5439401-5440033	5439087-5440033
BGIOSGA002209	Chr01:5422935-5427343	-	3'	5423822-5424664	5422935-5424664
BGIOSGA002209	Chr01:5422935-5427343	-	5'	5426667-5427011	5426667-5427343
BGIOSGA002210	Chr01:5399026-5404869	-	5'	5404667-5404823	5404667-5404869
BGIOSGA002213	Chr01:5360484-5363592	-	3'	5361067-5361288	5360484-5361288
BGIOSGA002214	Chr01:5356722-5358787	-	5'	5358456-5358612	5358456-5358787
BGIOSGA002215	Chr01:5350176-5352282	-	3'	5350359-5350727	5350176-5350727
BGIOSGA002215	Chr01:5350176-5352282	-	5'	5351541-5351895	5351541-5352282
BGIOSGA002218	Chr01:5302019-5303702	-	3'	5302275-5302800	5302019-5302800
BGIOSGA002220	Chr01:5262847-5269975	-	3'	5263803-5263886	5262847-5263886
BGIOSGA002221	Chr01:5255546-5257388	-	3'	5255781-5256036	5255546-5256036
BGIOSGA002221	Chr01:5255546-5257388	-	5'	5256357-5257012	5256357-5257388
BGIOSGA002222	Chr01:5244792-5248446	-	3'	5245261-5245333	5244792-5245333
BGIOSGA002224	Chr01:5222760-5225995	-	3'	5223013-5223333	5222760-5223333
BGIOSGA002224	Chr01:5222760-5225995	-	5'	5225491-5225505	5225491-5225995
BGIOSGA002229	Chr01:5147603-5152973	-	3'	5147909-5147997	5147603-5147997
BGIOSGA002229	Chr01:5147603-5152973	-	5'	5152719-5152778	5152719-5152973
BGIOSGA002230	Chr01:5138933-5146217	-	3'	5139247-5139796	5138933-5139796
BGIOSGA002230	Chr01:5138933-5146217	-	5'	5145882-5145960	5145882-5146217
BGIOSGA002232	Chr01:5121303-5126090	-	5'	5125663-5125981	5125663-5126090
BGIOSGA002235	Chr01:5035272-5045063	-	3'	5035933-5036021	5035272-5036021
BGIOSGA002235	Chr01:5035272-5045063	-	5'	5044731-5044942	5044731-5045063
BGIOSGA002236	Chr01:5007605-5011390	-	3'	5008120-5008275	5007605-5008275
BGIOSGA002236	Chr01:5007605-5011390	-	5'	5010531-5011089	5010531-5011390
BGIOSGA002238	Chr01:4929889-4936163	-	3'	4930179-4930276	4929889-4930276
BGIOSGA002238	Chr01:4929889-4936163	-	5'	4935880-4936023	4935880-4936163
BGIOSGA002239	Chr01:4912050-4915555	-	5'	4915229-4915470	4915229-4915555
BGIOSGA002241	Chr01:4901436-4906821	-	3'	4901706-4902168	4901436-4902168
BGIOSGA002241	Chr01:4901436-4906821	-	5'	4906213-4906716	4906213-4906821
BGIOSGA002252	Chr01:4699767-4709811	-	3'	4700025-4700495	4699767-4700495
BGIOSGA002252	Chr01:4699767-4709811	-	5'	4709451-4709632	4709451-4709811
BGIOSGA002254	Chr01:4680298-4682819	-	3'	4680774-4680930	4680298-4680930
BGIOSGA002255	Chr01:4673723-4678712	-	3'	4674068-4675843	4673723-4675843
BGIOSGA002255	Chr01:4673723-4678712	-	5'	4678113-4678401	4678113-4678712
BGIOSGA002256	Chr01:4656349-4659155	-	3'	4657192-4658754	4656349-4658754
BGIOSGA002256	Chr01:4656349-4659155	-	5'	4657192-4658754	4657192-4659155
BGIOSGA002264	Chr01:4542355-4544232	-	3'	4543289-4543364	4542355-4543364
BGIOSGA002264	Chr01:4542355-4544232	-	5'	4543799-4543884	4543799-4544232
BGIOSGA002265	Chr01:4528687-4535570	-	3'	4529095-4529547	4528687-4529547
BGIOSGA002266	Chr01:4510589-4520888	-	3'	4511214-4511486	4510589-4511486
BGIOSGA002266	Chr01:4510589-4520888	-	5'	4520276-4520571	4520276-4520888
BGIOSGA002270	Chr01:4471730-4474218	-	3'	4472834-4473482	4471730-4473482
BGIOSGA002270	Chr01:4471730-4474218	-	5'	4473594-4474066	4473594-4474218
BGIOSGA002274	Chr01:4392193-4397585	-	5'	4396493-4397411	4396493-4397585
BGIOSGA002279	Chr01:4341338-4347211	-	3'	4341589-4341631	4341338-4341631
BGIOSGA002279	Chr01:4341338-4347211	-	5'	4347111-4347156	4347111-4347211
BGIOSGA002281	Chr01:4327047-4331305	-	3'	4327390-4327480	4327047-4327480
BGIOSGA002282	Chr01:4316070-4323982	-	3'	4316575-4317463	4316070-4317463
BGIOSGA002284	Chr01:4250938-4305314	-	5'	4305105-4305224	4305105-4305314
BGIOSGA002285	Chr01:4298592-4300665	-	3'	4299319-4299654	4298592-4299654
BGIOSGA002285	Chr01:4298592-4300665	-	5'	4299319-4299654	4299319-4300665
BGIOSGA002289	Chr01:4205095-4206645	-	5'	4206298-4206483	4206298-4206645
BGIOSGA002290	Chr01:4195980-4204312	-	5'	4203932-4204172	4203932-4204312
BGIOSGA002291	Chr01:4186077-4191185	-	3'	4186722-4187155	4186077-4187155
BGIOSGA002292	Chr01:4181863-4184968	-	3'	4182174-4182227	4181863-4182227
BGIOSGA002292	Chr01:4181863-4184968	-	5'	4184555-4184703	4184555-4184968
BGIOSGA002293	Chr01:4172388-4180373	-	3'	4173795-4173930	4172388-4173930
BGIOSGA002294	Chr01:4164963-4168788	-	3'	4164989-4165124	4164963-4165124
BGIOSGA002294	Chr01:4164963-4168788	-	5'	4168508-4168631	4168508-4168788
BGIOSGA002295	Chr01:4155780-4159560	-	3'	4156055-4156169	4155780-4156169
BGIOSGA002298	Chr01:4137722-4147614	-	3'	4138033-4138159	4137722-4138159
BGIOSGA002299	Chr01:4127598-4133977	-	3'	4127939-4128259	4127598-4128259
BGIOSGA002301	Chr01:4097058-4101127	-	3'	4097566-4097943	4097058-4097943
BGIOSGA002301	Chr01:4097058-4101127	-	5'	4100818-4100994	4100818-4101127
BGIOSGA002302	Chr01:4065607-4069145	-	3'	4065828-4066940	4065607-4066940
BGIOSGA002302	Chr01:4065607-4069145	-	5'	4067796-4069037	4067796-4069145
BGIOSGA002303	Chr01:4047544-4063495	-	3'	4047904-4049046	4047544-4049046
BGIOSGA002304	Chr01:4024969-4029763	-	3'	4025491-4025675	4024969-4025675
BGIOSGA002305	Chr01:4007105-4021849	-	3'	4007501-4007863	4007105-4007863
BGIOSGA002305	Chr01:4007105-4021849	-	5'	4021061-4021771	4021061-4021849
BGIOSGA002308	Chr01:3952665-3955224	-	3'	3953005-3953143	3952665-3953143
BGIOSGA002308	Chr01:3952665-3955224	-	5'	3954307-3955014	3954307-3955224
BGIOSGA002309	Chr01:3925435-3928463	-	3'	3925757-3926089	3925435-3926089
BGIOSGA002309	Chr01:3925435-3928463	-	5'	3928225-3928371	3928225-3928463
BGIOSGA002311	Chr01:3911429-3916696	-	3'	3911746-3913424	3911429-3913424
BGIOSGA002312	Chr01:3905839-3932324	-	3'	3906132-3907324	3905839-3907324
BGIOSGA002313	Chr01:3899450-3903822	-	3'	3900020-3900096	3899450-3900096
BGIOSGA002316	Chr01:3878641-3882250	-	3'	3879029-3879154	3878641-3879154
BGIOSGA002317	Chr01:3863249-3867331	-	3'	3864027-3864044	3863249-3864044
BGIOSGA002317	Chr01:3863249-3867331	-	5'	3864210-3867248	3864210-3867331
BGIOSGA002318	Chr01:3857375-3862877	-	3'	3857583-3857697	3857375-3857697
BGIOSGA002318	Chr01:3857375-3862877	-	5'	3860944-3861120	3860944-3862877
BGIOSGA002319	Chr01:3845737-3848245	-	5'	3847877-3848137	3847877-3848245
BGIOSGA002322	Chr01:3817404-3822264	-	3'	3817882-3818149	3817404-3818149
BGIOSGA002322	Chr01:3817404-3822264	-	5'	3821381-3822175	3821381-3822264
BGIOSGA002325	Chr01:3786556-3792845	-	3'	3787450-3787539	3786556-3787539
BGIOSGA002327	Chr01:3768388-3779810	-	5'	3779475-3779697	3779475-3779810
BGIOSGA002328	Chr01:3757788-3760915	-	3'	3758079-3758171	3757788-3758171
BGIOSGA002328	Chr01:3757788-3760915	-	5'	3760683-3760798	3760683-3760915
BGIOSGA002329	Chr01:3754134-3757643	-	3'	3754312-3754729	3754134-3754729
BGIOSGA002329	Chr01:3754134-3757643	-	5'	3757203-3757493	3757203-3757643
BGIOSGA002347	Chr01:3605721-3611374	-	3'	3606089-3606217	3605721-3606217
BGIOSGA002347	Chr01:3605721-3611374	-	5'	3611224-3611239	3611224-3611374
BGIOSGA002351	Chr01:3582749-3588040	-	3'	3582990-3583157	3582749-3583157
BGIOSGA002351	Chr01:3582749-3588040	-	5'	3586770-3587969	3586770-3588040
BGIOSGA002354	Chr01:3532572-3533815	-	3'	3532756-3533140	3532572-3533140
BGIOSGA002354	Chr01:3532572-3533815	-	5'	3533476-3533640	3533476-3533815
BGIOSGA002356	Chr01:3522442-3523993	-	3'	3523102-3523875	3522442-3523875
BGIOSGA002356	Chr01:3522442-3523993	-	5'	3523102-3523875	3523102-3523993
BGIOSGA002357	Chr01:3511896-3515463	-	3'	3512410-3512566	3511896-3512566
BGIOSGA002365	Chr01:3475643-3479147	-	3'	3476377-3476800	3475643-3476800
BGIOSGA002366	Chr01:3459723-3469163	-	3'	3459963-3460320	3459723-3460320
BGIOSGA002366	Chr01:3459723-3469163	-	5'	3468666-3468818	3468666-3469163
BGIOSGA002376	Chr01:3344722-3349934	-	3'	3345031-3345204	3344722-3345204
BGIOSGA002376	Chr01:3344722-3349934	-	5'	3346938-3349562	3346938-3349934
BGIOSGA002384	Chr01:3273141-3274909	-	3'	3273779-3273823	3273141-3273823
BGIOSGA002387	Chr01:3174946-3178656	-	3'	3175166-3175234	3174946-3175234
BGIOSGA002387	Chr01:3174946-3178656	-	5'	3178520-3178588	3178520-3178656
BGIOSGA002388	Chr01:3166184-3171810	-	3'	3166363-3167036	3166184-3167036
BGIOSGA002397	Chr01:3022482-3026032	-	3'	3022743-3022790	3022482-3022790
BGIOSGA002397	Chr01:3022482-3026032	-	5'	3025902-3025940	3025902-3026032
BGIOSGA002398	Chr01:3017848-3021395	-	3'	3018022-3018351	3017848-3018351
BGIOSGA002399	Chr01:3004463-3014196	-	5'	3013021-3014125	3013021-3014196
BGIOSGA002410	Chr01:2834760-2843105	-	5'	2842849-2842949	2842849-2843105
BGIOSGA002411	Chr01:2829202-2831188	-	3'	2829321-2829372	2829202-2829372
BGIOSGA002411	Chr01:2829202-2831188	-	5'	2830725-2830991	2830725-2831188
BGIOSGA002412	Chr01:2824818-2828813	-	3'	2825217-2825363	2824818-2825363
BGIOSGA002414	Chr01:2820595-2822783	-	3'	2820783-2820942	2820595-2820942
BGIOSGA002414	Chr01:2820595-2822783	-	5'	2822448-2822744	2822448-2822783
BGIOSGA002418	Chr01:2781796-2784379	-	3'	2782028-2782187	2781796-2782187
BGIOSGA002418	Chr01:2781796-2784379	-	5'	2784070-2784327	2784070-2784379
BGIOSGA002419	Chr01:2774221-2777854	-	3'	2774635-2774882	2774221-2774882
BGIOSGA002419	Chr01:2774221-2777854	-	5'	2777529-2777690	2777529-2777854
BGIOSGA002421	Chr01:2686049-2689325	-	3'	2686660-2687101	2686049-2687101
BGIOSGA002422	Chr01:2668104-2675804	-	5'	2675156-2675316	2675156-2675804
BGIOSGA002424	Chr01:2650711-2658892	-	3'	2651877-2652108	2650711-2652108
BGIOSGA002431	Chr01:2452856-2455761	-	5'	2454314-2455485	2454314-2455761
BGIOSGA002432	Chr01:2442842-2446501	-	5'	2445688-2446224	2445688-2446501
BGIOSGA002433	Chr01:2431995-2434416	-	3'	2432263-2432444	2431995-2432444
BGIOSGA002433	Chr01:2431995-2434416	-	5'	2434277-2434324	2434277-2434416
BGIOSGA002436	Chr01:2381526-2384167	-	3'	2382597-2383464	2381526-2383464
BGIOSGA002436	Chr01:2381526-2384167	-	5'	2383554-2383924	2383554-2384167
BGIOSGA002437	Chr01:2331306-2371720	-	3'	2331808-2332724	2331306-2332724
BGIOSGA002447	Chr01:2266179-2268654	-	3'	2266386-2267495	2266179-2267495
BGIOSGA002447	Chr01:2266179-2268654	-	5'	2268576-2268590	2268576-2268654
BGIOSGA002450	Chr01:2157988-2173880	-	5'	2173565-2173813	2173565-2173880
BGIOSGA002452	Chr01:2144210-2148073	-	5'	2147861-2148007	2147861-2148073
BGIOSGA002455	Chr01:2113799-2117614	-	5'	2117456-2117540	2117456-2117614
BGIOSGA002460	Chr01:2030861-2037854	-	5'	2037528-2037654	2037528-2037854
BGIOSGA002464	Chr01:1955633-1956955	-	3'	1955916-1956062	1955633-1956062
BGIOSGA002464	Chr01:1955633-1956955	-	5'	1956631-1956712	1956631-1956955
BGIOSGA002466	Chr01:1884993-1893894	-	5'	1893220-1893684	1893220-1893894
BGIOSGA002468	Chr01:1877911-1879759	-	3'	1878075-1878169	1877911-1878169
BGIOSGA002468	Chr01:1877911-1879759	-	5'	1879616-1879720	1879616-1879759
BGIOSGA002469	Chr01:1864344-1866278	-	3'	1864949-1865690	1864344-1865690
BGIOSGA002469	Chr01:1864344-1866278	-	5'	1866015-1866195	1866015-1866278
BGIOSGA002471	Chr01:1796623-1799987	-	3'	1796808-1797129	1796623-1797129
BGIOSGA002475	Chr01:1716069-1727487	-	5'	1727150-1727309	1727150-1727487
BGIOSGA002482	Chr01:1646590-1648113	-	3'	1647270-1648034	1646590-1648034
BGIOSGA002482	Chr01:1646590-1648113	-	5'	1647270-1648034	1647270-1648113
BGIOSGA002489	Chr01:1493370-1500834	-	5'	1500502-1500717	1500502-1500834
BGIOSGA002493	Chr01:1462837-1467625	-	3'	1463103-1463471	1462837-1463471
BGIOSGA002493	Chr01:1462837-1467625	-	5'	1467360-1467489	1467360-1467625
BGIOSGA002494	Chr01:1450946-1454238	-	3'	1451241-1451354	1450946-1451354
BGIOSGA002497	Chr01:1424242-1430089	-	3'	1424467-1424754	1424242-1424754
BGIOSGA002498	Chr01:1411232-1423614	-	5'	1423205-1423315	1423205-1423614
BGIOSGA002505	Chr01:1170259-1172942	-	3'	1170278-1171476	1170259-1171476
BGIOSGA002505	Chr01:1170259-1172942	-	5'	1172472-1172616	1172472-1172942
BGIOSGA002506	Chr01:1164372-1167677	-	3'	1164595-1165730	1164372-1165730
BGIOSGA002506	Chr01:1164372-1167677	-	5'	1167319-1167514	1167319-1167677
BGIOSGA002507	Chr01:1129572-1132457	-	3'	1129700-1130871	1129572-1130871
BGIOSGA002507	Chr01:1129572-1132457	-	5'	1131880-1132027	1131880-1132457
BGIOSGA002508	Chr01:1073807-1079049	-	5'	1078726-1078953	1078726-1079049
BGIOSGA002509	Chr01:1059269-1065251	-	3'	1059594-1059728	1059269-1059728
BGIOSGA002509	Chr01:1059269-1065251	-	5'	1064594-1065197	1064594-1065251
BGIOSGA002510	Chr01:1046868-1049521	-	3'	1047138-1048261	1046868-1048261
BGIOSGA002510	Chr01:1046868-1049521	-	5'	1048704-1049452	1048704-1049521
BGIOSGA002511	Chr01:1037656-1040079	-	3'	1037699-1038044	1037656-1038044
BGIOSGA002512	Chr01:1030157-1033513	-	3'	1030332-1030657	1030157-1030657
BGIOSGA002513	Chr01:1008043-1010818	-	3'	1008412-1008695	1008043-1008695
BGIOSGA002513	Chr01:1008043-1010818	-	5'	1010001-1010731	1010001-1010818
BGIOSGA002516	Chr01:951130-971541	-	5'	971215-971523	971215-971541
BGIOSGA002522	Chr01:928608-931902	-	3'	928958-929241	928608-929241
BGIOSGA002522	Chr01:928608-931902	-	5'	930545-931269	930545-931902
BGIOSGA002527	Chr01:784075-787819	-	3'	784346-784435	784075-784435
BGIOSGA002527	Chr01:784075-787819	-	5'	787393-787664	787393-787819
BGIOSGA002529	Chr01:776429-780117	-	3'	776803-777036	776429-777036
BGIOSGA002529	Chr01:776429-780117	-	5'	779900-779936	779900-780117
BGIOSGA002534	Chr01:727820-729210	-	3'	728106-728220	727820-728220
BGIOSGA002534	Chr01:727820-729210	-	5'	728327-729099	728327-729210
BGIOSGA002537	Chr01:701344-711307	-	3'	701530-702357	701344-702357
BGIOSGA002537	Chr01:701344-711307	-	5'	711036-711191	711036-711307
BGIOSGA002539	Chr01:682406-684156	-	3'	683032-683115	682406-683115
BGIOSGA002539	Chr01:682406-684156	-	5'	683230-683868	683230-684156
BGIOSGA002541	Chr01:660151-663640	-	3'	660522-660581	660151-660581
BGIOSGA002542	Chr01:649467-658993	-	5'	658581-658651	658581-658993
BGIOSGA002543	Chr01:524797-529198	-	5'	528811-529050	528811-529198
BGIOSGA002544	Chr01:514281-517854	-	3'	514591-516034	514281-516034
BGIOSGA002544	Chr01:514281-517854	-	5'	516687-517304	516687-517854
BGIOSGA002546	Chr01:478900-483433	-	3'	479216-479509	478900-479509
BGIOSGA002546	Chr01:478900-483433	-	5'	482467-482847	482467-483433
BGIOSGA002547	Chr01:470124-473664	-	3'	470346-470747	470124-470747
BGIOSGA002547	Chr01:470124-473664	-	5'	473401-473434	473401-473664
BGIOSGA002548	Chr01:459387-467792	-	3'	461957-462125	459387-462125
BGIOSGA002548	Chr01:459387-467792	-	5'	467344-467434	467344-467792
BGIOSGA002551	Chr01:405872-407286	-	3'	405947-406110	405872-406110
BGIOSGA002554	Chr01:344426-347773	-	3'	344723-344971	344426-344971
BGIOSGA002554	Chr01:344426-347773	-	5'	346064-346123	346064-347773
BGIOSGA002556	Chr01:312157-317127	-	3'	312299-313243	312157-313243
BGIOSGA002556	Chr01:312157-317127	-	5'	316609-316974	316609-317127
BGIOSGA002558	Chr01:287781-308917	-	3'	288151-288287	287781-288287
BGIOSGA002561	Chr01:217397-222562	-	3'	217740-217995	217397-217995
BGIOSGA002561	Chr01:217397-222562	-	5'	221326-221470	221326-222562
BGIOSGA002568	Chr01:16624-20334	+	3'	19344-20165	19344-20334
BGIOSGA002571	Chr01:39425-47097	+	5'	39545-40584	39425-40584
BGIOSGA002575	Chr01:56549-61405	+	5'	56731-56767	56549-56767
BGIOSGA002575	Chr01:56549-61405	+	3'	60762-60911	60762-61405
BGIOSGA002576	Chr01:62268-67968	+	5'	62531-62727	62268-62727
BGIOSGA002576	Chr01:62268-67968	+	3'	67673-67795	67673-67968
BGIOSGA002579	Chr01:87932-90272	+	3'	90034-90131	90034-90272
BGIOSGA002581	Chr01:98630-105587	+	5'	98744-99217	98630-99217
BGIOSGA002582	Chr01:108124-110041	+	5'	108274-108699	108124-108699
BGIOSGA002582	Chr01:108124-110041	+	3'	109485-109631	109485-110041
BGIOSGA002584	Chr01:147435-148601	+	5'	147448-147752	147435-147752
BGIOSGA002584	Chr01:147435-148601	+	3'	148049-148390	148049-148601
BGIOSGA002586	Chr01:154862-157815	+	5'	155221-155768	154862-155768
BGIOSGA002586	Chr01:154862-157815	+	3'	156955-157046	156955-157815
BGIOSGA002587	Chr01:158719-169640	+	5'	158783-158924	158719-158924
BGIOSGA002590	Chr01:221347-226974	+	3'	226177-226719	226177-226974
BGIOSGA002591	Chr01:228165-232403	+	3'	231811-232037	231811-232403
BGIOSGA002592	Chr01:233594-238240	+	5'	233705-233773	233594-233773
BGIOSGA002592	Chr01:233594-238240	+	3'	237218-237764	237218-238240
BGIOSGA002594	Chr01:246887-268158	+	5'	246912-247010	246887-247010
BGIOSGA002598	Chr01:300665-307628	+	5'	300744-300843	300665-300843
BGIOSGA002598	Chr01:300665-307628	+	3'	307033-307164	307033-307628
BGIOSGA002599	Chr01:319118-322805	+	3'	322547-322672	322547-322805
BGIOSGA002602	Chr01:389996-401273	+	5'	389998-390060	389996-390060
BGIOSGA002603	Chr01:414250-449836	+	5'	414484-414552	414250-414552
BGIOSGA002603	Chr01:414250-449836	+	3'	449045-449122	449045-449836
BGIOSGA002607	Chr01:496768-498238	+	5'	496925-497157	496768-497157
BGIOSGA002607	Chr01:496768-498238	+	3'	497297-497972	497297-498238
BGIOSGA002611	Chr01:511137-514709	+	5'	511402-511549	511137-511549
BGIOSGA002611	Chr01:511137-514709	+	3'	513838-513920	513838-514709
BGIOSGA002613	Chr01:521200-524685	+	5'	521262-521454	521200-521454
BGIOSGA002613	Chr01:521200-524685	+	3'	523464-524144	523464-524685
BGIOSGA002614	Chr01:531117-559412	+	5'	531261-531410	531117-531410
BGIOSGA002618	Chr01:611893-618056	+	5'	612110-612373	611893-612373
BGIOSGA002620	Chr01:619409-622100	+	3'	620998-621664	620998-622100
BGIOSGA002621	Chr01:634021-641880	+	5'	634308-634502	634021-634502
BGIOSGA002621	Chr01:634021-641880	+	3'	641287-641391	641287-641880
BGIOSGA002626	Chr01:676441-683349	+	5'	677241-677522	676441-677522
BGIOSGA002626	Chr01:676441-683349	+	3'	682404-682494	682404-683349
BGIOSGA002627	Chr01:688339-691886	+	5'	688484-688628	688339-688628
BGIOSGA002627	Chr01:688339-691886	+	3'	691587-691620	691587-691886
BGIOSGA002628	Chr01:695387-697460	+	5'	695739-696569	695387-696569
BGIOSGA002628	Chr01:695387-697460	+	3'	695739-696569	695739-697460
BGIOSGA002630	Chr01:730552-735405	+	5'	730663-730867	730552-730867
BGIOSGA002630	Chr01:730552-735405	+	3'	734775-734939	734775-735405
BGIOSGA002631	Chr01:736939-743010	+	5'	737452-737667	736939-737667
BGIOSGA002631	Chr01:736939-743010	+	3'	741793-742692	741793-743010
BGIOSGA002640	Chr01:879022-884730	+	5'	879223-879392	879022-879392
BGIOSGA002640	Chr01:879022-884730	+	3'	884315-884479	884315-884730
BGIOSGA002642	Chr01:899726-906076	+	5'	899898-900085	899726-900085
BGIOSGA002644	Chr01:909897-916743	+	5'	909993-910773	909897-910773
BGIOSGA002644	Chr01:909897-916743	+	3'	914489-916382	914489-916743
BGIOSGA002645	Chr01:920667-924680	+	5'	921063-921864	920667-921864
BGIOSGA002645	Chr01:920667-924680	+	3'	924179-924261	924179-924680
BGIOSGA002648	Chr01:1033395-1037309	+	3'	1033395-1034189	1033395-1037309
BGIOSGA002652	Chr01:1069061-1073090	+	5'	1069381-1070272	1069061-1070272
BGIOSGA002652	Chr01:1069061-1073090	+	3'	1072532-1072774	1072532-1073090
BGIOSGA002653	Chr01:1081041-1084337	+	3'	1083857-1084058	1083857-1084337
BGIOSGA002654	Chr01:1086996-1102335	+	3'	1101336-1101818	1101336-1102335
BGIOSGA002655	Chr01:1117878-1124702	+	3'	1124317-1124444	1124317-1124702
BGIOSGA002661	Chr01:1429828-1432491	+	5'	1429965-1430440	1429828-1430440
BGIOSGA002661	Chr01:1429828-1432491	+	3'	1431904-1431966	1431904-1432491
BGIOSGA002663	Chr01:1447523-1451416	+	5'	1447615-1447928	1447523-1447928
BGIOSGA002664	Chr01:1502820-1513705	+	5'	1503022-1503523	1502820-1503523
BGIOSGA002681	Chr01:1716087-1720820	+	5'	1719288-1719361	1716087-1719361
BGIOSGA002681	Chr01:1716087-1720820	+	3'	1720333-1720784	1720333-1720820
BGIOSGA002683	Chr01:1728235-1733416	+	5'	1728294-1728685	1728235-1728685
BGIOSGA002683	Chr01:1728235-1733416	+	3'	1732773-1733030	1732773-1733416
BGIOSGA002686	Chr01:1751396-1770769	+	5'	1751672-1751908	1751396-1751908
BGIOSGA002691	Chr01:1800742-1805412	+	5'	1800801-1801052	1800742-1801052
BGIOSGA002691	Chr01:1800742-1805412	+	3'	1804833-1805217	1804833-1805412
BGIOSGA002694	Chr01:1810621-1815430	+	5'	1810950-1811303	1810621-1811303
BGIOSGA002694	Chr01:1810621-1815430	+	3'	1814841-1815242	1814841-1815430
BGIOSGA002696	Chr01:1852565-1854944	+	3'	1854293-1854613	1854293-1854944
BGIOSGA002698	Chr01:1881240-1884753	+	5'	1881457-1881597	1881240-1881597
BGIOSGA002698	Chr01:1881240-1884753	+	3'	1884267-1884403	1884267-1884753
BGIOSGA002700	Chr01:1899486-1908078	+	3'	1907435-1907653	1907435-1908078
BGIOSGA002706	Chr01:2095216-2097226	+	5'	2095511-2096035	2095216-2096035
BGIOSGA002706	Chr01:2095216-2097226	+	3'	2095511-2096035	2095511-2097226
BGIOSGA002707	Chr01:2102891-2105023	+	5'	2103021-2103169	2102891-2103169
BGIOSGA002707	Chr01:2102891-2105023	+	3'	2103346-2103415	2103346-2105023
BGIOSGA002709	Chr01:2110886-2117085	+	5'	2110933-2111058	2110886-2111058
BGIOSGA002712	Chr01:2188409-2191877	+	5'	2188414-2190255	2188409-2190255
BGIOSGA002712	Chr01:2188409-2191877	+	3'	2190919-2191604	2190919-2191877
BGIOSGA002719	Chr01:2242364-2246324	+	5'	2242660-2242888	2242364-2242888
BGIOSGA002719	Chr01:2242364-2246324	+	3'	2245685-2245974	2245685-2246324
BGIOSGA002724	Chr01:2338075-2340650	+	5'	2338246-2338987	2338075-2338987
BGIOSGA002724	Chr01:2338075-2340650	+	3'	2339125-2340371	2339125-2340650
BGIOSGA002726	Chr01:2347767-2366920	+	3'	2364781-2365260	2364781-2366920
BGIOSGA002729	Chr01:2384809-2388094	+	5'	2385276-2385993	2384809-2385993
BGIOSGA002730	Chr01:2393657-2399473	+	3'	2396738-2396770	2396738-2399473
BGIOSGA002731	Chr01:2400564-2404827	+	5'	2400747-2401581	2400564-2401581
BGIOSGA002731	Chr01:2400564-2404827	+	3'	2403807-2404027	2403807-2404827
BGIOSGA002732	Chr01:2417372-2421628	+	3'	2420793-2420946	2420793-2421628
BGIOSGA002733	Chr01:2422058-2426816	+	5'	2422177-2422936	2422058-2422936
BGIOSGA002734	Chr01:2427718-2430745	+	5'	2427845-2427967	2427718-2427967
BGIOSGA002734	Chr01:2427718-2430745	+	3'	2430096-2430337	2430096-2430745
BGIOSGA002735	Chr01:2440175-2442615	+	5'	2440366-2440459	2440175-2440459
BGIOSGA002735	Chr01:2440175-2442615	+	3'	2441604-2441852	2441604-2442615
BGIOSGA002736	Chr01:2448403-2449929	+	5'	2448494-2448578	2448403-2448578
BGIOSGA002736	Chr01:2448403-2449929	+	3'	2449517-2449680	2449517-2449929
BGIOSGA002739	Chr01:2499235-2506158	+	5'	2499300-2500016	2499235-2500016
BGIOSGA002742	Chr01:2519571-2546794	+	5'	2519598-2520336	2519571-2520336
BGIOSGA002747	Chr01:2568865-2570635	+	5'	2569001-2569951	2568865-2569951
BGIOSGA002747	Chr01:2568865-2570635	+	3'	2569001-2569951	2569001-2570635
BGIOSGA002752	Chr01:2646686-2651998	+	5'	2646740-2646805	2646686-2646805
BGIOSGA002752	Chr01:2646686-2651998	+	3'	2650882-2651121	2650882-2651998
BGIOSGA002754	Chr01:2665903-2672948	+	5'	2666105-2666345	2665903-2666345
BGIOSGA002754	Chr01:2665903-2672948	+	3'	2669795-2670037	2669795-2672948
BGIOSGA002755	Chr01:2675441-2678259	+	5'	2675555-2675625	2675441-2675625
BGIOSGA002756	Chr01:2679373-2683165	+	5'	2679632-2679744	2679373-2679744
BGIOSGA002756	Chr01:2679373-2683165	+	3'	2682358-2682862	2682358-2683165
BGIOSGA002757	Chr01:2696269-2702467	+	3'	2700743-2702155	2700743-2702467
BGIOSGA002761	Chr01:2831852-2834349	+	5'	2831931-2831982	2831852-2831982
BGIOSGA002761	Chr01:2831852-2834349	+	3'	2834030-2834108	2834030-2834349
BGIOSGA002762	Chr01:2851294-2854081	+	5'	2851469-2851513	2851294-2851513
BGIOSGA002762	Chr01:2851294-2854081	+	3'	2853509-2853761	2853509-2854081
BGIOSGA002763	Chr01:2854545-2856146	+	5'	2854639-2854775	2854545-2854775
BGIOSGA002763	Chr01:2854545-2856146	+	3'	2855748-2855886	2855748-2856146
BGIOSGA002769	Chr01:2930436-2934230	+	3'	2933635-2933728	2933635-2934230
BGIOSGA002774	Chr01:2972979-2977509	+	5'	2973115-2973125	2972979-2973125
BGIOSGA002774	Chr01:2972979-2977509	+	3'	2976922-2977020	2976922-2977509
BGIOSGA002775	Chr01:2985186-2988285	+	3'	2987644-2987769	2987644-2988285
BGIOSGA002777	Chr01:3031642-3063993	+	5'	3032269-3032343	3031642-3032343
BGIOSGA002779	Chr01:3069237-3094865	+	5'	3069268-3069510	3069237-3069510
BGIOSGA002780	Chr01:3091591-3094544	+	5'	3091630-3092640	3091591-3092640
BGIOSGA002780	Chr01:3091591-3094544	+	3'	3094209-3094229	3094209-3094544
BGIOSGA002786	Chr01:3180473-3188396	+	5'	3180619-3180783	3180473-3180783
BGIOSGA002794	Chr01:3234356-3237113	+	3'	3236849-3236863	3236849-3237113
BGIOSGA002795	Chr01:3240999-3244999	+	5'	3241033-3241398	3240999-3241398
BGIOSGA002796	Chr01:3247060-3260592	+	5'	3247109-3247582	3247060-3247582
BGIOSGA002799	Chr01:3261354-3265882	+	5'	3261487-3261552	3261354-3261552
BGIOSGA002799	Chr01:3261354-3265882	+	3'	3265135-3265323	3265135-3265882
BGIOSGA002803	Chr01:3282656-3287965	+	5'	3282954-3283415	3282656-3283415
BGIOSGA002804	Chr01:3289134-3292717	+	3'	3291995-3292419	3291995-3292717
BGIOSGA002807	Chr01:3314142-3318159	+	3'	3317060-3317448	3317060-3318159
BGIOSGA002808	Chr01:3325260-3330091	+	5'	3326096-3326725	3325260-3326725
BGIOSGA002808	Chr01:3325260-3330091	+	3'	3328960-3329366	3328960-3330091
BGIOSGA002811	Chr01:3356065-3365293	+	5'	3356273-3356671	3356065-3356671
BGIOSGA002811	Chr01:3356065-3365293	+	3'	3364745-3364911	3364745-3365293
BGIOSGA002815	Chr01:3403845-3409557	+	5'	3403961-3404575	3403845-3404575
BGIOSGA002820	Chr01:3480833-3482366	+	3'	3482010-3482113	3482010-3482366
BGIOSGA002828	Chr01:3515183-3517786	+	5'	3515340-3515610	3515183-3515610
BGIOSGA002828	Chr01:3515183-3517786	+	3'	3517321-3517560	3517321-3517786
BGIOSGA002829	Chr01:3518114-3523226	+	5'	3518216-3518294	3518114-3518294
BGIOSGA002829	Chr01:3518114-3523226	+	3'	3522578-3522742	3522578-3523226
BGIOSGA002830	Chr01:3525131-3528583	+	5'	3525323-3525713	3525131-3525713
BGIOSGA002833	Chr01:3618557-3620505	+	3'	3619714-3620202	3619714-3620505
BGIOSGA002834	Chr01:3636300-3639617	+	5'	3636447-3637594	3636300-3637594
BGIOSGA002834	Chr01:3636300-3639617	+	3'	3638833-3639483	3638833-3639617
BGIOSGA002836	Chr01:3650914-3655121	+	5'	3650932-3652231	3650914-3652231
BGIOSGA002836	Chr01:3650914-3655121	+	3'	3652339-3654239	3652339-3655121
BGIOSGA002837	Chr01:3664111-3670232	+	3'	3668018-3669462	3668018-3670232
BGIOSGA002840	Chr01:3686508-3691332	+	5'	3686615-3689626	3686508-3689626
BGIOSGA002840	Chr01:3686508-3691332	+	3'	3686615-3689626	3686615-3691332
BGIOSGA002844	Chr01:3748286-3793411	+	5'	3748336-3748460	3748286-3748460
BGIOSGA002850	Chr01:3828592-3831672	+	5'	3828824-3828952	3828592-3828952
BGIOSGA002850	Chr01:3828592-3831672	+	3'	3831232-3831333	3831232-3831672
BGIOSGA002851	Chr01:3832418-3838589	+	3'	3838114-3838257	3838114-3838589
BGIOSGA002852	Chr01:3853857-3857147	+	5'	3854873-3855068	3853857-3855068
BGIOSGA002852	Chr01:3853857-3857147	+	3'	3856651-3856800	3856651-3857147
BGIOSGA002854	Chr01:3886875-3888107	+	5'	3886950-3887282	3886875-3887282
BGIOSGA002854	Chr01:3886875-3888107	+	3'	3887614-3887766	3887614-3888107
BGIOSGA002855	Chr01:3937043-3941124	+	5'	3937425-3937914	3937043-3937914
BGIOSGA002855	Chr01:3937043-3941124	+	3'	3940351-3940456	3940351-3941124
BGIOSGA002856	Chr01:3941566-3946428	+	3'	3945912-3946020	3945912-3946428
BGIOSGA002857	Chr01:3947842-3951905	+	5'	3947990-3948230	3947842-3948230
BGIOSGA002857	Chr01:3947842-3951905	+	3'	3951091-3951337	3951091-3951905
BGIOSGA002862	Chr01:4107046-4112313	+	5'	4107203-4107533	4107046-4107533
BGIOSGA002862	Chr01:4107046-4112313	+	3'	4111903-4111981	4111903-4112313
BGIOSGA002863	Chr01:4113604-4124958	+	5'	4113658-4113939	4113604-4113939
BGIOSGA002863	Chr01:4113604-4124958	+	3'	4124177-4124305	4124177-4124958
BGIOSGA002866	Chr01:4194046-4198886	+	5'	4194320-4194535	4194046-4194535
BGIOSGA002866	Chr01:4194046-4198886	+	3'	4195681-4196102	4195681-4198886
BGIOSGA002868	Chr01:4199612-4203295	+	5'	4199907-4200202	4199612-4200202
BGIOSGA002868	Chr01:4199612-4203295	+	3'	4202612-4202630	4202612-4203295
BGIOSGA002875	Chr01:4385314-4390866	+	5'	4385699-4386204	4385314-4386204
BGIOSGA002879	Chr01:4420109-4422655	+	5'	4420310-4420490	4420109-4420490
BGIOSGA002879	Chr01:4420109-4422655	+	3'	4421612-4422187	4421612-4422655
BGIOSGA002881	Chr01:4444466-4452917	+	5'	4444677-4444720	4444466-4444720
BGIOSGA002881	Chr01:4444466-4452917	+	3'	4452507-4452647	4452507-4452917
BGIOSGA002882	Chr01:4454845-4463593	+	5'	4454974-4455069	4454845-4455069
BGIOSGA002882	Chr01:4454845-4463593	+	3'	4463064-4463236	4463064-4463593
BGIOSGA002883	Chr01:4535863-4539824	+	5'	4536255-4536533	4535863-4536533
BGIOSGA002883	Chr01:4535863-4539824	+	3'	4539417-4539562	4539417-4539824
BGIOSGA002884	Chr01:4540231-4544232	+	5'	4540736-4540902	4540231-4540902
BGIOSGA002884	Chr01:4540231-4544232	+	3'	4542549-4542680	4542549-4544232
BGIOSGA002886	Chr01:4568815-4572591	+	3'	4571762-4571992	4571762-4572591
BGIOSGA002887	Chr01:4579858-4587120	+	3'	4586660-4586716	4586660-4587120
BGIOSGA002888	Chr01:4595219-4603438	+	5'	4595471-4595726	4595219-4595726
BGIOSGA002890	Chr01:4604458-4617978	+	5'	4604605-4606268	4604458-4606268
BGIOSGA002890	Chr01:4604458-4617978	+	3'	4617413-4617559	4617413-4617978
BGIOSGA002891	Chr01:4619903-4627732	+	3'	4626493-4627043	4626493-4627732
BGIOSGA002892	Chr01:4719606-4725480	+	3'	4724816-4725032	4724816-4725480
BGIOSGA002896	Chr01:4784243-4786745	+	5'	4784537-4784704	4784243-4784704
BGIOSGA002896	Chr01:4784243-4786745	+	3'	4785734-4786093	4785734-4786745
BGIOSGA002899	Chr01:4847377-4851924	+	3'	4850519-4851538	4850519-4851924
BGIOSGA002902	Chr01:4871216-4873420	+	5'	4871276-4872793	4871216-4872793
BGIOSGA002902	Chr01:4871216-4873420	+	3'	4871276-4872793	4871276-4873420
BGIOSGA002906	Chr01:4894555-4898135	+	5'	4894644-4894825	4894555-4894825
BGIOSGA002906	Chr01:4894555-4898135	+	3'	4897633-4897707	4897633-4898135
BGIOSGA002907	Chr01:4911475-4914779	+	5'	4911510-4911848	4911475-4911848
BGIOSGA002907	Chr01:4911475-4914779	+	3'	4911952-4912152	4911952-4914779
BGIOSGA002908	Chr01:4915684-4922402	+	5'	4915854-4915907	4915684-4915907
BGIOSGA002908	Chr01:4915684-4922402	+	3'	4921793-4921923	4921793-4922402
BGIOSGA002910	Chr01:4947934-4960212	+	5'	4948327-4948758	4947934-4948758
BGIOSGA002912	Chr01:4962282-4966579	+	5'	4962522-4962663	4962282-4962663
BGIOSGA002912	Chr01:4962282-4966579	+	3'	4966095-4966213	4966095-4966579
BGIOSGA002914	Chr01:5013693-5015070	+	5'	5013717-5014466	5013693-5014466
BGIOSGA002914	Chr01:5013693-5015070	+	3'	5013717-5014466	5013717-5015070
BGIOSGA002922	Chr01:5080715-5092169	+	5'	5081626-5081717	5080715-5081717
BGIOSGA002922	Chr01:5080715-5092169	+	3'	5091435-5091582	5091435-5092169
BGIOSGA002923	Chr01:5095471-5100516	+	5'	5095619-5096044	5095471-5096044
BGIOSGA002923	Chr01:5095471-5100516	+	3'	5100129-5100294	5100129-5100516
BGIOSGA002924	Chr01:5133867-5138414	+	5'	5134174-5134260	5133867-5134260
BGIOSGA002924	Chr01:5133867-5138414	+	3'	5138116-5138206	5138116-5138414
BGIOSGA002926	Chr01:5204030-5206001	+	5'	5204125-5204508	5204030-5204508
BGIOSGA002926	Chr01:5204030-5206001	+	3'	5205514-5205874	5205514-5206001
BGIOSGA002927	Chr01:5220107-5221712	+	5'	5220120-5220304	5220107-5220304
BGIOSGA002927	Chr01:5220107-5221712	+	3'	5221124-5221171	5221124-5221712
BGIOSGA002929	Chr01:5248659-5250618	+	3'	5250360-5250386	5250360-5250618
BGIOSGA002932	Chr01:5289629-5293663	+	3'	5293073-5293291	5293073-5293663
BGIOSGA002937	Chr01:5414427-5423945	+	3'	5422862-5423059	5422862-5423945
BGIOSGA002939	Chr01:5491354-5497169	+	5'	5491877-5492039	5491354-5492039
BGIOSGA002941	Chr01:5560564-5600728	+	5'	5560727-5560812	5560564-5560812
BGIOSGA002944	Chr01:5616382-5642194	+	5'	5616445-5617840	5616382-5617840
BGIOSGA002946	Chr01:5658086-5662903	+	5'	5658305-5658700	5658086-5658700
BGIOSGA002950	Chr01:5805243-5819372	+	5'	5805280-5805311	5805243-5805311
BGIOSGA002953	Chr01:5841345-5844846	+	5'	5841448-5841989	5841345-5841989
BGIOSGA002953	Chr01:5841345-5844846	+	3'	5844028-5844357	5844028-5844846
BGIOSGA002954	Chr01:5876929-5879106	+	5'	5877311-5877360	5876929-5877360
BGIOSGA002954	Chr01:5876929-5879106	+	3'	5878049-5878139	5878049-5879106
BGIOSGA002955	Chr01:5892011-5898627	+	5'	5892415-5892567	5892011-5892567
BGIOSGA002955	Chr01:5892011-5898627	+	3'	5897474-5897734	5897474-5898627
BGIOSGA002958	Chr01:6049751-6051536	+	5'	6049850-6049862	6049751-6049862
BGIOSGA002958	Chr01:6049751-6051536	+	3'	6050824-6051153	6050824-6051536
BGIOSGA002964	Chr01:6178227-6182487	+	5'	6178359-6178493	6178227-6178493
BGIOSGA002964	Chr01:6178227-6182487	+	3'	6181885-6181974	6181885-6182487
BGIOSGA002966	Chr01:6200950-6202222	+	5'	6201037-6201133	6200950-6201133
BGIOSGA002966	Chr01:6200950-6202222	+	3'	6201789-6201952	6201789-6202222
BGIOSGA002974	Chr01:6291505-6293266	+	5'	6291658-6291830	6291505-6291830
BGIOSGA002974	Chr01:6291505-6293266	+	3'	6292337-6293102	6292337-6293266
BGIOSGA002976	Chr01:6311332-6313143	+	5'	6311346-6311518	6311332-6311518
BGIOSGA002976	Chr01:6311332-6313143	+	3'	6312222-6313116	6312222-6313143
BGIOSGA002977	Chr01:6336746-6341718	+	3'	6341318-6341368	6341318-6341718
BGIOSGA002978	Chr01:6342772-6353862	+	5'	6343211-6343513	6342772-6343513
BGIOSGA002979	Chr01:6354722-6360372	+	5'	6355242-6355516	6354722-6355516
BGIOSGA002979	Chr01:6354722-6360372	+	3'	6359865-6360005	6359865-6360372
BGIOSGA002981	Chr01:6375055-6379348	+	3'	6378109-6378186	6378109-6379348
BGIOSGA002984	Chr01:6468390-6473689	+	5'	6468464-6468625	6468390-6468625
BGIOSGA002985	Chr01:6553508-6581079	+	5'	6553718-6553830	6553508-6553830
BGIOSGA002990	Chr01:6693763-6700858	+	5'	6693933-6693982	6693763-6693982
BGIOSGA002993	Chr01:6713959-6717326	+	5'	6714072-6714624	6713959-6714624
BGIOSGA002993	Chr01:6713959-6717326	+	3'	6716831-6717048	6716831-6717326
BGIOSGA002994	Chr01:6724782-6730100	+	5'	6725122-6725368	6724782-6725368
BGIOSGA002994	Chr01:6724782-6730100	+	3'	6729475-6729707	6729475-6730100
BGIOSGA002998	Chr01:6750314-6751978	+	5'	6750324-6750567	6750314-6750567
BGIOSGA002998	Chr01:6750314-6751978	+	3'	6751465-6751718	6751465-6751978
BGIOSGA003000	Chr01:6790017-6793466	+	3'	6792863-6793146	6792863-6793466
BGIOSGA003002	Chr01:6814735-6817049	+	5'	6814768-6815044	6814735-6815044
BGIOSGA003002	Chr01:6814735-6817049	+	3'	6816470-6816699	6816470-6817049
BGIOSGA003008	Chr01:6870313-6876476	+	5'	6870653-6870685	6870313-6870685
BGIOSGA003011	Chr01:6888874-6892670	+	5'	6889172-6889468	6888874-6889468
BGIOSGA003011	Chr01:6888874-6892670	+	3'	6891821-6892021	6891821-6892670
BGIOSGA003012	Chr01:6899579-6912812	+	3'	6911911-6912047	6911911-6912812
BGIOSGA003013	Chr01:6918939-6921626	+	5'	6919862-6920188	6918939-6920188
BGIOSGA003014	Chr01:6928024-6932914	+	5'	6928219-6929057	6928024-6929057
BGIOSGA003017	Chr01:6997674-7004220	+	5'	6997722-6997838	6997674-6997838
BGIOSGA003021	Chr01:7044009-7047613	+	5'	7044141-7044323	7044009-7044323
BGIOSGA003021	Chr01:7044009-7047613	+	3'	7046776-7047033	7046776-7047613
BGIOSGA003024	Chr01:7130183-7133122	+	5'	7130953-7131317	7130183-7131317
BGIOSGA003025	Chr01:7136765-7140190	+	5'	7136978-7137272	7136765-7137272
BGIOSGA003025	Chr01:7136765-7140190	+	3'	7139480-7140061	7139480-7140190
BGIOSGA003026	Chr01:7140986-7145677	+	5'	7141250-7141369	7140986-7141369
BGIOSGA003029	Chr01:7201123-7204624	+	3'	7204122-7204332	7204122-7204624
BGIOSGA003034	Chr01:7301087-7306438	+	5'	7301374-7301526	7301087-7301526
BGIOSGA003034	Chr01:7301087-7306438	+	3'	7305148-7305280	7305148-7306438
BGIOSGA003036	Chr01:7353546-7360662	+	5'	7354000-7354765	7353546-7354765
BGIOSGA003036	Chr01:7353546-7360662	+	3'	7360424-7360546	7360424-7360662
BGIOSGA003037	Chr01:7366453-7377633	+	5'	7366519-7366784	7366453-7366784
BGIOSGA003040	Chr01:7422167-7424623	+	3'	7424080-7424246	7424080-7424623
BGIOSGA003042	Chr01:7443856-7448320	+	3'	7447398-7447859	7447398-7448320
BGIOSGA003045	Chr01:7488724-7519378	+	5'	7488943-7489176	7488724-7489176
BGIOSGA003046	Chr01:7492915-7500026	+	5'	7493036-7493353	7492915-7493353
BGIOSGA003047	Chr01:7506532-7511549	+	5'	7507028-7507439	7506532-7507439
BGIOSGA003047	Chr01:7506532-7511549	+	3'	7511019-7511339	7511019-7511549
BGIOSGA003048	Chr01:7512745-7516117	+	5'	7512767-7512819	7512745-7512819
BGIOSGA003048	Chr01:7512745-7516117	+	3'	7515596-7515665	7515596-7516117
BGIOSGA003051	Chr01:7532629-7555541	+	5'	7532808-7533779	7532629-7533779
BGIOSGA003054	Chr01:7558196-7560729	+	5'	7558245-7559219	7558196-7559219
BGIOSGA003054	Chr01:7558196-7560729	+	3'	7559679-7560317	7559679-7560729
BGIOSGA003058	Chr01:7598385-7601077	+	5'	7598698-7599706	7598385-7599706
BGIOSGA003058	Chr01:7598385-7601077	+	3'	7600067-7600410	7600067-7601077
BGIOSGA003059	Chr01:7606853-7610503	+	3'	7609006-7609854	7609006-7610503
BGIOSGA003061	Chr01:7641701-7650221	+	5'	7641940-7642040	7641701-7642040
BGIOSGA003063	Chr01:7686405-7691294	+	5'	7686590-7686790	7686405-7686790
BGIOSGA003065	Chr01:7728824-7751585	+	5'	7729082-7729238	7728824-7729238
BGIOSGA003067	Chr01:7786959-7792171	+	5'	7787288-7787649	7786959-7787649
BGIOSGA003067	Chr01:7786959-7792171	+	3'	7790665-7790702	7790665-7792171
BGIOSGA003070	Chr01:7802004-7810130	+	5'	7802269-7802344	7802004-7802344
BGIOSGA003072	Chr01:7818598-7831151	+	3'	7830442-7830631	7830442-7831151
BGIOSGA003075	Chr01:7859498-7868707	+	3'	7868128-7868436	7868128-7868707
BGIOSGA003076	Chr01:7870187-7875589	+	5'	7870384-7870590	7870187-7870590
BGIOSGA003076	Chr01:7870187-7875589	+	3'	7875132-7875167	7875132-7875589
BGIOSGA003077	Chr01:7876965-7881678	+	5'	7877109-7877119	7876965-7877119
BGIOSGA003077	Chr01:7876965-7881678	+	3'	7880964-7881368	7880964-7881678
BGIOSGA003078	Chr01:7921868-7925945	+	5'	7921989-7922195	7921868-7922195
BGIOSGA003078	Chr01:7921868-7925945	+	3'	7924890-7925164	7924890-7925945
BGIOSGA003079	Chr01:7973702-7979004	+	3'	7978350-7978446	7978350-7979004
BGIOSGA003083	Chr01:8053059-8058261	+	3'	8056957-8057645	8056957-8058261
BGIOSGA003084	Chr01:8063701-8065972	+	5'	8064074-8064154	8063701-8064154
BGIOSGA003086	Chr01:8077005-8079959	+	5'	8077095-8077853	8077005-8077853
BGIOSGA003087	Chr01:8095570-8097270	+	5'	8095709-8095995	8095570-8095995
BGIOSGA003087	Chr01:8095570-8097270	+	3'	8096849-8096899	8096849-8097270
BGIOSGA003088	Chr01:8106625-8110783	+	3'	8109400-8109835	8109400-8110783
BGIOSGA003090	Chr01:8135450-8143149	+	3'	8140396-8140539	8140396-8143149
BGIOSGA003093	Chr01:8173882-8178911	+	5'	8174038-8174050	8173882-8174050
BGIOSGA003093	Chr01:8173882-8178911	+	3'	8178310-8178433	8178310-8178911
BGIOSGA003095	Chr01:8198195-8205237	+	5'	8198663-8198744	8198195-8198744
BGIOSGA003098	Chr01:8292550-8323405	+	5'	8292579-8292644	8292550-8292644
BGIOSGA003099	Chr01:8302596-8305622	+	5'	8303039-8303057	8302596-8303057
BGIOSGA003099	Chr01:8302596-8305622	+	3'	8305093-8305184	8305093-8305622
BGIOSGA003104	Chr01:8355340-8360550	+	5'	8355661-8355828	8355340-8355828
BGIOSGA003104	Chr01:8355340-8360550	+	3'	8359838-8360276	8359838-8360550
BGIOSGA003109	Chr01:8402613-8406529	+	5'	8402804-8405420	8402613-8405420
BGIOSGA003123	Chr01:8504464-8507629	+	5'	8504595-8504723	8504464-8504723
BGIOSGA003123	Chr01:8504464-8507629	+	3'	8507060-8507221	8507060-8507629
BGIOSGA003125	Chr01:8525568-8528272	+	5'	8525787-8526009	8525568-8526009
BGIOSGA003126	Chr01:8622928-8624305	+	5'	8622956-8622973	8622928-8622973
BGIOSGA003134	Chr01:8789234-8792342	+	5'	8789533-8789844	8789234-8789844
BGIOSGA003138	Chr01:8889067-8931766	+	5'	8889341-8889389	8889067-8889389
BGIOSGA003148	Chr01:9033656-9036923	+	3'	9036314-9036468	9036314-9036923
BGIOSGA003151	Chr01:9084660-9101751	+	5'	9084729-9085074	9084660-9085074
BGIOSGA003155	Chr01:9110392-9115299	+	5'	9110430-9111227	9110392-9111227
BGIOSGA003155	Chr01:9110392-9115299	+	3'	9113623-9114813	9113623-9115299
BGIOSGA003158	Chr01:9146913-9150012	+	5'	9146993-9147128	9146913-9147128
BGIOSGA003158	Chr01:9146913-9150012	+	3'	9149725-9149828	9149725-9150012
BGIOSGA003160	Chr01:9168452-9170099	+	5'	9168533-9168844	9168452-9168844
BGIOSGA003160	Chr01:9168452-9170099	+	3'	9169641-9169748	9169641-9170099
BGIOSGA003166	Chr01:9212864-9218103	+	5'	9213005-9213214	9212864-9213214
BGIOSGA003166	Chr01:9212864-9218103	+	3'	9217104-9217467	9217104-9218103
BGIOSGA003168	Chr01:9228356-9245012	+	5'	9228675-9229286	9228356-9229286
BGIOSGA003172	Chr01:9324467-9336279	+	5'	9324704-9325270	9324467-9325270
BGIOSGA003181	Chr01:9481876-9485867	+	3'	9485551-9485601	9485551-9485867
BGIOSGA003183	Chr01:9494928-9497279	+	5'	9494989-9495437	9494928-9495437
BGIOSGA003183	Chr01:9494928-9497279	+	3'	9496906-9496989	9496906-9497279
BGIOSGA003184	Chr01:9524973-9529546	+	5'	9525265-9525352	9524973-9525352
BGIOSGA003184	Chr01:9524973-9529546	+	3'	9528580-9529068	9528580-9529546
BGIOSGA003185	Chr01:9570272-9574688	+	3'	9573932-9574209	9573932-9574688
BGIOSGA003186	Chr01:9585737-9588348	+	3'	9585737-9587236	9585737-9588348
BGIOSGA003191	Chr01:9614413-9618815	+	5'	9614477-9614806	9614413-9614806
BGIOSGA003191	Chr01:9614413-9618815	+	3'	9618071-9618223	9618071-9618815
BGIOSGA003192	Chr01:9627286-9630145	+	5'	9627566-9627644	9627286-9627644
BGIOSGA003192	Chr01:9627286-9630145	+	3'	9629808-9629969	9629808-9630145
BGIOSGA003193	Chr01:9641285-9646244	+	5'	9642212-9642542	9641285-9642542
BGIOSGA003194	Chr01:9658423-9661940	+	5'	9658455-9658606	9658423-9658606
BGIOSGA003194	Chr01:9658423-9661940	+	3'	9661507-9661792	9661507-9661940
BGIOSGA003197	Chr01:9717298-9719358	+	5'	9717396-9717632	9717298-9717632
BGIOSGA003197	Chr01:9717298-9719358	+	3'	9719022-9719135	9719022-9719358
BGIOSGA003198	Chr01:9726468-9734103	+	3'	9733598-9733732	9733598-9734103
BGIOSGA003201	Chr01:9756097-9758239	+	5'	9756100-9756339	9756097-9756339
BGIOSGA003202	Chr01:9778898-9783487	+	5'	9778910-9779238	9778898-9779238
BGIOSGA003202	Chr01:9778898-9783487	+	3'	9783041-9783185	9783041-9783487
BGIOSGA003203	Chr01:9785159-9806336	+	5'	9785421-9787509	9785159-9787509
BGIOSGA003206	Chr01:9842396-9846130	+	5'	9842523-9842606	9842396-9842606
BGIOSGA003206	Chr01:9842396-9846130	+	3'	9845679-9845803	9845679-9846130
BGIOSGA003208	Chr01:9879727-9883424	+	5'	9879819-9880067	9879727-9880067
BGIOSGA003209	Chr01:9884952-9886819	+	3'	9885238-9886068	9885238-9886819
BGIOSGA003211	Chr01:9939269-9948647	+	5'	9939787-9940095	9939269-9940095
BGIOSGA003211	Chr01:9939269-9948647	+	3'	9948135-9948315	9948135-9948647
BGIOSGA003214	Chr01:10001134-10003283	+	5'	10001366-10001617	10001134-10001617
BGIOSGA003214	Chr01:10001134-10003283	+	3'	10001366-10001617	10001366-10003283
BGIOSGA003217	Chr01:10071287-10077408	+	3'	10076894-10077040	10076894-10077408
BGIOSGA003218	Chr01:10078014-10081440	+	5'	10078138-10078264	10078014-10078264
BGIOSGA003218	Chr01:10078014-10081440	+	3'	10081147-10081338	10081147-10081440
BGIOSGA003219	Chr01:10083009-10085334	+	3'	10083009-10084580	10083009-10085334
BGIOSGA003221	Chr01:10105164-10107163	+	3'	10105644-10106294	10105644-10107163
BGIOSGA003222	Chr01:10135112-10157148	+	5'	10135208-10135350	10135112-10135350
BGIOSGA003226	Chr01:10165094-10172035	+	3'	10171460-10171831	10171460-10172035
BGIOSGA003227	Chr01:10177278-10182598	+	5'	10177659-10177683	10177278-10177683
BGIOSGA003227	Chr01:10177278-10182598	+	3'	10181916-10182083	10181916-10182598
BGIOSGA003228	Chr01:10183074-10187241	+	5'	10183218-10183637	10183074-10183637
BGIOSGA003228	Chr01:10183074-10187241	+	3'	10186303-10186382	10186303-10187241
BGIOSGA003235	Chr01:10309334-10314852	+	5'	10309498-10309521	10309334-10309521
BGIOSGA003236	Chr01:10325006-10329185	+	3'	10328752-10329033	10328752-10329185
BGIOSGA003238	Chr01:10370820-10374640	+	3'	10374159-10374224	10374159-10374640
BGIOSGA003242	Chr01:10409238-10419602	+	5'	10409390-10411149	10409238-10411149
BGIOSGA003244	Chr01:10433192-10453044	+	5'	10433243-10433884	10433192-10433884
BGIOSGA003249	Chr01:10595111-10600562	+	3'	10600070-10600261	10600070-10600562
BGIOSGA003253	Chr01:10688718-10692372	+	5'	10688839-10689034	10688718-10689034
BGIOSGA003253	Chr01:10688718-10692372	+	3'	10691848-10692052	10691848-10692372
BGIOSGA003255	Chr01:10703791-10707962	+	5'	10704125-10704582	10703791-10704582
BGIOSGA003256	Chr01:10754955-10764236	+	5'	10755112-10755415	10754955-10755415
BGIOSGA003257	Chr01:10802638-10810099	+	5'	10802735-10802843	10802638-10802843
BGIOSGA003259	Chr01:10812162-10814919	+	3'	10814472-10814912	10814472-10814919
BGIOSGA003260	Chr01:10818492-10821115	+	5'	10818591-10819061	10818492-10819061
BGIOSGA003260	Chr01:10818492-10821115	+	3'	10820169-10820432	10820169-10821115
BGIOSGA003261	Chr01:10826447-10836709	+	5'	10826611-10826620	10826447-10826620
BGIOSGA003264	Chr01:10860915-10864915	+	5'	10861263-10861673	10860915-10861673
BGIOSGA003264	Chr01:10860915-10864915	+	3'	10864306-10864403	10864306-10864915
BGIOSGA003265	Chr01:10876333-10883353	+	3'	10882660-10882806	10882660-10883353
BGIOSGA003268	Chr01:10912500-10916837	+	5'	10912677-10912711	10912500-10912711
BGIOSGA003268	Chr01:10912500-10916837	+	3'	10915333-10916583	10915333-10916837
BGIOSGA003269	Chr01:10941297-10945184	+	5'	10942148-10942804	10941297-10942804
BGIOSGA003269	Chr01:10941297-10945184	+	3'	10944583-10944770	10944583-10945184
BGIOSGA003276	Chr01:11061081-11065581	+	5'	11061243-11061357	11061081-11061357
BGIOSGA003276	Chr01:11061081-11065581	+	3'	11065124-11065378	11065124-11065581
BGIOSGA003286	Chr01:11159644-11163019	+	5'	11159968-11160079	11159644-11160079
BGIOSGA003286	Chr01:11159644-11163019	+	3'	11162532-11162687	11162532-11163019
BGIOSGA003289	Chr01:11242803-11247051	+	5'	11242849-11243073	11242803-11243073
BGIOSGA003290	Chr01:11261118-11266370	+	3'	11265805-11266104	11265805-11266370
BGIOSGA003292	Chr01:11291438-11294081	+	5'	11291506-11291723	11291438-11291723
BGIOSGA003292	Chr01:11291438-11294081	+	3'	11293673-11293727	11293673-11294081
BGIOSGA003293	Chr01:11309528-11316986	+	5'	11309555-11310451	11309528-11310451
BGIOSGA003295	Chr01:11318983-11327438	+	3'	11326662-11326804	11326662-11327438
BGIOSGA003306	Chr01:11466763-11475508	+	5'	11466837-11467139	11466763-11467139
BGIOSGA003310	Chr01:11542739-11546464	+	5'	11542999-11543499	11542739-11543499
BGIOSGA003310	Chr01:11542739-11546464	+	3'	11546090-11546300	11546090-11546464
BGIOSGA003312	Chr01:11678747-11692604	+	5'	11678960-11679160	11678747-11679160
BGIOSGA003314	Chr01:11709575-11714515	+	5'	11709621-11710867	11709575-11710867
BGIOSGA003317	Chr01:11819588-11824138	+	3'	11823448-11823530	11823448-11824138
BGIOSGA003320	Chr01:11869417-11874226	+	5'	11869488-11870131	11869417-11870131
BGIOSGA003328	Chr01:11980532-11983390	+	5'	11980550-11980631	11980532-11980631
BGIOSGA003328	Chr01:11980532-11983390	+	3'	11982835-11982915	11982835-11983390
BGIOSGA003333	Chr01:12143991-12145748	+	3'	12145260-12145559	12145260-12145748
BGIOSGA003336	Chr01:12205413-12207027	+	5'	12205582-12205966	12205413-12205966
BGIOSGA003336	Chr01:12205413-12207027	+	3'	12206631-12206762	12206631-12207027
BGIOSGA003339	Chr01:12285145-12294720	+	5'	12285408-12285526	12285145-12285526
BGIOSGA003340	Chr01:12318439-12320054	+	3'	12319721-12319799	12319721-12320054
BGIOSGA003341	Chr01:12345634-12351498	+	5'	12346279-12346552	12345634-12346552
BGIOSGA003341	Chr01:12345634-12351498	+	3'	12350722-12350952	12350722-12351498
BGIOSGA003344	Chr01:12387715-12391819	+	5'	12388496-12388543	12387715-12388543
BGIOSGA003344	Chr01:12387715-12391819	+	3'	12391541-12391642	12391541-12391819
BGIOSGA003345	Chr01:12416451-12455695	+	5'	12416554-12416816	12416451-12416816
BGIOSGA003346	Chr01:12444449-12446377	+	5'	12444932-12445669	12444449-12445669
BGIOSGA003346	Chr01:12444449-12446377	+	3'	12444932-12445669	12444932-12446377
BGIOSGA003349	Chr01:12481090-12498908	+	3'	12498383-12498599	12498383-12498908
BGIOSGA003351	Chr01:12648033-12651865	+	5'	12650078-12650095	12648033-12650095
BGIOSGA003352	Chr01:12657034-12661413	+	5'	12657374-12657661	12657034-12657661
BGIOSGA003352	Chr01:12657034-12661413	+	3'	12660438-12661187	12660438-12661413
BGIOSGA003354	Chr01:12700998-12713346	+	5'	12701255-12701368	12700998-12701368
BGIOSGA003356	Chr01:12718132-12730659	+	5'	12718492-12718647	12718132-12718647
BGIOSGA003358	Chr01:12735344-12737883	+	3'	12736918-12737574	12736918-12737883
BGIOSGA003359	Chr01:12740149-12746390	+	5'	12740526-12740594	12740149-12740594
BGIOSGA003359	Chr01:12740149-12746390	+	3'	12745612-12745981	12745612-12746390
BGIOSGA003363	Chr01:12802975-12805368	+	5'	12803048-12803299	12802975-12803299
BGIOSGA003363	Chr01:12802975-12805368	+	3'	12804451-12805221	12804451-12805368
BGIOSGA003367	Chr01:12915481-12921988	+	3'	12919643-12921448	12919643-12921988
BGIOSGA003369	Chr01:12959576-12970442	+	5'	12959771-12959791	12959576-12959791
BGIOSGA003369	Chr01:12959576-12970442	+	3'	12968400-12968786	12968400-12970442
BGIOSGA003370	Chr01:13026758-13034819	+	3'	13034318-13034332	13034318-13034819
BGIOSGA003371	Chr01:13040697-13042557	+	3'	13042005-13042135	13042005-13042557
BGIOSGA003374	Chr01:13077454-13081870	+	3'	13079945-13080339	13079945-13081870
BGIOSGA003379	Chr01:13170095-13174382	+	5'	13170214-13170755	13170095-13170755
BGIOSGA003379	Chr01:13170095-13174382	+	3'	13173727-13174116	13173727-13174382
BGIOSGA003380	Chr01:13180023-13186277	+	5'	13180885-13181098	13180023-13181098
BGIOSGA003380	Chr01:13180023-13186277	+	3'	13185784-13185885	13185784-13186277
BGIOSGA003386	Chr01:13327903-13332081	+	5'	13328009-13328095	13327903-13328095
BGIOSGA003386	Chr01:13327903-13332081	+	3'	13331610-13331840	13331610-13332081
BGIOSGA003388	Chr01:13441554-13446860	+	3'	13446355-13446486	13446355-13446860
BGIOSGA003390	Chr01:13470141-13477530	+	5'	13470207-13470966	13470141-13470966
BGIOSGA003390	Chr01:13470141-13477530	+	3'	13476352-13476785	13476352-13477530
BGIOSGA003395	Chr01:13768821-13788028	+	5'	13768893-13769129	13768821-13769129
BGIOSGA003396	Chr01:13778509-13868425	+	5'	13778553-13778759	13778509-13778759
BGIOSGA003405	Chr01:13920295-13923699	+	5'	13920417-13920456	13920295-13920456
BGIOSGA003405	Chr01:13920295-13923699	+	3'	13923051-13923419	13923051-13923699
BGIOSGA003406	Chr01:13924203-13929026	+	5'	13924305-13924564	13924203-13924564
BGIOSGA003406	Chr01:13924203-13929026	+	3'	13927643-13927738	13927643-13929026
BGIOSGA003409	Chr01:13997925-14003758	+	3'	14002530-14003258	14002530-14003758
BGIOSGA003410	Chr01:14009217-14013042	+	5'	14009345-14009789	14009217-14009789
BGIOSGA003410	Chr01:14009217-14013042	+	3'	14012229-14012753	14012229-14013042
BGIOSGA003411	Chr01:14023423-14026865	+	5'	14023511-14023820	14023423-14023820
BGIOSGA003411	Chr01:14023423-14026865	+	3'	14026436-14026668	14026436-14026865
BGIOSGA003415	Chr01:14073201-14078723	+	5'	14073266-14073509	14073201-14073509
BGIOSGA003415	Chr01:14073201-14078723	+	3'	14078193-14078425	14078193-14078723
BGIOSGA003416	Chr01:14138787-14164498	+	5'	14138880-14139500	14138787-14139500
BGIOSGA003417	Chr01:14145591-14150063	+	5'	14145727-14145741	14145591-14145741
BGIOSGA003417	Chr01:14145591-14150063	+	3'	14149587-14149675	14149587-14150063
BGIOSGA003420	Chr01:14237419-14239566	+	5'	14237625-14237946	14237419-14237946
BGIOSGA003420	Chr01:14237419-14239566	+	3'	14238849-14239025	14238849-14239566
BGIOSGA003428	Chr01:14510770-14517675	+	5'	14510843-14510989	14510770-14510989
BGIOSGA003428	Chr01:14510770-14517675	+	3'	14517142-14517435	14517142-14517675
BGIOSGA003432	Chr01:14586199-14595801	+	5'	14586376-14586663	14586199-14586663
BGIOSGA003432	Chr01:14586199-14595801	+	3'	14595312-14595359	14595312-14595801
BGIOSGA003433	Chr01:14599761-14604008	+	5'	14600043-14600171	14599761-14600171
BGIOSGA003433	Chr01:14599761-14604008	+	3'	14603250-14603570	14603250-14604008
BGIOSGA003434	Chr01:14606834-14620696	+	5'	14607082-14607280	14606834-14607280
BGIOSGA003439	Chr01:14679265-14683120	+	5'	14679361-14679548	14679265-14679548
BGIOSGA003439	Chr01:14679265-14683120	+	3'	14682730-14682798	14682730-14683120
BGIOSGA003449	Chr01:14999415-15010337	+	3'	15009866-15010126	15009866-15010337
BGIOSGA003452	Chr01:15058756-15063485	+	5'	15058955-15058973	15058756-15058973
BGIOSGA003452	Chr01:15058756-15063485	+	3'	15062969-15062997	15062969-15063485
BGIOSGA003453	Chr01:15067098-15073829	+	5'	15067369-15067389	15067098-15067389
BGIOSGA003453	Chr01:15067098-15073829	+	3'	15073091-15073366	15073091-15073829
BGIOSGA003468	Chr01:15349352-15355389	+	5'	15349582-15349690	15349352-15349690
BGIOSGA003468	Chr01:15349352-15355389	+	3'	15354933-15354968	15354933-15355389
BGIOSGA003469	Chr01:15358404-15360182	+	5'	15358482-15358493	15358404-15358493
BGIOSGA003469	Chr01:15358404-15360182	+	3'	15359982-15360066	15359982-15360182
BGIOSGA003477	Chr01:15541801-15548187	+	3'	15547862-15547960	15547862-15548187
BGIOSGA003478	Chr01:15554945-15571366	+	5'	15555052-15555135	15554945-15555135
BGIOSGA003480	Chr01:15585263-15588279	+	3'	15587714-15587959	15587714-15588279
BGIOSGA003481	Chr01:15602667-15609811	+	3'	15609588-15609727	15609588-15609811
BGIOSGA003483	Chr01:15661227-15669172	+	3'	15668630-15668887	15668630-15669172
BGIOSGA003487	Chr01:15814473-15863466	+	5'	15814592-15816047	15814473-15816047
BGIOSGA003491	Chr01:15864985-15893070	+	5'	15865344-15865586	15864985-15865586
BGIOSGA003498	Chr01:16023787-16029869	+	5'	16023820-16024228	16023787-16024228
BGIOSGA003498	Chr01:16023787-16029869	+	3'	16028900-16029637	16028900-16029869
BGIOSGA003499	Chr01:16030029-16031626	+	5'	16030132-16030257	16030029-16030257
BGIOSGA003499	Chr01:16030029-16031626	+	3'	16030706-16030769	16030706-16031626
BGIOSGA003502	Chr01:16052684-16058247	+	3'	16057866-16057920	16057866-16058247
BGIOSGA003505	Chr01:16112984-16114855	+	5'	16113067-16113069	16112984-16113069
BGIOSGA003505	Chr01:16112984-16114855	+	3'	16114311-16114748	16114311-16114855
BGIOSGA003507	Chr01:16295758-16326628	+	5'	16295999-16296036	16295758-16296036
BGIOSGA003513	Chr01:16384609-16388968	+	5'	16384775-16385091	16384609-16385091
BGIOSGA003513	Chr01:16384609-16388968	+	3'	16388344-16388674	16388344-16388968
BGIOSGA003514	Chr01:16383142-16393254	+	3'	16392266-16392286	16392266-16393254
BGIOSGA003516	Chr01:16400619-16413091	+	5'	16400896-16401003	16400619-16401003
BGIOSGA003517	Chr01:16414192-16418105	+	5'	16417314-16417637	16414192-16417637
BGIOSGA003517	Chr01:16414192-16418105	+	3'	16417314-16417637	16417314-16418105
BGIOSGA003522	Chr01:16685548-16693794	+	5'	16685752-16686063	16685548-16686063
BGIOSGA003522	Chr01:16685548-16693794	+	3'	16693028-16693342	16693028-16693794
BGIOSGA003539	Chr01:17009673-17010583	+	5'	17009696-17009845	17009673-17009845
BGIOSGA003539	Chr01:17009673-17010583	+	3'	17010104-17010570	17010104-17010583
BGIOSGA003542	Chr01:17072405-17074587	+	5'	17072557-17072898	17072405-17072898
BGIOSGA003549	Chr01:17181176-17186617	+	5'	17181349-17181420	17181176-17181420
BGIOSGA003552	Chr01:17221790-17240903	+	5'	17221966-17222153	17221790-17222153
[truncated: 18,727 more rows]
