# Supplementary material for: Comparative transcriptome analysis reveals molecular response to salinity stress of salt-tolerant and sensitive genotypes of indica rice at seedling stage
Source: Sci Rep. 2018 Feb 1;8:2085. doi: 10.1038/s41598-018-19984-w (PMC5794784; doi:10.1038/s41598-018-19984-w)
Supplement: Supplementary file 4 — Supplementary Table S3 [file 41598_2018_19984_MOESM4_ESM.xls]

## Sheet: S3
Comparative transcriptome analysis reveals molecular response to salinity stress of salt-tolerant and sensitive genotypes of indica rice at seedling stage Jun Wang1, 2, Jinyan Zhu1, 2, Yadong Zhang 1,Fangjun Fan1, 2, Wenqi Li1, 2, Fangquan Wang1, 2,Weigong Zhong1, 2, Cailin Wang 1, Jie Yang 1, 2 1. Institute of Food Crops, Jiangsu Academy of Agricultural Sciences/Nanjing Branch of Chinese Nationa…
Table S3. Classification and annotation of newly identified genes
Gene ID	COG_class	COG_class_annotation	GO_annotation	KEGG_annotation	Swissprot_annotation	nr_annotation	Sequence
Rice_newGene_10	--	--	Cellular Component: cytoplasmic membrane-bounded vesicle (GO:0016023);;	--	--	hypothetical protein OsI_02953 [Oryza sativa Indica Group]	AAAGTACACCACAGTAGCTGCTCTGAAATATGACCAATGCACGAATCTACCACTGGGTGTTTCAGTGACTTTGATTTTACAGAAATTCCTTGTACACTTTTTATGGCTAAAAGTCTGCAACCAACTATTACTTCTAAAAGAACGCAAGGACTGCCTGAATGTATACATTACTTTCCAAAGGGGTGGAAAACAATATCCTCTTCCTATTTGGAGTGCACTTATCTCCATCTGCAAGGTGGAACTAGGCGCCGACGGTCGACGGATCATTCTAACAACAATTCACAAGCAAACTTCTACCGTGAACATTTTCTTTTCCTGGAACTGCGCCACAAAACCTTTCTGTTGTCTAGTATATAATAGATGCATTGATTTGTGTTGTCTGTTGAGGTTCTTTTACCT…
Rice_newGene_101	--	--	Molecular Function: vacuolar sorting signal binding (GO:0010209);;	--	MIP18 family protein At1g68310 GN=At1g68310 OS=Arabidopsis thaliana (Mouse-ear cress) PE=2 SV=2	Os04g0595200 [Oryza sativa Japonica Group]	CTCAAACGCCCCCGCGGTGGTGTACGGCCGCCTACGCCGCCCGCCGCCCGCCGCCGGAATTTCGCCATTCTGATATAAATTAGTGCATTGCATCAGAAAAATGGTTGTGGGATTAATAAATGCTAATCCTGTAGTTTATGAGAAAAAAGAGAGGCGTGCTCGGCAGGCACCAGAAACCACAGATGAAAATGCGGCAGAGGCTATTGACCAGCTAGAAATATTTGATGTGCTTTCTTCGTTAACTTATCTACATGCTGTGTACCTTTTCTTTCCTGTTATACTTACCTCTATCTGGAGTTCTGCTGCCCTCAAAATTTTTCTTTTGTTTGCACTCCTTAACCTTCTTACATCATATTAGAGATATAAAGGATCCAGAGCGCCCATACTCACTGGAATAGC…
Rice_newGene_102	--	--	--	--	--	hypothetical protein OsJ_28822 [Oryza sativa Japonica Group]	GTGTATTGGTCAAGATCAAGCCACAACTTTAGAAGGTAATGAAGATTTTGATGAACCGGATCGGATGGATGACAAGTTGGCTGACATAGCCGGCGATTACCAGCTTTCTGAGGAAGAACCCACAGCTTCTGCTCAGGCCTACTACAAGATGGTGGCTAGTGCAGATGAAAAGGTACACGATCAAACAACACACACCTGTTTATCTACCATAGCTCGTCTGCTTGCCATCAAGTCATAGTACAACATGCCATCAGCATGCTATGATGATGTGATGCAATTGATCCATGAGCTCCTCCCTGCTGGGTCAAAGTTGGATGATAACTTCTACCGTTCAAAGAAAACTCTTGCTGGCCTAGGGATGCCATATGAAAAAATTGATGTGTGCTACAACAATTGCAT…
Rice_newGene_103	[O]	Posttranslational modification, protein turnover, chaperones	Molecular Function: catalytic activity (GO:0003824);; Molecular Function: metalloendopeptidase activity (GO:0004222);; Cellular Component: mitochondrial inner membrane (GO:0005743);; Cellular Component: plasma membrane (GO:0005886);; Biological Process: proteolysis (GO:0006508);; Cellular Component: chloroplast (GO:0009507);; Cellular Component: plastid (GO:0009536);; Biological Process: embryo d…	--	Probable tRNA N6-adenosine threonylcarbamoyltransferase, mitochondrial {ECO:0000255|HAMAP-Rule:MF_03179} (Precursor) GN=At2g45270 OS=Arabidopsis thaliana (Mouse-ear cress) PE=2 SV=2	PREDICTED: probable tRNA N6-adenosine threonylcarbamoyltransferase, mitochondrial-like isoform X1 [Oryza brachyantha]	CAAGGCCGAAGCTGAGAGAGTGCAAAGCCGAGCCACGGTGGAATGGCGGCCACTCTTTTCCCCACCTTATCGCCGCCGGTCTCCTCCTCCGACGCCTCCTCGCCCCCGCCCCCTCCCCGCCGGTACGGTCTCCTACCTTCCGCTCCCTCTCCACAATGCCCTCCGCCGCCGGTTCACGGGCCACCCCCGATCACGGCAACCTCCTCATGCTCGGCATCGAGACCAGCTGCGACGACACCGCCGCCGCCGTGGTTAGAGGCGATGGCGAGATCCTAAGCCAGGTGGTATCTTCCCAAGTGAGACACTATGCCCCCCAACTCCCTGTCCAGCACACTTCATTTCTGTATATTTGTCA
Rice_newGene_105	--	--	--	--	--	hypothetical protein OsI_00518 [Oryza sativa Indica Group]	ATCTCTGCCCTCACCACAACGACGATGAAGCGGTCGGGCGCACGGATCCGGCAGGGCAGCACTGGGGCGGAGCAGATCCTGCATAGGAGACTCGCGGGAACGGTCGATCCAGCAACGGCAACACGCGAGGTTGCAGATGGAGAGCTCATGACCGGCCGCTGGATTAGCGTCGGGGTTGTCGCTTCATCCTGGCATAAAGGTGTCGTCAGGTTTGTGCTCCCACTCACATAAGCATGTTGCTTAGGTCTACTCAGGTAAATCACTTATCTATCTCCGTAATTGTGAGAAAATTTTTGATTTGGTATATGACGACCTTGAGAAGTAATGGTATGTTTTGTTTTGGATTCCGTATCTACTTTTGTGCAGAACCGGAGTCAAATGTTGCCGTTTGTTTTGTGC…
Rice_newGene_106	--	--	Molecular Function: structural constituent of ribosome (GO:0003735);; Cellular Component: ribosome (GO:0005840);; Biological Process: translation (GO:0006412);;	--	--	Os01g0183633 [Oryza sativa Japonica Group]	GTCAACAAACCAGAGAGGGGAACCAGAGAAATCTCCCCTTGGAAGGGAAGCGAGCGACGAAGTAAAGAAAGAAATCGAGGAGGCGAGACGTGAACTGTCGTGCGCTCTTGAATTTTTTTTCAATTCTTTTAAAAAAAAATTGGGAGTGATTTGTCTGTTGCTCTCGATCGATTGAGAGGGGGAAGAAGGGGGAAAGCAAGAGGACAAAACGGCCTCGCGCTTTCTCCAGTTTCTTCCACTCAATCAAGGGGAATCCCACCGCTAGGGCTCTGCTGCTCTCTGTTGCCCATCCAAGAACGCACAAATCTTGCTTCCACTTCTGTTCCGATCGGCGGCGGCGCATGCTTCGTCTTGCTCCGTACAGCAACATGACCATTCTAGACAACCTGCATCATTGAT…
Rice_newGene_108		GGCTGGTCGCTCCTTCCTGGCTATTGGCGGCAGCCGGCGAGGGTGGACTAGTTGACTTCGCTAGGGTTACCAGACAACAGTAAATGTTCTTTGCCTCTCTCTGCATATCTTCTTACCATGGTTACACTTTTTCTTGCCTCCTCATCCCTTTATGTTCTGCTCTGTACCATTGATATACTCTGTTATATGCTTCCCTGTCCGATAGAGCCATACAGAGAGAGCTTTTTTTTTGAAGATTTATTCTCATTGCAGGGAAGACGAATTACATAACATGATGCTGCTAGATTGACTGGCTAATATTTGTTGTCTAGAAATTTATCTTTCATCTCTTTTCAGATTCCCTCCTTTGCCCCCTGCAATTCCCCCTATTTTGCTATGCACGGTGCATATCATGTGACA…
Rice_newGene_110	--	--	Molecular Function: transporter activity (GO:0005215);; Cellular Component: endoplasmic reticulum (GO:0005783);; Cellular Component: Golgi apparatus (GO:0005794);; Cellular Component: plasma membrane (GO:0005886);; Biological Process: protein folding (GO:0006457);; Biological Process: response to heat (GO:0009408);; Biological Process: response to high light intensity (GO:0009644);; Cellular Comp…	--	25.3 kDa vesicle transport protein GN=SEC22 OS=Arabidopsis thaliana (Mouse-ear cress) PE=2 SV=1	Os03g0791500 [Oryza sativa Japonica Group]	CCCCAAGCTGTTCGCTCCCCTTCCCCACGTAGATGCGGCGCCGCATGGTTCCCCTTCCCCTGCGCTCCTTCCCCTCCACCCGCTCAACTCCCTTCCTCCCTCCCTCACTCCCTCCCCGTGCGTCGGTTCCCTTACCTGGCCAGCAGTACACCAGGGAGCTCCTCACTCCCATAGGCTGTGGCTCCCTGGTGTGCATCTGCCCTCAACCCTTCCCTCTCCTCTTTTGTACCACCGATCATGTCCTTCTTTGCAGGTGCCCTCCCCCCTTTCTCTCTCTCATACGTTGCTTTGTTTACACTTTACACTGCTCGATCTGATAGTTTGTTTGTTTCAATTTTCTTACCGTTTCCATAATTGCTTTGTANNNNNNNNNNNNNNNNNNNNNNNNNNNNNNNNNNN…
Rice_newGene_111	--	--	Cellular Component: mitochondrion (GO:0005739);; Cellular Component: cytoplasmic membrane-bounded vesicle (GO:0016023);;	--	--	hypothetical protein [Oryza sativa Japonica Group]	GGAGATCGCGTATCCGCCCTGAACGCTCCTAAATCACGTGTGGGCACCAAGATTATACAGGTTCGGGTCGCTATGGAGCGTAATACCCTACTCCTGTGTGTGAGATTATGGCTGAGTGTTACAAGGGTTCCTAAACTCCGGAGAGCGTTCCCGCTTCTCTTCTCCTAGAGTCCAGGCTTACTGAGAGTCGTCCCTTTTCTCGGTGGGCAAGGTCCTCCTTTTATAATTCAAGGGGATACCACATGCACTGCCTCTACCTACTCTTCTACGGGATGGGGACATCTGTGCCTTCGCCCGGAAGCTAAGCCGCGGTCCTTCCTTCTGTGGGACCCAGCGCCGCCCCCCACCTAACACGGGGGACGGCCCTGTCGTTCGCCCTTAAATGGGCGGAGACCTTTG…
Rice_newGene_112		GAAAAACACGGCAAAATCCGTGGTGGTAGTAGTAACAATTCTCGGCTCCCCGCGCGCGCGTAGAGCCCAATCTCGTGGTCGTGGACCGCGGACGCGCGCGCGCGCGCGGCTAAAATACGTCGGTTTCCGCGTCCTACTACCCACACGTCCAAATCCCATTCCTTTTTCTTCATCTTTCTTTTTCTCCTCCTCCTCTTCTTCTTCTCCTTCTCATCCTGTGACGACGGCGACGAAGCTACCTGCCGCTGGTGATGCTGTGTGATGCTGTGACTGCTTCATTAATTGGGGAAAGTCTGGTGGCCACACAGGTTATCACACACGGGTGAAGGCTGAAGTGAACAAGCGTCGTGTGTCTCGAAATACAAAGAGATAATGGAATTGGAAGTAGCTAGAAAAATT…
Rice_newGene_115	--	--	Cellular Component: plasmodesma (GO:0009506);;	--	Uncharacterized protein At1g51745 GN=At1g51745 OS=Arabidopsis thaliana (Mouse-ear cress) PE=2 SV=2	Os02g0478050 [Oryza sativa Japonica Group]	CCGGCTCGCCCTCAACCAATCCCCATCACCGTCGTCGCATCCGTCGTCATCCAGGATTTACGTCACCGTTCCGTCACCGCACCCACACGATGATCCCCGGCGACGGAACGGGTCATGGTGGCCTTGGAGGATACTCGGGCCCGACGAGCTCCCGGCGTCTCAGGTAATGTCGCCGAAGACAAGAACTCCGGTCAAGCTCCTCGGCCGTGAGGACGCAAGCGTGATTGAATGTTCTGTGGATTGGATTGGGAGTTGTTTGCTCAAGGAGCAATTAGGGAATATTTTAGTTGGTTGCGGCTGCAAATACCATCAGAACAACAATGGAGTATTTAACAAGAGCCAACAGCCTTTTGTTTCAGATGAATTCCCTCTGAAGTCACCCGTCAATTGACTAATGTT…
Rice_newGene_116		GCTAATCGAGATTACCAATTTAGTTAAAACTAACTGGACTTGGTTCTGGAAGTTGACCCAGAAAGAGAGACCAGCAAGCATCCATTCTCTCACACACACCTCGATAAGTCGATATAAATAGAGTAAGATGATTAGTGTAGAGAGAGATCATTATTAGCATTCGATCTGCTTCTTCGCCATCGAAGTAATTAATCAAATCGGAGGAGATCATTAGCAAATTATCAGCTTGGGCTTCATGGGGAAGGTGTGCCTTCTCGTCATCGACGAGAACCTCTTCAATGGCATCCTCCTCGTCGCCATCGTCGTCATCATGTTCATGCTGCTCGCCGGCGGCGGCGCGCCGCCGCCGCGCCGCCGCGGCTTCTGCGTGTACTGACTGACCGGCCGGCGAGTGAAACC…
Rice_newGene_118	--	--	Cellular Component: cytoplasmic membrane-bounded vesicle (GO:0016023);;	--	--	unnamed protein product [Oryza sativa Japonica Group]	AGGTTCAAAAAGTTGGGCCCACCACTGCACTCCGCGGTGGCCTACATCGCCGACTCCCCTTCTCCACGCGCAATGGCAGTCTGCAATCGACAAGGTGTCTGGCTTCTGGATCCGTTTGTCTCCGTTGATCTCCACGGTGGTCCTCTTTGCGCCGGATCGCACGACGCCGCACTGATCCCATTCCCCTCTTCATATGCCCCTGTTGTGAAGGTTTGGATATCATGAAAGGTCCCATATTGGAGATTACTACATATAGCATACGGTGAACTTACCAAATGAACAGAGTAATTCACTAGGTTTATCCCTTGATGAACACAATTTCTATATATTATGAATACCGGAGGGGAAATTTTGGACCAGACATTTGAAGTTGATTGCTCCTTTGAAGACTCATGCTAC…
Rice_newGene_119	--	--	Molecular Function: RNA binding (GO:0003723);; Molecular Function: RNA-directed DNA polymerase activity (GO:0003964);; Molecular Function: aspartic-type endopeptidase activity (GO:0004190);; Cellular Component: nucleus (GO:0005634);; Cellular Component: mitochondrion (GO:0005739);; Biological Process: RNA-dependent DNA replication (GO:0006278);; Biological Process: proteolysis (GO:0006508);; Mole…	--	--	cell wall protein-like [Oryza sativa Japonica Group]	CAGCCGCCACTGTTCCCTGCCTTTCCCCTCTACCTTCTCTCGCTCTCTCCTCTTCCCTTGCGACGGCCGCCGCCCCGTCTTGCCCTCCACCTGCTTGCTTCTCCTCGTCGGCGATGACCTCTCCCACACACCATCCCTTGCCTCCTGCCGTCTGGTCGCCCCTCTCCCACTCCGTTGGTCCGTTGCTGCCCCTACCCGAGGATGCACCACCTTTAGATCTGGCGTTGGAGGCTAGGGTTGGCTTGAAGTGGTGGCTTGCAGCAGGACACGGGTGAGCGGCGGCGGCGGCACAGCAGTTGGGCGTGGGCGCATCGTGGGGAAGGCAGCAGGTCGCCGGCGGGGTCGTGCGGAGGTAAGGTCGACGCGCAGCGTGTGGGCTTTGACGCCAGTATGCTGTCA…
Rice_newGene_120	--	--	Molecular Function: protein kinase activity (GO:0004672);; Cellular Component: mitochondrion (GO:0005739);;	--	Proline-rich receptor-like protein kinase PERK10 GN=PERK10 OS=Arabidopsis thaliana (Mouse-ear cress) PE=2 SV=2	Hypothetical protein [Oryza sativa Japonica Group]	AAAAAAAGAACGCCAAAAAAAAGAAGTGCATCTAACCTCCGCCCTCCGCCCTCCGCCATCCCCACGCGGCCACGCAGCTCACCCTACCCCGCCGCCACCTCGGATCCGCGTGTGGCTGCCGTCTCCGCCGCTCCATGCCGCTCGGAGCCGCTGGCCACGTCGCCGCCGCTACTACGCGCCCGCCGCTTCCTGCCGCCTCCTCGTGCGCGCCCGCCGGTTCCCCACTCCCTCCTCCACCTCTTCACAATCTCCTCCCGTTCGCAACCGCCGGGGCACCTCCGCCCACGCCGTCCACCGCTGACAGGCGGCCGTCCGGCCGCGCCTCCTCCCTGCCATTCCGCCCAACGGCCACACCTTCCCCCGCCGGCCACCCCGCGTCCGCACCTCTCCGCGCGGAGT…
Rice_newGene_122	--	--	--	--	--	Os04g0564200 [Oryza sativa Japonica Group]	ATCCCGTCCTCCTCCTCCTCGCCATGCCGCTTCCCCGTCGCCGCCACCGCTGCTCGCACCGCTGCTCCCAGGACGAACTGACCTAGGCGGCATTTAGGCCATACCAACCAACGTCGGCCATCCTCCCCAACCATGATGAGGGTAAATAGGAGGCGACGAGGCTATCCCAGCGTCTATCAACATCGCTGATCCTGAATCTCCTACGACATCGATGGTCAAACGAGAACACCACGAATGCTTTGCAACAGATTCTGCCAGAGAATGGAGGATGATGTGCACTCCACCACATCGAGTACTAATACTCCCTGAGCAGTGG
Rice_newGene_123	--	--	--	--	--	hypothetical protein [Oryza sativa Japonica Group]	CCGCGCCACTGCGTCGTCACCGCCGTGAATCGCTCTCAGGCGACGCCGCGGTTGCTTGTCGCGGGAAGCTGTGGATGGAGCAGATCGAGGGAGGCAGCGGTCGAGGAGGCGAGGTCCACGGTGGTGGGCGGTCAAGGTGGCGAGCTCCTGCCAAGGCGCATATCTGGATGGGCGAGGTCGAGATCACACGGTTCACCATCCACGCGCATGACTCGTCCCACGATCCTCCCACCACATCTCCGCCGGAGTCCAGCGAGACCCCATCGCCGCCCACCATCCCTCAGTCGCTGCTGCGCTCGCATCCACCGCGCCGCCTCCCCATTTACGCCTCCATCCCAGCGCCCCCCGCTTCCCCAG
Rice_newGene_124	--	--	--	--	--	hypothetical protein OsJ_01431 [Oryza sativa Japonica Group]	GTCCAAGAGTCATGTCTATATGAGTATGGTACTATGTTTGGGTCACTGTAGGCAAACTTTTTAGTATTGGCCATTCTATAGCCAGATTGTAGCATATGCTTATGTTCTATTCATATGATTACCATGGTGATATGCCAGATGCTGCTGTAGACATTTTGGTCTCATAAGTGAGCCTGCTGAGCTGTTCTGCTTCTTATTTTTTGTAATCCACTTAATATGTAATTTTCTTTCTGCCTCCCGTCTATTTTGCAATGATACTGCATTTCCTTTTATTTTGCTACACTCGTGCTTTTCAATTTCCTTTTATTTTTCAGTCTTGCTTTTCATTTAATAGTTGGCCAAGTATAGTAACAATGTGTGTTCAGATGGGATGTAGGATATGTCAGGTTCCACTCCTTT…
Rice_newGene_126	--	--	Cellular Component: mitochondrion (GO:0005739);;	--	--	Os01g0302800 [Oryza sativa Japonica Group]	GTCCGCCCGTGCTCGCCGGATTCGCGCCCTAGGTCACCGTCACCGCCGGATCCACCGCCCATGCCCCGAGCCGACACCGGATCCGCCGCCCGCGACCCAAGCTGCCACCGGATCCGTCCGCCTGTAGCCCGCGAACGAACTTTGTCGCTGCCAACTGTGGGAGGAACCCGCTGCCCCGCTGCCTCCCTCCACGAGCTCCGAGTCTCCGACGCACCCGATCCGGCGACCTTCCTCCAGCCGTCGGATTTGCTGGCCACGAGCCCAAAGGCGCGAGATCCGGCGGCGAGTAGAATGCAGCGACCAGCAGATTGATGAATCGGCGGCGGCAAGCTGAGGGGAGCGGCAAGCGGCGATGAGGAAGAGGAAACGGCGCTCCTTTTCTTTTTTTCCCCTTTTT
Rice_newGene_127	--	--	--	--	F-box protein At5g25290 GN=At5g25290 OS=Arabidopsis thaliana (Mouse-ear cress) PE=2 SV=1	unnamed protein product [Oryza sativa Japonica Group]	TGTCGAACTCCCTCCTCCGCTCCGCCGCCCGCAACCACTCCCGTCTCCATCCTTCCCAAACCGCGCCGCCTCTCCCCGTCCTCCTCCTGCGCCCCAGGAGCAGCCGCAACGGCGACGAACACGGCCGCCGGCGCCGGCGGTGGGGGTGTCCGCCGAGACTCAGTGACAGCGGTTGCCGCGGCGCCGCAGCTTCCCGGGTACTAGAGGGGTTTTTACCTGTTTATGAATCAGGGCAACAAGGAATCTGTGGGGTTCAATTTTTCTGCGGGATATCGGCAAGGGAGGGGATTACTTGATTGATTGGTCGATGGAGGAGGCTGCTGTTACAGGGGAATTGTTGGAGCAAGAAGCTCCATCTTCTTCAACCTCCGGTGTCGATTGGTCCCAGCTTCCGGCGGA…
Rice_newGene_128	--	--	--	--	--	Os01g0337160 [Oryza sativa Japonica Group]	TTCACATAGAAAATGTATTGTGGGCCCACACGTCATCCTTTCTTTCCAACCCTTCTTCCTCCTCCATCTCTCCCTTATCTCTCTTTTCTTTCCCCCCTCGGCCATGGCGGCTGCGGGAGAGACGACGGGTGTTGGAGCAGCAGCGGAGGCGAGCGGGCGAGGGCCGGAGCGGCAGCGACCTCCAAGTGCGGGAGCGCGGCGTGGCTTAGCCCAAATTGACCGAGCGACAACCCAATCGATTTCAGGAGCGTCGAGCGAGCGCCGCCGCGGCGCCTCCCCCTGCTTACTGCTGCCCTCGCTTCTGCTCCTCGGTCCCGCACCTGCCTCCGCCTTCCCAGTCCGCGTGCTCCATCGCCGCTGCTCCCGCAGCCCCGCGTGAGGCGTCCTTGGCGGAGGGCA…
Rice_newGene_129	[D]	Cell cycle control, cell division, chromosome partitioning	Cellular Component: mitochondrion (GO:0005739);; Cellular Component: plastid (GO:0009536);; Biological Process: cellular process (GO:0009987);; Cellular Component: membrane (GO:0016020);; Biological Process: multicellular organismal process (GO:0032501);; Cellular Component: cell part (GO:0044464);; Biological Process: single-organism process (GO:0044699);; Biological Process: anatomical structur…	--	Formin-like protein 14 GN=FH14 OS=Arabidopsis thaliana (Mouse-ear cress) PE=3 SV=3	hypothetical protein OsI_30952 [Oryza sativa Indica Group]	GTTAACCCTAACCGCCCCTGCGGTTTGTGCCGCCGCCGCCGCCATGATGCCGCCGAGTCGGCGCCGCCTCCTCCACCTCGTCTGCCGCCGTCGTCCGCCGCCAGTTCGCCGCCGGTTCGCCGCCGACCGCCGCCAGTTCACCGCCACCGACACCGCCGTGGCGAAGCCGCCGACGCCACCATGGGGGCACCGCCGTGGGGGCACCGCCGATGCAGCCGCCACCTCCACCTTCTCCGCCGCCGCCACTCGCCTCCATCGCCATCTCCCATCCACCACCACCTCCACCGCCGCCATCCACCATCCGCCACCGCCGCGTCCCCCTCATCGGCCGGCGGCATGCCGGCTGGCTTAGGCCGACGATCCCGACTCCTTATCGGAGTCGGAGACCGGCCGGACCCG…
Rice_newGene_13	[L]	Replication, recombination and repair	Molecular Function: helicase activity (GO:0004386);; Biological Process: DNA metabolic process (GO:0006259);; Cellular Component: plastid (GO:0009536);; Biological Process: single-organism cellular process (GO:0044763);; Molecular Function: organic cyclic compound binding (GO:0097159);; Molecular Function: heterocyclic compound binding (GO:1901363);;	--	--	helicase, putative [Oryza sativa Japonica Group]	CCCATCGATCCCCAATTCATGAAGATAAATCCCTAATCCATCGGAGAAATCGACGCCATCCCCTCTGCCCCATCGATCACCAGTTCGCCGGCGGCTGCCTTTCTCTTCCCCGACCTGCGTTCTTCCCCACCCACCGCCTGTGATTGTAGGGTTGCCCCGTGGTGGTTGCCGCTGGTTATAGTCGTCGTCCAGCTATCTCTATCGGTCAGGCTGCCGGCGCGCTGGCCGCACCCATCAAGGCTCCCGATTGTTGCCCTGGTCGAGCGGCTGCCATCTGCCAGCCTGTCTGCTCTGGACAGCTGCCTCCATCCTCGGTTTTCTTCATTTGAATGATGTCAGTCTCTTCTGGGCCATCAACACCTAAACCAGCTCGCAAGCGCAGGCAACCCGAGAGAGCTT…
Rice_newGene_130		TCTCTCTCTTCTCTCATTCTCGTTCCCTTCTTCTATACGACGCCGCTAGTGCTATGAAGCTCAAGCATAGCTGGGCAGCTTAGGCATGGCAGCGTGTGTTCCTGATCGGTCAACAAAGTAGGGCTCCGGTGAGGCGGCGAGGTCAATGGTGAGGTGGAGCAGCTAAGCCGTGGCTAGTACAGGTTGCAGGTCTAGTATCTATGGGTGGTATGGTGCTTGTGGGCATCAGATCTACCCTAGTACTAGGTCTGGTGCATAGGTATCTGGCAATGGTTCTCGTGCCTCATCGGTGATGAGCAGAGAAGTGGCTGCCGCATGCATCCACTAACCCGGAGCATCAGGGGTTGTGGACGTAGAGAGGGAGGCACATGGCGGTGGTGGCTGCCGCACGACGGTAAT…
Rice_newGene_131	--	--	Molecular Function: protein serine/threonine kinase activity (GO:0004674);; Molecular Function: protein tyrosine kinase activity (GO:0004713);; Molecular Function: calcium ion binding (GO:0005509);; Molecular Function: ATP binding (GO:0005524);; Cellular Component: plasma membrane (GO:0005886);; Biological Process: protein phosphorylation (GO:0006468);; Cellular Component: cytoplasmic membrane-bo…	--	Wall-associated receptor kinase 5 (Precursor) GN=WAK5 OS=Arabidopsis thaliana (Mouse-ear cress) PE=2 SV=1	putative wall-associated kinase 4 [Oryza sativa Japonica Group]	TGCAGATTAGAGAACCGGTATGGCCATGTTGAAAAGTCAAGTGACCATCGGCTAGATTCCATTGACTTTGTTACATCATTGTAGCAATATGTCGACAGGGCATTTAGTGCCCTAGTTTGACCATGGAGCAACGAAATATTTAGGACCTCAACATTAATAAGGAATGGTTTCATAGATCCATCAGCAGTCTTGTTGCAATAGATTACGAAGCCCGGTTCGATAGCACACTCTGTGCCAATGCCAAATGGGTATGGGATTTCCATATCACCGCAATGGGACTGGCATCCAGGAGCCGGCTGAGCTGATATAGATGATAGTTGTGCCATGATTGCAATACTGAGCAGTATCGCTGATGCCATATCAACTCTCTGAAAATGATGTTTGTAGAGAAATTTATTT…
Rice_newGene_132	--	--	Cellular Component: mitochondrion (GO:0005739);;	--	--	Hypothetical protein [Oryza sativa Japonica Group]	CGCCGATGCCCTTCCAAAATCCAACCTCTCCATTGCTCTTATTTCCAAATTGGTTGCGGGAATGGAATCCTCTCAATCTCCTCTTCCTTTTCCCCAAAAAATCCCCAAAAGTTTATATGGAAATCCTTTCCAATTTCGCGGTTCAACCTTTCCTTTTTCCGGCGAAGATCTAAACTTTCCCGAGTTTTTCCCGTCGTTGTGGGCTCGATCCCGGCCTCCCATGGCTATATAAAGGACCCCCTAGTCGTCCTCTACTCATCCCCTCAAGTCCCGTCTTCCGCCGTCACCGGAAACACTCTCCCCACGCTCTCCCTCTCTCTCCACCTCCGGCCGCCGCTCCAGCCGCCATTCGCCGTCGCCCCGGCCGTCGCCGGTCAGCGCCGCCACCTCCCTCGGCTT…
Rice_newGene_133		CCCTGGACTTCTTGTTCCGGCTGGGAATGCAAATCCATCAAGAACATGTCATGGTGAAGCTTCAGATTGAATATCAGGATTGAGAAGATTTTCAGGATTTTGATCTCTCACAAAATGTATACCCAGAGCTGGTCTCCTGCCTAGGTAGCCGTCGTTATCCATTTCGTCGCACCATTACAAAAAATAATAATTAAGGTACCCTTTGGATGAGTTTCTGATTATGCTACTTTGTACTAGTTGAAGAAACTCTTGGCTGTCTGAGCTTCCAAATCTCACAAATCGAACTGACTGATTCTTTTTAGATTAAGTTGATGTTTATCTCTCGATTAGACATTTTCATTAACAATTATGGAAGATTGATATGCTCCTCATTGTATGATGACTCAATGATGATGCATT…
Rice_newGene_134	--	--	Biological Process: cell morphogenesis (GO:0000902);; Biological Process: developmental process involved in reproduction (GO:0003006);; Biological Process: post-embryonic development (GO:0009791);; Biological Process: tissue development (GO:0009888);; Biological Process: cell growth (GO:0016049);; Biological Process: root development (GO:0048364);; Biological Process: cell development (GO:0048468…	--	Proline-rich receptor-like protein kinase PERK9 GN=PERK9 OS=Arabidopsis thaliana (Mouse-ear cress) PE=2 SV=1	PREDICTED: uncharacterized protein LOC102602011 [Solanum tuberosum]	NNAGGACGACGGCGCCCCTCCCATCCCTGCTCTGCTTGCTAGATGGGAATCGGAGCGGAGTAGTAGGCAACGGCGGCGGTGGCGTTCGTGGCGGGGAGGAGGAGGACTAGGAGTCAGCCCGACGGTGGATATGGAGCTGACTCAGCGGCGGGGGCGTTGGCGGCGGTTGCGGGTGGGCGGAGGATTCGGTGTTGGTGGCGGGTTGGACGGAGTAGGCGTTGGTGGCGGGTGATGGGGAGGACGACGATGCGGCGGGTGGCGGCGGTGGACAGTACGGCCGACCGGCGTTGGGGGCAGTGGAGGAGAGGATCTGACGACGACGACGTCGCCGGTGAAGGGGACTCGGTGACGGTGGCCACTGCGGATCGATCGTAGGGCGGAGAGTGGAGATTGGCAAGT…
Rice_newGene_135	--	--	Cellular Component: intracellular membrane-bounded organelle (GO:0043231);; Cellular Component: cytoplasmic part (GO:0044444);;	--	--	Os01g0372100 [Oryza sativa Japonica Group]	GCCGAGCAAACCGAGGGGGAGAGCTCCAGCTTTTCTTTTTCATCTCGACCTTGCCGCCGGCCGTGAAGACGATGGCCGTCGCCATCACCATTGTGCCGCGGTCGTTTCCTCTTCTCTTGCGTTCCATTATCGCCTCTCTACGCCGATTCCATCCCTCTAAGTTTCATCCCATTTCATGCAGTGGTTTGGTGGGAACGCAAACCTCGCCGACGATGCTCTGGAGCGCGCACTGGGCGCCGCCATCGGGACATCGTCTTCGTTGCCGTCGAACCGGAGCAAGCCGAGCCGAGCCACCGCACCATCAACATCTCCTCGGTGTCCTCTCTTAAATCCCTCATGAACTCCTGCCAGTGGTGCAGCGAGCTTGGAGATCGGCATCGTCTTCCCCAATTCCGGCCG…
Rice_newGene_136	--	--	Molecular Function: RNA binding (GO:0003723);; Biological Process: metabolic process (GO:0008152);; Molecular Function: hydrolase activity (GO:0016787);;	K05605|1e-46|osa:4351929|Os12g0264500	--	Os12g0264500 [Oryza sativa Japonica Group]	GTGACATCTATCGAAAAAGAGAGAGGAAAAATACTACCCGTCCTCTGCTTCTCTCTTTCTTTCTCTTGCTGTGTTTTCTTCTTCCTCCCTACTACTCGGTTTCTGTCAGATCTCCGGCGAGCATCGAGGAGGTAGAGGCCGCCCCCGACGCCAACGGCGGCGGCGAGGAAGCCAATCGGCCCCGCGTGGAAGGCGACGGCGAAGATGTCGTGCAGAGCAACGAGTCCTCCGCGAAGGTCGATGAGCCGCTGCTCCTGCTGAGGCATCTGTAGATGCTGTGAACGGCAAGATTCCTCCTACCAAGTTGATTCCCCAACATCCTCTGGAAGGTGTTACATTGACAGAAAGAACTGTACGTATTACTGGGAATAAGAAGCAGATAGAAGCGGCAAAAGATAT…
Rice_newGene_138	--	--	Cellular Component: cell periphery (GO:0071944);;	--	Proline-rich receptor-like protein kinase PERK10 GN=PERK10 OS=Arabidopsis thaliana (Mouse-ear cress) PE=2 SV=2	hypothetical protein [Oryza sativa Japonica Group]	GCCGGTGGTTGCCGCCCATGTCCCGCCAAATCCGGCGCCCTCCCGCTCGCGTCCTCGTGCCCAAACCGAGTAAAATCGGTCCCCCACCACCTCCTCCACCTCTTCCCCCACTTTTCCCCAATTTTCGGCGCCGTTTCGTGCCCCATCTCCCCACGTCGCCGCAACCCACGTCGTCGGCCGTTGCCGCCCCAATCGGCCACGATCTCCCCCTCCGGGGTCTATAAAAATGCATCCCGCACCTCCCTCGTCCTTTTCCCCATTTTCCCCGTGCTTGCCGCGCACTCCCTCGCTCTCCCCACGCCGTTCCCCATCGACGCCGCTCGCCGGCGACTTTCAGCCGCTCGCCACCGCCGCTATAGCCGTCGCCGTGCTGTGCCGCCACCACCACAGACTTCACCG…
Rice_newGene_139	--	--	Cellular Component: mitochondrion (GO:0005739);;	--	--	unknown protein [Oryza sativa Indica Group]	AACCATCCCTTAGCCACTAAAAATCCGCTGTTGGAATTTTACGCCTTCTGTGAAGACGTTCCCGTGGTCTCAAACCCCGACGTCAAACCGTTGGCCGTAAAACCCGGCATAACCTAATCCCAATGTCGAAGTGTCGCTCTTCGCACCCCACGCCTCAATGCTTACAGTGGTCAGAGCCTCACTACTCCCTCGACATCCACAGCACACCAGCTTTCGGGCTCTGTGCGACCCTAGCCGCTCTACTATCACTCACAACTGTAGAGTAACACTATTCCGTAAACCTACACAAAATTTTCCCAACTCACTAGTCGTGATGGTTGACCGTAGCATCAACTAGATGAGCCAAATATTTAGCCGTTATGCTGTCCAACCTTAGCATCAGCTAACCAGTTCAAATAT…
Rice_newGene_14	--	--	--	--	--	hypothetical protein [Oryza sativa Japonica Group]	AGCAACTTTCCTACATAATTTTTTTTAAAAAACGCACCGTTTAGTAGTTCGGGAAACGTGCGCGCGGAAAACGAACAAAACTCACTCACAATCACCCAGATCACTCAGGAAAGAACACAGCCTTAGCTTATCTAAAAACATATCCGGAACAGTGAAAGCATATGCAAGCATGCATATGCATCGATCGATCGATATATACATATGCCCAAATTAAAGCACGGCTAGCTCCTCCCCCGGTAGGTGGACGACCGGCGAGCTCCACCCTCACGCACGGACGCCGGCGAGCTCCTCCCCTGGCGCGCGGACGGCAGGCGAGCTCCTCCACCGCGCACGGACGCCGGCGAGCTCGCGGGACGGCCAGCAGGCTCCTCCCCCGCGCGTGGATGACCGGTGAGCTCC…
Rice_newGene_140	--	--	Molecular Function: nucleic acid binding (GO:0003676);; Cellular Component: mitochondrion (GO:0005739);; Biological Process: metabolic process (GO:0008152);; Molecular Function: zinc ion binding (GO:0008270);; Cellular Component: cytoplasmic membrane-bounded vesicle (GO:0016023);; Molecular Function: lyase activity (GO:0016829);;	--	--	putative polyprotein [Oryza sativa Japonica Group]	TGCGGGTTGTATGTGTATGGATCAGCATACAGGGGCGCTTTTGTAAATATTTTTTCATTTAGTGGGAGCATGTAATAAGAAATCATAGAGGGGGTTCAAATGTAAATTGGATCCAGGTATTCAGCGGTACGCTTGTCTTTTTCCCTTCCCGAGCAAATTTCTCCGCGTGGCGAGTCACGCACTATTCTCCGACTCCATCCTTCGACTTCCTCTCAGCTCGCCCCCAGTCTCCCTCTCGGCTTCTTCATTCACCACCCTCCACAACTACAACCATGCGAGCACGGAGAGCAGGGTGCTAGCGAACATGACTGCAGTGACGGCGACCATCGATTAGGAGCGGCCTCCGGCGATTTAGGATGGCGGCGAGGATGGCATCGAAATAAGGACCAAATCCCATCG…
Rice_newGene_141	--	--	Cellular Component: intracellular membrane-bounded organelle (GO:0043231);; Cellular Component: cytoplasmic part (GO:0044444);;	--	--	Os01g0387333 [Oryza sativa Japonica Group]	CTCGGTTTCCCTTTTCTCGCTCTCTTCTCCGCCAGTCTGAGTCGCCATTCTTCACTGTCCACCCCTAAGCCGAAGAAACCCAGGGAGAGAGCTCCAACTCTCCCTCTCCACCTCTCTTTCGTCGTCGGCCGCCGAAAAGGGGGACGCCGCCGATCGCCAACGAGTCGTCTCCATCCCTATCTGATTCACGTTCTATTATCTTCTCTCCATGCTGAGCAAATCCTCTTTTGACTCCATCTTGTTTCGTCCACTGCAGCGACGGGAACGCGACCTCGTCTACGGGAGCTCTGGAGCGCGCTCCAAGCGCCGCCGCAGCCAACATCGTCGCCGTTCCGACCGCTGTAGACCGAGCCAAGCCGAGCCGTCACGCCAACGCCTTCTCCTTGAAGTCCTCCTCAA…
Rice_newGene_142	--	--	Cellular Component: plastid (GO:0009536);;	--	Extensin (Precursor) GN=HRGPNT3 OS=Nicotiana tabacum (Common tobacco) PE=2 SV=1	Os01g0388200 [Oryza sativa Japonica Group]	CTGTTGCACTTGCACACCACTCTCTCGTTCTCTCTCTCTCCCCGTCTTCCTGTGTCTCTTGCCCCATCCTCATCTGAGGAATACACTCTCCTGCTCTCCACTAACCTTTGCTCTAGTAGTTGTTGCCAACCAGATCCACCATGCCACCACCTGCTGCTCCAAGCCGTCGTTGCTGCTGCTGTTGATGCCTTCTCTTCCCCCTAGCTGCTGCTGGATTTAGCTTCTTAGATGACGCATTTCCGGATTGGGACGGCTTCACTCCTCCTCGCCTGGATCCTGTCGTCTCTCCGCCCCACTGTTGCGCGGATCCGCCGTCGCCGGCGACGGGAGGGGCGGATCCAACGACCTCTTCCTCTCCACGGATCCTGTGGCCGGCTTCACTCCTCATTTGGATCCCAT…
Rice_newGene_143	--	--	Biological Process: telomere maintenance (GO:0000723);; Molecular Function: DNA binding (GO:0003677);; Molecular Function: DNA helicase activity (GO:0003678);; Molecular Function: RNA binding (GO:0003723);; Molecular Function: RNA-directed DNA polymerase activity (GO:0003964);; Molecular Function: aspartic-type endopeptidase activity (GO:0004190);; Biological Process: RNA-dependent DNA replicatio…	--	Replication protein A 70 kDa DNA-binding subunit A OS=Oryza sativa subsp. japonica (Rice) PE=1 SV=1	Os01g0390300 [Oryza sativa Japonica Group]	CCCCAGTCTCCAGCCGCGTGAAAGAAAAAAAAAAGAAAAAACCACCGCCGCCACGCCGCTCTCATTTCTCTCGCTCTCTCCTGCCCGCCGCCTGGATCTGCCAGTGCGGTGGCCGCCGCCCGCTGTCCTCGGAGCGCCGTGGCCGCCGCTCGCACTCCTCCCTACGCGCCCTGCCATTCGCTGCTCCAAGGGGATGTTGTGGATGCACGGTGTCATCGCTGCACCCTCGCTGCTGGCGGTCTCGTTGCTGCGCCGCCGCCGACGCCCACTCGAAAGGGAGGCCATGGGTGCTGGATGCGGCAGCCACGATTTCCTTTCCGGCGGATCCGGTCACTCAGAGTGGAGGGCGAGCGCTAGCGCAGAGGCTCATCAATGGTGTCGACGCCGGCCGTTCTTCCG…
Rice_newGene_144	--	--	Molecular Function: transporter activity (GO:0005215);; Molecular Function: ATP binding (GO:0005524);; Cellular Component: plasma membrane (GO:0005886);; Biological Process: glucose catabolic process (GO:0006007);; Biological Process: ATP catabolic process (GO:0006200);; Cellular Component: plastid (GO:0009536);; Molecular Function: ATPase activity (GO:0016887);; Biological Process: methylglyoxal…	--	ABC transporter F family member 1 GN=MAE1.10 OS=Arabidopsis thaliana (Mouse-ear cress) PE=1 SV=1	Os01g0391100 [Oryza sativa Japonica Group]	ATCTATACTAATATAAAAAGTACGAGTTCATCCATAATTCTGCAATCCTTCGCGTGGAACCCACCTGTCATCTGGCCCAAAGAAACCGCACCATATCTCGCGCACGAAAAAAAGGAAACTACTCATACGAAAAAAAAGAACGGGAAAAAAAAAGAACGGGAAAAAAAAAAGAACGGGAACACGATCTAACCTCTGCAATCCCCACGCCGCCGCCTCCTCATTCCTTCCCGAACCGTCGCACATCGACGCTCCGCCGCTCCTCCATCCCCTCCCGCTCCATCGCGCCACCGCAACACCAGATTCATCGCCGCCTCATCGGCGCCGAGAGCGAGGGTATCGTTGCCCCTCCCCTCCCCATCAGTCGCCGCGCCACCGCCCCATCGATCTCCGCCCGGCCGC…
Rice_newGene_145	--	--	Cellular Component: mitochondrion (GO:0005739);; Cellular Component: plastid (GO:0009536);;	--	Proline-rich receptor-like protein kinase PERK9 GN=PERK9 OS=Arabidopsis thaliana (Mouse-ear cress) PE=2 SV=1	hypothetical protein [Oryza sativa Japonica Group]	GCCGCATCCCCCCAACGCATCGCCCCACAAATCACGCCGCCGTCGCCACCCCTTCCTTTCCAATAGCATTCCCTTTGCCTCCCATCCTGCTGCTGGTGCCCCTCCGCCCATCACACTGATCCGCACCGGAGTCGCAGTCGCCACCCCCGAGCCTCTGCCCATCGCATCGATCCCCGCCGTCCCTCCACCCATTGCACCTATCCGCGCCGCCACCGATGACGATCTCGTCCGCACCGATCCGCGCTGCCAGGCTAGTTTGCCCTCGCCGCCCCCGATGTACGCCAGGGCGCCCGCCTCCACGCCCCCATATCACCGTCGGCCGGAGTCGCCGGGCTCGTCCTCACCAAGCCGATCCCCTCCGCCACCGATAGAAGGCGCTTGCAACACTACATCATTTCC…
Rice_newGene_147	--	--	--	--	--	Os01g0500600 [Oryza sativa Japonica Group]	GCCGAATTGAACGGCGATGAGAAGAATTTTCCCCAAAGAGAGCTGGTAATTTTGTAAAAAAGTTCTCGCTTATCTTGATAATCATTATTAAGTCCCTCATTGTAAGTTCACTGTCCTATGTATTCTTACGTAAAGACCCTCTATAGGACCGCGCTCTGAAAAAGTGCAAGTAAGGGTGTTTTCTGAGAAATAGAACACCCTATCCCCCCATTCCCCCGAAACCCTACCACTACCCTACCACTACTGTTCCCCCATCCCTCCTCTTCCTTTGCCCTGCCCTGCCCTAGCGCCGCCGCCGCTTTTCCTTCCCTCCCCGGGCTTCTCTTCGCCGGCGACGACGATGCGGTGCGGTGTCTCCGGCTCAGATTCTCAAGAATTCTCGAGCTCTCCATGTCAAGT…
Rice_newGene_148		TCGCTGGCCGTCTCTAGCACCGTAGCCCGCCAGCCGCTTCCATCCATGCATTCGCTACTACCGTACCGGTCTCTGCCTTCCCCTTCGTTGCTGCGGCGCCACGCCAATCTTCGTTTTCCCTTCCGCCGCCACACCACGGGCTCAATCAGTCGCCCATCCCGTGCATACGCTGCCATCCGTTGAGCCTCCTCTGCTACATCGCGCCCCAAGGGTCATCAAGTCACCTCCACTAGCCGTCGTGCGGGGCAAGCCTTGCTGCCGCACGGCATGGAGTAAGTGGTTTTCCGTCGGAGTCCTTGCTGCCCCGTGATTCTGCCACCAGAGCATTCTCGAGTCCGCATATGACAAAAAATGACGGACCAATTCGATCGCAGTTCCTCTTGACAGCGGAAAGCGACT…
Rice_newGene_15	[RTKL]	--	Biological Process: cytokinesis by cell plate formation (GO:0000911);; Molecular Function: protein serine/threonine kinase activity (GO:0004674);; Molecular Function: protein tyrosine kinase activity (GO:0004713);; Molecular Function: ATP binding (GO:0005524);; Cellular Component: nucleus (GO:0005634);; Cellular Component: mitochondrion (GO:0005739);; Cellular Component: cytosol (GO:0005829);; Ce…	--	CBL-interacting protein kinase 1 GN=P0706B05.31 OS=Oryza sativa subsp. japonica (Rice) PE=2 SV=1	Os01g0292200 [Oryza sativa Japonica Group]	CCTCTCCCCCCCCCTTCCCCTGAACCCGGCCAACTCCGGCGAGAGAGACATAGATAGCGTGTGAGATAGTATAAAGATAGAGAGGGAGAGGTAGTTTTTTGTTGCCGGCTTGCGGATTTATTGTAGGAGATCAGGTCAGTTTCGTTTTCTTGCCGGCCCTTCGGGCGTTTGTTGGGTGCGGCCGGCGGGGATGACCTCGTGAATGGTGAACGGAGAGGCTGTCGCTGACTGCACCCGGGCGTCGCCTGCTGGCGAGGTATGAGATCGGGCGCACGCTCGGGGAGGGCAACTTCGGCAAGGTCAAGTACGCGCGCCACCTCGCCACCGGCGCCCACTTCGCCATCAAGATCCTCGACCGCAACAAGATCCTCTCCCTCCGCTTCGACGACCAGATAAGGA…
Rice_newGene_150	--	--	--	--	--	Os01g0508300 [Oryza sativa Japonica Group]	GTTCTGTCATGCTCCATTAGGTTGGGGTGCACCCCACTTGGGCTGGGGTCCCAGATGTAGTTACAAACCCATAGGCCCATTATAAGTGATGCAACACCTTGTTTCTGTTATTGCGGCCGATTGAGGTGGAATTTAGAGATGAGGCTAGAACCATTAGAGAGAGGACTCTGGGAGCTTTTTATCAAATACTCATGGACCCAAAACAGAGCTCGTATGCGCATTTGGTGGCCAGTTGAAGTCAGCAATGTAGCAGGTGGCCGAATTGGATTTCAGCACTTAGACGACTTGATCTTCTTATTGATCAATGATATGAACAACTGTTGTATCCATAGTAGGCTTGGTCATATCACCCAGCGCTGGACGCCTGAACCCTCTTAGTACTAGTACTCAATACACACT…
Rice_newGene_151		AAGGGTTCGTTTATTCAGTGATTATGCTTTTCCTCTAGAAATCATTAGCTGTAGTGTTAGATTCACAATTTCATTCATTTGCAAGATATTCAATGGAATTTCTATGTGAGTAAATTGTTGTGCATATGAAGGTGCATTTGACAAAGGTCAAGGGGAATTGGCGAACTAATCAGTACGACAACTGTTGGTCAACTAATTAGACTGTCTTGTGTTTAGTTTTAACAATTCCATTGTTTCAGGCTACCCAAACTTCAGACAGAGGCAGAGGAGCAGGACCACATGAACTCCTTAATATAGATGATCAACATGTCTCCATATCTATCCAGGATGTTGGTCGAGGAGATTTTGTTCTTTTATTTAGCATTGATTGGTCTCTAGTTGATGTATCTAATTTCATAT…
Rice_newGene_152	--	--	Cellular Component: plastid (GO:0009536);;	--	--	Os01g0512001 [Oryza sativa Japonica Group]	TTTCTTTTTGTCCTCAATCTGAGCTCTCATCTCACTTCTCCTCCCCAAATCCCATCCAATAGCCCAAGATCAATTCCTGCATGTTAGATCACAACAATCCCCATCATCCAAGCTTTCCATCCATCCCAACATCTTGCACATGCATGGAGAGTTGAGAGAGATCGAAATAGGAGAAGAGAGTGGTGGTTTCAGCCTGCATGGTTGCAGCAGCAACATGACTTTGTTTCCCTCCATTTGGTCATCCATCTCCATTATTGCAGCTAGGAGGTGGCTGCAGCTCATCCGGTGTTAATCTCTTTTGATTTCGGTTGAAGCAGCCCTAGGCAACGTCTCTTACCGTCAGCCCGAGGCCTTGCTCCGTCTCTTGCCATCAGCCCGAGGCCTTACCCTCGCATGACC…
Rice_newGene_153	--	--	--	--	--	Os04g0259150 [Oryza sativa Japonica Group]	GGAGGCCCATGTCAATCTACCGCAGCCCAGGAGACCCATGTTAGTCTATCGCCGCCCAATGAAGGATTTAGGGTTCGGTGGGTCTCATCCTCCTGACTTCCTGAGTCGGAGCGGCGGCGGCGGCGTAGTGCGGCGCGGTCACACGCAGGTGGTGGTAAGGACAGCGCGCGGCGAGGTGGAGCGTCGTGCATCCTCTTCACTCTTCAGCTCACCATGAATAGCATCCACCGTCTCCCCCCATCGACCAGCTGCTGGCAACATACGTTTCTATCAGCAGCTAGCTGTCCTAGCTAGCCTCATCAGTTTAGCGCATGGATGGGAGATTGGGAGCCGGCACTGCTCGATGTCTCTCTCAACCTCATCTTATCGCCCGCGTCAACGATATATAGCGCCAACN
Rice_newGene_154	--	--	Cellular Component: mitochondrion (GO:0005739);; Biological Process: post-embryonic development (GO:0009791);; Cellular Component: cell part (GO:0044464);; Biological Process: single-organism cellular process (GO:0044763);; Biological Process: anatomical structure development (GO:0048856);; Biological Process: response to stimulus (GO:0050896);;	--	Formin-like protein 20 GN=MBK20.20/MBK20.21 OS=Arabidopsis thaliana (Mouse-ear cress) PE=2 SV=3	hypothetical protein OsJ_26444 [Oryza sativa Japonica Group]	ATCGAACACAGGATGCGAGCCGAAAGTCGTCGCCCCCAAGCCGCCCATTCCTCCTCTGCCCGCGAATCTCGCTGCAAGGCTGTGCAAAGCTGACGACGCCTCTGCCCCGCCTCTGCCCGATGCCCAGCGCTGCCCTCGCAGCCGCCGCGCCCAACCGACGCCGCCCCTCTGCCCGGAGCGACGAGACGCGACGAACCCGACCGTTGCTGCCTCCGTCTGGAAAGCCACTGACCTGCGTCTGCAAAGCAAACGACCCTGCCTCCGTGTCTCCCGCCTGCAAAGCCGACCACCGCAGCCGCCGTGGCCAACCCGTAGCCGCCGCCCCCTGCCAAAGCCGACGCCCGAAGCAACAAGGCGAGACCGACCGCGCCTGGCTCCCTCTGACTACCCTGCACCCCC…
Rice_newGene_155	--	--	--	--	Disease resistance protein RPS2 GN=RPS2 OS=Arabidopsis thaliana (Mouse-ear cress) PE=1 SV=1	hypothetical protein OsJ_02010 [Oryza sativa Japonica Group]	CTCACCTTGTACAAGCCCGCTGCATTTGGAGCACAGGATTACGTTTTTGGAAACCAATAGCAAGGACCACACCTGCAGCCTTATCAAAGCTACGGTGCATACACCTGCACTCCTGCCCCAGACTAAGACATGTCCTCCCCTGGTCCTTACCCACAATGGAGAGCTTGGAAACCATCCACATCACCTATTGTGGTGAGCTCACACAGATCTTCCCAAAGCCGGGTAGTTGCTGGACAGAACGTACTGAATTCCCAAGCCTGAGACGAATCCATCTCCAAGATCTCCCCATGCTGCAGGACATATGTGAAAGAGCCATGTCAGCACCCATGCTGGAGACCATCAAGCTCAGAGGCTGCTGGGGTATCAAACGTCTGCCAGCCATCCACGCGATAAGCCTCC…
Rice_newGene_156	--	--	Molecular Function: sequence-specific DNA binding transcription factor activity (GO:0003700);; Molecular Function: binding (GO:0005488);; Molecular Function: protein binding (GO:0005515);; Cellular Component: nucleus (GO:0005634);; Cellular Component: mitochondrion (GO:0005739);; Cellular Component: plasma membrane (GO:0005886);; Cellular Component: chloroplast (GO:0009507);; Biological Process: …	--	Protein FAR1-RELATED SEQUENCE 5 GN=FRS5 OS=Arabidopsis thaliana (Mouse-ear cress) PE=2 SV=1	Os04g0316800 [Oryza sativa Japonica Group]	GGGGGGTGTTTACGGCCTCCATCTTCTCTGTCCCCCCGCTGCGCCGCCCTGCCCCGCCACCTTCGCGCGGCCCGTGGCGCTCCTCCCTTTCACGCCGCCGCTCCGCCCCGCCACCCTCGCGCGGCCACGGCGTCCCTCACCTTTCACGCCGCCGCACTGCCTCTCCACCCTCTCGTGGAGGCGGCGTTCCTCCCCTTTCACGCCGCCGCGCCGCCCCTCCACCCTCGCGCGGACGCGGCGCCCCTCCCCTTTGGTGCCGCCGCGCCTGCGTTGACCCTCCCCTTTCGCGGCGCGGCGCCGCGCCTGCACCCTCGCTCCCGCCACGACCCTCTCCTTTCGAGCCGCCGCGCCACCCCTACGCCCCCGCGCTCCACGGCGCCCCTCACTTTACTTTTCTCT…
Rice_newGene_158	--	--	Cellular Component: membrane (GO:0016020);; Cellular Component: cytoplasmic membrane-bounded vesicle (GO:0016023);;	--	--	hypothetical protein [Oryza sativa Japonica Group]	CTCTCTCTCTCTCTTGCCATGCCCGGCCGTCGCCGTCGTCGGTCGATCTCCTCCCCTATAGCTTCCCTCCTAGTTTCCTTGCACCATCGGCTTCGCCTCGCTCCGGTGAGCCCATTTTTCCTGTTTCCCCCTTCTCCCCCACCCCATAGCAACCACCACTGCCACCTCTCTTTGCCGCCGAAGACAAGCTCTTGACTGCGCCGTTCCGGCCAACTCCTTCACTCTCTCCAACAGCCACCGCCCTCCCCGGGTGTGTCTTGCTCGGAAACATGTGTGGCCGCTGACGTCGCCGCCTTCCAGCCGCCGGAAACCGGCGCCCACTCTCTCCCTCTCCTCTGTAATCGGCAGGAAGAAGGAGAAGGAGAGAGGAAGAAGAAGACGAGAGAAGGAGAGAGAAAA…
Rice_newGene_159	--	--	Cellular Component: cell periphery (GO:0071944);;	--	Leucine-rich repeat extensin-like protein 3 (Precursor) GN=LRX3 OS=Arabidopsis thaliana (Mouse-ear cress) PE=1 SV=1	hypothetical protein [Oryza sativa Japonica Group]	AGCACCCCGGCCTCCGCTCTGTTTTCCCGTTCCCCCGCCAGAACCACTGTTCCATCACCATCCCGAGACACCGCCTCCAGTCGCACTTACGCCGCCGCCATAGCTGTCGCCGCGTCGCGCCGCCCCCACCACCAACTCCACCGCGCCCCACCGCCCCTCGGCCACCCTTCCGCGCCCGTCGGCCATCGCGGGAGCCCGCCCGCCGCCGTCTCTCATCGTCGAGCTCCCCGCGCCGCTTCCTTGCCACAGGCACTCGCGCGTAGATTTCAC
Rice_newGene_16	[M]	Cell wall/membrane/envelope biogenesis	Molecular Function: binding (GO:0005488);; Cellular Component: cell wall (GO:0005618);; Biological Process: tissue development (GO:0009888);; Biological Process: xylem and phloem pattern formation (GO:0010051);; Molecular Function: hydrolase activity (GO:0016787);; Biological Process: macromolecule metabolic process (GO:0043170);; Cellular Component: intracellular membrane-bounded organelle (GO:0…	--	Sulfated surface glycoprotein 185 (Precursor) OS=Volvox carteri (Green alga) PE=1 SV=1	hypothetical protein SCHCODRAFT_63578 [Schizophyllum commune H4-8]	CGCGCCGCTCCCCACCGCCATAGCCGCCGCCGCTCCCCACCGCCGTTGTTCGTGCTGTCCCCACTGCCGCACTAGCCAGCTTGTCGTCCCCACCGCCACCGGCACCGCCTCGTCCCGACCGCGACGCCGCTCCTTCATGCCGCCCTCGCCGCCGCGCTAGCCAGCCGCCGTCCCCACTGCCACCGGCACCGCCGCCGCCGCTCTCGACCGCCGCCGCTACCCTACGCCTCGTCCCCATCGGCCACCGCCACCGCCGCCGCTCCTGAGTGAGAGAGAGATAAGGGAGGAAGAGAGAGATAAGGGAGAGAGAAGAAGGATGACATGTGGGTCCTACATGGACAAAGACTCGGTGAAGACTGCGACGTAGATGCCACGTCAGCCAAAACCACCTCCAAAACC…
Rice_newGene_160	--	--	Cellular Component: plastid (GO:0009536);;	--	Leucine-rich repeat extensin-like protein 5 (Precursor) GN=LRX5 OS=Arabidopsis thaliana (Mouse-ear cress) PE=2 SV=2	hypothetical protein OsJ_02084 [Oryza sativa Japonica Group]	TAGAGGGTCAAGATATCCGGTATTATAATTAAAGAATACGGATCAGATTCAGTCACTAGTTAAGAGGTTCAAAGTGAACTTATTCCCATCCAGAACTCCTATTCCTCGAATCTGTCCCAGTTTAGGCCCACTCACTCTCTGTCATACTTTACCTTGTCTGTCCAAGTGTCGAGTGGAGATTAGGCCGGATGGGGCGAGGGAGAAAGGACAAAAAAGAAAAAAGAAAAGGAAAAAAAAAGAAAAGATCAAATCAAATCAAATCCCCCGTCGAGGCCAAACCCTAATCGCCGCCTGGCGATGGATGGCCGACGGCGGCGCAGCGGGAGGCCGGATGTTTCCTACGGCAATTCGGATGGAATCGCCCACAACCGATCCGTGATTTTGGGCACCATCCACGGC…
Rice_newGene_161	--	--	Molecular Function: binding (GO:0005488);; Biological Process: DNA metabolic process (GO:0006259);;	--	--	hypothetical protein OsJ_02110 [Oryza sativa Japonica Group]	GATTAATTGTACTAAGATGTGTCACATCCACCCAAATTTGATGTTGGGTCTGGTGCATTAGAGAGGATAAACAGATGACAATTATAGAAAGTACACTACATTGAGCCTCACGATCGAGGCGGTGAGGAGAAAGCACATCACAGCAGTGACGGTGGTGGGAGAGAACGTGACAGCCATGAGAGGAAGGGATGCAGCGATGGGAGAGAGAGTTGCCGGTCGGTAGTGTAAGCATGTATAACACAATTAAAACAAATCTAATCTCTTCAAGTACTGAACAAGAAAGTATTGATGAGGTGCAACTACTCCAGATTTTGCATAACAGTGCTTGCAAAATATAATACAGCTCTATGTACATAAAGGCTGCATCACAACAAAATAAAATCCAAGCCTTTCTATGCA…
Rice_newGene_162	--	--	Cellular Component: mitochondrion (GO:0005739);; Molecular Function: hydrolase activity, acting on ester bonds (GO:0016788);;	--	GDSL esterase/lipase At5g45920 GN=At5g45920 OS=Arabidopsis thaliana (Mouse-ear cress) PE=2 SV=1	hypothetical protein [Oryza sativa Japonica Group]	CCGCCGCGGAACTTCTTCATTCCGCCGTCCCTCGATCGGTGGAGGCGTGATGAGTATAATTCTATTGGATTGGCATCGTTCATGGCTTCATGCCAAGAAACAAAACCAAACAAAGAGTTAACCAAGGAAGAAGTTTGCAGCAGTATCAATATGAGACTATCAGTATTCAGAGTAAGACGGGAAACTGAATATGATTCTGAAGCTACCTTAAGGTAGCCGCAGATGGCGCGGAGATTGGCCTGGTACTCGTCGAGCGGCACGTGCATGTGCGAACGCATCGAATGCCGATCGATCTGGCAGGCAGGCGTCGTTGGCGCCGAAGAACACGGTGACGACGGCCGCCGGGTCGGCGTCGGCGGCGGCGCCCTCCATGGCCGTCGCCACCACCCGGAGCGCCCA…
Rice_newGene_163	--	--	Cellular Component: plastid (GO:0009536);;	--	--	hypothetical protein [Oryza sativa Japonica Group]	ACCCGGCCCATCCCGGCGTTTTCCCTGCGCCCCGGCCCAAAAAACCCTCCAGAGGAGGCGGCGGCGCAACGAAGACGCGACGGCGGGGGCGACCCGGAGGCGACGGCGACGGCTCTCTCCTCCGGCCGCCACCTTCTCTCCGATTGCACGTGCACCAATTAGAGTTGGAGAAGACCAACCTCCTCCTTCGTGGGACCCTGTACCCTCTCCAAGAGTACTTCTATGGATGAGAGCAAGGGACCTCACTAGAAAGAGGAGGGAAGAGGATGACGATGATATGATGTTGTTTATTTTCCCTGCACTACATTTGTTGAGTTCTAGTGGAGCAAGAAACAAAGAAGAAAAAGAACCCAAGAAGCAAAAGAAGAGTGTTGGCGTAGAAGGACTTATGGAAAGGTA…
Rice_newGene_164	--	--	Cellular Component: intracellular membrane-bounded organelle (GO:0043231);; Cellular Component: cytoplasmic part (GO:0044444);;	K14641|4e-13|osa:4344315|Os07g0682800	Probable apyrase 2 OS=Oryza sativa subsp. japonica (Rice) PE=2 SV=1	hypothetical protein OsI_27366 [Oryza sativa Indica Group]	CATTCAGGAGCTTTGCTTGCAGGTAGCACTCAGTTCATATCTGAGATCTAATACATGTTCCTTTGTTCATGGTCGGCCTATAATTTGTGCTCTCCATTCCCAAGGCATACTCTATATCACGCGAATGTCTATGAAGTGTTCTACAGCAAACTCTTAATCTCACATAGAACGATCAGTTTATACTCTATTACTTTTTTTTGGGTTGTTAGCTGTAGAAAATGAATCACATTACCTATTTAAAATTTTTAGCCATGGGACCACTTATATATACATTTCTTTACAGCTATTGCATTATGGGTTACTGCATGCTAGACCAGAGGTCTTAAAAGCCAGCAATGGCAGAGGTTACAGCTGCTGTACATTGGGGGGACATCAAGCAAGGCCTTGTCACTCTTCATT…
Rice_newGene_165	--	--	Cellular Component: plastid (GO:0009536);;	--	--	expressed protein [Oryza sativa Japonica Group]	CACAGCCGGCGCCGTCGCCTTCCTTCTCCACGTCGCCGCCACCAAGACCAACTCCATCTTCTCCTCTACAACCGACCTTCACAACCGACGTCTGAGGCCTATAAATAGAAGGCCAGCCCTTCCCTTTTCTCCACATATGAGCCGAGCTCCTCGAGCTCTCTCTCTCCTGTTATGTCTAGCCACCACCGGCCACTGCCGATCTCCCTCACCGGAGTGTTTCTGGCCAAGCCCTTGCGCCATCGGGTTTGCCTCGACGAGGCGAACTCATTTTCTTAGTTTCCCCTTCCGAAACCAACCATCACAGCCACCTCCTCTTGTTGCCGGAGCAAGCTCTTGCCGTCGCCGTTCCGGTCTCCTCCCTAACCCTCTCTACCGGAAACCACCCTCCCTGAGTGCGCG…
Rice_newGene_166	[L]	Replication, recombination and repair	Molecular Function: DNA binding (GO:0003677);; Molecular Function: RNA binding (GO:0003723);; Molecular Function: RNA-directed DNA polymerase activity (GO:0003964);; Molecular Function: aspartic-type endopeptidase activity (GO:0004190);; Molecular Function: transporter activity (GO:0005215);; Biological Process: RNA-dependent DNA replication (GO:0006278);; Biological Process: DNA recombination (G…	--	Uncharacterized mitochondrial protein AtMg00860 GN=AtMg00860 OS=Arabidopsis thaliana (Mouse-ear cress) PE=4 SV=1	OSJNBa0053B21.11 [Oryza sativa Japonica Group]	AATTATTGTCTTAGTAGCTTAGAACCCTAGTTTTTTCCGAGTCTTGCGGCGCCCAACAGATTGTGAGAGAGAGGGGAGAATTCCATTTTTTGGCTCTGAATTTTCTTGGGTCTGACAAGGGTATCAAAGCAATGCCCGATTCTTGGCTCTCGAATTCACCAAGTGAAGGTTGGGAGGATCTCCGGATTTCTCACCGTAAAATCCCTGGAACTTGGGCAGATCAAACCGGAGGCGAGGAGAAGCGAGGAGAAGGTGTTTTGAGCGAGGGTTGGAGAACCACGCAGGTGTGTTCTCTGTAAAATCTCTGGAGCTCGGGATTCCTACTCAGGTTGGTGGTAGACCTAGACGGCGAGATCTTAAGGGGAGAGGGATCTGTGAATTCCTTGAGCCGATTTCGTC…
Rice_newGene_167	--	--	Molecular Function: nucleotide binding (GO:0000166);; Molecular Function: RNA binding (GO:0003723);; Cellular Component: cytosol (GO:0005829);; Biological Process: fatty acid beta-oxidation (GO:0006635);; Biological Process: vernalization response (GO:0010048);; Biological Process: protein import into peroxisome matrix (GO:0016558);; Biological Process: photoperiodism, flowering (GO:0048573);;	--	--	RNA recognition motif. (a.k.a. RRM, RBD, or RNP domain), putative [Oryza sativa Japonica Group]	TTCGCCGCCGCCACCATACACTCCCCCACCGCATCCCCCCTTCGTCCTCCTCCTCTCTCAATCTCGGCGGCGGCTCGCATCCCCGACCCGTCTTTCCCTCCACCTGGCTTGCTTCTCCTCGTCTGCGATGACCTCTCCCACACACCATCCTATGCCTCCTACCGTCTCGTCGCCCCTCTCCCACTTCGTTGCTGCTCCTAACCAAGGATGCACCACCTTTAGATCTGATGTTGGAGGCTAGGGTTGGCTTGGCGTGGTTGCTTGCAGCACGACGCGGATGAGCGGCGGCGGCGCAACAGTTGGGAGTGGTCGCCGGTGGGGCCGCGCGGAGGCAGGGTCGACGCGCAGCGTGCGGGCGTGGCAGCAGCGCGCGGGCTTTGACGCTGCCATTGTATTTGA…
Rice_newGene_169	--	--	--	--	--	hypothetical protein [Oryza sativa Japonica Group]	CCGCCGGCTCTCTCCCTTCCGCGAATCCCTCCGCTCTCCACCGTGCCCCGCCGCAATACGCTTCGTCCCCATGTAGCCAATCCCTCGCGCAATCACTCGTCGTCAGGTCGCCGTCATCTCGCTCCGGAGGCGCCGCTGCGCCCCCACGCCGCCGATCCCTCGCCACTAGGTCACCGTTGTGCCGCGTCACCAGTGGCACCCTCAGGCACCGCTGTCTGATCTCCATCGACGACCACCACATCTCGCCTCCGTCTGCGCTCCTCCAGCCGGCCGATCTTGCCTCCATATGATCTAGCTAACGCTTGAGAAGGGAGGATATCAAGATCTTGCTGGCGTAAGAAACCGATGTTGATGAACAGGTCATGCTTCACTGCCCAATTCTGCTCTATCATTGAGGAT…
Rice_newGene_17	--	--	Biological Process: telomere maintenance (GO:0000723);; Molecular Function: DNA helicase activity (GO:0003678);; Biological Process: DNA repair (GO:0006281);; Biological Process: DNA duplex unwinding (GO:0032508);;	--	--	hypothetical protein [Oryza sativa Japonica Group]	TACACCATGCTTTTCGACTCCGCGGTTCTGTCTTGATGTTTGCTCTATGATCACTCTGCTGCTTGCCAAAGAGGTTTCGTCGTAATGATAATTGCCACGGCTCAGCTGATTCATGCCAATGGCACTTATGCACTATTTTTTCACCTTTACATCTTGGAGGACCTAACCAGACATGCCAGTATTGTGGTGCTCTCTTTTGGTATGAGGAGCGTGTGCGTGGTCAAGGACGGGTAGCTTCGCCTATGTACAACAAATGTTGTAGGGGAGGAAGTGTTCACTTAGCACCATACAAGCCACCTCCAGAACCATTGCTCAGTTTGTTGACTGGACAAAACCCTGCATTATCTGCCCACTTCTTTGATAATATTAGGCGTTACAACTCTATGTTTGCTATGAGAT…
Rice_newGene_170	--	--	Molecular Function: sequence-specific DNA binding transcription factor activity (GO:0003700);; Biological Process: regulation of transcription, DNA-templated (GO:0006355);; Biological Process: lipid metabolic process (GO:0006629);; Molecular Function: O-acyltransferase activity (GO:0008374);; Molecular Function: sequence-specific DNA binding (GO:0043565);;	--	--	hypothetical protein [Oryza sativa Japonica Group]	TGTGGGTTCCACAGTAAGTGGCCACCTCACCTTCATCCTCCTTATCCTTTCTCTCTTCACCCTCTCCTCTCTCCTAACTCTTCTCTACCTGCAGATCACCAGCAAACTGCAGATCACCAGCAACTGCATACGGGAGAGCTATGAGAGGCCACGACGGTGCAGGAGCTTCGGGAGGTCGCGACATCATGCGAAGTTAATAGGCCAACGACAGAGGAGCTCGAGGAAGTTATGGCACGAGAGGTCGATGAGGCTGACGAGAAGGGAGCTCAAGGAGGCACTCATCACGCTATCACCAAGCTCGCCCTTGTCTCCGCCATCTCCTCCGCCGGTTGCGCGAAGAGCTCAATGCTATCAGCAACCACCTCCAAGTGGCGGGATTATGGGCTTCAATTTGAGTAG…
Rice_newGene_171	--	--	Cellular Component: mitochondrion (GO:0005739);;	--	--	Os01g0626500 [Oryza sativa Japonica Group]	AAGTCAAGGGGCTTTTCTGAAACAACATAAATCCCTACCCCTTTCGGCCCTTCCTCCCCGAAACCCTAGCCGCCACCACTCCCGTGACGGTGCGTCGCTTCCCCCTCCTCGCGCCGCCTCTCCCCGCCACACCGACGCCCTGCGCAGTTGCGCCGCCGCTCCATCCTCCAGCACCTAACCTCGCCCCGACACCGCCACATGCTTCGCCGCATGTCCTCCACTTCCTCTCTCTTCTTGCTGCCGATGCCGCTGAGCTCGAGCTAGCGAGTAGGTCGATCTGGCTTTCAATCAGCGGCCAGATCTGGCGAAGAGAGGAGGAGCGCATGGCGGAGCGGGCCTGAAGTGTGTAGCTGGCGACGTCCCCGGTGTGGTGGTGGTTCACTGGTTCAGGTGGACAAT…
Rice_newGene_173	--	--	--	--	--	hypothetical protein [Oryza sativa Japonica Group]	GAAATTTATTTGTCTTGTATTTTTTCTTCTCTGAATTTTTTGCTTAAGATGAAAGTGTGAAGCTAGTTCACATTATGGGAACTAGTTTCACATGAGTAAGGGTTTAGGATATTTGGGATGTAGTAGAGCTTTGGCTATTTTTTTTGTCAAGTCTCCTGAATGTGTAACACATTTGGTCACCACTTTCGTGTGGTTTGACGGGCTCATCTCAAGCTGAAGTTGACTGGCAAGCTAAAGTCCCAGCAATGTCCCAATATCCTTTACTCGAGGCTTCGGATTTTACATTATGCTTGCTATTTGATTTGAATTGTTCACTTCAATTGGCAGATATAATGTAAAGTTCGGGTGCCCTCCACAGGCATGGTATCAGAGCTAATACCGACTATAGGAACCCCTTAA…
Rice_newGene_174	--	--	Biological Process: drug transmembrane transport (GO:0006855);; Molecular Function: drug transmembrane transporter activity (GO:0015238);; Molecular Function: antiporter activity (GO:0015297);; Cellular Component: membrane (GO:0016020);; Molecular Function: metal ion binding (GO:0046872);;	--	--	PREDICTED: MATE efflux family protein 1-like [Oryza brachyantha]	CTCGATCTCTGCCGACCCTAGTCGTAGCCGATTTGGACTTCAACCGATCCTTACTCTGTTTCCGGGATGATTTTCATCTCGAATTCCATTTCGGTTTCTTCTTCATCTCCTATCCTTGAATTACCAATAACAGGTAGGCGTAGTGGCGGTAACGATCCCTTTCCTGATTCTTTCCTCGTCGCACAACGGGTTCGTCAGGATCTGGATTGTGTTGGCCATATACATGAGCATCAGAGCCTTTATTAGCACCTGGAGACAGGGGGCCATGGACGTTTCTTCGCACATGGGCACCTGGCCAGTCCAAAAGCAAAAAATGGTTTTGTTTGGGGGGGAAATGATGAGATACTGATCAAGAACCAAAAAATGCGTGGAATTTACGTGCTTCTATTGGGGATTCTG…
Rice_newGene_175	[O]	Posttranslational modification, protein turnover, chaperones	Molecular Function: RNA binding (GO:0003723);; Molecular Function: RNA-directed DNA polymerase activity (GO:0003964);; Molecular Function: RNA-DNA hybrid ribonuclease activity (GO:0004523);; Biological Process: RNA-dependent DNA replication (GO:0006278);; Biological Process: axis specification (GO:0009798);; Biological Process: DNA integration (GO:0015074);; Biological Process: regulation of grow…	--	Trihelix transcription factor GT-2 GN=GT-2 OS=Arabidopsis thaliana (Mouse-ear cress) PE=2 SV=1	hypothetical protein [Oryza sativa Japonica Group]	CTTGTCTCTGCAGGCCGCCGGCGGGTGGGGAGGAGGCCGGCGGGGAGCTCCTCCTGCGTGATCGCGAGCTCCGCGGTCGGACACGTCGCCGAGGTCGCCGCGTACCGCCTCATCTTCTCAACTCGCACCACTCGTTCTACGACGGGCTCTACGTCGGCGGCGTCGCCGACGCCCGCATCCGCCCGGCGCTCCGCACGTTGAAGCAGAACATGTCGCTGCTCCTCTCCGTGCTCATCGACCGCGTGCAGCCGGTGGCGGTGCAGGAGGCGAGCGAAGCAGCCAGGCGGAGTGGGGGGCGCCGTCGCCGATCAGCAGCCGCTCGTCGCCGGAGTAGGCGACGGCAAAGGAGCAGCTCAACGGGAGCTACTGGAGCACAACGGGCTGCTGGGTGGCGAGGAG…
Rice_newGene_176	--	--	--	--	Putative WEB family protein At1g65010, chloroplastic (Precursor) GN=At1g65010 OS=Arabidopsis thaliana (Mouse-ear cress) PE=1 SV=1	hypothetical protein OsJ_02876 [Oryza sativa Japonica Group]	GTTTTCTAATTCCTGCCCACACATTAGAGTCTACTCCACCAGTAGAAGTAGGCAGCGATCAGCGTGCCGCCGCCGCCGCCGCCGCCACTGCAATCTTTAGCTTTTATTTGGCTTCATCAAGACAAACGAGCGGTTCATCCTTCAGGCAGATCTCAGCTCAGATTCAAGGAGCGGTTGTGGACAGAGAGGAGGAGGCATTTCGTTTGTTCACTCAGGGGCTTCTCTCGTTCACGAATAAAACATAATCTGGAGTTAGAGGCTAGAGCATCATATCACCTCAAGTATGATCAATTTTGACTAGATCATCTCCTCTGCAAGCAAATACCATTTGTTGCCATTATAAGAATATTCAGCAGTTCGACATGACGAAGAAACACAAACTTAGGAAATCCAAACATC…
Rice_newGene_177	--	--	Cellular Component: mitochondrion (GO:0005739);; Cellular Component: plastid (GO:0009536);; Cellular Component: membrane (GO:0016020);;	--	--	hypothetical protein [Oryza sativa Japonica Group]	CACCCCCACCCCCCCTGTATTCATCTCTCTCCCCTCTCATCTGTCCTCTCCGCCGAGCGAGGAGGGACGCGACGGCGACGCGCCGCTCCGGTGCAGCGCGCATCGGAAGAAGCCCGGTTGCGTGGTGGGCGAGCACGTGCACTCCCTCCTCTTGCTCGCGCCTCCGTCACCACCGCGTGACGACGATACGACGGCAGCCATGACGTGGGGGAGCGCGAGACGGAAGACGGATTAGTTTTTGTTGCGCTATTGAGGAATGATGCATAATCCGTTCTATGGATTAGTTTTTGTTGGTGCATGCGCGCAGGCGTGCCTGCCGGCGATGGAGGAGAGATCCGGAGTCACCAATTCACCATACGTGCTCTCTTCGCCCCCGAACCCGCGAACGCACTGGGGAGC…
Rice_newGene_178	--	--	Cellular Component: cytoplasmic membrane-bounded vesicle (GO:0016023);;	--	--	Os01g0661750 [Oryza sativa Japonica Group]	GCTTGAAGCTCTTCCTCTCTCTCCTCCCATGGCCGATCGTCGACGCCGTCGGTCGATCTCCCCATCCGTAGCTCCTCTTCCCCTCTCCTCGCACCACCGGCTTCGCCTCCATCCAGCGAGTCCATTTTTCCCCTTTCCCCTCTCCCTCCACCTCTAAGTCAAGTCACCACCACCATCATCCATGCCGGCTCATGGTGAGCCCTTGCCGCCGCTGTTCCGGCCATCTCCCTCACTCCCTCCACCTGCCACTACCCTCACCGGGTGCGCGTCGTCCGGGAACACGTGTTTCCGCCGGCGTCGCAACCTCTCGACCACCGGAGCACCGGCGCCCAACCTCTCTCTCCTCTGTGTTCTCGGCAGAAAGAAGAAGGAAAGAAGAAGAAGACGGGAGAAGGAGAG…
Rice_newGene_179	--	--	--	--	--	hypothetical protein BAUCODRAFT_149257 [Baudoinia compniacensis UAMH 10762]	GTCGGCGCGGCTGCGCGAGGTGGCATTGGCGTTGCGGCGGGGCTGCGCGAGGCGGCGTGCATCGGTGGGGCGCGGCTGCGCGAGGCGGCGGCGGTGGCTTGCCGCTTGCGGGTGTGTGGCGCAGCGGCGGCCGGCGGGGCCACGGGGACGCGGCTGCGCAAGGCGGCGGCGTGCGGGCTGTGCGGCGGCGGCGGCGAACGGCGTGCGGCGTGCCGCGTCGGTTTGCCGCTTGCGGTCGTGCGGTAGTGGAAGATGAAGAGAAGTAGGACAATAAAATCATTCTATCAAGTTCTAGTTCAAGTTCTCTACCTCGTATTGACGAAGAGTGAAAATCATGAAGATTTGTTCAATAGGTGTGCTAATGAAAATTTTAGTTTACTCTTGTATTTTTTTTCCAAC…
Rice_newGene_180		GCCGAAAAGGCAACACGGGTTTGATCGATACCCAACTGCCTCCTCCCCTCCGCTCGGCGCTCGCCACCGAACCTCCTCCCCTTGCCCTCCTCGCGCCGCCGTAGGTAGGAGGGCCCTGGCCGGCGCGCTCGCTGTAGCTTCGCGCTCTGCTCGCTAAGCGGAGAGCGCATCCGCCGACGGCCTCCGTCGCAAGATTAGGTTTTAAAATGGCTGAAATAAAATTCTTTGTTGGACGGATGTAACAAGGCCTACCTGAGAAGGAAGTGTTCTTGTGCAAGGCGAAAAGTTGCTTTGTTTGTTTTACAGTTGCAGGAACAGAGACACTAACACTTTAGTGGGGAACAATATCTTGTTTATGCAGTTCAGCCTTTCAGGGGTTATCCTTTGATGTTAACTCTC…
Rice_newGene_181	--	--	--	--	--	Os01g0678900 [Oryza sativa Japonica Group]	AAATACCCCAGTAATGTATCCCGCCGAAAGCAACAGCGAATCAAAACCCAACAGCAGCACAGAAACAGCAAGCAAAGCAAAGCCTTCCCGTTTCCTAGTTGTAGTTGCCTCTCCCATCCCGCTAATCAAATCCCAGGACCGAATTAACAAGGGAAAGAGAGACAGCAAGAAGAAAACCCTCCCGTGCAGATCAGATCGGCAGATTGCTTCGAAGCAAACCTTTGACTCCTCGACCGATCGAGCAAGCAAGCAACTCGACCTACCTATTTACGGATCACCACGCGCTCGGACGGATCGAGCACGGATCACCTACCTATTGATCGATTTCGTCCGAAGCCTGCGGCTGTGTGCAAGCATGCTGGAGCTGCTGCTGGTGGGGTGCAGCAGCGTGGTGCTGCT…
Rice_newGene_182	--	--	Cellular Component: nucleus (GO:0005634);; Biological Process: DNA repair (GO:0006281);; Cellular Component: Smc5-Smc6 complex (GO:0030915);;	--	Non-structural maintenance of chromosomes element 4 homolog A GN=NSE4A OS=Arabidopsis thaliana (Mouse-ear cress) PE=2 SV=1	hypothetical protein [Oryza sativa Japonica Group]	GACCGCGGCCCGCCCCGCCCCCAGCTCCCCTGCGCCGCCACCTCGGCGCCACCAGCTCCTCTGCCGCAGGACATAGATGCCTTTCTTCCACCCGTGCTCGCGGAGGTGGCTCGGCATTTACCTTGCGGATGGGAGCAGTTGTCCTAGTGGCGCAGCTCGCGGCGGAGGGCTGGGGTCGTCGAGGGCGAACGATGCAGAGGTGGACAGCGATGATGGCGGCTTTGGCTCGGCCGGAAAGAGCGAACAAGAGAGATAGCTATGTATAAGTGGAAGCAATTCATCATAGAAACAAGATGGTACAAGTTAGACAAATATGTGCCTTGCATTTCTACATCAACAAAAAGGCCCTTGAAGTGATGCAATCCTCTGAATTCAAGGGGGGAAAGGGTAATTGCTGCA…
Rice_newGene_183	--	--	Cellular Component: mitochondrion (GO:0005739);; Cellular Component: plastid (GO:0009536);;	--	Formin-like protein 5 GN=P0453E05.107 OS=Oryza sativa subsp. japonica (Rice) PE=2 SV=2	Os01g0694800 [Oryza sativa Japonica Group]	CTTGTCATCGAATTATAAAATTGTCTCCAACCATAAAACCGGATATCCGGTGTCCCCTAACTAAACAAAACCGGTCATAATAGATCCCTCGGCGGTTTTAACCCCGATTTTATCCTATGTGGCTGCTAACTCAGCATGGGACCCACGTGGGCCCCACATGTTAGGCTGCCACATCAGCACATACTCTATTTCCCCATCTTCTCTCTCTGTTCTCTCCTTCCTTCCTCTCCCTCGCTCTCTGCTCTCGCACGAGCGGCAACGCGTGCGGCCGGCGACGGTGGCTCCCGAGTGGCGGCGCGCGGGCTCGCCGGCCTCCCCGTCCCCCTAGTGTGGTCGGCGATGGCGGCGTGCGGTTGCGGCCATCATGCGGAAATCGACTCGACGACGCCGCCATCAAGT…
Rice_newGene_184	--	--	--	--	Early nodulin-20 (Precursor) GN=ENOD20 OS=Medicago truncatula (Barrel medic) PE=3 SV=1	hypothetical protein OsJ_02320 [Oryza sativa Japonica Group]	TCCCTTCCCATTCACCTCTCATATTCCTTCTCTTCCTCCTGCATCCTCTCCACCTCCTGTCCTCCTCCAGCCTCTCCTCCTCCTTCTCCTCCACCTCCTACTCCTCCTCCTATCGGCGTAGGAAACCACGACGGATTAGTGACGGTGACGACGGCGACCGGGAGGGGCGCCGTGATCCACGGCTGGGAAGGGCACGGGCGCGGGTGCAGGCATGGCGGATCCGGCCACCGCAGAGCCGCGGGCGGCGGATCCGGCCGCCGGAGGGCCGCGGGGAGCGGATCGGGGCGCGGACGGTGGCGCGCGGCTGATCCGAGCACGGGCGGCCACTCTCGGACGCCGGCGGCGATGCGCGGCGGATCCAGGCGCGGGCGGCCGCTCTCAGGCGCTGGCGGGGAGGCT…
Rice_newGene_185	--	--	Biological Process: cell morphogenesis (GO:0000902);; Molecular Function: DNA binding (GO:0003677);; Molecular Function: ATP-dependent DNA helicase activity (GO:0004003);; Molecular Function: protein kinase activity (GO:0004672);; Molecular Function: ATP binding (GO:0005524);; Cellular Component: mitochondrion (GO:0005739);; Biological Process: nucleobase-containing compound metabolic process (GO…	--	Proline-rich receptor-like protein kinase PERK2 GN=PERK2 OS=Arabidopsis thaliana (Mouse-ear cress) PE=2 SV=3	Os07g0684550 [Oryza sativa Japonica Group]	CTAGCGTGACGATTGTTGGGTGGATCATTTTAAACCTTTTTCATCAGGAATGTTGTGTATTATAGTTGTGTGATTCCTTCCAATACAAAATACTTCGTCCATTTTAAAATATAAGGGCATCCACAATATCTATAAAAAGTTATCCATATAACTCTATATGGCATGCCTCATCATTATAAAAGTTATCATATAGTAGTTTCTATGATAAGCTATTCATCTATATCTATACTAATATAAAAAGGAGGAGTTGCCCCCTCCAATGCTATAGGCCAAATCACCTGGATTAATCTGAGCCGTCCATCCGCGCGCAACTTTTTCCATCGCATGATTTGGCACCCGAGGATTGCACGCGCGAAGACATCGCTCCTCATCCACCCGCAGCCCCGAAGACCACGCTTC…
Rice_newGene_187	--	--	Cellular Component: mitochondrion (GO:0005739);; Cellular Component: cytoplasmic membrane-bounded vesicle (GO:0016023);;	--	--	hypothetical protein [Oryza sativa Japonica Group]	CCCAGCCGCCGCACCTCCCTCATCTTCTCCGGCTCTCCGCGCCACAGTAGCGTCGTCACCGGACTCGCCGCACAGCGCCGCGGCGCCGGTCCGTGCTGCTTCCTCTTCGTGCTGAGGCGGAGCACCACGGCAGCCATGTACGCCGTCTCATCTTGCCCTATCTCGTGTCCTGTGATTCTCTACTCTTTTTTTTGCCGGATCGGCGGAAGAAACGCCATCTAAATTTCATTAAAATTGGAAGAAAATACATGAACCTCGACATTAAACTGTCCAATCAAGGCGAGAAGCCTTGAAAACAAAGCAAAAGGAAAAAATATGTACATAGGCAGAAGCTCTAAAGTCTATTCCTCGCTAAACTGAAAAATACCAGCAGCTTCTCCAGACCATCATTTCCTCTTT…
Rice_newGene_188	--	--	Molecular Function: transferase activity, transferring acyl groups (GO:0016746);; Molecular Function: transferase activity, transferring acyl groups other than amino-acyl groups (GO:0016747);;	--	Agmatine coumaroyltransferase-1 {ECO:0000303|PubMed:18270436, ECO:0000312|EMBL:BAF97626.1} GN=ACT-1 OS=Hordeum vulgare (Barley) PE=1 SV=1	hypothetical protein OsJ_13818 [Oryza sativa Japonica Group]	CAGCGCAGACAGAAAGCGACGGCGGCAGTGGCGCTCTCCAGGGCGGGCGGGGGAAGCGGCGGCGTCCAGGGCGGCGACCGCGCCCTCCAGGGCGGATGGGGGAAGCGACGGCTTCCAGGGCGGGCGGGGGAAGCGGTGGCGGTGACGGCGCCCTCCAGGTCGGGCGGGGGCAGCGGCGGTGGCGGCGGCGGCGCCCTGCAGGGCGGGCGGGGGAAGCGGCAGCGGCGACGGAGCCCTCTAGGACAGGTGGGCAAAGCGGCAGGGGCAACGGCGGCGGTCGCTGACGCCGTCGCGGTCTTCTTCCCCCTCGTCGGGAAGCTCACGTACGTCCCCTCTACCGGCGACGTCGTCGTTGACTGCTCGCCATCTGCCGTTGGGGACGGGGCGACAGCGACGCGC…
Rice_newGene_189	--	--	Biological Process: defense response to insect (GO:0002213);; Molecular Function: chitinase activity (GO:0004568);; Cellular Component: extracellular region (GO:0005576);; Cellular Component: cell wall (GO:0005618);; Biological Process: chitin catabolic process (GO:0006032);; Biological Process: mRNA processing (GO:0006397);; Biological Process: negative regulation of flower development (GO:00099…	--	Sulfated surface glycoprotein 185 (Precursor) OS=Volvox carteri (Green alga) PE=1 SV=1	hypothetical protein [Oryza sativa Japonica Group]	GGCATGGATCGAACGGCTAACAGCAATCAGTACCTCCAGGTACCATTCAGTTTGTAGGTGGTACCGGCCAAAGGAGATAGAGGTGGAAGGGTAAAACTGTCTTTTTGCGTTGGATATGAGGTTGAAACGATCGGAGCCGGTGAACCTCTTTGTTCGGATTAGGCGGCCGGTGACGGCGGCGGCATGTGAGACGGCCAGCGGCAGTGCGTGTGGATCCCTAGATGCGGCAACTAGCGTGAAGTAGAGCACACATGGAAGGGCGTGGAGCTGAACGAGGAAGCTAGCTACCAAGCGAGCTGTTCAGTGGCTGGAGGAAACCCTCGACGGCAACACACAGTGGTGGTACCAAGGCCGGAGTGGTTGCGTTGCCGGTCCGGTGGGTGACTCCGACTAATATGC…
Rice_newGene_19	--	--	--	--	--	P0035H10.4 [Oryza sativa Japonica Group]	CACAGATGGCCCTTTGAGTGGATGGACTCCAGAACCACTGATCGATCCAAGATCTAATCAAGAATCTCAGCGCATTTTCCGTTGTCAGTTCGGCCATTAAGCCCCATATATAAGCCTCCTGATAATATCAGTAGGAGAAACAGGCCATTGTGGATATATACAAGCACAGAAGAACAAGTAAATATAATCGACAGAGAACTAAAGCCGACGAGGTCTCGACAGGCGAAATATGGATCCTGCAGAGAGAGTGGTGAAGGCGGCATGGTACAAGGGCGCTGTCGTCACTCATAGGCCGAAGCCTGTTTCGCCTATCGTTAACCAGAGCAAGAACAAGAACAAGCAAGCCAAGAAGCCCAAACCAGCTGCACCCAGCAAGAAGTGATAAACTTAACTGGCTGC…
Rice_newGene_191	--	--	Molecular Function: nucleic acid binding (GO:0003676);; Molecular Function: zinc ion binding (GO:0008270);; Cellular Component: cytoplasmic membrane-bounded vesicle (GO:0016023);;	--	--	MuDR-like element [Oryza sativa Japonica Group]	CTGAGCTCCATTAATAGTGTTGAAGTCTATAGGCATGTTGTGTATCTTGACCAATAGAAATGCACATGTAGGGAGTGGCAGTTAACAGGGAAGCCATGCTCTCATGCTCTTGCAGCTATCTCTAAACAAAGGAATCCAATCATGGATGATTTTGTTGATCCCGTTTTCTCTGTTAGTTGCTTTAGGGCTGCATATGAAGGTGTCATCCCCTGCATAACTGACAAGTCCCAATGGCCAACAGTGAATAAAGATTTTAAGTTGCAGCCACCAGTGCCCAAGCCTAGAACTGTTCCTAGGCAAAGGAAAAACATGATTCCTTCTTGTCTTGAGAAGGGGAAAGGAAAGATCAGAAGGCAGGTGAAATGCCCAAGATGTGGTGGGCTAGGGCATAGACAGAGC…
Rice_newGene_192	--	--	Molecular Function: binding (GO:0005488);; Cellular Component: cytoplasmic membrane-bounded vesicle (GO:0016023);;	--	--	Putative Mutator protein [Oryza sativa Japonica Group]	CCCGGTCCCACTCCTACGGCGGCGGCGGCGCTGTCGATTCACCGGCGACGGAGCTGCGACAGCCAACGAGATTGGATTGTCTAGGGTTTGGATTTTGGGGGTTATGGCTCCATCTGAGTGCCCGCCGGGGTTTGATCGTCATACTGCGTTTAGTATAAACGTTAGAATCCCCCCATATGATGCTAAGATGGATGATGGGTCAGAGCTGCCAATGGAGGGGCAAGAGCACTCATGGTGGGTGAATGGTGTAGTTAGCATGGACCGTATGGTTGAGGATTTAAAGAGCCAAATCATCTGGGGTAGTAGGCAGAAACCTATTTTCTATGGAACTGACCATAGGACATGTGAAACTATTGAGATTTCAAGCAATTTGGTGCTCATTTCTCAATTCATTGATAG…
Rice_newGene_193	--	--	Cellular Component: mitochondrion (GO:0005739);; Cellular Component: plastid (GO:0009536);; Molecular Function: transferase activity (GO:0016740);;	--	--	unknown protein [Oryza sativa Japonica Group]	GCTCACTGAGCTCCTCTCTTCTCTCGCTCCTGCCATGGCATGCTTCACCAGCCACTAGCCGATCTCCCTCACCAGAGCTCCACTAGCCAAATCCTCGCGCCATTAACTTCGTCTCGACGAGGTGATTCCATTTTTCCCCTTCCCTCTCTCCCTCTACCTAGAGATAAGCCGCCACCACCACCTTCTCTTATCGCCGGAGCTGAGCTCTTGTCGACGCCGTTCCGGCCATCCCTCTCTCTCCCTCCCCCTTCCACCACCCTCCCCGGGTGCGTGTTGCTCGGGAACACCATCTCCCACCGGCGTTCCCACCTCCCGGCCACCGGAGAGCCGACGCCCCGCTCGCCCTCTCTTCTCCCTCTCTCTCGTCTGCCAAAGAAAAGGAAGAGAAGAGGCAACGGA…
Rice_newGene_195	--	--	Cellular Component: mitochondrion (GO:0005739);; Cellular Component: plastid (GO:0009536);;	--	Uncharacterized mitochondrial protein AtMg00030 GN=AtMg00030 OS=Arabidopsis thaliana (Mouse-ear cress) PE=4 SV=1	BnaCnng12640D [Brassica napus]	TGCCCGGGCATTGAGAAGGAAGGACGCTTTCAGAGGCGAAAGGCCATGGGGAGAGAGAGCGTCTGTGATCCATGGATCTCCGATCGGGAAACCGTATCCAAGCTCCGTGGCTAGTCTGCGCTCTTTGGACTTTTCAAACTTAGCGAACTGAAACATCTGAGTAGCTAAAGGAAGGAAAATCAACCGAGACCCCGTTAGTAGCGGCGAGCGAGAGCGGAACAAGGGTTTTCATCAAAAGAAATCCGAAGCGGTTTCATTCGATTTGTTGTGGATTGGATGATGGAAAAACCAGCAAGCAGCAAGCGTAGGCTGTGTTGCCGTAGCGCGCCCTACGGAGTTGTACAAAGTCAGCAACCGTTTTGGGGCGCAAGCATAGGCAACACAGGACTGATGACGGGG…
Rice_newGene_197	[LKJ]	--	Cellular Component: vacuolar proton-transporting V-type ATPase, V1 domain (GO:0000221);; Cellular Component: plastid (GO:0009536);; Biological Process: cellular process (GO:0009987);; Biological Process: ATP hydrolysis coupled proton transport (GO:0015991);; Cellular Component: nuclear lumen (GO:0031981);; Molecular Function: proton-transporting ATPase activity, rotational mechanism (GO:0046961);;	--	Serine/arginine-rich splicing factor SR45 GN=F19K19.9 OS=Arabidopsis thaliana (Mouse-ear cress) PE=1 SV=1	bzip-related transcription factor-like protein [Oryza sativa Japonica Group]	GCCTACTAGCCCAACTCGGCCTACCGATCAGAGCCTACTAGCCCTAGCGCCATTTGGAACTGAGCTCCCATGGGCTCCAGCCCATCCTCCCATTTCCAGGCCGTTTACACTTTGGAAAAAGTACACCGAAGGTCCCCCAACTTGTCATCGAGTTACAAAATCGTCCCAAAACCGGATATAACACGTCCCCAAACTTACAAAAGCAATGCAAACCAGGTCCCTCGGTGGTTTTGAAACCGGTTTTGTCCAACGTTGCTGCTGAGTCAGCGCGGGATCCACGTGGGCCCCACATGTCAGCTTGTCCATGTCAGCTCCTCTCTTGTGCAGGTTGCGCCACGAAGCCAAGGCCCAACGCCGCTCCGCCACCCGAGTCTCCCTCCTCCCTCGACGGGGAGCGGC…
Rice_newGene_2	[OD]	--	Cellular Component: ubiquitin ligase complex (GO:0000151);; Molecular Function: ubiquitin-protein ligase activity (GO:0004842);; Molecular Function: protein binding (GO:0005515);; Cellular Component: nucleus (GO:0005634);; Molecular Function: zinc ion binding (GO:0008270);; Biological Process: response to auxin (GO:0009733);; Biological Process: photorespiration (GO:0009853);; Biological Process:…	K03868|7e-54|pop:POPTR_584115|hypothetical protein	RING-box protein 1a GN=F7C8.160 OS=Arabidopsis thaliana (Mouse-ear cress) PE=1 SV=1	ring-box 1 [Petunia x hybrida]	TCAGATATCGTCGTCGACAACTGCGCCATCTGCCGCAACCACATCATGGATCTATGCATCGAGTGCCAGGCGAACCAGGCCAGCGCCACCAGTGAGGAGTGCACTGTCGCTTGGGGTGTCTGTAATCATGCTTTTCACTTCCATTGCATCAGCAGGTGGCTCAAGACTCGCCAAGTGTGCCCGTTAGATAACAGTGAATGGGAATTTCAGAAATATGGGCACTAGACACCACCTGCTGTCTGCGCTTGTTTGTTGCCACGGCTGCGCTACAAACACAAGCCGTATCATCTGCCGAACAGCTCCATCGTCAGCTTCTTTTGATGCCTTACATCTATCGCTGGACGTTTATCGTGCGTACTTGTCCCATACAGGGATTGTGTTTGGATGATTTGTAGAGAG…
Rice_newGene_20	--	--	--	--	--	PREDICTED: uncharacterized protein LOC101217477, partial [Cucumis sativus]	CAGGCTCACGCAGAGCAGGCAGCACCGCAGCAGCACCCGGCGGCCGAAGGCGTGAACCTCGGCACGACGGAAGGATTGCAGGCCAAGACGCTGAGGCTGCTATTGGAGGTTGAGCTGCTGCAACATCAGGCCCTGTAATGGTGGCTACAGGAGCTCTGCGACCTCAATCCGACGGCGGGTGCATGGCGAACTCGATACGGCGCGGCGGGGTCGCGGCGAGATCCATCCTGCATTCGAGTTGCGTCGAGCTCAATCCAAAGCTTCAGAGGGAGGTTGAGCAGTGGTAGCGGGACGCGGCACGATCGGAGCACGAGTGGTGGACGTACGCAGGCGCACCCCGAGCTTACTGATGGCAGAACCAACAGTGGAGGAAAGTCATACAAATCACGTGGCTTCGTC…
Rice_newGene_201	--	--	--	--	Formin-like protein 5 GN=P0453E05.107 OS=Oryza sativa subsp. japonica (Rice) PE=2 SV=2	hypothetical protein [Oryza sativa Japonica Group]	AGGCAATGGACCAAAATATTTAAAGTTAATAAATAATTTATATAATTATATTGATGGATAGGCACGTGGCATTGAAGGAATAAAATTTCTCAATTTACAGGTCGATGATAAGAAGGTAAATATTAATTTATTTTAGGATAAATTTAATGATTTATTTTGAAACACAAGAAATACGAAACCAACTAACCAAGCAGTCAAAAGTTTGACAAGTAATTCCTCTGGGTGGATCTCAACAGAAGCACGCACGTACGGAGGGTGCACACGTACGTACTCGGTACTTCTCATGGGCGCTCTGTTGATCTGTCTGTCACACACGGAGGGGGCCTGATCACCGTCACACACAGCACGCAGCCGGCACCGATCATCACGCAGCAGACGAGCATTGCGGTGCAAGATCGA…
Rice_newGene_203	--	--	--	--	--	hypothetical protein [Oryza sativa Japonica Group]	ATTTGGAACTGATTTAGTGGTTTTTTCATCGAAGTTTATTTTTCAGCCTTACTTTTAGATTACTAAGAACACATATACAAAATTTTATTCACAAATTAATTTTCGTTTGCAAATACGTCCTTTCATTTATTCCGGGGCTGTTTTCTCTCCCAATTTCCCCGCCGCCCGAATCGGCCGATCGGCAAGGAGTTGAGCGATTCTCTACGCCCCCAACGATTTTCTCTCCCCCAAATCGATGGCTTCTCGCAAGTCGCTACGACGATCGGCGCTGCTCCAACTCCCTTGCGGCTGCTTCGCGGAGACGAGGGTTGTGCTCGATGAGAAGACGGAGCACCTCCAGCTCCCTCCCACGAGGAAACTGGATTCCGAAATACGGCGGAGGGCATGGGGAGGAGTGGA…
Rice_newGene_204	--	--	--	--	--	Os01g0824350 [Oryza sativa Japonica Group]	CCCCATCCGAGCTTCGATCTCCCTCTCTCTCTCTCCACCATGAATGGTCACCACCAAGTCACTGGCCGATCTCCTCCCCCGTAGCCTCTCTTCCAATTCCCTTGCACCACTAGCTTCTCCTCACTCCGGCGAATCCATTTTACCCGTTTTCCCTGCCTTTTCCTCTTGAATCCAGCCACACCGAAGCTCTCTTTCTCCTGACCGAACCACGCATTATCTTCGCCGTTCCGGCCATCTTACCCTTCCTCTCTACCAGCCACCACCCCTCCTAGGAAGCAGGAAGGAAGAAGAAAACGAGAAAGGAGAAGACACTGACAGCGGGGCCCACTGCACAACCATACAGGAAGTTCTATCGGCATCCAAGGAGCTGACGTGGACCCAGATGGCTACGCTGAAGCC…
Rice_newGene_205	--	--	Cellular Component: mitochondrion (GO:0005739);;	--	--	PREDICTED: zinc finger HIT domain-containing protein 3-like [Oryza brachyantha]	GACCAGCCCACTAAACTGGCCCAGGCATAGAACGGAGCCACCCGGCCACACCCATTCCTCCACTCGCATATCCCGTTACCTTTGCCGCCGCGGCGCCGCCGCCCTCTTCCGCTCGCCGCCGGCGGAGGGCGCCCGTCGCGCGCCGTGGAGCGAGCCTAGCCGCACGAGCTGAAAGCACCTAAAAGGTCGCGCCTGGAGGAATCCCTAGGGGCTAGGGGAGGTGGCTGGAGATGGCTGGTGGGAGCTGCGACGTGTGCAAGGAGGCGCCGTCCAAGTACAAGTGCCCCGCTTGCCGCACGCCATATTGCTCGGTGGCATGCTTTAAAAATCACAAAGATAAATTTTGCCAGAAGACAATACCTCTGGAAGAAGTTAGCAAGTCATCTCTTCAGGAGGAAA…
Rice_newGene_206	--	--	--	--	Proline-rich receptor-like protein kinase PERK9 GN=PERK9 OS=Arabidopsis thaliana (Mouse-ear cress) PE=2 SV=1	hypothetical protein VOLCADRAFT_98215 [Volvox carteri f. nagariensis]	CTTTCCTTCGCCCTCCGCCAAATCGCCAGCGCTCGGTTTCCTTTCCCTTTTCCTTCGCCCTCCGGAGGGATCGCCAACCGCCGCCCTCGCACCCCCATGGCCCCATCCCGCGCCGCCCGCCGCCCTTTGCTCTCCGCCCTTCGCCAAACGCCGCCTTGACTTCGATCCCCCTAAACCCTGGCCACCGTTGCCCGCGTTCAGGTCGCCGTTCGGACCCCATCGCACCGCGTCGCCACCCGGACCGCGGCCAGGAGATAGAGCAGCGGTAGACGTGCGGCGTCTTCCTCCTTAATCCGTCACCTCGGTTTCTTAGTTCCTCCCACCATACCCCTCCCTTCCAACCCTATCTCCTTTAAGCGCCAAGTCGCCGCAGCAGCAACGAGGTTCTCAACGGGGCAT…
Rice_newGene_208	--	--	Cellular Component: mitochondrion (GO:0005739);;	--	--	AT hook motif-containing protein, putative, expressed [Oryza sativa Japonica Group]	TTTTAGTGCTCAGCGGCCCATCGCGGCATCGGTGCCGTGACCTTGCTCCGTCCTGGTTTTCCTGTGCGCTGGATCATCCGTTGGTCGCCGCTATCCTCTCGACGCGTGCCCCTTCTCCATCCCCTATCTGACCATCAGCGACGGAGCAACGATAGTGCTCTGCCATGGGCGTACGACGACGACGGGGTTGGCTACGGCTGCTGCTCCACTACGCGGAGAGCCCTATGAGGACCAGGGGAGGCTGCGCTCTCAGATTGGTGTCTCTCCCACATCACGTCTTGCTTTGGGGGGAGGGAGGGGGGCATTTTTGCCTCCCTCAGCTACTTCTCGCTAAGGTTGCGGGCTCCAATTGGCGTCTCTCCCACACATCGCATCTTCTTTTTGGGGGAGGGAGGGGGG…
Rice_newGene_21	--	--	Molecular Function: zinc ion binding (GO:0008270);; Cellular Component: cytoplasmic membrane-bounded vesicle (GO:0016023);;	--	Protein FAR1-RELATED SEQUENCE 6 GN=FRS6 OS=Arabidopsis thaliana (Mouse-ear cress) PE=2 SV=1	transposon protein, putative, Mutator sub-class [Oryza sativa Japonica Group]	TCGATCTCTCGCTGTAGCACTAGCCCGAGCGCGACGAGCTCCTCCGCCGCCGAGCACCTCCGCCGCCGGGCGTCCCCACCTCCGCCGTCGGGCGCCCCCACCACGCCGCCGAGCGCCGCCACCCCGCCGCCGACCACAGCACCCTAGCGCCGCCCCCAGGCCTAGCGCCGCTGTGCGCCCCACGGGCCGAGCGCCTCCCCCGTGCAGCCTAGGGTTTGAAGGGAGAGAAGGAGAGGTGGCTATGGCGGCTCCCGTGGAGAGTACTGTGCAAGCAGCGAGGTCATCCGTCGTTCCCAATGAAGTATCTACTGGGATCGATCCTGATGCAGAGTTTAGGGTGTGTGTTCAATTCAGTCAGTACATTGCTAAGCTTGATGATGGTAGTTTTGTTCATGTACC…
Rice_newGene_210	--	--	--	--	--	hypothetical protein OsJ_35864 [Oryza sativa Japonica Group]	GAATTAAAGTACTAGTATATATACCGTCAGTAACCGTTCATCCCGCTTCCTCTCATCCTCACCCTGATTTTTCGGATCTTGAGCAGCCTCGGCGATTTCCGGTGGTGGCCTGGTGGTCGTCGGCAGGGACGCCATCCTCCGTCCGCCGGAAGAGAATGATTAAGTGATGTCGTCGGCTGCCTTTCCTCCCACAACCTTTTTTCAAGGCAGTTGGGGATCTGAAATTGAATCCAATCACTTCTTCATAGCCGGTGAAGGAGGGGCGGTGGAGGCCATCCATATGCTGCAACATATCCGGCGGCCATCCATATGCTGGGAGCCACAGCGTCGCCTGTGGTGGGAGAGGACGCCACATATCAGATCCAGCACGGATATCGGCAGGCACTACTGGTGAGTGTC…
Rice_newGene_211	--	--	Molecular Function: zinc ion binding (GO:0008270);; Cellular Component: plastid (GO:0009536);;	--	--	hypothetical protein [Oryza sativa Japonica Group]	TGGATCCACACGGCGCAGCGGCGGCGTAATTTCATCTCCCAAAATCAAGCGCGTGATTATTTCGTTCTCCTCGTCCGTCGCCGCTGAGCGCCTGCTCCACGCGACTCCACGACCGGCGACCACGCCTGACGTCTCCGACTCCATCCCGTCGTGCGCCCGTCACCGTTCGCCCATGGACCGCCACAGCCGTGCTCGACGCGGCGACCGCCCGGCGCTCGCTTGCCGACGCCGCCCGTTTCCCACACACTCCGACGACTCCGCGACTATGACAGCCCCTAAATCCTATCATCCAATCTGCCACTCTCCATTCAGGGCAGTCTGGGAGTAGAAGTTTAGGACGGCCGGCGGGCAGCGGCAGCAGCAAGCTGGCCGGCAATGGCTGGATCCATGAGCTCGCCG…
Rice_newGene_212		CCAGTGGCAAGGAGAATCCCAGTTTTGAGTGATTGGATTGCCAATCATGGACGGCCGGTGAGTGAGAAGAGGATGGTGCCTTGCCCTTGTCATGCTCTGATCATGCAGTTGGCCTCTGGACCAATGGAGAAAATGCATTGCCATGGAAAGGAGATGAGAAGGGTGTGGTACACTAGTAGTAGTTCAGAGGACGGCCGGCATTGATGCCATGGAGGAGCCCTCAATGATCAGGCACTCGTGTGCGAAGAAGAAAGGGGAGGCTTAGATGCAATGGCTCACACACGGTGGGCCCCGCTCCGACACGGCGATCTGTGGTTGACCCCGGTGAGAGGATTCGTCAGTGATGCTCGAATCCATCACACGTCAGATATGAACCGTACATCCATCCATCGATCGACC…
Rice_newGene_213	--	--	Cellular Component: mitochondrion (GO:0005739);; Biological Process: iron ion transport (GO:0006826);; Biological Process: cellular iron ion homeostasis (GO:0006879);; Molecular Function: ferric iron binding (GO:0008199);; Molecular Function: electron carrier activity (GO:0009055);; Biological Process: skotomorphogenesis (GO:0009647);; Molecular Function: steroid 22-alpha hydroxylase activity (GO…	--	Cytochrome P450 724B1 GN=OSJNBa0016O02.25 OS=Oryza sativa subsp. japonica (Rice) PE=1 SV=1	retrotransposon protein, putative, unclassified [Oryza sativa Japonica Group]	GCCGCCCACTCCGCTCCGCTCGCCTGCGCGCGCTCTTGTTTCGGAGTACAGTCTACATATGGAGAATCGATGGTGATGACATTCCGATGGCATACCCGTATGTGGAGTTCCAGAGAGGTCTGCCCATAGAAATCTAGCCACTTTGCTCTGAATCCTGACTGGTTTGCAGTTGCAGCCATGGTGAGCGAGCTCATCAAATCATCCCCGCAAGCGAGGGGGAGATGCACACAAGAACGACGGACGGAGAGGATTAGTCAGTGAAACAAAAACAAAAAAGAGAAAAGATTGCAAGAACTGAAGAAATGCATTGGGCACTAGCCAGTAGGACCTATCAACGAGCCAAGCTGAGATTGTAATTTGCTGTACATGGTGTAAGGTATGCCAATATATGTTTGAGGG…
Rice_newGene_214	--	--	Biological Process: telomere maintenance (GO:0000723);; Molecular Function: DNA helicase activity (GO:0003678);; Molecular Function: binding (GO:0005488);; Molecular Function: ATP binding (GO:0005524);; Cellular Component: cytosol (GO:0005829);; Biological Process: DNA repair (GO:0006281);; Cellular Component: plastid (GO:0009536);; Biological Process: response to organic substance (GO:0010033);;…	--	UDP-glucose flavonoid 3-O-glucosyltransferase 7 {ECO:0000303|PubMed:18487633} OS=Fragaria ananassa (Strawberry) PE=1 SV=1	hypothetical protein [Oryza sativa Japonica Group]	GATTGGTAAATTCCCGGCTCCAACGTTTGACCCCGCATCTGCCGATCAGCGCACCACCAAGCTCTCCTCCCCCTTCACCGAAATCCGCAGCCACCTCAAGCCCACCTCTTCCGCAACCCCCAGCCCTCATCCGGCGGGACCTCCGCCGCCGCCTCCTCGAGCCCCAGCCCTTCCTTCGTCGACATCTTCCACGCCAGGCCGGACGTCTGACCGGACGCGCTGCCGACCAAAGATCTGAAGACGAACAACTAGTATGCCGGTTTTGATGGCCTTTGGCTGATTGGCTCTCAGGCCACAATGGCGTACTTGCTGGGGAAACCGCAACATGAGTTGGTGGAGAGGGTGAGCTGGGAGTGTTGTACATTTGATGCATTGTTGTTTAGATGAAATCGTAGTCAG…
Rice_newGene_216	--	--	Cellular Component: mitochondrion (GO:0005739);;	--	--	hypothetical protein OsI_12497 [Oryza sativa Indica Group]	NTGGAACCAACCCAAATGCAGGGCAGACTTGATTCCTGCTGCTGTTGTGATTTGTGAATAATGATAATACATCTGACTATCTGAGAATAGCGAAGTGACCTTGGTAGAACTGTTGTTTTCCGTACCGATCATCTCCCTGGGATGAATCGCAGCATAGAAAGCTTGCCAGGCATCGTCATATCATCTGTGCTCATTTGCTTTGCTTCAGTTTACTGCAGCTAAGTTGGTTCTACATATTGTGACATCGATCTCGTTCTTGGCTCTGAGAATGGCACACCACTCATGAGTCATGATTGGCATATTCAGGAACTTAAATTGTCCATAAGGAAGCTTTACTAAGAAATAAAGAAAATCGCTCCATGATCTGATGATTGTTGAGGCTTGATAGGTCTGCTCTCT…
Rice_newGene_217	--	--	--	--	--	Os01g0910200 [Oryza sativa Japonica Group]	TCTCTTTCTCCCCTATCTCATTCATCATCTCCCATTAGGGCACCTGCTCAACGATGCGGACGTTGCCACTGAAGGCTGAAGACAAAGGATCGCAGTAGGCTGTATGGCCGCGGGAGGCGAACAGCTCAAGCTATATGGTTGATATGGCAGGTTTCTTTGCAGTATTTGTTGGAGATTATGTTCTAGGGTTTATTTGATTTGGGGGCACGGCAAATGCTAGATTGATCCTTTTCTTTATGCTCGTTTTCTAAGAGTTTTGATTTGGGAAACAGAACTTGCGTCTGAGTTGGTGTCTTAAGAGTACCATTTTGAAACACAAGCACATGTACGTATGCCTTTTTGTTTGTTGCAGTGTGTTTCTGGAATGCAGCTCTTTTGTACTTACATGAGCTAATATGA…
Rice_newGene_218	--	--	Cellular Component: integral component of membrane (GO:0016021);;	--	--	Os06g0291800 [Oryza sativa Japonica Group]	GGGGAACTGGGGAGTCGCGAAGCCACGCCTAGGTAACGGCGACGAGCCGACGACGCCGGTGAGGACAACTCCGGCGGGAGACCTGACACCGCAACACGGTCGGAGCGTCGTCGGAGGTATTGCAACTCGTTTGCCTTGTACCTGCAGTCGTGGTCTTCGACGAAATGCTGGCCCGAGCTGAGCTGCCGGCAGTAAGGCCGCGCGAGGACGCGAGGTGTTCGACGCATTGCCTGAGCCGGCGGCCCTGTCTCCGGGGTCTGCACTCTACAGCCGTGGGTTGCTTGTGCCCCGGGAGGCGTTTCTTGGAGCGCGCACGCTTGGCTGGAAATTGCTGGGGTACAGACTGAACTGTACTTGAGCACGGCGATGTCTGATGTTTCTCGTGTGAAGGTATATTGT…
Rice_newGene_219	--	--	Cellular Component: plastid (GO:0009536);;	--	Lysine-rich arabinogalactan protein 19 (Precursor) GN=AGP19 OS=Arabidopsis thaliana (Mouse-ear cress) PE=2 SV=2	hypothetical protein OsI_27646 [Oryza sativa Indica Group]	CGAGTGCAGACGCGCACGCGTTCCCCTCTCTCCCGAGCGGTGCCTTAGATCCGTCTTCCTCTCAACCGCTTCCTCGATCCCCTCCGTATCAACAGCGGTCGCCGATCCGTCGCCCTGTCGCCGATCCGTCGTCGTGACGCCGCCTTCATCCTCCTTCCTCCCCATCCCCTATCCCCCAGCGCCCGCATTCCCCCTCCCCCTGCCGACGGCTTCTCCACCGCGCCGGCGCCGGATAGGCGAGGCGGGAGCACGCGGCCGCGGGAAAAGCAGCAACCGGTCACCCCGCCGCCGCAGAACGAGGTCGCCTGGACAGCCGCCGCCGAGGCCTCCCGCTCCTCCATCCTGTTCAGGTCAGCGGGCAGGCCGTGCTACATGTTCTACGCTTCGCCGGCGATGGCG…
Rice_newGene_22	--	--	Molecular Function: nucleic acid binding (GO:0003676);; Cellular Component: mitochondrion (GO:0005739);; Biological Process: seed germination (GO:0009845);;	--	Protein Rf1, mitochondrial (Precursor) GN=Rf1 OS=Oryza sativa subsp. indica (Rice) PE=2 SV=1	PPR protein PPR9-782-M [Oryza sativa Indica Group]	NNGGTATCCACCCTAATCATTATGTTTTCAACATTCTAATATGTGCATACGCTAAACAAGGGAAAGTAGATCAGGCAATGCTTGTGTTCAGCAAAATGAGGCAGCAAGGATTGAATCCGAATGCAGTGACGTATGGAGCAGTTATAGGCATACTTTGCAAGTCAGGCAGAGTAAAAGATGCTATGCTTTATTTTGAGCAGATGATCGATGAAGGACTAAGCCCTGGCAACATTGTTTATAACTCCCTAATTCATGGTTTGTGCACCTGTAACAAATGGGAGAGGGCTGAAGAGTTAATTCTTGAAATGTTGGATCGAGGCATCTGTCTGAACACTATTTTCTTTAATTCAATAATTGACAGTCATTGCAAAGAAGGGAGGGTTATAGAATCTGAAAAAC…
Rice_newGene_220	--	--	Molecular Function: nucleotide binding (GO:0000166);; Biological Process: RNA methylation (GO:0001510);; Molecular Function: DNA binding (GO:0003677);; Molecular Function: copper ion binding (GO:0005507);; Cellular Component: nucleus (GO:0005634);; Cellular Component: mitochondrial inner membrane (GO:0005743);; Cellular Component: mitochondrial intermembrane space (GO:0005758);; Biological Proces…	--	Mitochondrial import inner membrane translocase subunit Tim13 GN=OJ1123_G04.16 OS=Oryza sativa subsp. japonica (Rice) PE=3 SV=2	Os02g0682600 [Oryza sativa Japonica Group]	ACTTTCGCGCCACGCCTCCTCCTCCTCCTCCTTCCGCCGCCGCGCCTCCACACCGTCTCCTCCCCTCTTCCTCAACCGCGGTGCCCTATCGCCGGGGAAATCGCCACCCCCTACGCCTAAAACGAGCTCGGTCGTCGTCGCTAGCACACCAACTGTGCTACCCCTCCAAAGTCGCCCCGCCACACACAGCCGATCATCGGGGAAGACCTTGCTGCTTGGCCCCTCCCCTTTGCCGCACCCCGCGTCGGCTACGGTGATCGAATTTGTGAAGCATCAGACATGCAGAATTAATTATTTTCCCCTTATTTTCTTGGTTTTCCTGCAATTATAAGTAAGCATTCTTGATATGATCCCATGGCGTATAATAGCAATTCTAAACCTCTGATAGATACCTGCATC…
Rice_newGene_221	--	--	--	--	--	hypothetical protein [Oryza sativa Japonica Group]	CCGATGCTCTGGATGAGAAGAGGAAGGAAGCATGGTAGTGTGTACAGAGATGGATTGATTTTGTTGGTCTGCATGTCTGCCTGCGGTGATGCCTTCGGGCTTTGATCTCGCGGGCCTGGATTTGACCCACACTTCCTATTTTTCTTTTAATCTCGTAAACTGATTTAAGAAGCAATTTCGCGGCTGTTATATTCTGTTTTTAACTTTCTAAACCCAAAAGAACGACTAAATAACATTACAATTTGCAGGTTACATTTAACATTGATTTCCCAGAAAAACTTGATTCAAGAACCAGTATGACTATCCAGGTTGTGATTGACATTTTACATCTAGAACAACGTAATTGAGGAACTGCTACCAAATGTGAACTGGAATTCAAGAATTTGCTCTACGGCTCTA…
Rice_newGene_222	--	--	Cellular Component: plasma membrane (GO:0005886);; Biological Process: protein targeting to membrane (GO:0006612);; Biological Process: positive regulation of flavonoid biosynthetic process (GO:0009963);; Biological Process: regulation of plant-type hypersensitive response (GO:0010363);;	--	--	unknown protein [Oryza sativa Japonica Group]	GCAATATCCACCGTCAACAGTGGCTTCTTTTGATTCGCTCACGAATAAACAACGATTTTTTGGTTAGCTCTGTCAAACCTGGTTGTTAGTTGTTGATAACTACTAGTACTAGTGTTTGCTTTAGCAGTTACAGTGCGCATAGGACATACAAGCAGCGAATCAGGCAAACAGATGTGTCAATCTCTGATGGCGCTGTAGGTGTGAGAAAGGCGACAGCGAGCACTTTCTCGGAAGGCTGATCTGGAAGAAACCAAGGCTCACAAGGAAGTGATTCATTCTCCACGAGAAGGAAGCTAGTCTCTGTACTACACCATGGAGAACAACAGCAACAACCAGCCGCCTCCAGGGTACCCGACGGCAGCGGGAGCAGCTGAGCAAGGCGGGAAGAAATCGCGGCGA…
Rice_newGene_224	--	--	--	--	--	Os01g0959750 [Oryza sativa Japonica Group]	TCATGTGTAATCATGGTCTAACAAGCTTCTCCATGCGGAGAGAAAAAGGCTCCCAACTGCGGACAGAAAAAGTTCCCAACCACACGTCCACACATAATCTGCATGATGAAATCTTTACAGAATTACAGTAGGCCGGGCCGGAAATGGAAGGGGAAGTGAGGCGTCACGAGGCCGGCGCCATCAAGGTTGCTCATCTTCTTCTTCTCCTTCTCCTTCGCCTTCGTCGTCGTCTTCCCCTCCTCCTCCTTGCTGCTCCCCTGCTGCTTCACCTTCTTCTGCTACTCCTGCTTGCTGCAATCGTCGTCGTCGTCACAGTCGCCGGGCTTCTTGGGGACGACCACCTCGGCGTGCGACGACATGCAGCATAACAAACCCATGCTTTCACCCTTAATCAGAGTT…
Rice_newGene_23	--	--	Biological Process: phototropism (GO:0009638);; Biological Process: positive gravitropism (GO:0009958);;	--	Chaperone protein dnaJ 15 GN=T2E12.8 OS=Arabidopsis thaliana (Mouse-ear cress) PE=1 SV=1	expressed protein [Oryza sativa Japonica Group]	NGCAGCGGCGGCGAGGGACCTGCAGTGGCGGCAGCCTTCTCCGCTCGTCTCTCTCCTATCCGTCTCCTACAGTCGTCGTCCTCCGGCCACCGCCGTCCTCTGCCAGCACCTCCTCCGGCCCCCTCCACTCTGCCCATCCGCTCCACTCTTCCCTCCTACCCAAATCTACGGCGCCGCTCCGTGGTCGGCAGCTCAATTCCTCGCCGGATCTGACAGTTTGACCGGTGGAGAAGGAAGAAGCGGGCGGCCCGCGAGGATGGAGGAAGCGGATTGGCAGAAGTTGGCCGTTGAGATCTCCGTCAAACCTGTCCCCTTCAAGCATCCGGGTCCGACATCCTCTGCGCATGGTCTGTGACAGCTTGGTATAATGAAGAATTAGAAAGGATTCAGTTCTCTCCT…
Rice_newGene_24		TTTGGTTGCTTCTAGAAGCACATGCTAGATGGTTATTGACAGCCACAACACCGGCGCCGAGGCGGTCTGCCCTTTCGCCATTGACGCGGCCCAACAGTCACGCTGCTCGACTGCGCCGGTGTGCCCCCAACCTCTTGTCCTTGAAGCCACGTCTTGCTGAAACGTTGCCCCAGGCACGATTAGGGCGCTTGTGGCACTAATTCGGAAAGATGGAAGATAGGCTGGTGGACCTTAGCTGCGGACGACTGGGATCTTGATGGCACCGATCCAAGCCTCCGAGGAGAGGGATGGCTGTGGAAGGGCACATCACTGACAAGGTAGTAATTTACCAACATCTTAGTGAGCATAATTCCACACTAATGAGCATAAAAGTTTATTTTTTTGCTTTTAATACATACA…
Rice_newGene_26	--	--	Molecular Function: nucleic acid binding (GO:0003676);; Molecular Function: aspartic-type endopeptidase activity (GO:0004190);; Biological Process: proteolysis (GO:0006508);; Cellular Component: cytoplasmic membrane-bounded vesicle (GO:0016023);; Molecular Function: protein dimerization activity (GO:0046983);;	--	--	hypothetical protein OsJ_13898 [Oryza sativa Japonica Group]	TGCCACGCCCATGCCTGCACGCCAACTGTCGCCAGCCCTCCAGGCTGACACACGCGCCGTCGCCGCGCCAGCTCAGCCGCCTGCATGCGCGCGCCTCGCCATCGCCGGTCGCAGCGTCGCCCCGCCGGTCGCCCACAGGCCACAGCCCCCTCGCCGGCTCGCTGCCTCCGCGCCTTGCGCCTGGCCAGCGCGGTGGCGCCCCGCGCCCGGCGGCCGCCTGCGCGCCTGGCCGCCTCCTGTCCTCGAGACCTCGACAACAGTCAGCAAGACAACAAGAGGTTGCAACGGTTTGAAACATGAAGAGAAAAAAGGGTCCCATTGTTAATTTTTAGAAAATGCTGTTGCAAAAAAAAATCAAGAACCAACTGGTCCAAGTCAGCCTTCTTCCATTGGTCCAAG…
Rice_newGene_27	--	--	--	--	Glutathione S-transferase T3 GN=K1O13.1 OS=Arabidopsis thaliana (Mouse-ear cress) PE=2 SV=1	hypothetical protein [Oryza sativa Japonica Group]	GTAGCATGCCTGTGGAGGATGATATGAGTAACCGGCTTGATGAGAATGGTATGAGTAGCGAGCCTGTCACGCAACAGTTGCCCACTGTTGAGAGGACTACCGTGCCTAGACCAAATCAAAAAAGATCGAAGAATTTTAGCGAACAAGAAGATAAGATACTTGTGTCGGCGTGGTTGCATGTAAGTTTGGATCCAGTGCTAGGCACAAATCAAACTCGTGCTGCATATTGGACTAGAATATACAAGCACTTCCACAAAACGAGTAAATCCACACCAGATCGCAGCCAGAATTCGCTTATGCGTCGTTGGAAAAGTATACAAGAGAATGTCAATAAGTTCTGTGGATATCTGAGCCAGATTGAGGGTAGAAGGCAAAGCGGGGTTAGTATACATGACAAGA…
Rice_newGene_29	--	--	--	--	--	hypothetical protein OsI_25435 [Oryza sativa Indica Group]	AAATATATACAACTAGAATTGATGTCAAATATATATGAGTTCTATTTTATTATAGCCAGGCTTGGAGTAATAATCTATACTAATATAAAAAGAGCAGTGTCCTCCTGCAATCGTAAGGTGAAATCACCGAAAAAATCGGCCGACGTGGGGACGCGCTGAATCCCCGTCTCAGCCGCCGTAAATTCCTCCAAGCGCTAACCTACCGCAGCAAATTCCTCGCCCCACTCCCTCCGTCACCGCATCGTCGTTTCCCCTCATCCCGCCGTTGATAGCTTCCTCCTCCCCTTGATCTCGCCCTACACAAAATCGCTCAGCCTACACACGATTTCACCATCCACAAAATCGCTATCTCCTCCTCTCGATCTCACTAGCCATCTCCTTCACCACCACTGCACGCAG…
Rice_newGene_3	--	--	Molecular Function: carbon-nitrogen ligase activity, with glutamine as amido-N-donor (GO:0016884);;	--	--	hypothetical protein OsJ_00127 [Oryza sativa Japonica Group]	GGGTGGCGGTTACGCAGGCGCGCATCCCCTGTGCTTTCAGTTTCAGCACCAGCAGCAACCACCTCACCGTGATGGATTCACTGGCTGAATTTGTTCCTGCCAATCAACGGCAGCTAATCATAGCAGCTCCAGTTAGCTACTCACAGGAAGATGATTTTTGCATCTACTAGAAGCTGCAGCATGGACATGATATATTTGCAAGATATGATTGCATTAGGAGGTGATGAAGTTAAGTGTTTCAAACATGCAAATTCATGTCATCATCCACCAGAACTGCCCCCTCGCTACTTTCTCTACCGTATGTACTAGTAATTATTATAGTTATACTCTACTTTAAATTTGATTTCATGCTGGAACTTTCTTAGGAGTAATATGCAACTTGTGACCTGTTTTTGCTAG…
Rice_newGene_30	--	--	--	--	--	predicted protein [Arabidopsis lyrata subsp. lyrata]	AGCCACGCCGCCGCCTCGCCCTTCTACGCAGCCACGCCGCCGCCGCCGTCGCCTTTCTCCTTTGCGCGCGCCGTCGCCGGCGCATCCTCGCCCTCCTCCAACCATCATCGCCGTGCCGCTCATAAACCCTAGCCGCACTACCAGGCTCGCGCGCACGTGGCCTCGCCTGCCGCCGACGCCACTGCTCGCCTGTCGCCGCTGCCGCCGTTGCTTGCCTACTGTCGTGCTGCTCCCCTCGCTCCGCACACCAGACGCGGCCTCTTCCTCGCTATCTCACGGTCTCCGCCCAGGCGCCGGCCTCGTGCTCCTCGCCTTTCTCTCGTGTGAGGCACAGACGGCGGCGGAGGCGCGACACCTCACCTGCTCGCTCGCCCGCCCTCTCGCCTGCATTGCCTCCTT…
Rice_newGene_31		AATGCTTTCTTTATGGAAAGGGGCAAATCATCATTAATTCTAAATGGAACTTCATTGTTGTATCTGCCATGATGGAATATTGAACTGATCATACCTGGTGGTAGTCAGATTGATGATGTTGTAAACTATTGGTTTTACCCGGACATGCAGTGCATACAGATGCAGCCGCTGTGGTGACAAGCTGACAGCGGCCACGATGCCGCAAGAAATACAGTTGCTTTCATGATGTTTCGTTGTTTTCTACTTTGATCTTCCAGTGATCTGATTCAAGGAATCTGGGAATTTGCTGAATTTCTGGAAATTCATTTTTTTTGGTATAGAATGTCTAGAAATTCAACTTATTGTAGGTTTTTCTGCCACGAGAGATTGATTTCGCTTTTCAATGTTGCAAGTTACACT…
Rice_newGene_32	--	--	Molecular Function: nucleic acid binding (GO:0003676);; Molecular Function: catalytic activity (GO:0003824);; Biological Process: DNA metabolic process (GO:0006259);; Cellular Component: cytoplasmic membrane-bounded vesicle (GO:0016023);;	--	--	hypothetical protein [Oryza sativa Japonica Group]	AAGGACGAGATGGTGCTGGCCATTCAAATCCTCTGACGAGTTTGATGCTGCCAATTCGGTGTCCTTCTTTGTCTCCGACCGAGCATTTTCAAGCTTGATGGTAGTTAACCTTGTCCTTGCTGTCACACGAGTTCATCGTCGGACGAGAGATCATCAGTGCTCCTCTCGACTACGCGAACTCGCTTTCCTTTTTTGAGGGCCACCTGCTTGTTTTTATGACCTAGCACTCCCCCAATGTATGTGTGCTGGTATTGTGTATTGGGCACCATTGTAGTACTGGTTTGTCGCCTTGAAGAGCTGGGCGCTTTGGGGGTGGGTTCGCTTGTTCTGCAACAAAGACCTCTATCTACGCCTTACGCTTTCCTTTCTTTTTGCGATTTTGTTTCTTTTTCTTGCTAG…
Rice_newGene_33	--	--	--	--	--	hypothetical protein OsJ_11731 [Oryza sativa Japonica Group]	AATTGTTCTGCTGTGTACTATAGTCTAGCCAATTTATTCAACTATTCTGCTTTGGGTCCATTCGTTGTCCATCTGCTCATAGTCGTCCACTCACTGGTGTTTCCCTGGTGAAAGACTGAAGTGGCATATTTTCTTATGGTGTAGGACATACGAACTGAGCTCTTGCACGCCGCATAGGTTATCACAATGATATGTGCATGGGATATGTTTAATTACTCGATTTTACATAACGATTTGAGTACTCAACTTTATATAAAGAACTTCTGATTTTGATTCTGAAGTTATTTCTTATCTTGGGATTCAGATGGCATTTACTTCAGAATTTAATCAAAACACCAGTACACAAGGAATTTAGAATATGAACTTTTGGATGCAGGATGCTAGCGCAGAGAACTAATC…
Rice_newGene_35	--	--	--	--	--	hypothetical protein OsJ_01803 [Oryza sativa Japonica Group]	TCTCTTTCCCTTTTGTTTTGGACCTTATACAACCTGCTGTTGGCTAATAATGACATTCATGAATAATAGATCATGTTAAAGCTGTTTGCATGGTCTGCTGTTGTCAAATAGTTTTATGCAGTCACAACTCTTATTAAATGATCAGGTTGACTTCAAGCATTGGGCTAAAAACTAAGATTATGTAAGTTAAATAACATATATGCCGTCATCTTCAATTTAAGTGATATTGTGTCAATCTTCTGATCAACTGTTTACATCTTCGGATTATATAGATTCATGTCACCTGTGTATGTCTTCGGAATTATCTATGTTTATGTTACTGTGTATGTCTTCAGATTTATATATATTTAGGTCACCTGTGTATATCTTGAGATATTTCGTAATTGCATATTATTACAG…
Rice_newGene_36	--	--	--	--	--	Os08g0287800 [Oryza sativa Japonica Group]	GCCGCCTCGCCCAGCCACGTGCGGCTTGCGCAGTCGTGTGTGCCCTTGCCCTCCTCCCCTTCTCTCGCGCGCGTCGCCGCCGCCGTCGTCGCACCTGCCAGCGGCGGCCCCAGTTTCCTCCCCAACGAATCTTCCCACTCAGAGAAGAACGACGCGAGGCGTCGCCGCCTCGTCTCATCATCTCCGCCTCGCCACTGGCTCCCCGCCTCTTCCCTCACATGTGCCGCCGTCCCAGTCTCGCCCTTCTCTAGCCATTAACGGAGAGCTTCCGCCACTGCCACTCTTTCCAATCACTGCTGCATCTGCAAGCAAATAACCAGCCGCCTGGAGAAGAGGAACGCGAGATGCNNNNNNNNNNNNNNNNNNNNNNNNNNNNNNNNNNNNNNNNNNNNNNNNNNN…
Rice_newGene_37	--	--	Cellular Component: mitochondrion (GO:0005739);;	--	--	Os10g0378500 [Oryza sativa Japonica Group]	AAAAAAACAGGGGGATCGCTCCTGCAAGCCCTAGCCGCCACATCTCCTGCGTCCTACCACCGCCGCCGCTGTTCCTGTCTCCGCCGGCGCCGCCGCCGCCGCCGGTTCAGCCGTCGTCGTCCTTCGCCACCCCACCCGCTCGTCTCCTTGCGTGGCTTGCTGCTTGACGCTGCTGCATCGATCAGAGACGAGAAGGCTCCAGACAGCACAGGAAGCAGTTGAACAGGAGTAACAAGGGAAGGAAAAGGTATGAAGGTTCCAACGTGGAAGGAGTTGAGTCGGAGTATCGAAGGAGTTAAAGCAAGTACCTAATGACATTGATCGGCATGGGGCGGGAGTAGCACCCTTGGACTACACATTATTATTGCACACTATTGGAATTTAGTTTTAGATTATGTT…
Rice_newGene_39	--	--	Cellular Component: plastid (GO:0009536);;	--	Formin-like protein 5 GN=P0453E05.107 OS=Oryza sativa subsp. japonica (Rice) PE=2 SV=2	Os11g0425600 [Oryza sativa Japonica Group]	CAAGTATTACTCCCCCCTACAAAAGGAAGGCCCCGAGGTAGAGAGAGAAAATCCTGGGGGAGCTCGAGCAATCCGCCGTCCGTGTCGTCGTCGTCGGCGTCGGCGAGGTCGTCGTCTCCGGCAGGGGGTGGGGGAGCCAGGTCGAGGCGAGGCGGGGGGAGCCCGGAATCAGGAAGATGACTCGCGGCAACCAGAGGGACCGCGACCGCGAGCGCGCGCAGGCGCGGAAGCCCAACGCCAAGGGCCCCCAGGACGGGCTCACCCCGGAGCAGCGCCGCGAGAGGGATAAGAAGGCGCTGGAGGAGAAGGCCGCGAAGAAGGCGGCGCAGGCCGCGGGCGGCGGGACCTCCACGGACAACAAGAATAAGGCCGGCGGCGCAAAGAAGTAACCGGCACCGG…
Rice_newGene_4	[RTKL]	--	Biological Process: MAPK cascade (GO:0000165);; Biological Process: response to molecule of bacterial origin (GO:0002237);; Molecular Function: protein kinase activity (GO:0004672);; Molecular Function: protein serine/threonine kinase activity (GO:0004674);; Molecular Function: protein tyrosine kinase activity (GO:0004713);; Molecular Function: ATP binding (GO:0005524);; Cellular Component: extra…	--	Probable receptor-like protein kinase At5g39030 (Precursor) GN=At5g39030 OS=Arabidopsis thaliana (Mouse-ear cress) PE=2 SV=1	hypothetical protein OsJ_00129 [Oryza sativa Japonica Group]	AGACAGTATTCATGTGGTACTCTAGTAATATTACTAGTGTTTGCCAACAATGTGAAGATGAAGGCCGACCCTGTGGTTTCAGTTCACAAAGTGGTCAAGCATTCTGCCATCATCATGGACTGCGGGTCACTCTTGTTGCAGCTACATCATCTGTAGCCACATTTGTAATTCTTTCATCAGTTGTGGCAATTGCGCTCTACATCTCCTTAAAGTCAAGAAAATAGCGAGACGGTTCAAGAATAAATTAGGCCATGGTGGATTTGGAAGTGTCTATAAAGGCGAGCTACCAAATGGAGTTCCTGTGGCAATCAAGATGCTAGAGAACTCCTTAGGAGAGGGAGAAGAGTTCATCAATGAAGTTGCGACCATTGGGAGAATTCACCATGCAAACATCGTCCG…
Rice_newGene_40	--	--	Cellular Component: plastid (GO:0009536);;	--	--	hypothetical protein [Oryza sativa Japonica Group]	ATGTGAGATTTAAGAGGCGGTGTAGAGTGTGAAGATACTCGCAAAGTCGCAATGGGAGGCAAAGTGGTCGGTGTCACAAGGCATCGGTGAGGCCCAACAGTAAAAGTGGTTTGATGAAAATGACAACTTACTAGATCCCGTTGCAACGCACGGACATATTTGCTAGTTCAATAATACTCCTATGTACAGTCCACATGTCAAAGCCCAACAGAAAAGCCCACCTAGACCACCTTCCTCTTCTCTCTTTTTCTCGTTCTCCCCTTCTCTCCCTCACGTTCTCTCCAGCGCCGCCGCTTCCTAGGCAGCGCCGGCGACCTCCCCTGCGCCGGCTGCCACACCCCACTCCGGCGACCCCTCTAGCCGTCGCCGGGCTGAATCAGCTTCTTGGCTCCTCACTTC…
Rice_newGene_41	--	--	Molecular Function: nucleic acid binding (GO:0003676);; Cellular Component: mitochondrion (GO:0005739);; Biological Process: metabolic process (GO:0008152);; Molecular Function: zinc ion binding (GO:0008270);; Cellular Component: cytoplasmic membrane-bounded vesicle (GO:0016023);; Molecular Function: lyase activity (GO:0016829);;	--	--	putative polyprotein [Oryza sativa Japonica Group]	GGTATGGCTCTAGTAGCTTTTCTTTCCTCTTTTGTAAGCTTTGTACTTTTATTAGAATATTCTTCTAAATACATTTCTGTTATTGAAATACTTTTCCTCTTTTGTAAGCTTTATACTTTTATTAGAATATTCTTCTAAATACATTTCTGTTATTGAAATACTTTCTGAGTATATGAGTACCAACTTTACGTTATGTTCATGTTATACAGAATATACTACTAGCTTATCTGAGAGATGCTTTGGTGCGGGTATAGTGTTTGCTTATGCAATTACTCTATGTCATGACGATGATATTAGAGTAGCATCTGGTAGTTTAGACGTGGTGTCTAGATTACAGGATATCATTATTTAGGGTTATATATTGCGGATGAGAGGTGGGCCGCTGATAGTGACAGCTCA…
Rice_newGene_42	--	--	Cellular Component: plastid (GO:0009536);;	--	CASP-like protein 4A1 GN=Sb04g002820 OS=Sorghum bicolor (Sorghum) PE=3 SV=1	Os01g0392100 [Oryza sativa Japonica Group]	TCGCTGTCAATTCGGTCGAGAGTTGCCAAACAAACCGTCTCTTTCTTGTTGGAGAGCGCCGCGCCCAACCGCGGCAGAGGAAGAGGAAGAAGAGGTCATTCCGCCACGTCCCGGACCCATCGCCTCTCCCCGATGACGGCGGCGAGCTCCCCTCCTCTCGCACCACCCGCCACCATCCCCTCCTCCACCTCCGCCCTGCGGCACCTCCTACCCCTTTCCGGTCTCCGCTTCCGGCGATTACCAGCAGCTGTGGGCCGTGGCTACCGTTCTCGGCCCGGCTTCCGCTACCGTGCAGGCGCCGGCCCCTCTCCGCCCTCCTCTGAGCCGCCGCCACGGTCTCCCCACGGTTGGCAAGAGAGGTTATCAAGATTACAGGATAGGATACGCATATTCTTTGCA…
Rice_newGene_43	--	--	Molecular Function: catalytic activity (GO:0003824);; Molecular Function: protein binding (GO:0005515);; Cellular Component: nucleus (GO:0005634);; Cellular Component: mitochondrion (GO:0005739);; Biological Process: DNA repair (GO:0006281);; Biological Process: red, far-red light phototransduction (GO:0009585);; Biological Process: negative regulation of photomorphogenesis (GO:0010100);; Biologi…	K10571|1e-136|osa:4326296|Os01g0104600	Light-mediated development protein DET1 GN=DET1 OS=Solanum lycopersicum (Tomato) PE=1 SV=1	Os01g0104600 [Oryza sativa Japonica Group]	ATTTTACTTGCTTTAATATCTTAATATAGAGTGGTATCGGGGTATTAGCCGATACATGTTAGATCTATCTGATCGGCTATGCTGTAAACATTTATAATCATATTGTTAATATATATTTCGATCTAAGTGATTTATACTATCTCGGCATGGCGACCGATCTATCCTAATCACTTGATTTAAGTATATATCGACATAAGGATTATATATTGTTAATACCTACAGCTGATCGAGTAGATTTAGTCCTTTCCTACTTATTTATATTTGCCGATCGATTCAAATATGACATCGGCTCAGAGATAAATGATATGTCATCGGCAACTAGCCGATCGGCTATCATTTATGGATTTAACCGCGGTTTCTTTGTCTTTATTTCTTGTTGATTGCAGGATCAAATCAACT…
Rice_newGene_44	--	--	Cellular Component: plastid (GO:0009536);;	--	--	unknown protein [Oryza sativa Japonica Group]	CAAGAGCCTCTAAGCAAGTTATATGGGTATTGAATGATTGAAGACCACGGGTGTTCGCATGCAGCAAGACAACATCATTTGAAAGGAAGACATCAAGAATTGACTTTGGCTGTTTGTAGAGCCCACCATGTGAAGAACAAGAACTTGCTATTGGGAGTCATGATAGTGATATTGAGGCTGACTGTGCTCATTTGCAAGAAGTGCTTTTCAATTACAATGAAAACATTGTGCACAGAAGAGTTGTACAAAGGGGAACTTCACGATGTGTTTCTGTCACTCCAAGAGGCCGCACAACCTCTTGCAATGAAGATGAAAGCCTTGTTGGCAAGGATGTTATACTCTATGCTGTCACAAGAAATGATGTCCCAGTAGCCAAGGCAACAATTGTCTCAACGAACC…
Rice_newGene_46	--	--	Cellular Component: plastid (GO:0009536);;	--	--	hypothetical protein [Oryza sativa Japonica Group]	AAAGGGTGTTGTTCCAGCTGGAAGAGTGGGCGAACCTGAGGGAGCAGAAGAACCTCACCATTCCAAGTCCGGCACAGAGGTGGACGAAGCCACCAAATGGGTAAATGCGGACAGGGGCGGAGGGCTCGATAGGGCGAGGTATGGCGCTCGCCATACCTTCTCCTCCCGCCTACCCCCGGGAGTTCAGGTCTGCAGAGTGCGAGACGCAGAGACCGCGACGACCGCGAGACGGCGATAGAGCGCAGGCTGAACAACGCTGCGACCTTCGAGATGCCAAAGCCGTAGCAGGCGAGAGGCGGCGCTGCGGGCGACGGCCGACAGGGCGAGCGCCGGCGCTGCGGCGGCGCGGCGAGCCGGCGACGCGAGGCAGCGCGCGGCGGCACGGCTGCGCAGGGCAGC…
Rice_newGene_48	--	--	Cellular Component: mitochondrion (GO:0005739);; Biological Process: shoot system development (GO:0048367);;	--	--	PREDICTED: uncharacterized protein LOC101775702 [Setaria italica]	CCTCTGCAGCTCATACAAGTCCAAATTAGACGCGAGCGAGCAATCGAGCTTGGTGTTGAGTTGTACTCCTACTTGTTCCAGTGTATAAATGGAGGCCTGGCTTGGTTGGGAGACGATGGAGTCAATCAAGAAGAAGCTCTTGAAGAGATAGAGAGAAGAAGAAGAAGAGGAGGAGAGATGAAGAAGCAGGAGAAGGAAGGAGGAGGAGGAGGAATAAGCAAGGTGGTGAGGGAGCACAAGGCCAGGCTCTACATCATCCGCCGCTGCGTCGTCATGCTCCTCTGCTGGCATGACTGATCCAATCCAATCCAATCCATCAACCAACCCATATGCAGCAATGCCACCTCATTTAGCATTAGCTAGCTAGTCCTGAATTCTTCATCAGTCGTCGTTTATCAT…
Rice_newGene_49	--	--	Biological Process: cytokinesis by cell plate formation (GO:0000911);; Cellular Component: nucleus (GO:0005634);; Biological Process: regulation of DNA replication (GO:0006275);; Biological Process: double-strand break repair (GO:0006302);; Biological Process: mitotic recombination (GO:0006312);; Biological Process: RNA processing (GO:0006396);; Biological Process: proteolysis (GO:0006508);; Biol…	K02365|3e-66|osa:4330866|Os02g0770700	Separase GN=F7H19.150 OS=Arabidopsis thaliana (Mouse-ear cress) PE=2 SV=1	hypothetical protein LOC_Os03g47169 [Oryza sativa Japonica Group]	CCTCTGCTCTCTCCTGGCGACGGAGAGGTAGCGGCACGCGGCGGCCGGCGGCCGGCGGGAGAGGAGGAAGCGGTGCGCAGCGGCGGAGGCACGGCTCTGGCGGTTGTGGGCGGAAGAGGAATCGGCGACGGGAGGTGGCTCTGGCTGCGGCGGCCGCGGTCGCTGCACGTGCTCGACCCCTTCACGGTCGCTGCCGCGCCCGCCGCTGCCGAGGCTCCGTCCGGGGAGGCCGCCATCGCCGCGGTCGGAGCGGCGGCGGAGGAGGCAACCCCGACGCTGATCGACGACTCCCCTCAGCAAGCTCAACAACCACCTTGATAAGATGCTGAAAGACATGGAGGAATCATGGCTGGGGCCATGGAAATGCCTTCTCTTGGGGTACGAATGTACGATTTAACT…
Rice_newGene_5	--	--	--	--	--	Os01g0135400 [Oryza sativa Japonica Group]	CTATAATCGAATTAAAATATACCAAAAGATCAAATTAAAGAAAAGAACAGTCAAACCCACTAGATCCCTGAAAAAAAACTGAATCTCACCTAGCTGTCAGAATCTTCAGAGCCCCCTTGATTCTTCAGCTCGGCTTCTCAGACACGAGATAACTGAATCGAACCATGGAAGAAACAGGAGGAAATACGGAGAGGAAGAAAGAGTCTTGAGAGAGGAGTGGCGACGCGGAGAGAGGAAATACGGTGAGAGAGGAGTGGCGGCCGCTGAGGCAAGCCACCGCCGTCCTCGCCCGCCTCGGGACGTCGCCGAAGTCCAACTGCCTCCACGCTGAGTGCGCAAGCGCTGCTCTTCCAGCCCCCAGGACAGGAGCAAGCGAGCGGCGGACCCGAGTCGTCGTCG…
Rice_newGene_50	--	--	--	--	Proline-rich receptor-like protein kinase PERK2 GN=PERK2 OS=Arabidopsis thaliana (Mouse-ear cress) PE=2 SV=3	PREDICTED: formin-like protein 20 [Nicotiana tomentosiformis]	CTCCCATCCTCTCTCTCGCGCATCGCCTAGGATAGACGCCGCCGCCGTCGTCGCCTCGCCTCCCTATCACGCCCACCCCCTCCCTTCCTCACTCTCACGCCTCGCCGCCACGCCGCGCCGACGCCGTCGCCCCGCCGCCGTCGTCGCCGTGCGCCATCTCCCCGCTGCCGCCGTGCGTCATCTGGCGCCGGTCCCCGTCGCCTATCCTCCGCTAGGATTCATGCCGCCGCCGATGCCTTCCACGCCGTTCTGCTCCACCGATCCCCGCCGCACGAAGCCCTTCCCGTCGCCTCCATCCCCTCCTCCTCGTCATGCTGCCTTCACACATCGTCGCCGCCGCGCCGTCGCCCCTCCTCCCCCCGCTGATCCTGCAACTTGTACGGCAAGGGGCGGAGACCT…
Rice_newGene_51	--	--	--	--	--	hypothetical protein [Oryza sativa Japonica Group]	GTTCGTTCCATCCCTGTAACCAAACAAAAAAACAGAATCATCCCATTCAAAAAAAACAGGGTGACCCATCCACTTTGTGCCCAAACCAAACACTACCTCAGTCTCTCACTTTCTCTCCTCTCCTCTCCTCTCTCTCACTGACGACGGCGAGGGCGGGAGCGGTGGGGCGCGCTCGGGATGGGCCGGTCGACGCCGGCGGGATCGACGGCCGGCGCCCTCCTCCTCCCAGATCCAGCAGCGGTGCGCTCGGGAGAGGCCGGGAGCGGCCACGGCGGCGGGCGGGAGCGGCGCGCTCGGGAGGGGCTGGGAACGGCCACGGCAGCAGGCGGGATCGGCGCGGCAGCGGCGGGCTCGACGGCCGGCGCCCTCCCCCTCCTAGATCCAGTGGCGGCACGGAGC…
Rice_newGene_52	[J]	Translation, ribosomal structure and biogenesis	Biological Process: anatomical structure morphogenesis (GO:0009653);; Biological Process: single-organism developmental process (GO:0044767);; Biological Process: cellular developmental process (GO:0048869);;	--	Proline-rich receptor-like protein kinase PERK13 GN=F24J13.3 OS=Arabidopsis thaliana (Mouse-ear cress) PE=2 SV=1	hypothetical protein [Oryza sativa Japonica Group]	CCCGTGTCACCCTCTCCTCTCTCTTCTCTCGGCTCACTGTGAGGCAGAGGAAGAAGAGAACGAAGGAAGAAGAAAGAGAAAGAAAAATAAAAGAAAAGGATATTCCCTGACAGGAACATCCACCAACCTGCTCGATGTAGGGGATGACGATGTCGTCGATGAGCTTGAAAATTGCAACAGGCAGTCCACCTTCCATCCGACGAGATGCACCCGCACCATCGTCTTCCTCTCGCTGTCCACCTGCACACACGCATCATCACATGCCCAAATCAGTAACCATCACAGCAAGAACACGCAACAGATTGACAAGGCCTCCGAGCTCAGCTCCTCGGCGGCGGAGGCGCCCAACCCTGCAGCTGCGGCGCCATCAGAGGGAGGAGCTCGCCGCCTGCTTCACGC…
Rice_newGene_53	--	--	Molecular Function: ATP binding (GO:0005524);; Biological Process: ATP catabolic process (GO:0006200);; Cellular Component: integral component of membrane (GO:0016021);; Molecular Function: ATPase activity, coupled to transmembrane movement of substances (GO:0042626);; Biological Process: transmembrane transport (GO:0055085);;	--	Formin-like protein 8 (Precursor) GN=FH8 OS=Oryza sativa subsp. japonica (Rice) PE=2 SV=1	putative CjMDR1 [Oryza sativa Japonica Group]	CTGGAAGTGTAATTTCCCCAATCCAAAACCCTAGAGCGGCGGCGGCGACGCGCGAGCACAGAGAAGGGGAGGAGCGGCCCGCGCGCGGCAGGGAGACGCAGCGACCCGGTGGGCCAACTGCCGCGGGGCCAGCGCGGCGCGCGGCGCGGCGGAGAGGAGCGGCGGCCTCGCGCGCGCGCAGGTAGGCGTGGTGCGGCGGACCCGCGGGCGCGCGTGCAGGGAGGCGTGGCGGCCCCGCGGCCAGCGCGCAGGGAGGCGCGGCGCAGCGGCCATGCGGCCAGCGCGCGCGGAGAGGAGCGGTGGCTCCGTCGGCTCCTCTCTGTTTTATGCAAATAATATCAAATATATCACTGCAGTGGAAGGAGCAGTGACCTCCGTGGGCTAGAGACCATCCCCTCT…
Rice_newGene_54	--	--	Molecular Function: protein binding (GO:0005515);; Cellular Component: cytosol (GO:0005829);; Biological Process: glycolysis (GO:0006096);; Biological Process: tricarboxylic acid cycle (GO:0006099);; Biological Process: water transport (GO:0006833);; Biological Process: hyperosmotic response (GO:0006972);; Biological Process: Golgi organization (GO:0007030);; Molecular Function: phosphoenolpyruva…	K01595|2e-22|osa:4345387|Os08g0366000	Phosphoenolpyruvate carboxylase 2 GN=PPCC OS=Flaveria trinervia (Clustered yellowtops) PE=1 SV=1	hypothetical protein OsI_28999 [Oryza sativa Indica Group]	GTGAGCGGAAGCACTCCATCGCACTATCCCCACCACCGCGAAATCTGCGCCGCGGTAATCCCCGCCCTGGACGCTGAACGCGGAACGCCTCCTCGCATGGGGCTGCACAGAATCCTCCCGCCGGCCACCGCGCAAACACCACAGCTGCATCGCCAACCACTATTTCCTCCCCCAAATCGTGTCCCTGGCTTCACACCGCGCCCACACATTCCGCCATCGCCATTTCCTCCGTCCTAGGGCGAAGGAGAGCTCGCGACTCGCGGGAGGCGTCCTCCGCTCCACTACGCCCCGGTTGCCGCCACCTCCGCGTTACTAGGGGTGAGTAACTCACCGAAGTTCTCCCTAAGCATTGGAGGGCCTGCAACCAACGTCGACGCCCTGTCCACATGGCCACAACGC…
Rice_newGene_56	--	--	--	--	--	PREDICTED: jmjC domain-containing protein 4-like [Oryza brachyantha]	CTTTAATACTCATGCAGTTTATTTTTTGAGGAGCATAGAAGCACTTCTCTTTAATTTGTTCAATGATTAGTACTAATGAACCCTGACTTTTCATCAATCTTTTCCTACCTTTCCTACAGTGTACTAAATTTATTTATCTCCAAACTTAGCTTGGCAAACCATTTTTTTTGTTATTAATTAATAACTAATATCCTTTTTATTCCTAGCGTGATTGTTAAAAAAACATATCGATGATGACTTAGTTATTCCAGTAGTAAAGCGTGGGGAATCACCTAGTTGGTTTGATGGCTACAACCTTCATTGGGTGTGAAACTTGCTTCTTGAAGACTACAAGGTTGCAAAAGATTATATTGAAGACATTCAGGATATATGTGATGATTTTGAGGATGTTAACTCAAC…
Rice_newGene_57	--	--	--	--	--	hypothetical protein [Oryza sativa Japonica Group]	CTGAAAACAACACATAGGAAACTGTAGAAAGAAAAAGAAGAACTGATTTGTTTTGTTCTTTAATCTATATAAATTCACTGTGCGGTTGCACAGGCCTTAAGGATATCTGTGGATATGAATGCCAGAAAACAACAGGTTTCTGTCATTAGTAAAATTATCTTCAAAACCGGGCCCGTTCTTTCTGATACACACACACATGCATGACCAGTAAGTATACGTCCTGTAAATCAAAACCGTTTCGTATTGGATTGGATTGTTGCTGTTGGAATGGCATGGCCTGTAACCTGGAAGAAGATTGTCCGGTGTGGTATGGTAGCACTGGACCGCTGATTGCATTGGTGCATGTCGAATTATTGTCTGTCAGATCCATCTGGGGACTAAGTAGCAGCAACAGCAGCA…
Rice_newGene_58	--	--	Biological Process: cell morphogenesis (GO:0000902);; Cellular Component: cell wall (GO:0005618);; Biological Process: trichoblast differentiation (GO:0010054);; Biological Process: cell growth (GO:0016049);; Biological Process: cell development (GO:0048468);; Biological Process: developmental growth involved in morphogenesis (GO:0060560);;	--	Leucine-rich repeat extensin-like protein 1 (Precursor) GN=LRX1 OS=Arabidopsis thaliana (Mouse-ear cress) PE=1 SV=1	hypothetical protein [Oryza sativa Japonica Group]	GGCGACTGGCGGCGGAGGTGTACCATGTTCCGGCGGCCTACAACGCAAGTGGACCTCACTCCAGCGGCCGACGGCGGAGGTGGACCTCGCTCTAGGCGGGGATGGGCGGCGGACGGCGGGGCGTGCGAGGACGGGCGGTGGACGATGGCACACGGAAGCGGGCGCGGCTGGGTGGGCGAGGGGAGCGCGACGAGGACGGGCGAGGCAAGTGCGGCGGTAGGGAACATCAAGGTGGCTAGCTGTGGTGGTGGAGGTGGAGACGACCGGGCGGCTGGTGGCGGCGGCAAAGGTGGACCGACCGGCGGCTGACGGTGGAGGAGGCTGACAGGGCTGCAAGTTGCAGAGGTATGGCTCGCCTATCACTATCGCGCCCTCCACCTACCCAACCTCTGATGGCTG…
Rice_newGene_59	--	--	--	--	--	Os01g0553400 [Oryza sativa Japonica Group]	GCGGGGGTGACCTTGTGGTTGGGGTGGGGAGCATTGGAAGCGGCGGCGGTGACCCCATCCATCCCGGACGACGACGGCGCCGATCCCTCCCGGCCTCCTCCCCGTCAGCCGCCACCAAGATTTGGATCCGAGTCTCGCGAGGAGGGGAACCAAGCCGGATTAGTAGTAGGAGTAGTATATTTCTTCTTCTTATAGATATGGACGGACTGGGACGGGGTTGAGCAGCAAAGCAATGGACACAGCAGGCGCCGCCGCCCACCACCGCAGTCTTCATAGGTAGTAGCATGCCAGCCAGAAGAGCACACATGGAGGATGGGATCTGTCCAGTAAACCAAAGGAGGAGATTGGCGCTCAGCCCATGTGCTGAAGTATATAACAGCAAGCGGATAAGATCACAAT…
Rice_newGene_6	--	--	Cellular Component: plastid (GO:0009536);; Cellular Component: membrane (GO:0016020);; Cellular Component: intracellular part (GO:0044424);; Cellular Component: cell periphery (GO:0071944);;	--	Proline-rich receptor-like protein kinase PERK9 GN=PERK9 OS=Arabidopsis thaliana (Mouse-ear cress) PE=2 SV=1	vegetative cell wall protein gp1 -like [Oryza sativa Japonica Group]	GGGAGGAGGTCGCCGGGAGGTCGCCGGGTGGTCGCGGCCGGCCGGACGCGGGGGAGGAGCTCGGCGGGTGACCGCGGCTGGTCGGGAGTGCGGGACGAGGTCGCCGAGTGGCCACGGCCGGCCGGGAGCGGGGGAGGAGGTCGCCGGGTGGTCGCGGCCGGCCGGACGCGGGGGAGGAGCTCGCCGGGTGGCCGCGGCTGGTCGGGAGTGGGGGAGGAGCTCGCCGGGAGGCCATGGCCGGCTGAGCGCCGGGGAGGAGCTCGCCGGGTGGTCGCGGCGGGCCGAGCGCGTGGGAGGAGCTCGTCGGGAGGTCGCGGCCCGCCGGGGCGCGGGGGAGGAGCTCGCCGGGTGGTCTTGGCCAGCCGGTCGCGAGGGGAGGACCTCGACGGGTGGTTGCGG…
Rice_newGene_60		ACAGATTGGAAAAAAGTGGGGAGGTGGGGAATACTTTATAGTTTTCGCATAGTTTTATTATATGGCACACAAGAGCTTTGGCCATGGTGTAAAGGTTTCCAACGCTTGCTCCTTTGATAGGCTTCAAATTGGAGGGGACAAATTAGTTTTGACTCGTGGTAAATTTTGTGGAATAAGTGCCTTCGATGACTACACACTCTGCCTTGATACTTTCCTGATAGTGTTGAGGCGCCTCAAACGGTAGCTACTTAAATGGATATGTAATTCATCAAGTTCCATAGGGGATTGATCAATATGCAATCATGTGTATGTATACGAAGCATATCTATGTCGTTTTTATCTCAAGTTTTCGGAGAATACCTGACTAAACAGACATCATAGTTGACAATGAAAAAAAAT…
Rice_newGene_61	--	--	Molecular Function: RNA binding (GO:0003723);; Molecular Function: RNA-directed DNA polymerase activity (GO:0003964);; Cellular Component: mitochondrion (GO:0005739);; Biological Process: RNA-dependent DNA replication (GO:0006278);; Biological Process: DNA integration (GO:0015074);;	--	--	hypothetical protein LOC_Os11g26980 [Oryza sativa Japonica Group]	GGCAGCAACCGGCGTGGGAGATCAGTCGAGTGGAGTCGGCGACCAAGTCACAGCGGGGTTGCACCGCTGCAAGCACGGAGGTGTGAGAAGCGGGAATCCCTTGTGCGGCGTCGTGGCCGTACGGGACGAACGTGCCACTACACCGGCCGGGAGCCCTAGCTAGGATGGCTGTCGACAACCTGAAACTCAGGCCCGAGCCCTATTGACAAAGGGGCAACAAGAAATTTCGTCGAGACATGAGGACCATATGATTCTAAGAATTATGAGGTGGAAAAGGCCTGTCCAAACCCGGTGTGGGATCAACATTGCGCATGCGGTGTGGTTCTTGTGCTGCAGTCCCACTGGAAATGCCGCCAGTAGCACTGATCAAGCTGACGACGCCACCTTTCACTAACACAG…
Rice_newGene_62	--	--	--	--	--	hypothetical protein [Oryza sativa Japonica Group]	GTTTCCTTCTTCCTCTTCCTCCTCCCTTCCTCTCCCTTCTCTCTCTCTCCCATCTCTCTTCGTCTTCGTCTGCAGGCAACGGCGGGAGGGGAGGCAGCAAGCCCGGCGGCGGCTCGGCGGCAGCAGCGGCGTAGACGGAAGAGGGAGCCATGAAGGACTCGAGGAAGGAGAAGAGCATGACCAATTCGTCCTCCAAGGGCTCGCCGCTGCCGCCGTACCCGACGCGACGACGAGGCCCACTGTGGTGGCCGCGGTCGCCGCATTCCTCGAGTCCAGTAGCTTCCCATGCGCGCTCACGACGCTCCAGTCTGAGGCCAAGCTCGAGTTACGGCGCTATGGCTCGTGCTGCGCCTTGCCATTTTCGGCACGCCGTGAAATGAGAAGATTTCGCGTGTTCGC…
Rice_newGene_64	[H]	Coenzyme transport and metabolism	Molecular Function: catalytic activity (GO:0003824);; Cellular Component: cytosol (GO:0005829);; Cellular Component: plasma membrane (GO:0005886);; Biological Process: protein folding (GO:0006457);; Biological Process: cellular amino acid metabolic process (GO:0006520);; Biological Process: response to lipid hydroperoxide (GO:0006982);; Biological Process: pyridoxine biosynthetic process (GO:0008…	K06215|6e-59|sbi:SORBI_02g000720|hypothetical protein	Probable pyridoxal biosynthesis protein PDX1.1 OS=Oryza sativa subsp. japonica (Rice) PE=2 SV=1	Putative protein similar to ethylene-inducible protein Hever [Oryza sativa Japonica Group]	TCTGCGTCACACACGCACTCGCACTACTACAGTTCGATCGCGTCATCTTTATCCTCTGCATAGCCAACAACCACACAAAAGTGGCAATTCATACCTGACAAAATTTGCTACAGGATACCGAAAGATTTCTGTGATCTTGACTGTGAGACAGCCGAAGATCGTGTATTTGCTCGTGGACACTGTAAAAAAGTGTTAACTAGCTGCTAGACACTCCTCTTATTATTTTATTATTTCAGGTTAAAATGGAGAGAAAAAATTTAGTTAAAGACAAATTTTTCCATGGGCCCACTTGTCAATCTCTCTTTCTCTATTGTTCTTCTTCCCCTCTCTCTCTCTTTCCGTTCATCTCTTCCTCTCTTTCTTCCGCCAGCGAGGACGACGAGGCGGCGGCGTGCTTGG…
Rice_newGene_65	--	--	Biological Process: telomere maintenance (GO:0000723);; Molecular Function: DNA helicase activity (GO:0003678);; Molecular Function: ATP binding (GO:0005524);; Biological Process: DNA repair (GO:0006281);; Cellular Component: plastid (GO:0009536);; Molecular Function: transferase activity, transferring hexosyl groups (GO:0016758);; Biological Process: DNA duplex unwinding (GO:0032508);;	--	Mulatexin {ECO:0000303|PubMed:19476960} (Precursor) OS=Morus alba (White mulberry) PE=1 SV=2	hypothetical protein [Oryza sativa Japonica Group]	TGGTCTTCATCTGATGTGCCATTGACATGTCACTTAGGTGGCAGTTCGTTCTAGAAAAATAATAAACCTCGTGGAGCCCACATGTCAGTGCCACACACGAATTAATAAAAAAGGTGAGGCCCACATGTCATTCTTAGCCCCCCTTCTTCCTCCTCTCTCTCTCTCCCCATCTCCCTCTCTTCAACTCTCTCTCCCCTCTCCTCTCTCGCGACGGTGGCGGCCTCTCAGGCGGGGCGGCGGCGGCGGCGGCAGCGGCCTCCTCCGGCGAGGGTAAATTCCCGGCTCCAACGTTTGACCCCGCATCTGCCGATCAGCGCACCACCAAGCTCTCCTCCCCCTTCACCGAAATCCGCAGCCACCTCAAGCCCACCTCTTCCGCAACCCCCAGCCCTCATCCGG…
Rice_newGene_66	--	--	--	--	--	hypothetical protein [Oryza sativa Japonica Group]	TGGCTTTCCAAACGAGCTACTCCGTAAGTTTGAAAAAAAGTACACTTTCCTTCATCTCCTTGAATCATAAAACTAGATGTAGAGCGTCCTCTATGCTTCTAAAACTGGTGTAAATTAAGTCCCTTAGCAATATTGATCAGAGTGGGTTTGATCTACATGGCATCCTAGTAAAAAAAGAAGAACTCATAAGAGGCTATATGGGACCCACATATAAGTGACCTCACCTTCTTCCTCCATCTCACCCTTTCTCTCTTCACCTTCTCCTCTCTCTTCTCTCCTGTAGCTCACTGATACCACCTACCTCCTCAACTCCGACAATCGCACAAGGTCCTCCTGTGCAAGCGGTTGCCACCGTGAAGGCATTGGCAGCCCTCGAGCACGGCATGGAGGCGGACCCCG…
Rice_newGene_67		CGCCCAGATCGCGCTTCCACCCGCACAGCATCACGTGTCGTCCACCTGGATCTTATCCTCTCCTCCCGCATCACGCTCCGCCTCCCCCACCGGCCGCGGCCACTGCAACGCTCGCTCTTCCATCGCATCGAATCCCAACGAGCACGTCCTCCGCCTCCTGCGCCGCGCGACCTTCCAGTGCCGCAGGTGGTCCCTCTCCCACGCCGCGTGACCTAAGCTCGCACCGCTTCACCTCCCTCTCTCCCACCAACAGCATCAGCGCATCGCATAAAGGGGATCGTCGGACGTCGGCAGTAAGGCAATCGACGGAACGAGCCATACCACACGCGCGGCCGCGCCAGTTAAAGGGAAACATGCGCAGGCCTAGCCGGCTCCCAGTTGTCTATCCATCTTCCTCTC…
Rice_newGene_68	--	--	--	--	Formin-like protein 6 OS=Oryza sativa subsp. japonica (Rice) PE=2 SV=2	Os01g0615000 [Oryza sativa Japonica Group]	TGGTGAGGCAGTATGTTTACAATTTGTTGGGGTTTAAATTTTAATTTGAGAGGCAATTGCTTATTTAACTCTATTATGAAATCTATCTATCAAATTGACCCTACTATTTAACCCTGATTTTTGAAAACAAACACCCCGTCTGACCCTGCTTCTACAACACCGTTAAGAATCATTTTTTTTAAAAAAATAAATATAATAAATTTTCGTAGTGACCGAAATACCCTCCAACCTTATCCACATCTTTGTGTATCCCATCCCATATCATTCTCTCTCTCTCGTATCCCTTCTCTCTTTCCCCCGGCGAGTGGCGGCGGCAACGCACGGTAGTAAGCGGTGGCACCGGTTGGTAGAGGGAGGGAGCACCGGTGGCAGCGGCGGACCATGGAGGGAGGGAGGGGC…
Rice_newGene_69	--	--	--	--	--	Os01g0629000 [Oryza sativa Japonica Group]	GCGGATGCCGTTGCAATTTTGAACAGTACCCTCTTCTTCCTCTCCTGGCGATTTCGATTTCTCTTGTGATTCTCCGACGATTTTTCTCCAACGCAACGTGATAAAAAATTCCATTACGTGACTCAGGCAGTATGGATGATTTTGAGGAACATGGTATTAGTTCTCGTGAAGATGCAAGGCAAATTGTTCAATTTCAAATTATGTTCCAAGCAAGGATGCCACTGGTGAGCACTCTGCAGGCAAAGATAACAGCTCGGCAGAATCTGAAAGTAACAGAGTTGAAGTACAACAGTCTTCAGATTCTGCAATAAACAAAATGAAGGGTGTGACAATATAATTTTTATTCACAAGGGAAATGGTTTGAGTTCAATGCCATTTTCAACGATCCTAATGTTCTGC…
Rice_newGene_7	--	--	--	--	--	Os01g0146101 [Oryza sativa Japonica Group]	GAGCAAACGAAGAAAGGGGGACGTTGAGTTGTAAGAACTAAGAAGACCAGATGCATCTGCTCAGATTTTACAGGCCTGTATAACCAGTTAACGAGTGGCAAAAAAAATGTCTCGCGGCCGTGTCTGATACATAACTTTGCCAGGAGATCTATCTGTTGATGCACACAGGCTGCCATGGCATTGTTACCCAGTTGCTCTTACATGCATTTCTGCTGGCATAAGATGGTGGAGGTTCTGTTGTTGAACCTGGAACACAACCGGTGCTCAGAAGAATTTTGTATCACTACAACCTATCAGGATTTGATCGAACAATTTGGTATGTTCATACACATTTGAGCAATTGTACAGTACTCCGAAGTTGGTGTTTTCTATCATCTGGTAATTGTGGATCACTGGCAT…
Rice_newGene_70	[G]	Carbohydrate transport and metabolism	Molecular Function: catalytic activity (GO:0003824);; Cellular Component: nucleus (GO:0005634);; Cellular Component: mitochondrion (GO:0005739);; Biological Process: xylem and phloem pattern formation (GO:0010051);; Cellular Component: membrane (GO:0016020);; Biological Process: cellular component organization (GO:0016043);; Biological Process: primary metabolic process (GO:0044238);; Biological …	--	Formin-like protein 5 GN=P0453E05.107 OS=Oryza sativa subsp. japonica (Rice) PE=2 SV=2	Os01g0632700 [Oryza sativa Japonica Group]	GGACGGCAACCCCGCCTCTCCCTCCCGCACCTCCCTCTCTCCGCCTCAACCGCATCCGTGCGATCCGCTTCTGTCGCACCTCCCCCTTCTGGCCGCTATCGAATCCGTCCCCCTCCCGTCGCCGCCCAGTCTCCCCTCCCACCGCCGCCTCCCTCCCGTCACCGACCCAATCCGCCGTCTTGCCGCCCAGCTCCGGCTCCGGTCTCCCCACTCTCTCTCTCAAACCCGTCGCCTGTTGATCCCCGTCCTCCGCCGCAACCTACGCCCTCCTCCGCGCAGACACCGATCTCCGTCGCCAGTTCAACGTCGGGCGCATCCATCCACGACCACGACCACGACCACGCCGCCCGCCGATCCGGACATCGCTGCTGTCCCTCCGCCGGCGAAGTCTGTGCGGCC…
Rice_newGene_72		CGAGGGTCTAGTTCGCGTGCGCGTCCGTTGGATTAGGAATCAACAGCAGAGATGATGCAAGGGAGTTTAGCGCGATTCGCGAACCGTCTCCGGCCGTCCGGCGTCGGCCACCGCCGCTCCCGTCCCTCGTCGATCCCTCTGATGCCTCCCCGGCCCCTCGCCGATCCCCATCCCTAAAAACCCTAGCCCACAGTGCCGCCATCGTCACTTCAGCTCTCCTGCTCGTTCGCATCTCGGTAGCCGAGCGTCGCCACCTCCTCCGATCCTTGCCCCTTTGCTGCCCATCGACCTCCCTCCTTGCCGATGCGCTGGACCCGATGGGCCGCGGTCGAGCTTGCTGGCGCAGCGCTCGAGTTGTACGTCCCACCTCCGCTCCAGTTCGCCCCCTCCACATAGAAG…
Rice_newGene_75	--	--	--	--	--	hypothetical protein OsJ_02855 [Oryza sativa Japonica Group]	GGGATCGATCTTGAAGTTTGTCAACGAATTTTCGGACTTTATCGATGCCACAGAGTCCACCAGACAGGCTGGCATTGCTGAGATTGGCTGCTGCGACTTCTATAAAGCGTGCTTTTACATGGAGAAATTCTACGAGGTCTGGCACTCCATGTTGGAAACCATGAACTTACTAGGCTGTCGCCCATGGTCGTCTATCATTGAGGAATTTAGTCATAACGCGGAATAAGATGCTACAGAAGGAGCTGGATCACGCACCAACTGTTAAGGAACTGATGCTGCTGCAGTGTTTTTCGGCCTCCTCTATCTGCACCTCCTGTTGCAATTAAAAGATCTGGTGCGAAAACTTGGCCTGCCTAGCAATATAGTACCCCTGAAGCTGAGGACTGATCGATGGGTCAA…
Rice_newGene_76		GCGTGATCTGCAATCATTGGGGGTGATTTCTTCTCCAAAACAAGCAGGTGACTTTCTATAGTCCACCAAGGAGTGATCGCAGGATAAAAGTGACTCTTCTCTACCATGGTGATCCATCCCAGAAAGCTTCTCCGACCACTACATCCTATTTTACATTGAGAGTTCAGGTTAAAGTTTCCAATCCAACCATACGCTCATTCATTTCTTCCTTAAAATAGAAATATTTGTGTTGGAGCATTTTCAGAATTCAAACAAGCAAAGTTCTGTATAGTATCACAACTACCTAGCATCAGTGATAAATATAGATGCTACTCAAAGCTTTTTAGTATAGTATTCCTTTTCACCAGAGTTGATATGGGAGAGAAATTATAGAACTCCTGGAAAGTGATGCAGTTTTGT…
Rice_newGene_77	--	--	Cellular Component: plastid (GO:0009536);;	--	Vegetative cell wall protein gp1 (Precursor) GN=GP1 OS=Chlamydomonas reinhardtii (Chlamydomonas smithii) PE=1 SV=1	unknown protein [Oryza sativa Japonica Group]	CTTATCCTCCTCCCAGAGTAACACCTTTCACACATCCCTTTTCCCTTTCTCCGCGTCGGCGCGTCCAAATCCTCCCGCTCCTCCTCCCCTTGAACTCCTCGCTGGAGCAACGGATCCACCGGCTCTGACGCCGACAAACGCGGGTCAGCTAGATCCAGCGCCACCTGCTCCATACTCCCCCGAATATTCCACTTACGAGCCCTGCCGCCACGTCTGGAGGTCATGTTCCCCACTTCGGTGCTGCCGCCGTACTTGCGGCTCTCCCCCTCTTCCTGCTGCTCCAGCTCTAGCCCTCCCTCCGCAACATCCTCTCCTTTGCCCTACTCGCCGGAGCAATGGGGATACCAGACTGCCGGCGATGAGTCCGGGGCAGCCAGATCCAGCGCCACCTCACCCATG…
Rice_newGene_78	--	--	Cellular Component: plastid (GO:0009536);; Molecular Function: transferase activity, transferring phosphorus-containing groups (GO:0016772);;	--	--	hypothetical protein [Oryza sativa Japonica Group]	CCCTCACCCCTTTCCCCAAACCCTAGCCGCCACCATTCCTCTGCCTCCTCTCCTCTCGCTCCGCTCTCTCTCCTGCCCAAGCGACGGCCGCCGCCGCGTGCCGTCCCCTCATCCTCTTCTTCCCGCAGTTGGCGACCTCCCCCGCGCACTCCCTACTGCGAGCTGTTGCTGTCGCCGCGCCGTCGTCCTGCCATCGCCATCCTCTCGCTCCCGCGCCGTATCCGCCAACGAGGAGGCCGGGACTGTCGGATCCGGTGACTCCGGCCTCCTCGCCGGCAGATCCGGCCGCCCTGAAGCGAGGGGAAGCCAGGAGCCGCCTTCTACTCTTCTACCTCTATGCCCGGCACTGCCCCTCTCTCCCTCTCCCTCTCCCTCTCCATCCTGTTCATTTTCGGATCA…
Rice_newGene_79	[L]	Replication, recombination and repair	Molecular Function: DNA binding (GO:0003677);; Molecular Function: RNA binding (GO:0003723);; Molecular Function: RNA-directed DNA polymerase activity (GO:0003964);; Molecular Function: aspartic-type endopeptidase activity (GO:0004190);; Cellular Component: nucleus (GO:0005634);; Biological Process: RNA-dependent DNA replication (GO:0006278);; Biological Process: DNA recombination (GO:0006310);; …	--	RNA-directed DNA polymerase homolog OS=Oenothera berteroana (Bertero&apos;s evening primrose) PE=4 SV=1	OSJNBb0062H02.17 [Oryza sativa Japonica Group]	GGAGTGGCAACCACCCTGGGCCCGACTCCGGTCAAGGGAATGCAGTACTTATTCAATAGCCCAAAGATTTGGAGACAGCATTGGCAATTGCTTCTTTGCAAGAGGAAGTAATTATGGAATCTGCTACGGTGTCAGCTTCAAATCTAAAAAAGAGTGACTCTGGGTTGCAGTTCCGACCAAATCCTGCTTACAAGAGTGCTTTGCCCTTGCCCTTGCCGCCTAATCGTGGGTTATCTGGTGGCAGTATGATGCGAACAGAAGAGCGCAAAGTTGCTAACAATTCTAAGATTGGAAACAGTTCTGACAAAATTTCTGTTCTGAAGCTCAACGCAGAGCTCAAGGATTGTGTTATATCTGTGCAGAGAAATGGTCTCCCACTCATAAGTGTGCTAATACAGT…
Rice_newGene_8	--	--	Cellular Component: mitochondrion (GO:0005739);; Biological Process: response to stimulus (GO:0050896);;	--	Proline-rich receptor-like protein kinase PERK2 GN=PERK2 OS=Arabidopsis thaliana (Mouse-ear cress) PE=2 SV=3	hypothetical protein [Oryza sativa Japonica Group]	CGTCGAGCCGTCGCCATCCTCGCCGCGGCGGACACCGTGAACGACGACGTGCTCGCGCGCGGGTGGTCTTCAACTCGGGGGTGTCCAACCCGGGGAAGGGAGGGGGGGGGAGCTCCTGGCGCCGTGGTTGGAGGACGCCGACCGCGCCCAACGACGACGAGCGCGCGGAGAAGGATGAGGCGGCGGAGGCTGTGGTGTTCATCAACGGGGAGGACGATGAGGCGACGATCTGTCCGGGTTCAGGGGCCTGGTTCTTGATCTCTCTTATAGTGATCGTGTTAGAAAGAGATAAAAACAATTTGAAGGAATTTTGCATTTTTACCTCGAAATATAACCAGGCCTGTGAACGTTGTCTGCTGGAAGCGCGCAATTTGTTTGGAATTCATGGCGAAGCGCTCA…
Rice_newGene_80	--	--	Cellular Component: mitochondrion (GO:0005739);; Cellular Component: plastid (GO:0009536);;	--	Uncharacterized mitochondrial protein AtMg00030 GN=AtMg00030 OS=Arabidopsis thaliana (Mouse-ear cress) PE=4 SV=1	Mitochondrial protein, putative [Medicago truncatula]	CTTTTCTCGAAGGTTGGAAAGTTCCATTCGTTTAGTACGAGATCGCTTCACACCTCGCGGTGCTTACACCTCTCGCCTATCGAAGTTCTGTTCAAAAACCTCGTACGAGAACTTGTATAGAGAAGGATTTCCCGCGGCGCAGCAGTTCTTCCATACCAACTTAGCTGCCCGGCGCTGCTATTGGCATAACAACCGGTACACCATAGGTTGACCCAACCCAGTCCTCTCGTACTAGGGTTGGCTCCTCGCAGTTCTCCCTTTAACACCAACGGTAGATAGGAACCGAACTGTCTCACGACGTTCTAAACCCAACTCACGTACCACTTTCATCGGCGAACAACCGAACCCTTGGGACCTTCTTCAACCCCAGGATGTGATGAGTCGACATCGAGGTGCCAA…
Rice_newGene_83	--	--	Cellular Component: mitochondrial respiratory chain complex II (GO:0005749);; Cellular Component: vacuolar membrane (GO:0005774);; Cellular Component: plasma membrane (GO:0005886);; Cellular Component: plastid (GO:0009536);; Biological Process: photorespiration (GO:0009853);;	--	Proline-rich receptor-like protein kinase PERK8 GN=PERK8 OS=Arabidopsis thaliana (Mouse-ear cress) PE=1 SV=1	unknown protein [Oryza sativa Japonica Group]	GGTAGTACGATTTACCCCATAAACTACAATACCGGACATTTGACACCCTAAACTCTTAAAACCGAATAAATTACCACCTTAACTCAATTAGAAGCGGATTTCAGCCTACGTGACACGCATGTGACGATACAGTCAGCAAAAACAAATAAAAATGGTGGGGCTCACCTGTCAGCGCTTTTTTTTTTCTCTGTTCCCCTCCCCCTCTCTCTCTCGGTGAACAGGGGCCGCGGCTGGCGGGCGAGGACAAGCACCTCTCCAAGTGGACCGACGCCGACGTCGACGAGTTCATCGCCTCCGATCCCGTCTACAGCCCGCAGCTCAAGGCGATGAGGGAATCCAGGAAGTCCGCGCTCGGCGGGGCTCTCGTCGGCGGCGCGCACCTCGGCGGCATCGCCCTCA…
Rice_newGene_84	--	--	Molecular Function: nucleic acid binding (GO:0003676);; Molecular Function: acid phosphatase activity (GO:0003993);; Cellular Component: mitochondrion (GO:0005739);; Molecular Function: zinc ion binding (GO:0008270);; Cellular Component: plastid (GO:0009536);; Biological Process: DNA integration (GO:0015074);;	--	--	hypothetical protein [Oryza sativa Japonica Group]	AAGATATAGCTCGTTAACGAGCCTAACGAGTTTAACGAGCCAGCTCGCGAGTCGAGCCGAGCTAGCCTTTTAGCTCGTTAATATTAACGAGCCGAGCCGAGTAGGCTCGTTAAGACAACGAGCTCAAACGACCCGAGCTGGCTCGTTATCCAGCCCTAGATAAAACACATGTATCATGTCGAGACAAGAGAAAGTGTAAGTCTGTCATACCAAATCTTATACGGAATCAAACGTTACACGTATAGTGGAAGTCCTAAAAAGATAAAAAACGAGTCCCAGGTAAGGAGAGAGAAGCAACGTCCTACTCGGCACTACTAGGTCGCATCCATAGTTGCTAGTTCTATTTGGACAAGAAAATATCCGACGGTATAAATACAAGACAACCCCAAATGACAAGGC…
Rice_newGene_85	--	--	--	--	--	Os01g0800400 [Oryza sativa Japonica Group]	ATTATATGCACTGATTTCTGACCTTTATGCTATGGGTGGACAGTGGGAAGATGTGCTAAGGGTTAGGAGTTTGATGGAGGAACGTAATGTGTGGAAGATCAGAGGGTCAAGCTCCATCAAGGTGGGCGAACCCCAGGACTTTACTTTTCCTGCAGTCAGTTGATTTTTCATATGGTTTCCACAACCTGGAAGTTTTGGGACAGAATGGAAGGACACAGCCTCTTTTGATTGGCTTCACTGCTGAAGTATTCAGAGGATAACTTTACCTACTTGGTGAAATCTGTTTGGGGGCATCAGTGGAATGAATACAAGTTTTTACCCGATCTTTTTTCACTGCTGCGTTGAGTATTTGAGATAATCGATGATATTTGGATATGGTTGATCAGGATGATAAACTGG…
Rice_newGene_86	--	--	Cellular Component: plastid (GO:0009536);; Biological Process: cellular process (GO:0009987);;	--	Formin-like protein 5 GN=P0453E05.107 OS=Oryza sativa subsp. japonica (Rice) PE=2 SV=2	hypothetical protein [Oryza sativa Japonica Group]	CTGGCTCTCTCCCACTCCACTCTCCTCCCACTCCTCTCCTCTCCCGGCCGGTCGGCGGCGGCCCCTCCCTCCCTCTCCCTCGCTCTCCCTCGGCTGCGGGCGGGGAGAAGGGCGGCAACAGCGGCGGCGGTGGGCGACCACGGCGGCACGCAGATCCGGAGGCGCGCGGCATGGGTGCTGCGGATCCGACGGCGGCGGCCCCTCCTTCTCCCTCGGTTGTGGGCGGGGAGAAGGGCGGTGACAGTGGCGGCGGCGTGCAGATCCAGCGGCACGCGGCATGGGAGTGGCGGATCCGGCGGCGGTGGCCCCTCCCTCCCTCTCCCTCGGCTGCGGGCGGGGAGAAAGGCGGTGACAGTGACAGCGGCAGCGGCGCGCAGATCCGGCGGCATGAGAGCAGCG…
Rice_newGene_88	--	--	Molecular Function: monooxygenase activity (GO:0004497);; Molecular Function: iron ion binding (GO:0005506);; Molecular Function: protein binding (GO:0005515);; Cellular Component: extracellular region (GO:0005576);; Biological Process: fatty acid metabolic process (GO:0006631);; Molecular Function: electron carrier activity (GO:0009055);; Molecular Function: oxidoreductase activity, acting on pa…	--	Cytochrome P450 86A7 GN=CYP86A7 OS=Arabidopsis thaliana (Mouse-ear cress) PE=2 SV=1	hypothetical protein [Oryza sativa Japonica Group]	TCCCCCTCTTCCTCTCAATCTCTCTCTGTCTGCCCTCTGCAGGCGTGCACGAGGGCGAGCGGCAAACGGCGGCGTCGCGGCTACGGCTGAGCGGAGGCGACTACGGCGGCGGCTGCGGGTGCGGCGCACGGGGCGGGCGGCGGACACCGGCGTCACGGCGATGGCCGAGCGGAGGCGTCGCGGCGACTCTTGGGCACAATGGCACACGGCGGCATGGGGACAGACGGTGGACGGCGGCGCGCGGGGCTGCGCTGGCGGGCGGAGGCGTCGTCGAGTTTTGGTGGAGTCCACAGACCGGACGCTCGACGAACAACGGCGACGAGGTAGTCGAGCAGGGCAGCAGCAGCCACACCGGCGCGCGCAGCCCGCTGAACCGCTCCTGGCAGAGCAGCAAGCAAA…
Rice_newGene_9	--	--	Biological Process: microtubule cytoskeleton organization (GO:0000226);; Biological Process: cytokinesis by cell plate formation (GO:0000911);; Biological Process: regionalization (GO:0003002);; Molecular Function: microtubule motor activity (GO:0003777);; Molecular Function: ATP binding (GO:0005524);; Cellular Component: nucleus (GO:0005634);; Cellular Component: kinesin complex (GO:0005871);; C…	--	Kinesin-4 GN=F2P16.12 OS=Arabidopsis thaliana (Mouse-ear cress) PE=1 SV=2	hypothetical protein OsJ_01073 [Oryza sativa Japonica Group]	GGCCGCCTCGCGTCGCGGAAGGCGGAGGAGGCTGCATTGAGACGGCACCAGGCTGCAACCTGGCTTGAGAGCGTGATAGGGCCCTTCGGCCTCTCCCGGTGCCCATCGGAGCAAGAATTTGTTGCCGCTGTAAGGAATGGCATTGTCCTATGCAAGGCAATTAACAAAATACAACCAGGCGCTGTGCCAAAGGTCGTGGCTAATGCCTCCTGTGATAGCCAGCCATCGACGGCTTTCCAGTATTTTGAGAACATCCGGAACTTCTTGGTTGCTGTTCAAGAGCTGAAGCTTCCATGCTTTGAGGCCTCTGATTTGGAAAAGGACAATATTGATGCTGGGTCAGTAGGCAAGATTGTCGATTGTGTCATTTCCTTGAAGTCTTATCATGAGTGGAGGCAA…
Rice_newGene_90	[O]	Posttranslational modification, protein turnover, chaperones	Biological Process: metabolic process (GO:0008152);; Molecular Function: hydrolase activity (GO:0016787);; Cellular Component: intracellular membrane-bounded organelle (GO:0043231);; Cellular Component: cytoplasmic part (GO:0044444);;	--	Endoglucanase 16 (Precursor) GN=OJ1136_C11.27 OS=Oryza sativa subsp. japonica (Rice) PE=2 SV=2	hypothetical protein [Oryza sativa Japonica Group]	CTTCGTCTGCAGGCGGCGACGGGTGTTCGAGGGCCGTAGCGGCGGCAGCCAGCGGAAGGGCGGGCGCTGCCTAGAGACGGAGCGGCGACGAGGCGCTCTCGTCGTACTCAAGGCGTCCCGACGGCTCCCGCCGCCCATGCATGTCGCGACGCCTGTGCCGCCGTCGCCGCCTCCCCCGCCGGGGCCTCTGCTCCACGTTGGCGTCGGCGCCGCCGGCCCACGCACGCGCACACATGGTGTTTGTTGCTATCACGACTTATCCTGGCGGCAAGGATCTGGACGCCGGCGTACTTGACGTCCCAGCTGAACTTGGTGATGGCCCAGCGGGTGCCGCCAAACTCGTCAGCGTTGTCGACGATGTAGTCGAGGTATGCGGCGGCGGCGGCAAAGGCGTCGCGA…
Rice_newGene_91	[RTKL]	--	Molecular Function: protein kinase activity (GO:0004672);; Molecular Function: protein serine/threonine kinase activity (GO:0004674);; Molecular Function: binding (GO:0005488);; Molecular Function: ATP binding (GO:0005524);; Cellular Component: mitochondrion (GO:0005739);; Biological Process: protein phosphorylation (GO:0006468);; Biological Process: defense response (GO:0006952);; Cellular Compo…	--	G-type lectin S-receptor-like serine/threonine-protein kinase At2g19130 (Precursor) GN=At2g19130 OS=Arabidopsis thaliana (Mouse-ear cress) PE=2 SV=1	hypothetical protein OsJ_04364 [Oryza sativa Japonica Group]	CCTTGATACCACCAATCTCGGTTTTTGTCATGGAAACCTGTAGCTGTTGGCCTTCTTCTTCGAGTGTCCAGTTCCAGCTGCGGTTGCTCGTGGTGGCGCTATTTCTGTGTCTCCATGGCCGTGCCTTGCATGCCACTGACACGCTCACAGTGAGCCGGCCGCTCACCGGCGACCAGAAGTTAGTCTCGGAGCGCGGCAAGTTCGCGCTCGGATTCTTCCAGCCCAAAGCTGGAGGATCTACTGGCAAGTGGTACGTGGGCATTTGGTACAACAAAATCTCAGTGCAAACAGTTGTATGGGTGGCTAATAGGGAAAAACCTGTATCTGATCCATCGTCATCAAGCCTGTCCATCTTGGATGATGGAAACATTATCCTTAGTCATTCTAATTCGACCGTCT…
Rice_newGene_92	--	--	--	--	--	hypothetical protein [Oryza sativa Japonica Group]	CGACGAGAGCGACGCGGCGGCGCGGCGCCGGCTGCCCACACCACACACTCCTCCCTGCTCCTCTTCCTCCTCCCCGCATCCGCCATGGCCCATGGCCAATCCCTTGCCCAGTTGCCCCCGTGCCTCGCCGTCCCGCTCGCCCGCGTCCGGGAAGCCATCGTCGGAGGGGGGTAACTCAATGCGACATAGGTAGATCTGCAGGCGCCGTGCTGGGACTGCGAGGAGACGGCCGCGGCGGCGGCCACCTTTGCCCCGCCTCGACGGGGAACCTGCTCTACGTCTTCTCCAGATTGGCTCATCCTGCTGCAACAGTTGCATTCACCATGAAGCCACAATACCTCCTACGCCGTGAATCCTCCTACTATGCCTAGCCTATAGCAGAATGCAGGATTAGCTTTT…
Rice_newGene_93	--	--	Cellular Component: cytoplasmic membrane-bounded vesicle (GO:0016023);;	--	--	Os01g0933300 [Oryza sativa Japonica Group]	GAATTACATGAAGGAGACGGCACTGAACTACAACGCGGATGAACAAATAAAATTTAATATTAGGGCATTCCTTTCATGTAGTCTTGTTAAGATTCTTTTCCCTTCCCTAGAGTGTTCTGGTGTTGTAGGCAACCACAGCTTAGTGGCTTCCTTTATCATGCCAAATAAGAAAGAGATAGGCCTCTGCTTTTGTTAGTGTTTCCCCGTGCAAAGGAGGAGTTTTATTTTGTCACAAAGTTGAAAGGTAGCAACCATTGTGACATATAATACACCTTTTTTGCATGGAGGAGGAGAAGAAAGCATCTATTCCAGCCCTGCCTTTTTGACAATGCTTAGTTGTCCAAGAGGGGTTTGTTTATATCTCGCTTTACTGCATGATTAAACGGAAAACGCTGGTCA…
Rice_newGene_94	--	--	Molecular Function: DNA binding (GO:0003677);; Cellular Component: nucleus (GO:0005634);; Cellular Component: mitochondrion (GO:0005739);; Biological Process: regulation of transcription, DNA-templated (GO:0006355);; Molecular Function: zinc ion binding (GO:0008270);; Cellular Component: plastid (GO:0009536);; Molecular Function: methylated histone residue binding (GO:0035064);;	--	--	P0660F12.10 [Oryza sativa Japonica Group]	ACTGCCGCAACTCCCTCCTCTTCCACTCCCTCAAGGCCTCAACCTACTCCAGCTATCTCGCCGTACCGCCGTCGCCGCTTCCTCTCGCACGCGCGCCGCCATGCCCTCTTCTCTTCATTCCTCGCGCGCGCCGTCGCTGTCGTAGCTTCGTCGTCCTTCGCCTCCCTCGTGCCCTCATCCAGCCATTGTTACTGTGCCCGCGCTCCCGCGCCGGCAAGCGAGTCCGTCATGTCCACCAGTGAGGAGGCGGGGCTTCCAGATCCGGCAACAGCGGCCTCCTCGCTGGTGGATTGTCGGTTGCCCGGACGAGAGGGATGCGAGCCACTGCACTCCTCTTCTCCTCTTTCATCTCATCTCCACGTGGATCCGGTCGTGGCCCTCTTCGGCAGTACAACGCTA…
Rice_newGene_96	[OC]	--	Biological Process: maltose metabolic process (GO:0000023);; Molecular Function: protein binding (GO:0005515);; Biological Process: glycerol ether metabolic process (GO:0006662);; Molecular Function: enzyme activator activity (GO:0008047);; Molecular Function: electron carrier activity (GO:0009055);; Biological Process: response to light stimulus (GO:0009416);; Cellular Component: chloroplast thy…	--	Thioredoxin Y, chloroplastic (Precursor) OS=Oryza sativa subsp. japonica (Rice) PE=3 SV=2	Os01g0963400 [Oryza sativa Japonica Group]	CAGCGAAGAAACAGACGTTCTCTTCGTTTGACCGAGTTACTGGAGAAGTCTGAAAAGCCTGTACTAGTCGACTTCTATGCAACTTGGTGTGGTCCATGTCAATACATGGTTCCTATACTTCAGGAAGTAAGCGAAAAGTTAGGCGATAAGATTCAAGTCGTAAAAATTGATACAGAGAAGTACACAAGCATTGCTAATCGTTACCAAATTGAAGCATTGCCAACTTTTATTATCTTCAAGAATGGGAAACCTTGTCATCGCTTTGAGGGAGCGCTGCCTGCTAATCAACTAATCCAACAGATTGAGAGTGCTTTGGAGGTTGCAAAGTAGCATGTGTGAATACTATTATTCGTACCAGCGGAAGCTACCAATTTTCTTGTGGACAACAGTATAGGTGAA…
Rice_newGene_97	--	--	Molecular Function: nucleic acid binding (GO:0003676);; Molecular Function: sequence-specific DNA binding transcription factor activity (GO:0003700);; Molecular Function: binding (GO:0005488);; Cellular Component: nucleus (GO:0005634);; Molecular Function: zinc ion binding (GO:0008270);; Biological Process: response to aluminum ion (GO:0010044);; Biological Process: response to acidity (GO:001044…	--	Late embryogenesis abundant protein, group 3 GN=LEA3 OS=Oryza sativa subsp. indica (Rice) PE=1 SV=1	Os01g0109000 [Oryza sativa Japonica Group]	GGAGAACGCATCCTCTAACTTACAAAACTATTATAAACTAGATCCCTTGGCAGTTTTTACTCTGGTTTTATCCGACGTGGCAGCTGACTCAGCGTGGGGGCCACATGGGTCCCACATTTCAGCCTCTTCTTCCCCTCCCCTCTCCACCTCTCTCCTCTTCCTTTCTCTCACCGAGCAGGGCAACCGACGGGTGTGGGGAGGAGACCGGTGGGGGAGGCGGGAGACGGGACTCCGGCGGTCGGCGACGGGCGACGAGGCGGCGGCGGCGACGACGCGGGAGCAGGAGGGCCTCCCCCCACGCCGCCGCCGGCGGAGGAACGCAGTGAGCTGCCTTAGGTGGGCTCTCCGGAGGAAGTCGGCGGCGGTGTGACGGCACATGCGGCGAAGGACAAGACCTCC…
Rice_newGene_98		AGGCAGCTCTCTAATCAGCCAACTATGATCAAATTTCATATCCACCATTCTCAAAAGGCATAATGGATATTTCTAAGAAAATTAACATCTAAACTGATAGAAACTTGACGGGAGGGGTACGCAAGGATTCCAAACAAATTTTCGAGGGCACACAAGGGATTCGGTATTTTTCAGGTGCATAGAAGGGATTGAGAGAGTTCTGAGGTGTACACAAGGAATTTTCTCTGATATCTCCCCACCCCACCAGCCACCGTGCACAACAGTACCCAACCCTAACATCGTGATGCAGATCCTGATTGCCAAATTCCCCATCCCCCAATCCCTCTCATCTCGCTGATGGAACCACGCCGTCTCATCGCGATGGGCTGGAGCGCTATAGGAGGCTAGGCCTCGTCGCGG…
Rice_newGene_99	[RTKL]	--	Biological Process: MAPK cascade (GO:0000165);; Biological Process: response to molecule of bacterial origin (GO:0002237);; Molecular Function: protein kinase activity (GO:0004672);; Molecular Function: protein serine/threonine kinase activity (GO:0004674);; Molecular Function: protein tyrosine kinase activity (GO:0004713);; Molecular Function: ATP binding (GO:0005524);; Cellular Component: plasm…	--	Probable receptor-like protein kinase At5g39030 (Precursor) GN=At5g39030 OS=Arabidopsis thaliana (Mouse-ear cress) PE=2 SV=1	hypothetical protein OsJ_00129 [Oryza sativa Japonica Group]	CATCACCCCTCTTCTCTCCTAGTTCTAGTTCTCCCCACGCCTTCCGCCGCCGCCGCCGCCGAGCCCACCCATCCGGCCGCCGGCCTCCGGCCATCCCACATTCCCACTCCCTGCGCGCCGAGTTTCGGTTAATCTGGCGGCGGCAGTCTGCCATTTCGCGAGTCGCCTCCGCTCCTTCCGCAGATGGAAATTTCTTCTCCAGCCTCAACGTCGCCCTTGTCATTGTCGGTTATTCGTCAATGGCGCCGCAGGCGGCAGCTAGCGACCGGTCGAATCTCTAACAAGCCCGATACCACGTTTAATCATATTCTACACTGTCCGAGACCTCCTGCGGATGCTCGTGCCTTGCTAAATGGATCCTTTGTGGGGATGGGATGGGTAAGAACAAGGACAGTTAGT…
Rice_newGene_441	--	--	--	--	--	hypothetical protein OsI_13069 [Oryza sativa Indica Group]	CCCCCGGATACCATCCGAGCACGATCCCTCCGGCAGAACTTCTGCCGGAGAAGGGACGCATGGTTAATTGGTTCGTTCTCTTTACGTTGCAATCCATTCATTTGTCAAGAATCATCATTGTGAGTGCCGAGGGTTATTACAGATTACAGGATCACTAATGCTCTTTTTTGCCCAAAAGGTGTTCAACGAAATGCTGTTTAGCCAATGTATTACCAGAAATTGATTTCTCTGTAAGTGAGAATGTCATATTGCCATGTCCCCTATGTTGTTATTTATACTAATGATTGCAGGATTCTCTCTGTTGTTATTTATGCTAATGTAATGAAATATCCAATTACTATGTATAGACTCTAGAGCTATGAACTGCTGGGAAGTTGAGAGTGTTGCTACCAAGCAGAA…
Rice_newGene_442	--	--	Cellular Component: mitochondrion (GO:0005739);;	--	--	hypothetical protein [Oryza sativa Japonica Group]	AGGTAGAAATATATATATTTAAAAAAAATCTCCTCTTAGTAGAGAAGAAAAGATACAATTATTCTAATTTACCCTTATCATATTAAATCTTTAGTTTTTGTGACCCACTACCAACAGTGAATCGACGATTCTCAGCCCAGAAAGCCTGCTACAGTACTACAGGACCTCACCCTTCATGCACCGTCCGGGACGATGTCCACGGGTTCATCGATCCATCCGTCTACGCCTCATAGCCGCATCACCCCGATCCCCTCCGTCATCGCTCCTAACCAATCAGCGCACCCATCGTCCCAAAATCCCCAAATCTTCATCGCCTCCTCGTGAGGTTCGTCGGCGCCGACACCGCCTTCTTGCGGAGCCTGCGGCCAGCGTCGCCGCTTTCTTGTCGAGCCAGCGAGG…
Rice_newGene_443	--	--	Molecular Function: nucleotide binding (GO:0000166);; Molecular Function: nucleic acid binding (GO:0003676);; Cellular Component: mitochondrion (GO:0005739);; Biological Process: transport (GO:0006810);; Cellular Component: membrane (GO:0016020);; Molecular Function: nucleoside-triphosphatase activity (GO:0017111);; Biological Process: cellular macromolecule biosynthetic process (GO:0034645);; Mo…	--	Putative ribonuclease H protein At1g65750 GN=At1g65750 OS=Arabidopsis thaliana (Mouse-ear cress) PE=3 SV=1	hypothetical protein OsJ_22054 [Oryza sativa Japonica Group]	TCTTTCAGCAGTTTGAGTCAGTATGGTGTATCACTGCCTTGTCTGACATCGCGTGGCTGCTGGCCATCGTCATGGACTTAGGGTCGCTTACCTTGAGTTCAAGGCTGTCAGAGAAAGCTAAAAAGGGGACATCACGTTTGCTCTGGAGACTTCGAAATTATCATGTTAAATGGTGAAAAAAAGTACTTGGTTCAAGTTCTTGGCAGAGTCATCTACACAAGATGTAACTTCATCTGGCCCTGCTGCAGCTGATCACGAGACGACAGTATGAGCATGCAGCAGAGAGCAGCTGCACCTGCTCTCTTGCCTTCTCTCTCTCAGCTCCTCTCACTCACCGCTGCATAGGCAGAAGATGTTAAGATCGGGTCAATCACTTGCTCTGCACAAGCATTGTGCAAA…
Rice_newGene_444	--	--	Cellular Component: mitochondrion (GO:0005739);; Biological Process: defense response (GO:0006952);; Cellular Component: cytoplasmic membrane-bounded vesicle (GO:0016023);; Molecular Function: ADP binding (GO:0043531);;	--	--	hypothetical protein OsJ_05140 [Oryza sativa Japonica Group]	AAAGGTTGTGGCTAAGTAGCAGCCAAGATTTGAAGTCTCTGCAGCTGCATTCCTGTACAGCCTTGGAGGATTTGAATATCTGGGGCCGTCAACAGTTGGGTGTATTGGAAGGCCTGCAGGGTCTCAGCCTCCTTCGAAGATTGAACATCGAGATGAACCCTGAGCTGTTTGCCGCGTGGGCTCTCAAACTGCAGGAGCAAGAACAAAGCGGCAATCAGGTTGGACTGTTTCCTCCGTCACTCATAGAACTTGAGATCAGTAATCTTGAGGGCAGCATCCATCCTTGCTTTTTCTCCTGCCTACATTCTCTCACGAGATTAGAGCTAGGGGATAGTCCAGAGCTGGTGACTCTACAGCTGGGATACTGCACGGCATTGGAAAGTCTAACGATTTACGACT…
Rice_newGene_445	--	--	--	--	--	Os02g0119000 [Oryza sativa Japonica Group]	CCCGCAACTTCTCTTCTACCGGCCTCTCCTCTCCCTGCAGCGAGCTATTCGTTTGCACAGTGCTCGCTCAAAGCTGCCGCTGATGGCCACGGGTGGTGGGGATTCCGCGCCGGCGAAAATCGCCGCTCCCGTTCAATCCAATACCCTACCTGGCTAGATTCACCGCCTCCTCTCCCACTCACCCTTCAACGTGCGTGCGTGGGGGGTGAAAGCTCCCGAATTTTTGGCCGGTTCAGACTTCAGAGAAGTGACAAGCGTTGGTTGGATCATGGATTGGGTAAAATCGGCGGTTTATTGTTCTACCATTGACCTCTGTGTTGGCACCTCACGTTCATTTCACCTCAAGTAACACTCAAGACACTGTATGCTGATTACGTACTCATTTGTTCAGTTCTACAA…
Rice_newGene_446	--	--	Cellular Component: plastid (GO:0009536);;	--	--	expressed protein, 5&apos;-partial [Oryza sativa Japonica Group]	CGCCTTAGCTCTCTCGAGCGCCTCCCTTCCTCCCCCTTCCCGCAACTTTCTAGAAGCATCTGGAAGCTTCGGTTGGGTGCCCCAGTCGTCAGTTTGCCCGGCGCCGCCGCCTCCGGCGATCCCCATCCATCCCGCGAGCGAGGAGGGCCACGGCGCCGTCGTTCGTTCTGCTGCTTCCGCTGGCATCAATCCTGGTGTGGTGAGCACATCCTCCGCCACCTCCGCCTGCGCGGCTGCGCCGATCCCCATCCATCGCGCGAGCGAGCGAGCGAGCAGGGTCGCCGTCGTTGTCGTTCGTCCTGCTGATTCCGCCGCATCCGTTACGCGTCGCGCATCCTCTTTCCCATCTCTCTCTACTCGCGCACTTTTTCTCGAATTTGAATTTGCGTTAATCCTAGC…
Rice_newGene_447	[R]	General function prediction only	--	--	Formin-like protein 5 GN=MRB17.15 OS=Arabidopsis thaliana (Mouse-ear cress) PE=2 SV=2	hypothetical protein OsJ_05217 [Oryza sativa Japonica Group]	CACAACCACAAGCAGGTCCGGTCGAGCCGAGTCGAGTCAATCTCTCTTCTCTCTTCTCTCCTCTCCTCTCCACTCTCCGATCCCCACGTATGGCGGCGGCGGCGGCATCTGCGGCGGCGGCGACGGCCGCGGAGGACGGGGCGCGGCTGCTGCGGCTGGAGGATCCAGTGCGGGGCACGGCGGCGGCGGCGCGTGGGAGTACCTCTGCCTCGCCCGCAGGCTCCGCGCGCGCCGCCCGGAGCCCGTCCTCCGCCTCGGCCTCGCCCTCCTCAACGACTCCTCCGCCCGCTCCCGCCTCGCCTCAGAACAGTGGACGCTGTATGAGCAGGTGGCAGTGGCTGCCATGGATTGCCAGCGTCTCGATGTGGCAAAGGATTGTATTGGAGTGCTTTCCAAGCA…
Rice_newGene_449	--	--	--	--	--	hypothetical protein [Oryza sativa Japonica Group]	CGACGTGTCACACGCTGAGCTCGCTTTCTCCTCCTCCCAACTGCATCGCCCTCATTCCTACTCCCTCCCAAAACCGAGCAGCTCGAGAGGGAGAGCCTCTGCCTCTCCGCCGCTCAAGTTCTTGCCGCCGGCCGCAAGGATGACGACCGTCGCCATCGCCGATTGAGCCGCGTCGATGTTCCGGAACACGGACCTTGCTATTGCTGTTCTGGAGCAAGCCTGGAGCGCCGCCGTGGATAGCGTCGCCGTTCCCGTCAATCCGGTGGATCTCAGGCCGAGGCTTCGCGCCACGAGAATTGCCAAGATCCCAGTAGCAAGCCCATCGAAGGAATCGAGCTGAGGCGTCGCCATCGAGGAGATCGAGCCCTTCTTCTTCAACTCCGGCCGCTGGCCGTGGTC…
Rice_newGene_450	--	--	Molecular Function: protein serine/threonine kinase activity (GO:0004674);; Molecular Function: ATP binding (GO:0005524);; Biological Process: protein phosphorylation (GO:0006468);; Cellular Component: plastid (GO:0009536);; Biological Process: developmental process (GO:0032502);;	--	Proline-rich receptor-like protein kinase PERK2 GN=PERK2 OS=Arabidopsis thaliana (Mouse-ear cress) PE=2 SV=3	Os02g0142060 [Oryza sativa Japonica Group]	TATTGGCTAGGTGGATAAAGTTTGACCTCGATGATTCATCGAAGCACCTAAGTATGTTCTCGTTGCGTCGGCGCCTCTCCGACTCCCTTGCGCGGTGGGCCGGTGCCAATCCCTCCCCCCTCGTGGCGGCTGGCACAGATCGATCTCCTTTCCTGTCCTTTGTTTCCTCTCTTTGCTCCCTACTCCCTCTCAGCCATAGCGACAGTGGCCGCGGCAATAATGGCCAAGGCAGCCACAGCGACAGCGGCCGTGGCGGCGATGGCCAAGGCGGCCATAGCGGTGACGGCTCCGCAGCAGCTAAGACGGCCAAGGCGCGCGGGCGGCGACGACGCTGGTGGGCGATGGATCCGATGTTGGGAGGCGCGTGGGTGACGGCGAGGCTAGGGGGCGGTGGGGGAG…
Rice_newGene_451	--	--	Molecular Function: protein serine/threonine kinase activity (GO:0004674);; Molecular Function: ATP binding (GO:0005524);; Biological Process: protein phosphorylation (GO:0006468);;	--	--	OSJNBa0084K11.21 [Oryza sativa Japonica Group]	TTCAAGATCTGTGCATATATCAATCGCTGTTGTAAATTTCTTGACAGTAGATGATGGCCATGTGTTTTTTTGTTGTTGTTGTATTGTAGATGGACAAGAGGACCAAGGTTTTAGTTTGTATTGCTGCTACAAATTTATTGTTGTCGATGATGGCCATGATTATTAGGTCTAGAAAAAGAAAGAGATGTTCAAGGAGATAAGGTATTAGATATGGCCCATTGGTTGAAAGGGATAGGAAAAGAATTGACTACCTAGAAACAAAAATTTGGTGGAACGATACAACTTGTATCAACATGTTTAGACTTAGAAGGACAAGTTTCTTTCGTTTCTGTAAGCTTTTTAGGGATCGTGGTTTACTTGAAGATGCCATCCACATGTGTATTGAGGAACAAGTGGCTA…
Rice_newGene_452	--	--	--	--	--	OSJNBa0061C06.17 [Oryza sativa Japonica Group]	CCGCAGGCCACCTTCCTCCCCCTCTCCACTATGCAGCCGCGGCAGTGGGAGCGAAGCCTCTGCCGGCTGCCTCTCTCCCTCCCTCCACACGTCCACTCGTCGTCGCCCCCTCCGTGGGTTCAGTTGTTAAAGATGGCAAAGTCTTTGAAAGTAGCAAAGGTTGTATACAGAGATGGTGACCTTAACTTGGAGGTTTCTTTTGACCCAACCCAAACCCAATCTACTTTGACTGCAACAGGAGGGGGAGAGGAGGGTGAGCCAGTAGAGCAGCGATGGGAGGGGGAGGGGAGAGTGAGGCAGCGACAGTGGCAACAGGAGAGCAAGAGGGGAGGCAACCACCTCCAGAAGTGAAATCTGTACCTAAATTCTTGCAGTAACGTACTTGGATGCTGGTAGTAA…
Rice_newGene_453	--	--	Cellular Component: mitochondrion (GO:0005739);; Cellular Component: plastid (GO:0009536);;	--	--	Os02g0163300 [Oryza sativa Japonica Group]	TCCAGCTCTCTCGGAGTGAGGAGGGGAGGAGGCTCGCCGGCCGTTTCGACGAGATTGAGGATGCCGTGCACGCCATTCTTATCAGGGACATCGAATCCTACCGGGCCAGCACCATGGCCGACCAAGGCTTCGTCGAGAGAAGGCTCACCTCTCTGGGGTTCACCAAGGGATATACCAGGGACCAAGCTCTTTGGCTTTCCAAGCTCGTGCTTGCATTCTTTTCTTCGTGGGTCGTAGGGACTGGATTCGCCAAAATCGACGACAGCCTCCATCAGAATCTGTGATTATCACTGGAGTGGAGCGTTACACATGCATGAATTTTGTCACCCAACCTCACAGCGATCATACTGAAGATTGTGCCGCGAAAAATAAATGTGAACGTTTTATGATTCTCTTCTC…
Rice_newGene_455	--	--	Molecular Function: protein serine/threonine kinase activity (GO:0004674);; Molecular Function: ATP binding (GO:0005524);; Biological Process: protein phosphorylation (GO:0006468);;	--	--	legume+lectins+beta+domain+containing+protein [Oryza glaberrima]	AGTAGGACCTTGCTTGAGGAAGACATGTTACTACAGTTTGCCTACAGTTTGTGCTATATATACTGGCCTCTATCCAGGTCAACGTGTCTAACCTGCAAGAGAGCTAATCTCCTATATGGTCTTAGCTACCGGGATCTATACCCTGCAACTGTCATCAGCTGGGCATGAAGAACAGCAGGCGGCCAGCTATATTTATTTCAGCTTAATTCTCAAAGGGTATATATACTTTGGTGAAGATCGATCGGTGCATGGTTGATTAGAGAGCCAACTGAATGGGATTTCGCTCAGTTTGATCCTCATCACAGTAGGTGCTTAATTGTTTGTTTTTCATGGGATGAAGGAGGGAGTATGAAAAGCTGGCTTGCTTAATTGTGCACCATGCAGATCAAGAGCAGGGAA…
Rice_newGene_456	--	--	--	--	--	hypothetical protein [Oryza sativa Japonica Group]	ATTCAGACCCTCATCACTTCATCTCAGCACTAGGTGGCCGGCAGGTGTACCACTGTACAGGATGGAGCCTGCAGGTGGGCGAGTCGTCGTCGCCGGCGGCGGCGGCGGCGGCGGCCGGCGACCTTCCGGCGTGCTGCTGATGCTGTACGCCGCCGGCGGGATCCTCATCCTGAACTCCACGGCGCCGGTGATGAACTCTCACGTGCTGGCCATCATGGGTTTCTACCACGCCATGTGGCTGCTGGGATGCGCCATCTTCTTCGCATTCCTGGGGTAGAAGAAGAAGAGAGATCGCTGGGGGTGAAATCTTTCTTTGAAACGCGCGAATTTTGAGAGAATTTAGTTTTGGAAAGATTCTCACGAAATTCGGCTGTTTCAAAGGAGGCCTTGACTACGTCA…
Rice_newGene_457	[C]	Energy production and conversion	Cellular Component: mitochondrion (GO:0005739);; Cellular Component: chloroplast (GO:0009507);; Molecular Function: phosphotransferase activity, alcohol group as acceptor (GO:0016773);; Molecular Function: carbohydrate kinase activity (GO:0019200);; Biological Process: carbohydrate phosphorylation (GO:0046835);;	--	--	PREDICTED: FGGY carbohydrate kinase domain-containing protein isoform X2 [Musa acuminata subsp. malaccensis]	CCCAAAAAAAAAAAAAAACACGAGGCGCAGGCGAAGCCCACGTGGACGAACACCCTCCTCCCCCCGACGACCGCCGGCCGCCGCCGTAATCATGCCCCCCGGCGGCGGGGGCGCCGTCTTCCTCGGAGTCGACGTCGGCACCGGCAGCGCTCGCGCAGGTCTCTTTGATGAGAAGGGTAAGCTGCTGGGGTCGGCGAGCAGTCCTATACAGATATGGAAGGAGAAGGACTGCATCGAGCAATCATCAACAGACATATGGCATGCTGTGTGTGCTGCGGTAAAACACGCGTGCTCTCTGGCAAATGTTGCGCCTGAGAATGTTGTCGGACTTGGCTTCGCCGCTACTTGCTCTCTTGTTGCTGTTGATGCTGATGGTTCCCCTGTTTCTGTTTCTTGGAC…
Rice_newGene_458	--	--	Molecular Function: sequence-specific DNA binding transcription factor activity (GO:0003700);; Molecular Function: protein binding (GO:0005515);; Cellular Component: nucleus (GO:0005634);; Cellular Component: cytosol (GO:0005829);; Biological Process: regulation of transcription, DNA-templated (GO:0006355);; Biological Process: cell adhesion (GO:0007155);; Biological Process: response to light st…	--	Homeobox protein knotted-1-like 2 GN=HOS58 OS=Oryza sativa subsp. japonica (Rice) PE=2 SV=2	HOS58 [Oryza sativa Japonica Group]	ACATGTTTGATGGAAATGATGGGTCAGACGGCATGGGCTTTGGTCCCTTAATGCTGACCGAGGGTGAAAGATCCTTGGTTGAGCGTGTACGGCATGAGCTGAAGAACGAGCTTAAGCAGGGGTACAAAGAAAAGCTTGTGGATATTAGGGAAGAGATCCTTCGCAAGCGGAGAGCTGGTAAACTTCCCGGTGATACTGCATCTATACTAAAAGCTTGGTGGCAAGCTCATTCTAAGTGGCCATACCCAACTGAAGACGACAAGGCCCGCCTGGTGCAGGAAACGGGGTTACAACTGAAGCAAATCAACAATTGGTTCATTAACCAACGCAAACGAAACTGGCATAGCAACCCAGCATCCTCTGGTGAAAAGACCAAGAAGAAAAGAAACGTTACAGGTG…
Rice_newGene_459	--	--	Molecular Function: histone acetyltransferase activity (GO:0004402);; Cellular Component: nucleus (GO:0005634);; Biological Process: regulation of transcription, DNA-templated (GO:0006355);; Biological Process: cell adhesion (GO:0007155);; Molecular Function: zinc ion binding (GO:0008270);; Molecular Function: methyl-CpG binding (GO:0008327);; Cellular Component: plasmodesma (GO:0009506);; Biolog…	--	Methyl-CpG-binding domain-containing protein 9 GN=MBD9 OS=Arabidopsis thaliana (Mouse-ear cress) PE=2 SV=1	hypothetical protein OsJ_05715 [Oryza sativa Japonica Group]	TTTTGAGTGATACAAGACAAAGTTGGACCTGCTATAGGCCCCTAAACCTATAAGGACTTAAGGTCAGAGGATATATTTACTGAAATTTCTATGCGACGAAATGCTCAACACTGCTCTAATTAGAGAACATCTAGATCAATGTTCAGATAAGTTAGGCGATCTTCAGCAGAAGTTCCGTGCTTCAAATTTTGAATTGAAAGATTTGAAATATAAGGAGGAGATGAGGACTTCATATGCTAGACAAAGTAGATCTAGTAAAACTGAACAGCATTTTAACAACAGTTCTGGACCCGTGGAAAATCAACAGCAGTGCACGCCCACAGCATTGGACCATCTGGAAGAGGCTGAACAGGGTAATGTTGGAGTTAACCTAAACAACCCAGCTGATGGGGTTCCTGA…
Rice_newGene_460		TTTGCTCAGAATATGTTGAAATTTCTTATAGTGCTGTGTCTTATCTTTTCCTGTTTTCTTTATCTCTGGAACAAGAATACCAAAAGGAGTAGTTAGATATACTATCAGTGAAAATTTCTTTAAAAATGAGTAAATTTCAGATCACTTCATGTATATGGTCCTAGTTGCAGAGAAAACTTGTTTGCTTGGCAAGTTGCAAAACCCTAGGTTATGAAGTTTTTGGATACCTTATGACCATAAAATCTGCACTTTAGTGAAAATAACCAAGAAAACTGGGTTCTGTACGACTATGACTGTAGAGCATTTTTTTCCGTTGAAACTACCAAGTTTGAACCTGTAAAATGGTCCAGAACAATGTGCATATAGCTTAAGTCGTAGTTTTGTTTATGTTTCTTGCAA…
Rice_newGene_463	--	--	--	--	--	hypothetical protein [Oryza sativa Japonica Group]	GCCCGATCTCATCCCACCAGCGATGTCATCCCCCACGCGGTGACTACGCTGCGCAAATCCCTAGCGCGATGACTCCGCCTATTTGCTCCCCGCGCGCATCCTCGCTCTGCGCCTCCTCTCCTCGCGACGGTCCACCGCCGGACCAGCGACCTCGCCTCCTCGCTCCGCCGCAACGCCGGACCTCCCTCTTCCTCGCGACGGATCAGCGACGACGCACCACCGCACCGCCATACCAGCGCCGAGGCCGCCGCCGCCCACGCCGACCTTCTCCTGTCGCCGCTGCCCACGCCCATCCACCGCGGCCGGCGCCGAGGGCGGCCCCTTCCGCCGCCGCCGCCACCATCATCGCCACCGTGCACTCGAGGTCGGCCCTCTTCCCCATCGACCGCGGCTGGAGCC…
Rice_newGene_464	--	--	Cellular Component: cytoplasmic membrane-bounded vesicle (GO:0016023);;	--	--	hypothetical protein OsJ_05868 [Oryza sativa Japonica Group]	GCCCGTGAATGATGTTACTACAATTATTACAGGCACATATGTTTGAGCTTCCTGCACCAATAACCAACAAGTGAGGCTAGATGGGAGCTGCTTGGCTTGGCGTCGGATTGCAGGCAATCCTAGTGATGTTTCTGTTAATGTCGCCACCATTTCTGCCCTGTGCGCTCGCCGCTGGCTGCAGTAGCGAAGGCAAATCCGGCGACCAAGTGGTCGGCATGGTCAGGGAGATGCAAGAAGGGCATGATTTTTTTGCTTCAAGCAAATCAACATGGTCTCGTCGAATTCTTAATGCGGGTGAAGATGGGAGACACAACCCTCCCTTCTCCCCGGGACACAAGTAGCACAAATGGAGATAAATGCCGGGGACCAATTGAGAACCCCACCATATTTGTAGAATCT…
Rice_newGene_465	[D]	Cell cycle control, cell division, chromosome partitioning	Molecular Function: protein kinase activity (GO:0004672);; Biological Process: protein phosphorylation (GO:0006468);; Biological Process: cellular component organization (GO:0016043);; Biological Process: single-organism cellular process (GO:0044763);;	--	Early nodulin-20 (Precursor) GN=ENOD20 OS=Medicago truncatula (Barrel medic) PE=3 SV=1	Os02g0215100 [Oryza sativa Japonica Group]	GCCGCCGCCGCCGCCATTGACGCCATGTGAGCAGCATCTCCGCGAGCTCTGTCGCGTTTCCAATGGCAGACGCCCCGCGGCCACCATCGCCTCCTCCTCGTGGAAAGAAATCGTCAGAGCTCGTCTCCGACAAGAAACCCTCACCGCCTACTCCTCCAGCCTCCGTCCCGCCTTCACCTAACCCTGCTTGCTCAAGGCCTTCACCTAGCCGAGCTCCGGCCCGGGACGAAGCCTCCACGATCCAGGTCCACGCCCGCCTCGCCAATTCGGGCTTCTCCTCCTGCACCTACGCACTCACGAGCCCCTCCGCCTCGGGGTCGCGTGCATGGTGTTCGACGAAATGCCGGAGCGGTCCGTCGCCCGCTTCAACGCCCTCGTCGCTGGGCTCACGCAGCGCGG…
Rice_newGene_466	--	--	Cellular Component: intracellular (GO:0005622);; Cellular Component: plasma membrane (GO:0005886);; Molecular Function: phosphatidylinositol transporter activity (GO:0008526);; Cellular Component: plasmodesma (GO:0009506);; Biological Process: flower development (GO:0009908);; Biological Process: cellular metabolic process (GO:0044237);;	--	Phosphatidylinositol/phosphatidylcholine transfer protein SFH8 GN=SFH8 OS=Arabidopsis thaliana (Mouse-ear cress) PE=2 SV=1	hypothetical protein TRIUR3_29583 [Triticum urartu]	CCCCTCTCCAATCCGTCCTACCTCCCCCTCACATTTCCTCCCCGCCCAGGTCGCCGACGCGCCGCCCTCAGAAGCCGCCTCCAGATCGCCGTCCAGCCTCCTCGCCGTCGTGCCGCAAGCATCAACCGTCTCGCCACAAACAGCCTCCTCCAGGATAAGCACGACGACTACCATATACCCCCCATATAATGCTAAGGCAAGGAAGTATGATCATGATAAAGCGATGCAAATGGGGCATAGATGCTGAGATGGAAAGGAAAGAGTTTGGAGCTGACACTGTCTTGGAGGAGTTTGAGTTCGATGGTGATGACTGGGAAGGCTGGACGGTGTACATCGAGAGGGCTGACAAGGTCGATCCGAACAAGCTGATGCATATCACCTCAGTATAGCGGTGCATCA…
Rice_newGene_467	--	--	Cellular Component: plastid (GO:0009536);;	--	--	hypothetical protein [Oryza sativa Japonica Group]	TGAGACCGTACCACCCGGACCGCCGGCAGCGGCGCTCGCCCCCGCCCTCTCCACCGGGATGGACGCCATCCGCCGCCAGACGCTGAGCCCTATCCGATGATGCTTGCCCCCTGTCTGCTCTGCTCTGCTCTCTCTCTCTCTCTGCTCACGTGTGGATAGAACATGAAAGACTACTGGACTGTGTTTCGCTGGATGGTGCTGGTGGTTCGACTGAGGGACGATGGGTTATTGTGTGCTGCTGCTATGTATCTTTTTTTCTTTTCTTGATTAGAGATCGGGTTTGCATCGCCCACCGATTTGTCAACATCTGCATTTCTCCCGATATCGGCATCGCATCCAGCTTCCTCTTTGTCGTTCTGCCCTTGCATTTTTGGCCTGATCACCCGTTCTAAGCTCTCG…
Rice_newGene_468	--	--	--	--	--	Os01g0838725 [Oryza sativa Japonica Group]	TGTTCACCACAGAGATCGGAACGCTGTCGTGCCATTGTCTTCCTGGAGCTCGCTCCGGAGCGCCGCCGCTTCGGCATCATCGTCGTCCGGCCATTCCCGTCCATCCCGGAGCAAGCCGGCGCGCCACGAAGCTTTCCTCGACCTTCTCTTCAAGACCCTCAAGAACAGCAAGCAGAGATCGACGAAGCACGGAGAACACGCTCCTTCGTCCTCGGCGCCGATCTGAAACCGCCGCCGTCGCCATCGTCGATTCTGCCTTCTCTGGTGAGCCATTGATCGATTCTTTGCTCGTACACCATCCCTGTGACCTCATTAACCTCATGGACACACATGCATGTCACTTCGATGGATGGATCGAGCCGTCGCCGTTTCCCGGAGCTGCGCACCGCCGCCGGGACA…
Rice_newGene_470		CGCGGCGGCGCTCATGGGTGGGCAGGTCGCAGAGTATCACCGGCTGGATGAGCACCTCCGCGCGCGCGTGCAGATGTTGTGTAAATCCAAGTCGATCGCGGCGCGAGTGCGGGGGTTTCATGCACTTGAGCACGCGCGCGCATAACAGAAGCACCCAGCAGCCACCACCAGGTCGATCCATCCATCCCAGTGCTGCACCGGCCGCTGCCGTCTCTGCGAATGGAATGTGCACACAAGGCCAATCCACTCCCAACGTGTGGTTTTTCTTTCGATTAATTAACACATCACCATGTATACACATGCAAAAAGATCCGTACTATACGCTCCTACTAGCTCTTCATCTCTATCTCCAGGTGAAGGTATATACACTGCCTCCTTCCCTGAACATACTCTGTTTTT…
Rice_newGene_471	--	--	Cellular Component: mitochondrion (GO:0005739);; Molecular Function: hedgehog receptor activity (GO:0008158);; Cellular Component: plastid (GO:0009536);; Cellular Component: integral component of membrane (GO:0016021);; Biological Process: cholesterol transport (GO:0030301);; Biological Process: transmembrane transport (GO:0055085);;	--	--	hypothetical protein OsJ_07491 [Oryza sativa Japonica Group]	GGGGGGTTCATGAAAGCTCATATGTTATTCATATCAACTTATAGAGTGATATCATTTTTATGTCAAAGACTTCTAAAAATTAATATCGCTAGTGACCACAGGCTGTCTGACTGTCAGTTTTGCAAGGGGGAATCAGAAAAACTGACCTTAACTGCATAGAGGGCCCATGATCGTTCTTGTGCTGGGATTAGATGGGCCAGCACTACCTGTGACCAAGCATTCATCCCATTCACCTTACCCTGCCCCATCGTAGTTTCTGGGGTGCTCATTTTAATTCAGTGGTGGTGGTCTGCCATTTTTTGAGCCACCTCTGCTACTGCTTGTCCCTTATCATCACCCTTATTTTCGTCTGTTATTACTGTCATGTCCTCAATGACACCACTGAAGGCAGTGACTGGT…
Rice_newGene_472	--	--	--	--	--	Os09g0480300 [Oryza sativa Japonica Group]	TCTGAATACATAAGCATATAAGAGGTTCATACTAGCTACAAATTAGCTGTCACACCCATAAACTGCAACTTTCATCTGCTAACTCAGAGAGGTATCAATGCCATCAAGGATAGATCAACACTTTAAGCTAGTCTTGATTATCATCATTCAACTAACGAATCAGCCACTAACTCGTCTTTCACCCTTGCGGCCACAATTGGTACCACCATAAAAGAAGCCATATTTTCTTTATCCAGTCAAGGGTGGTCAAGGTGACCACAGTGCAAAGAGTAAATAAAAACTCTCACCTAGTGAGCTTGTGACACATACCCATAATAATAGTGAAAATCAACAGGGAGAAGTATGGGCAGCATTCCTAACACCTCCTGGTAATAAGTAAGAGAAGGTGGAAGTAGGTGA…
Rice_newGene_473	--	--	Cellular Component: microtubule associated complex (GO:0005875);; Biological Process: microtubule-based process (GO:0007017);;	--	--	PREDICTED: dynein light chain LC6, flagellar outer arm-like [Oryza brachyantha]	CGTAGTCTTCACGCCAGTAATGGCTCGAGAACCTGCCGCCTCCATGCTGGATCCGCCCGTCGAATCGATTCATCCATCACCAAGGAGGCGAAGCACGCACGCTAGCTCGCATGTTGATGTTGCGCTGGAGGGTGGAGCGGAAGTCGGAGGACCGGCTTCTCCAAGATAAGCCGTGCAAGCGAGCATCGTCCTGTTCCTCGCGTCGGGGGAATCAAGAATCGGTAGGAATCGATCGAGGGGTTGAGTGGTAGGTGCTCCTAGGAGGCGGCAATAATGCTGGAGGGGAAGGCGCGGGTGGAGGACACGGACATGCCGGCGCGGATGCAGGCGGCGGCCACGTCCGCGGCGTCGCGGGCGCTCGACCTCTTCGACGTCGCCGACTGCCGCGCCATCGCCGGA…
Rice_newGene_476	[Q]	Secondary metabolites biosynthesis, transport and catabolism	Cellular Component: cytoplasmic membrane-bounded vesicle (GO:0016023);; Molecular Function: hydrolase activity (GO:0016787);;	--	Endo-1,3;1,4-beta-D-glucanase (Precursor) OS=Zea mays (Maize) PE=1 SV=1	Os08g0238200 [Oryza sativa Japonica Group]	AACATGTCAAGTGCGTCTTCTTTTTGCTACCTACCGTGCTAAAGCCAAAATGTAGTACAAAGCCCTCTGCATCTAATGACCATTACCATGCAAGCTAAACCCATCACCATGGCAACGGCGTCGATGCTCCACCGGAGCCTCCTCTGCCTCGCCGTGCTCGCCGCGGCCGCGGCCGCCGCTCAGCCGCGGTTGCAGTGCCTGGAGAACCCGCCGGAGCTGACGGCCGCCGGCGACGGCGAGGCCGGCGTGGTCGTCCAAAACCTGGGAGGATTCGCGGCCTACGTCACCGGCGCCGCCCACTCCGGCCGGGCCATCGTCCTCGCCTCCGACGTCTTTGGATTTGAAGCACCATTGCTGAGGAAAATAGCTGACAAAGTTGGTGAAGTGGGATATTACGTC…
Rice_newGene_477	--	--	--	--	Formin-like protein 20 GN=MBK20.20/MBK20.21 OS=Arabidopsis thaliana (Mouse-ear cress) PE=2 SV=3	hypothetical protein OsI_33102 [Oryza sativa Indica Group]	CTGGATTTCGCGAGCGCTCGAGGCTCCGCGTCGACTCTGGCCGTTTTGCATAAAAACCCTTAATGTTAGTGATAATTTTATGCCAGTCCTCAACCGTATATTTATAAGTTATGTATTTTTACCTAAAAGACCTTTAAAATCTAGAATATCTTATGCTAACAAGACAAAATTCGGAAAATAGGACCGCGTTCTAAAAAAACATAAAGTGAAGGGTCATTTTGAAAAAACGAACATCCTCGACCTCCCCCAAACCCTAGCCGCCAGCCCACCACTGTTGCCCGCCCTTCCCCTCTCCTCGCGGCGGCTGGCCCTCGCTCGCTTTTCCCCACCGGCGACGACCTCCCCCACGTGCCCTCCACTTCACTCCGCCATGGTGGAGACTCGCCGGAGCACCGCCGA…
Rice_newGene_478		NAATCTTGACAAAGCGTGGCTAAATCTTCCATTGCTACCAGGTTGGAAATGTGTGATCAGAAGGACAACACAAAAGATGGATCAATTTTCCTTCCACTTCTATCATGACAAAGAAGTTCTGAAGACTAAGATTTTCTCTCTGATTCCACCAGCAACTATGACAGAGCATACCTTGCTTCCACTTTTTTCTTGAGTGGAAGTGTATACCTTGCAGGCTGCAATACTACAATGTTTTCAGGACCCAAGATTTGAATGGCAATATGAATGAGGTCTATTCACGAAATTTGTCTGTATGCATCTATCAGCTTTCTGATCACGAAATTTGTCATACAACATTGAAAATACACGTTTATCTATGCTTAGAAGCTTTGCTGGTTATTTCTGTGTATAACTGCAATA…
Rice_newGene_479	[G]	Carbohydrate transport and metabolism	Biological Process: sulfur amino acid metabolic process (GO:0000096);; Biological Process: defense response to insect (GO:0002213);; Molecular Function: aldo-keto reductase (NADP) activity (GO:0004033);; Molecular Function: chitinase activity (GO:0004568);; Molecular Function: structural constituent of cell wall (GO:0005199);; Molecular Function: protein binding (GO:0005515);; Cellular Component:…	--	Xylose isomerase GN=XYLA OS=Hordeum vulgare (Barley) PE=1 SV=1	hypothetical protein [Oryza sativa Japonica Group]	CCCGCATCCCCTCCTCCCTCGTCTCTCCCTCTCCCTCTCTCGTCGCCGCCGTAGCCTCCACTTTCCCCTCGCGCCTCCGCCATCGTCGTCCGCATCGCCTCCGCCTCCGCCGCCGTCGCCTCCGCCGCCGTCGCCTCCGCCGCCGGCGCCGCCGCCGCCGCCGTCGCCGCCGCCGCCGCCGTCGCCGCCGCCGCCGTCGCCGTCTCCGGGTCACCGTCGTCGCCGAGCGCGGACTTCGAGGCGGACGCGAAGAAAGCGACGAGGCGAACGCTCCTCTCCTCTTCCCCTCTCGTCTCTCCTTTGCCTGCGAGGAGCTGTGCCTCGCCGCCATCGTCATCGTCGTCAACCTGCCGCCGCCATCGTCAACCGGCCGGCCTAGCCGCTCGCCGCACGTGGTGG…
Rice_newGene_480	--	--	--	--	--	hypothetical protein [Oryza sativa Japonica Group]	CACCACCTTCTTCATCTTATCTCTTTTTCCTCGTTCTCCCCTTCTCTCCCTCACGGCTCACGCTCTCCCAGCGCCGCCGCTTCTTAGGCAGCGCCGGCGACGCCGCCGCTCTCCCTAGCGCCGGCTACCGCGCCCCACTCCGGCGACCCCTCAAGCAGATGTCCCGCAGCCGCGAATCGGTTTATTGGCTCCACGCTTCTCTGCCCCTAAGCTAACCCCAGCCACCAGTCTCCTGCTGCTGCAGCCGCCGTGGAGATGGCTGGTGGAAACACAGCGCAACTCCGGTGGCTGCATCCCTTTCCCCCATAGGATCTACTCTCCTCCCCTATTTTAATTTTTTGGTTACCTCGGTTGATTCTACCGTGATTGAAAAATGTGTGGTTCAGCTCCTCCTCCAGA…
Rice_newGene_481	--	--	Molecular Function: nucleic acid binding (GO:0003676);; Molecular Function: zinc ion binding (GO:0008270);;	--	Protein TPX2 GN=TPX2 OS=Arabidopsis thaliana (Mouse-ear cress) PE=1 SV=1	hypothetical protein OsJ_06504 [Oryza sativa Japonica Group]	CAGAAAACAACGCCGTCCGCCATCGCCGCCCATCGCTCTCCACCGCGTCGCCGTGCCTCCGCCCTCCCTCTTTCAGGTCGCCGACCCAACATCAGGTCACCGTCGCTCACGGCGCGCTTGCTTCGCAGGTCGTCTTCGCTCCGCCGCCACCCGGTCCCCATCGACCGTCGCCCACGGCGCCTCCACACCATCCCCGCATCTCCGTCCGCATCGCCTCCCTCAGCACTCGGCCCTCGCACATCCCCGCGCTCTGCGGCTTCGTATCGCCGCCCTCGCCGCATCTCCCTCATATTCTGGTTTTGTTCACTGCCGCCGCCTTGCAAGTCGCTGTCAATCCGCCGCCATTCAGTCTTCATCGTCGAGTCCCCTTCGCCGCGCACATCCGTCGTTGGAGCGAGC…
Rice_newGene_482	--	--	Cellular Component: mitochondrion (GO:0005739);;	--	Serine/arginine-rich splicing factor SR45 GN=F19K19.9 OS=Arabidopsis thaliana (Mouse-ear cress) PE=1 SV=1	Os05g0521700 [Oryza sativa Japonica Group]	GAAAATCAAGCTTTGCCTCCCTGCGAATTTGCCACGTGTCTCCTTGGCTCTCCTCCCGCATTGTTTGATCGAGTATCGACGGCTAAAGGCTACAGCTCGCTGTGGTGGACCTCGTTAGAAAACTGGAATTTTTTTTCCACGAAAGTGCTCCATCCCTAATCCACCCATCCTCCTCCCGGACGCACGCACCGCCGTCCCCCCGCCGCCCACCGGATTCTCCACCACCTGCGCGCCGCGGCCAGCGCCGCAGTAGACCACCCGCTCGTGTCCTCCTTCAAGACGCTAGGCTCGTCTTCTTCAACGCCGCCCGGCCACCTTGCCCTCCCCTGCGTTCCCTGCCGCAATGCCGCTGCCTTTCCTCGAAGCCGGGGCCGCCGTCAATTCGCCGGCAGGAGTCAC…
Rice_newGene_483	--	--	Molecular Function: DNA binding (GO:0003677);; Molecular Function: serine-type endopeptidase activity (GO:0004252);; Cellular Component: mitochondrion (GO:0005739);; Biological Process: DNA recombination (GO:0006310);; Biological Process: proteolysis (GO:0006508);; Molecular Function: zinc ion binding (GO:0008270);; Biological Process: DNA integration (GO:0015074);;	--	--	hypothetical protein [Oryza sativa Japonica Group]	ACAGAGTCTACTTTTCCTCCCTGCCGCTACAGTGGCATCTTCAACCTCCAGCCGGCTGGAGACAGAGCCCGATGCTGCCATTGCCGTCGATTTCCCCTCCAAATCCGGTCTCCTCTCTCGTGTTATTTCAAAATTAGTTGAGGGGAAATATTCCTCTTATCCTCCTCTATCCTTTCCCCCAAGAATCGGACTTTATCCCGAAGAATCAACGCGGAATCTAGCTCGATTCGTGTTTATCTCTCCAAACCAAACCCTAGAAAATCCCGGCTCCGATTCTCTCGTTGTTGGATCGATCTCTCTCTCCCATGGCTATAAATAGAGTCCCCTCCCTCTCCTCTTTCGGCTGGCACCTCTACCTCTCTCCACCGTCGCTTGTAGCGTCGTCGCCGCGTTTGTCTT…
Rice_newGene_484	--	--	Molecular Function: transaminase activity (GO:0008483);;	--	--	Os05g0286200 [Oryza sativa Japonica Group]	ATCTATTCGAATAGCCGTGCTCGCGGTTATTGAGCACTGGGACATGTATTACACTTGGCTAGACTCTAAATTCTTAACTTGTGTGGGATGGGATATTGCATGATGATTTTTATGCTGATGGAGCCACTTCCTGAGAGGAGGGAAGGTGGACGTCCTCAAAAAACCATGACGACTCAATGGCGGGAAGCTATCCTTGGGATCACAATGGATGGTGGACAGAACCGTCATTGTTTAATGTGAACACTGGTACTAAAATTTGATCAGTCTATGCTAGGTCTTAGGCTTATGAAAAGAATTGCAAAACTTGCTTTGCGCAAAAGAACCGTGGCTATTCCTTGAAATACCCTCTATCATATGCATTGTGGTTGTGGTGGCTTGCTGAGTACGGTTGGTACTCAC…
Rice_newGene_485	--	--	Cellular Component: plastid (GO:0009536);;	--	--	Os02g0451900 [Oryza sativa Japonica Group]	ACGAAACCCTAGCCAGCCACTGTTCCCATGCCATCCTCCCTTGCTCTCCCTGCCGCTGCCTTTTCCCCTTCCTCCCCTGCTATGGTGGCTCGTGGCTTGAGCCTCGCCGCGCCGCAACTGCCCGCCCACCGATGCCTCTCGCTGGATCTGGCGAGCTTGTCAGGAGAAGGGAGAAGGAGCTTGGGGGAACGGCGGCGGCGGCAGCCGAAAGCAGGCGCGGTGGCATGAGCTAGGGCTGGAAATCGATGGGACGCCACTAATCTGGTCCCAGCGCAACACCCCATTCACGAGATTAGAGCTTGAGGTTGACGGCGAGGTGGTTGATCCCGGCTGAGGAAATTGGGCGGTCCGGACGGATGTGCAGAGGTAATTCTCCAAAGTAAACCTCCCCTCATGTCC…
Rice_newGene_486	--	--	--	--	--	hypothetical protein OsJ_06597 [Oryza sativa Japonica Group]	TGGCAAACGGCGACGGCGGCGGCGACCTGGTGGCCAGTTGGCATCTTGTCGATTTCCTTCCAACCTACCTTCCTTCTCCCTCTATCTTCTCCATCTTCCACCACTTGTATCCCTTAGTTCATCCTCCTTCCACCTCTATTTACTGGAGTATGGTTGCTATTGTATTGGATGCTTGCATATTTGAGTGGAATTGAGATCAGAGGTTGGAGTTCCTAACACACCGCCAATGTTCGGCCCTGCGACATGAAAGGTAGGTTTCCTCCAAGACCAGCAGCAACGGTGTATAGGCTACACAGATCTACAGCCATGCCATGCTGAGTCAGGGTGCCGTTGCTCTCCTGGTTTGGAGGTTGGACCATTTTCTAAGTCATCTTTAGATTTCATAAAAATAATATTAAA…
Rice_newGene_487	--	--	Molecular Function: nucleic acid binding (GO:0003676);; Molecular Function: catalytic activity (GO:0003824);; Biological Process: DNA metabolic process (GO:0006259);; Biological Process: defense response (GO:0006952);; Molecular Function: ADP binding (GO:0043531);;	--	--	hypothetical protein [Oryza sativa Japonica Group]	ATCACCACGGCTTCGATCTCCTCGGTTTCGACGAATCCGACAAGCTGCGGGACTTGGAAGCCCGGATCCTCCCACGGATGGCGCTGTTGATGGAGCAGGCTGACAGGATCCCTCTTGAGCGGAGGGCTCACCTGGAGCAGTGGGCAAACAGCCTCCGCTCCGCCTTCTACGACGCCGAGGACATCTTGGATGTCGCCGATTACCACCGCCTCGAGAAGCAGGTGGAATATAGAAACGCGTGGACGTCTTATATTTTAGAATGGATGAAGTACTCCAGTACTATATGTCTATTGTATTTGTTATCTTATTAGGATTTTTTTTGATTTTGTGTACTGTGGTATTTCCGCCCATGATTTTATTTATACTACTGACTGAACCAACAATATAATAATGAACAGC…
Rice_newGene_488	--	--	Molecular Function: nucleotide binding (GO:0000166);; Molecular Function: binding (GO:0005488);;	--	Putative disease resistance RPP13-like protein 1 GN=RPPL1 OS=Arabidopsis thaliana (Mouse-ear cress) PE=3 SV=1	PREDICTED: disease resistance protein RGA2-like [Setaria italica]	AAGATCTTCTGCGTGATACTATGGGGGCTCTTTGGTGGAGTTACCAACAGCTCGATGGGCATGTTAAGCGTTGCTTTGCTTATTGTAGCATGTTTCCCCCAGGACATGAGTTTGAACGTGATAACTTAGTTAAATTATGGATGGCAGAAGACTTTATAGAGACCACTCGTTCTGTTGAACAAATGGAAAATGTAGGTCAGAACTATTTCGATGAACTAGTGTCATGTTCATTTCTTCAGGCTAGAACAAACATTGATGGCAGTAAAAATAAGAAGTTTATCATGCATGATCTGCTGCATGATTTGGCAGTGAGGACTTCTGGAAATGATTGTTTTTGTGTTGAACATGGTGCTCAAATGAAAGGATTTCCTCGTGATGTCCGGCATCTTTATGTCAGTT…
Rice_newGene_489	--	--	Cellular Component: plastid (GO:0009536);;	--	--	Os11g0183200 [Oryza sativa Japonica Group]	AGAGCTTTAAGCTCTTCTTCTTCTCTCTCCTCCCATGTCTGGCCATCGCCGCCGACGGTCGATCTCCTCCCTCGTAGCTTCTCTATCCTTTTCCTTGCGCCACTATGATGGCCTCCCTCCGGCAAACCTATTTCACCCATTTCCCCTCTCTCCCACCGCCATCTCCCATACCGGCCGAAAGCGAGCCCTTGTCGCCGCCGTTCCGGCCTCCTTTCCCATCTCCTTCGCTGGCCGACCACTTCCCCGGGTGCGCGTCGCTCGGGAACACTACCGGCCGCCGGCGTCGCCACCTTCCCACCACCGGAGCCCCGGCGCCCCCTCTCCTCCTCCTCTCTGTTCGACCGAAGAGAAGGAGGAGGAAGAGACGGGAGGAAGAAGAAGAAGCAGAAAAGAAAAAGA…
Rice_newGene_490	--	--	Cellular Component: mitochondrion (GO:0005739);;	--	--	hypothetical protein OsJ_08279 [Oryza sativa Japonica Group]	GCGGCACCCACCGGCGGCTCTAATGGGTGGTCCGGGTGGTCCCTGACCACCCAAAAAAATTAGCGACCCAACACGATTTTTTTGGGTAAAAAAGAAAAAGAAAAAAAAATCCCGTGAGGCTGAAGCTTCCAAACGAATTAAGCGACGCCGTTTCCGCTCCCTCTTCGCTACCGCGACTCCATCTCCTTCTCCTCGTGCGATTGTAGCAGCGGCGCCATCACGCGTGCATAGCGCGGCGGTTTGTTGCTGGCTGCTCCTTCTCTTCCCTACTTCCTGGGGATCAAGTGATGATGGGCCAACAACGTACAAGCAAAGAAGCAAGAGGGCGCCGGAGTGCTGGTGCGGCTGCGGCAGCCGACGACGACGTGCAGTGATCAGCGCCTGCATCTAGGGCATTGG…
Rice_newGene_491	--	--	Cellular Component: plastid (GO:0009536);;	--	--	Os01g0553000 [Oryza sativa Japonica Group]	AGAGGCAAATCCATTCCCCTACTTGCCCCTTCCTTTTCCCCTCCGAGATAAGCCACCGCCGCCGCCTCTTTTACCGGCCGAAACTGAGCTCGTATTGTCGCCGTTCCGGCCGTTTCAACCTTCCTCTCTACCAGCCACCAACCTCCCCGAGTGCGCGTCGACCGGGAACACAATATGCCGCCGACTTCACCGCACTTTGGCCACTGGAAGCCCGGCTCCCCGCTCGCCCTTTTCTCTCCCTCTCTCTCTCTCTCGGCTCCTAATTGAAGAGGAGGAGGTGACGGGAGGAAGAAGAAGAGGAGGAGAGAGAAAGAAAAGAAAAATAAAAGAAAGGCTGACAGAGTCCATTTGGAGTTTGTGCCGAAGCTGGGAGTTCAGTCATATAAGTTAATTTCATTT…
Rice_newGene_492	--	--	--	--	Formin-like protein 5 GN=P0453E05.107 OS=Oryza sativa subsp. japonica (Rice) PE=2 SV=2	hypothetical protein [Oryza sativa Japonica Group]	TATGACTTAATAAATAAATAACAAGGAAACGATCAAAAAAAATCATTTAAGATCCATAATAGAACAACAATCAACATATTTATAGGTCCTAGCTAGCATCGTGGCTCAATCAACACCGCTCTCAGCCAGTGTGACCAAGTCATTAGCATGACTAAAACTATAGCTAAAACCCGGGATGTTACAATTTGTCGACAAATATATAGCAAAATCGAATCGTTTTGGGTCAAAAAGAAAAAAAAAACCAGTCAACAGGAAAACCAGGAAACAGATCAGAACGATCCCCTTCCTCCCTGCTCTCGCTCCTCGCTCCTCACTCGTTGCCGGCTCGAGCGCGCCACCGCCCAGCGCCTAGCGCCGTTTCTGCCGCCGCTCCTCCGCCAGCCACCCCGCGCCGCCTCA…
Rice_newGene_494	--	--	Molecular Function: monooxygenase activity (GO:0004497);; Molecular Function: binding (GO:0005488);; Molecular Function: iron ion binding (GO:0005506);; Cellular Component: plasma membrane (GO:0005886);; Molecular Function: electron carrier activity (GO:0009055);; Biological Process: monoterpenoid biosynthetic process (GO:0016099);; Molecular Function: oxidoreductase activity, acting on paired do…	--	Cytochrome P450 81D1 GN=T30G6.3 OS=Arabidopsis thaliana (Mouse-ear cress) PE=2 SV=1	hypothetical protein OsJ_06840 [Oryza sativa Japonica Group]	GTGGCGCGCGCGGACGAGCGGTTGGCGGCGGTGCACTGTGGCAGATGAGCAGTCGGTGCACGGGGGCAGCAGCGGAACGTGGGGAGGGCGCGAGGTGAGGCGGCGTCGCCGGAGGCAGCAGCCCGTGGCTCGCGGTCTGCTCCCCCTCGCCAGGACTCCTTCTCTCTCGGGCATGGGCACATGCCGCTCGGCACGGGAAACGAAGGCGGCGGGCCTGTTCAGCTTGTTCGCGTCGTGGCGAGCGAGCAGCACGTTCGCCTTCGGCATGAATGCTCGGCTTGTCTCCGGTTACATGGCGCAGTTCGTGGAAGACAGCGACGATGACGATGTTGTCGACCATGACCGCATCAAGCCCGACGCCCTGGACGACGAGTCAAGCAGCCTCGTGATGTTGTACTG…
Rice_newGene_495	[H]	Coenzyme transport and metabolism	Molecular Function: ATP binding (GO:0005524);; Cellular Component: cytosol (GO:0005829);; Biological Process: N-terminal protein myristoylation (GO:0006499);; Biological Process: ER to Golgi vesicle-mediated transport (GO:0006888);; Molecular Function: oxidoreductase activity, acting on the CH-OH group of donors, NAD or NADP as acceptor (GO:0016616);; Biological Process: amino acid import (GO:004…	K12164|0.0|osa:4329438|Os02g0506500	Ubiquitin-like modifier-activating enzyme 5 OS=Oryza sativa subsp. japonica (Rice) PE=2 SV=1	Os02g0506500 [Oryza sativa Japonica Group]	GCCGCCACGTCATTCGGGGACGTCAAGGCTCCACTTTGTCCGCCACGTCAGGCGTCGCCGCCGTGTCGGCTCCGCCGGACTCTCAAAATCCCAAGTCTCAACTCGATCAGCCTCTCTCGATACTCGATTCGATAGTGACAAGAGGAAAAGCGCGGTTCTCTCCGTCTCCGGCGGCGGTGACGCGAGGAGGAGGAGGAGGAGGAGCCCGCGCCGCCGGGCCAAGCCATCATGGACGAGGAGCAGCTGCGCGCGCTGCTCCGCGACCTGGACGCGCTCAAGCAGCGCCCCGACCCCGCCGCCATCGATCGGATGCGAGAGCGCGTGGCGGGAATGGTGACCCCGGCCGCCGCTGCACGGTCCAAGATCAAGGATATGAGCTCGGAGGTGGTGGACAGCAAT…
Rice_newGene_496	--	--	--	--	Serine/arginine-rich splicing factor RSZ22 GN=F28M20.230 OS=Arabidopsis thaliana (Mouse-ear cress) PE=1 SV=1	hypothetical protein [Oryza sativa Japonica Group]	TGACGCAAAATGTTCTTCTCATTTCGCAGCCTCATCACCTGCTACTTGCCAATAACGGTCCCATGTCGATTGACGATAACGTGTTGCGTCGAGCCAATATTGGCTGCAATCGAGCTAAGCTGCTACTCCCTGTACTTCTGTATGTACACTGCATATACTACGAGACAAGCAAGCTGCGGGATGGGCGGCGAGGAGGTGCAGCGCGGCGAGGTGGGGCAGGTTGGTGGAGAGCAGCGCCCCCGCCCGCGCCCCATGGTCGGGCCGGCTCGAGTCGAGGAGCTGCAGCTCGACGGCAACAAGACAGAGGAGGGACCGCAGCGCGGGCTGCCGCAGCAGGGAAGGGGACGCGGACGCCACGACTCGGTCGTGCAGCTCCCGGCACCGCGCCCACGTGCGCGG…
Rice_newGene_497	[IQR]	--	Cellular Component: mitochondrion (GO:0005739);; Biological Process: steroid metabolic process (GO:0008202);; Biological Process: lipid biosynthetic process (GO:0008610);; Cellular Component: plastid (GO:0009536);; Biological Process: response to abscisic acid (GO:0009737);; Biological Process: response to brassinosteroid (GO:0009741);; Cellular Component: cytoplasmic membrane-bounded vesicle (GO…	--	11-beta-hydroxysteroid dehydrogenase 1B GN=HSD1 OS=Arabidopsis thaliana (Mouse-ear cress) PE=1 SV=1	Os02g0511400 [Oryza sativa Japonica Group]	GAACTGGCCTACCAGTACGCAGCGCAAGGTGCGTGCCTGGCGCTGGTGGCGCGGAGGAAGAAGGCTCTCGAGGGCGTCGCCGCCGCCGCCCTGGAGCGCGGCTCGCCGGACGTCCTCGTCCTGCCGGCCGACGTCTCCGACGCCGACCAGTCGAGACGCGCCGTCGAGGAGACAGTCGCGCACTTCGGCAAATTGAACCATCTGGTTGCCAATGCCGGTATCTGGTCCTCTTGCTCCTTCGATGAAGTCACCAACATAACCGCTTTCACCAAGATGATGGACGTGAACTTCTGGGGATCCGTGTACCCGACCTACTATGCCCTACCACACCTCAAGGCCAGCAAAGGGAAACTCGTCGTGTCGTGCTCCGCGGCAGGAACAGTCGCCACTTCAAGAATG…
Rice_newGene_498	[M]	Cell wall/membrane/envelope biogenesis	Molecular Function: DNA binding (GO:0003677);; Cellular Component: plastid (GO:0009536);;	--	Formin-like protein 14 GN=FH14 OS=Arabidopsis thaliana (Mouse-ear cress) PE=3 SV=3	hypothetical protein [Oryza sativa Japonica Group]	CCGGCCGGCAGTTGAGGAGCAGGCCACTGGGCGAGGCGGCGGCGGCGGCGGCCGGTCGCGAATGGCGTCGGCGACGCTGTGTCGCCGCCGTCGGTGAAGCGGCCCCGCGCGGCCGGGCGCCGCGGCGTTGGGCGCGGAGGCGGAGGCGAGGCCGTCTCGCTTCGTTTAAGTCCCTGTCTCGGGTGGCGAGGAAGGTGAGGACGAGGTTGACGTCGACCGCCGCGGGGTCATCGCCCTCCGCCTCGGCGGTGGCGCGCGCCTCTCGGAGTCGCTCGCCGCTCGGCACCGGCTTCATCGACAACCCGCTCAGCACCGGCTTCAGCGCCGCGCCGTCCCTCGCCGCCATCCCCACCAACCAGTCCGTCGGCCAGGCGTCGTAGTGCAGGCGGCGACGGGGAA…
Rice_newGene_501	--	--	Cellular Component: mitochondrion (GO:0005739);;	--	--	Os02g0543900 [Oryza sativa Japonica Group]	GTGGACACCACAACCCAACCCAGAAGATCAACGGCAGTTTAGCTCTTCTTCGTCGGTCCTCTGCGCAGGTGACCACCGGAGCGAGGCGGCCAAGGGAAGTGGGCTGCGCAGCAGCAGCCTGCAAGCGTGGGCGCGCAGCGCGTGGCCGTGCAGGCGTGCAGGTGTGCCGGCCGGACAAACCAGTAGGCAGGAGCCAAGGAAGAGCTGCTACCAGCTTGCTCGTTGCCCCAACTTGACTCATTGCCTGCCACATTGCTTCTTGCGGCATGAGGCTTGCTTGCATCCAGCGCCAACTCTGAATCCTTAGTTTCTTTGGGTAAACCATTTCCCTGAAGCCCGTTGGATTGAGCTTCTAGACAAGCCTGCTGCCCTGCAGCTTGTCTGGTCCTGTTATGGAGA…
Rice_newGene_502	--	--	--	--	--	transposon protein, putative, CACTA, En/Spm sub-class [Oryza sativa Japonica Group]	TGAACAATAACCCTCGTGAAAAATCCCCTTGGTGGCGGCGACACAACTCACGCCAACAGATTGCGCCTCCGCATCTCGCAGCGCCTCCTCCGTCGTCGGGTGCGGGGTTCCGCCGCTGCTCGCGACCTGAAGGGCAGGGCCTCCACCGGCAGCTGTGGGCATAGGACCTCCTCCGTTCGGCAGTTCACCAACAGCATACCATATGACTGATGATGGATCGAGATTGGATGAGTGAACCAAGATCATCCGCTGCTTATAAAGATGGTGTAGAATATTTCTTATCTCCTGCATTTCGTGATGTTCCAGAGGATGCCGAGGTCCTTTGTCCTTGCGTGAATTGTAGAAACAGGATAACACAGAATTTTGATAGAGTTAAAACACATTTGAGATGCGCCGGAA…
Rice_newGene_503	--	--	--	--	--	Transposable element protein, putative [Oryza sativa Japonica Group]	TTGACTTTCAATTGTAGAAATCAAGCATTAAAAGCTCTGTCAAAAGGACTAGAACTAACTGTGTGGATTCAATTTTACCACCTGATAAAGCCAAACAGCAGGGGCCTCAGAGAAAGGGAGTATTAGAGAATACTTCATCTAAATCAGATCAAAGGGTGGTGTTCTTGTTTTCATTGAATCCAGTATACAAAGGCAAAGTAGTGGCCAAGGGAAATTTAGTGACTACAGATAGCACATATGTGATTGGAGGAAATATGCTTGAAAATGAATATTATGGTGTAGCTGTTCATAGTGTTACAAATATTGGTGATGAGAGACTACCAAGACCATCTGAAAACTGTACTACATTAAGAGAGGCAATTGGTTATGTCATTCCTTGGCCTCGTCCCTATGTAAGAA…
Rice_newGene_504	--	--	Molecular Function: RNA binding (GO:0003723);; Molecular Function: RNA-directed DNA polymerase activity (GO:0003964);; Biological Process: RNA-dependent DNA replication (GO:0006278);; Cellular Component: plastid (GO:0009536);;	--	Putative ribonuclease H protein At1g65750 GN=At1g65750 OS=Arabidopsis thaliana (Mouse-ear cress) PE=3 SV=1	OSJNBa0065O17.7 [Oryza sativa Japonica Group]	AAAAACCCCAACCCTCTCTGCCTCTCCCTCGGATACACATTTCGTCGAACACCTATCATGCATGCCAGCATCGTCTTCTCTGCTCCACCACCACCGCCGATCTTCGTCGTTTCCCCATTCCTCGGTTATTGGTTTATCGATTAGTCGTGAGGCAACATATGCAAGCTTCCAGGAGGTGAAGGTTAATCAAGATTATATCAAGAATAGGAACTATCCTGAGCAGGCAAGTCATCACTAATCTTTGAGCATGTTGAACCCATTGTGAACTTATTTTGGATTTAAAATAAAGTTTGCATGCTATATGGATATACGTGAATGTCCTACTTTGTTATATGCCATGCCTTTGATATTGATGACCCATGCAATCCTTGTAATCCATAATATCGTGCGTCTTTACTC…
Rice_newGene_505	--	--	Molecular Function: binding (GO:0005488);;	--	Protein FAR1-RELATED SEQUENCE 12 GN=FRS12 OS=Arabidopsis thaliana (Mouse-ear cress) PE=2 SV=1	hypothetical protein [Oryza sativa Japonica Group]	AAAATCCATCCCCAAATTGGCTACTCCAAGCTCCAGTGATGTCAGGGAGTCGACGGTCGGCGGCTGCCTCGGCCGACATTATAGATGAGCTAGGGGTTCGACTCTGTCGGTGCTCATGTAGGGAAGGCATGCGAATTCTCCACCTGTAGCTGTCTGCATATCCTTCTCCCGTCTCTTCCCCCTCTTGCATCTGGTCCCTCATCCATTGGCCTGCCAGTTCCTTCCACACAAGAGGATTCCAATCCTACAAAGTGTTCCAGGAGAGTGAAATGAGCATGGCAAGGAGATTAGAATTTGATGATGTACATTCTGATGCGGAGTCAGTTACTACAGGTGTTCCGCATCGGCGAGCCCAGTACATCAAACCTCAAAAGTCTACAAGCATCCCATTTTGTAATG…
Rice_newGene_506	--	--	Cellular Component: plastid (GO:0009536);; Cellular Component: membrane (GO:0016020);; Biological Process: cellular component organization (GO:0016043);; Molecular Function: kinase activity (GO:0016301);; Biological Process: primary metabolic process (GO:0044238);; Biological Process: cellular macromolecule metabolic process (GO:0044260);; Biological Process: single-organism cellular process (GO:…	--	Vegetative cell wall protein gp1 (Precursor) GN=GP1 OS=Chlamydomonas reinhardtii (Chlamydomonas smithii) PE=1 SV=1	Os02g0582100 [Oryza sativa Japonica Group]	TCCCCTCTCTCTCTCTTTCTCAGGCAGAGGACGGCGCGGGTGGGCGGCGGAGCAGGCGAGCTCCGGCGGCGGCGGCGGCCGTGGTCGGCGCCGCCGCTCCGCGTGAAGGCGAGCAGCGCGGCGGCGCCCTAGACGCCATCGACGCTGCCATCCATGTCGCCGCCTCCGACCACCCGGACGCCCTCCGCGCGCGCCGGGACGGCATTGCCAAGCGCCTCTACACCGCGCTCGTCATCCTCCCGCCGCTGCTTGCCGCCGCTCCACAAGCCGTCTACGCCGCGCTCTCCCCTCCCGACGCCGTGCTCCGTCTCCTCGCCTCCCTCCCCTGCGCCCCCAATTCCTTCATGCTCAACACCACGCTCCGTGCCCTCGCCTTCTCCCCCAACCCGGCCTCTGCCC…
Rice_newGene_508	--	--	--	--	--	Os03g0578300 [Oryza sativa Japonica Group]	CCGGCATCCAATATAATCTTGCCACGTTGTTTGGTTACAGTGGATCAGCTACCAGGCTAGCTTATCCTTCCATGGGCCAACTGATTTCTTAGCCCAGTGGTCGACGGCCTTTCAGTGGTCATCGCAGCATCGGTGCCGTGGTCTTCCACCGTCCTGGATTTCCTGTGCGCTGATCCATCCGCGAGTCGTCTCTATCCTCTCGACGCGTGTCGTCCTTATCCAGCCATCAGGGACGCCTCCAACGCCCAGCGGCCCAGCCCCGCACAGTGGCCCCTCTCTCAATCTCCACGGTAGTGCTCTGCCATGGAGTACAGTGGCGATGGGGTTGGCTGCTGCTCTGCCATAGTGTATGGCGGCAACGGAGTTGGCTGCTCCACTACGCAGAGAACCCCATGAGGA…
Rice_newGene_509	--	--	--	--	--	hypothetical protein [Oryza sativa Japonica Group]	AAATATCGGCGATGCCGGGTGCCGCTACTTGCTCGCCACCGTCCACCGCATCACCGGCTGCTACTCCTCTCTTGTCGCCATTCATCACGCTGTCGGCTGCAGCGTCTCTCTTGCCGCCGCTGTTTGGGCACCGCAGTCCGCCATCTGCCTGGCCATGGCCACTCCGGACTGCTCTACAGATTGCAGGTTCATCAACACTTGTGTGTGCGTCTGGCTTCTGCATCAGGCATGAAGCAGCCGTCGATTCATTCCCTGTGTAGGCGGTGCCCTCGGCGATGAGACCAAGCAGGCGGAAGCGTCACCTATGCCCTCAGCGTCGGCGGCGACGACTGAATGGTCTTCTGGGTCGAAGATGGAGAACGGACTGGCACTACGAATGATTGGTGCCGTCGGATGCGC…
Rice_newGene_510		CTGGCATACCAGGAGCAAATACTGTTCAGGACGTAGGCTGCCATGCCATGACCGTTGAACCGATCATATGATTGCATTCCAGGATCTGGAATCCTTCCGGAAACGACTAGCTGTGTGTGTGCACTTGAGGTAAGTCCTATATACCATCTCTTCTTATGATTGGAAGCATTCTGTCTCTTGCTGCCAGAGTAGCTGCTAGTAGCAAGTAGATAGCGTACGTGCGGCATTGGTACATGTGTTGCAAGTTGCACTCTGCTCTGCTCTCTACCTACCTGCCCATCAATGGAGCCAGTGTTTTTACTCGAGCCGAGTGCCGCGCGCCATGGATGGATATGAACATGATCACTTGCCCGTGCTCACTTCATCCGATCCAGAATTCCAGATTCCACAGCGCTCGCG…
Rice_newGene_511	--	--	Cellular Component: mitochondrion (GO:0005739);;	--	--	Os02g0602900 [Oryza sativa Japonica Group]	CCTCTCCTCCCCTCCCCAGCTCCCCTCCCCTCCCGTCACATCTCCGCCCAATGTGGCATATAAAATCCCCCAGATCCAGCCCTCCCCACCTCCACTCCCTTCCTCATTGCACACACGAGAAACACAGATTCACACCCACGAGTGTTCGTTCGTGCCCGATCTTGCAGGTGGCTCTGTGTTCCGTTCTTGTTTTGTTCCGGTTTCTTGCGCTAATCCATCATGTTCGCAGGTGGGGGTGGGGGGTTGGTGGTGATGCCTGGGCGCAGTGGTTTATCGATCCCTTCCCTGCCTTGTGGCGCTGATCCAGGAGCGGCGAATTTCTTTGAGAGGGTGTTCTTTTTTTTTTCTTCCTTTTGGTCCTTGTTGCAGCCAACGACAACGCGGGAATCGATCGATAAA…
Rice_newGene_512	[GER]	--	Cellular Component: Golgi membrane (GO:0000139);; Molecular Function: nucleotide-sugar transmembrane transporter activity (GO:0005338);; Molecular Function: sugar:hydrogen symporter activity (GO:0005351);; Cellular Component: Golgi apparatus (GO:0005794);; Biological Process: carbohydrate transport (GO:0008643);; Cellular Component: chloroplast (GO:0009507);; Biological Process: nucleotide-sugar …	--	CMP-sialic acid transporter 2 GN=At2g43240 OS=Arabidopsis thaliana (Mouse-ear cress) PE=2 SV=1	Os02g0604300 [Oryza sativa Japonica Group]	CTGCTGCCGTAGGTATGCTTAGGTGAGTCCGTGATCCTCGGGACTCGGTCGCCGCGGCCCGCGGGTAGTGGGAGGGAGGCAAACCTCGTCGTCGTCGGCGGCGGCGTGAGGTGCTGCGGAGAGGTGGTCGGGGAAGGAAGATTCATCGGAACGGGGTGGTGGAATGCAGCGTGTGCCGTTCGCGGCTGGTGGTGCCGAGCCCGCGGAGCGTGTCCAGGGCGTACGACAAGCACCGCAGCAAGATATCGTCCAAGTTCCGCGCGCTCAACGTCCTGCTCGTCGTCGGGGACTGCATCCTTGTCGGCCTCCAGCCCATCCTAGTGTTCATGTCAAAGGTTGATGGGAAGTTTCAGTTCAGTCCCATCAGCGTTAACTTTTTGACGGAGGTTACAAAAGTTG…
Rice_newGene_513	--	--	Molecular Function: protein kinase activity (GO:0004672);; Molecular Function: protein serine/threonine kinase activity (GO:0004674);; Molecular Function: ATP binding (GO:0005524);; Biological Process: polysaccharide metabolic process (GO:0005976);; Biological Process: protein phosphorylation (GO:0006468);; Biological Process: defense response (GO:0006952);; Biological Process: response to UV (GO…	--	Putative leucine-rich repeat receptor-like serine/threonine-protein kinase At2g24130 (Precursor) GN=At2g24130 OS=Arabidopsis thaliana (Mouse-ear cress) PE=3 SV=1	Os02g0615800 [Oryza sativa Japonica Group]	AAAATAGTATTTGAAGTATCGGTGGATGGTGTCTCTTATAGATGGAGTGGTAGCTGGTTTGTCTACTAGCTGTGTAGTCACGTCCTTCTGTTAATTGTGAGTCGCCTGACACTACAATCGTGGCTTAAATTTACACGATACATAAAACGAGTATGCACGCGGTGGCCATGTATCAACTTCCGGAGATGTTTACAGTTTTGGGATATTGCTGCTGGAGATGATAACAGGCAAAAGGCCAACTGATCCAGTCTTCAAAGACGGACTCGAAATCATCAATTTTGTGGACTCAAACTTTCCGCATCAAATATTCTCTGTCATCGATGCTGATCTCGTAGAAGAATGCAATGAGTTCTCTCAAGCAACAGCTGTAACAGCAGAGGCTGAAAATGTAGTCCACCA…
Rice_newGene_514	--	--	--	--	--	PREDICTED: uncharacterized protein LOC102720710 [Oryza brachyantha]	CCAGAAGTAGGATAGGAACGAAGAATCGTCAACAGATGAAGTGTAGTAGAATTGTCAACAGATTTAAGTTTAGTAGATTGATGTTTGAGGCATGTTCAGTAAAATAAACGTACTGAACACAGTAAACTTTGTTTTCTACCTTTCATTGTCATTCTTTCCCATAAAGCGCACCACACTAGCCTCTTTAAAATGCCACCGTGCAAGTTCTTGGCTCTCTCACTAGTCCCCTAGCTTTTGCCTCATCAACAGCTGAGCATCTGCAACTTCAATCAGATCATGGTGGGTGCATGGCAGGAGCATCTTCATGGTTCTTGAGATCGGGAGCAGCATAAGCAGTATGAGGATGGAGAAGAATGGCTGTGCTGTTCCTTCTCCTCCTCCTTCTCAAAAACTCTTCAG…
Rice_newGene_515	--	--	Molecular Function: protein serine/threonine kinase activity (GO:0004674);; Molecular Function: ATP binding (GO:0005524);; Biological Process: protein phosphorylation (GO:0006468);; Biological Process: metabolic process (GO:0008152);; Biological Process: post-embryonic development (GO:0009791);; Cellular Component: cytoplasmic membrane-bounded vesicle (GO:0016023);; Biological Process: cellular c…	--	Wall-associated receptor kinase 4 (Precursor) GN=WAK4 OS=Arabidopsis thaliana (Mouse-ear cress) PE=2 SV=1	hypothetical protein OsJ_07624 [Oryza sativa Japonica Group]	CACCGTGATCTCGGCGGCTCCGGACCTCCGGTTGTCTTCTCGAACCGATATTGGCATGAGCATTGCTGGTGCACACTGGAGGAGGTGTGAAGAGGAAATAACCTGTGCAGCCATCCTCGATGTATGGGTTTCCTTCAAAACCGGGAGAACACTTGCAACGATATCCCATGAACGCTTTCCTATGGGTGACGTTCAGGCAGTAGCTGTGGCTACTGCGGCATGCGTATGTAGTGTTCTTCTGCACAGCTACTTCACAAGTTAAGTTGGTAACTGCCCATCTTATAACAATGGCGTATTCCATAGAGAGATCAAATCTATCTTCCACAGGGCCTGAGAATGAATCATCATCACCAGTATCTGTGGTCTGAACAATTATCTCCTCTTTCTCGTAGTTTGTGT…
Rice_newGene_516	--	--	Molecular Function: binding (GO:0005488);; Cellular Component: mitochondrion (GO:0005739);; Cellular Component: cytoplasmic membrane-bounded vesicle (GO:0016023);; Molecular Function: kinase activity (GO:0016301);;	--	Wall-associated receptor kinase 5 (Precursor) GN=WAK5 OS=Arabidopsis thaliana (Mouse-ear cress) PE=2 SV=1	PREDICTED: wall-associated receptor kinase 5-like [Oryza brachyantha]	CCGAGTTCCGCTTCACTCGCTGTACTCAGGGAACTGCCTGCATCGCATAGTTCTTCACTGAAAGTTCACGGCAGCTTAGATGCATATCCCCAGTAAGCACTGAGCGTAAGTGTGATATGTAGCAGAAGGTACTAGCGTGGAAAACTTGCTGAATCCACATATTCTTGCTGCAACCTGTAGCACCCAGAGATACCTTCATTTGGAAAGTTAACAGCATTGCTCAAATTGTTTTCAGGGTGGGAGTTACGGTTCACCTGTGGACAGAAAGAACGTATCTCTCCAGTGTTTATTGGAAAATGTTGGCATTTAAGTAATCTCTTTGTTCTCAAAAATTGCAGCCTCATGTCCACTTCTTTCATGATAGAGGAATTTCTTCAGAGGAGAGAGTGGGATCAACCT…
Rice_newGene_517	[RTKL]	--	Molecular Function: guanylate cyclase activity (GO:0004383);; Molecular Function: protein serine/threonine kinase activity (GO:0004674);; Molecular Function: calcium ion binding (GO:0005509);; Molecular Function: ATP binding (GO:0005524);; Cellular Component: extracellular region (GO:0005576);; Cellular Component: cell wall (GO:0005618);; Cellular Component: plasma membrane (GO:0005886);; Biologi…	--	Wall-associated receptor kinase-like 9 (Precursor) GN=WAKL9 OS=Arabidopsis thaliana (Mouse-ear cress) PE=2 SV=1	PREDICTED: LOW QUALITY PROTEIN: wall-associated receptor kinase-like 1-like [Oryza brachyantha]	CTTTGAAGTAATTAACAATGTTAGTGCTATGTGACATCTGAAGAAAACTAAACTACCTGTTTGGAAAAAAAACCAAGGCACCAATGAGAATGTGAGATATGTTTCCTTAAAATTAAATCATATTCTTCAAAAAGTTGAAAAAAGAATGTGAGGTACCAAGTAAGTTTGCCAATAGATGATAAGATGAATGAAATTACTGCTGGACTTGTTGAAACTTGACAGTGCTGCAAACTTGTTTTTTTAATCCACGACTATAGCTTTAAATTTTAATATAATAATAAAGTGTATTAAGTTATCCCTTACAAGCATATCAATTGCAGAAACATTCGAAAGTATACATCTGCCATGGGATTCCCATACTTTTATGAGCTATACTTCATCTAAAGTGAATTACACATA…
Rice_newGene_518	--	--	Cellular Component: cytoplasmic membrane-bounded vesicle (GO:0016023);;	--	--	unnamed protein product [Oryza sativa Japonica Group]	CGACAGGGCAAACCTTAAATCCTGACAAAAACCTTTTCTTTATACCACCACCCCATCCCATGTGCTCCACACTTATCTGCATTTCCCTCCAGCCTATTTATCCCTTTGCTCTTGCTTACTCTAGTATACTCCTACTTCCCAGCCTTTATAGCCTTCTGCCTTCTTCCTCACCTCACATATTTTTTTTCTTGGACTTCTTGGCGATGGATCCCCCACCGGCTCAGGCGATGAACACCGACGACTTCACGGACAAGACCATGGATGAATGTTGTTCTTGCTGCTACGATTGCTGCTCCAGCATCCTGGATTTCCTCTGCTGTTCTTGATGCTGCCCCTCGTCAACCTTGCAGAAACTTCATGGGTGCTGACGATGAGTGAATCAGAAGTCTCGGTGATATA…
Rice_newGene_519	--	--	Cellular Component: mitochondrion (GO:0005739);;	--	--	Os02g0635333 [Oryza sativa Japonica Group]	CCCATCTCCAAAGCCGCTATGTCTCCTCTCAATCTCCACCACAATCAATGGGGACCGGAGAGGTAAGAAGAAGAGCCACCGGCATCGAGAAGGACGAGGATAGGTGCAAGGGGACAGGCCGGTCGAAGACGCCTGCGGTGGGAAGCAAAGGAATCCATACCTCCCCTTTCTCCCCTTCCACCTCCCCCTGCCCTAGCCACACCCCATCCTATTCCTCCTCATTCCCATCCCCAACACTACTGCGGCATCACCTCCTCCTACCTGTTCTGGATCCGGCGATGGTGGGGCTGATTCGGATTCGGGAGGACCTACTCTGCAGCGCCACTTCTCATCCTCCTCCAATAACGATGGCCAAGGGAAATACAAAAAGTCCCAACATCGACAGCTGTGGTAAGTATC…
Rice_newGene_520	--	--	Molecular Function: protein serine/threonine kinase activity (GO:0004674);; Molecular Function: protein tyrosine kinase activity (GO:0004713);; Molecular Function: ATP binding (GO:0005524);; Biological Process: protein phosphorylation (GO:0006468);; Cellular Component: plastid (GO:0009536);; Cellular Component: cytoplasmic membrane-bounded vesicle (GO:0016023);; Biological Process: recognition of…	--	--	putative S-receptor kinase homolog 2 precursor [Oryza sativa Japonica Group]	CCCCCACCTCAGCGAGTTCACCGGCGGTGAGCTCCGCCGCCTCCGGTGTCCCCCCACTCCGCCACCTCTGCAACGAACTCTCCTCGTCGGTGGCCTCTCCCCTCTCCCCGCCGGCAGCCTCTCCCCTCTCCCCGTCGGCGCCTCTCCACTTTCGGCGGTGCAGAGCTCGGCGCTGGGCGGAGCGGCAACGGCGTCGACATCCTTTCCCCTCTCCCCTTTCACGGCCACGAGCTCCGGATCTGGCCTGGCGCTGGGCGGTGAGAGCGGAGGTCGATCTTGGCGGCGCAAATCGGGTCGACAAGCTCCCCTACAGTGGCACAGAGTGAGAGGTTGCAGCTGCCCGACTCGAGGCAGCGAAGGTGGAGATGGATCTCGGCGGCGCAAATTGAGTCGACGAGC…
Rice_newGene_521	--	--	Cellular Component: plastid (GO:0009536);;	--	--	Os02g0651500 [Oryza sativa Japonica Group]	CCCACCCCCACTCCCGCCGCCGCTCACAACCACGTGCGCACAGAAAACACATCGCGTTTTTTCTTTCTCCCATCTACCGATCCCTAATTCCCCATTCCTCTCTTTTCTCTGAATAGAAGTCCGATTGGTGAGGCGAGGCGACGCCAGGGAGCCAGCGAGGCAGCGACGTGCCTCCAGGCCGCGCGCCGCCGTCGCCGCCTCGAAGCTCCCTGCGCCGCCGTCGTAGGTTAGTAGCGTGCCGCTGCCGCTGCCGTGTGTGTGGAGCCGCCGTCGCATGTGATGTTTACTCTTTTGAACTCCAAAACATGTGAGCTTGTTATGTACTGCATGTGATGTGTTGCTATGATGCTATGCATGCACCGATGTACTGCTTAAGTTTATGTGATGAACTTGTTAAGT…
Rice_newGene_523	--	--	--	--	--	Os02g0661500 [Oryza sativa Japonica Group]	TGGCCTCCCCGTCGGCGATCGCCGCTCGCGTCGCCGCCGACGACACCAGGAGCTCCGCCTGCCCGCCGCGCGCCGCCGAGCGCAGGAGGAGGCGAGGTTGGAAGGCGGTCACTCTGGCGTGACGTTTCACTGCAATGGAGTACAGAGAGGTCAGGAGGAGCATTTGATGAATCAAGTAAAGGTGTACAGAAAAATAAGCCTACTGGTTCGGAACTTTTCATCTCTATTTCCATTTTGTTGTTATTAAGAGGTCAGGAGGAGGCTGGGTGGTGAGGTTGTACAATTTTCTTTATCTTTTTTTTCCCATTTCAATCGCACGCTAATAATTATTTGGGTTTAAATCATATATTCCAGTCACTATCAACTAATTAGAATTAAAAACAATTCTAGTGCTACATT…
Rice_newGene_524		CAGAGAGAATAGAGAGGAAATTAAAGAAGATCAGATTCATCACCACTAGTACTCCCAGCGATGCTTGCGGCTACTCCCAATACCAAATCCCCCTCAGATCTCCACACACACACAGAGACCAAGAAGCACAATCCCATCTAAACCTGATATTCTGATCTGCCCATCCCCCAACCCCAAGAATCCCTCACCCAAGGCCGGCTACAACCCTAGCTTGGAGCTTCACCTTAGGCTCTATAAATAGAGCACCCTGTAAAGGGTCACTACCTTATTACAGTGAGACTGTGGGAGTAGTAGTAGCTGCGGCTGTGGATGCACAGCTTGGGAGAAAAGCAGTACAGGTCATGTGGGCTTATCAAAGGGGCGCTTACTGAGAGTTCTTTGGCATTCTGTCCACCTCCT…
Rice_newGene_525	--	--	Cellular Component: mitochondrion (GO:0005739);; Molecular Function: zinc ion binding (GO:0008270);;	--	Proline-rich receptor-like protein kinase PERK1 GN=PERK1 OS=Arabidopsis thaliana (Mouse-ear cress) PE=2 SV=1	Os02g0682700 [Oryza sativa Japonica Group]	GGGACTGTTTCACATATAAAATAATAATAAATGGTGGGACCCACGTGGGCCCCACATGTCATATCTATCCTCTTCACCTTTCACCTTCCCCTTTACCCTTTCTCTCTCGTGTATGGCAGCGACGGCACGCGAGGCGGAGGAGGGAGGGGCGCGGGGGTGGTGGCCTGCCGGCGGCGGTCACCCCTGCCCTGGAGCGACACGGGGGTAAACTGGTTCTTGCCTGACACTTGTCTTGTCCGGGTGGCCACCGTGGGGCAGCCTGGTGCCATGAGAAGGATCACCGTTCACTACGTGAATTTGCCGCCGGTCGCCGGCGCCGGAGAAGCACACGTCGATGGCGCCGCGAATTATTCCGGCAAGCAGAGGAGCAGTGTGATGGAGCTCATCCATCGGTGGTCG…
Rice_newGene_526	--	--	Cellular Component: plastid (GO:0009536);; Cellular Component: cytoplasmic membrane-bounded vesicle (GO:0016023);;	--	--	Os08g0387050 [Oryza sativa Japonica Group]	AGCTCTCCGAGCTCCTTCTCTCTCCTGGCCATTACCGGCCACCACCATCATTGGCTGATCTCCCTCACCGGAGCAATACCGGCCAATAACTCGCGCCATCGAGCTTTCCTCGATGAGAGGATTCCATTTTTCCCCTTCCCCTCTTCCTCCACCTCTGAATCAAACCTCACCGAAGCTCTCTCTCTCCTCCCAGTTCACGACCTTGCATCCGCCGTTCCGGCCATTTCCCTCACTCCCTTTGCAGGCCACTGCCCTCCCTAGGTGTGCTGCACTCAGGAACACCATCGGCCGCCGGCGTCGTTGCCTTCCGGCCACTGGAGCTCTGGCGCCCCTCCTCTCCCTCCTGTCAGTTTGCTCGGCAGTAGAAGGAAGAGGAGGAGGAAGACGACGGGAGGAAGA…
Rice_newGene_527	--	--	Biological Process: cellular component organization (GO:0016043);; Molecular Function: transferase activity, transferring hexosyl groups (GO:0016758);; Biological Process: primary metabolic process (GO:0044238);; Biological Process: cellular macromolecule metabolic process (GO:0044260);; Biological Process: single-organism cellular process (GO:0044763);;	--	Probable beta-1,3-galactosyltransferase 6 GN=B3GALT6 OS=Arabidopsis thaliana (Mouse-ear cress) PE=2 SV=1	PREDICTED: probable beta-1,3-galactosyltransferase 2-like [Oryza brachyantha]	AATATCTTTGAATATTTTATCGATTACTCTGGATCATGTTGAAGGATATCTTGAATCGGCTGCAAAGACAATAATTTCGTGACGACTTTGTTCAGGTGGGGTGCAGAGTACTACATTAAAGTGGATGTTGATTTACATGTAAATTTATATGTGTGCGAAATGTTGCCCTCTGATCTAACATCATACCCCCCTTCTTTTAAGTCTTACTTTTCCTACTTAAATTTGACCTATTCAGACATTTCATTTGCATTGAATTTCTGCTAAGTATTTGGCATACAAATTGTACACTCAAAGTTGATAAAATCTCATGTTGTATTTTAGAGATGATGCTTCCGAAGCTAAATTTCAAACTCCATACACTTTAAAATTCTATCTCAGCTATAGTGAGGCTCTAAAAAC…
Rice_newGene_528	--	--	Cellular Component: plastid (GO:0009536);; Cellular Component: integral component of membrane (GO:0016021);;	--	--	Os02g0695300 [Oryza sativa Japonica Group]	CCTCAGAGGCGCACCGCGCAGGTGCGCTCGCCGCTCCGCTCCAATCCTCCCCCAAATCGCGTCGCGTCGCCGCTTCTGTCTCGTCTCCGCCACTCCCTCCGATCTCCCCGCTCCTCGTCTCCTCCTCCTATCGCTCTGCGGCGCAGCGGCAGGTGCCAGCGCCATCGCCCATCGGCCGCCCGGGCCCGACGCGGCAACAGCCGGGCCGGCGGCGGCCACGATTCTACCCCCGCCGCCCCTCATGGCAGCGACGGCGCGTCGGCGTCGGGTCCCTCTCCCTCCTGCTCGACGAGTCGACGGCTCTGCTCCAGCCTCCCTCTAGTGCCCTACTACCCTGCGCCCCTGCCCCTTGCCCCCGGCCGACCGGCCCCTGCTAGTGCATCGGCATAGGACCACCCA…
Rice_newGene_529	--	--	Molecular Function: RNA binding (GO:0003723);; Molecular Function: RNA-directed DNA polymerase activity (GO:0003964);; Cellular Component: mitochondrion (GO:0005739);; Cellular Component: endoplasmic reticulum membrane (GO:0005789);; Biological Process: RNA-dependent DNA replication (GO:0006278);; Biological Process: chloroplast organization (GO:0009658);; Cellular Component: cortical endoplasmic…	--	Putative ribonuclease H protein At1g65750 GN=At1g65750 OS=Arabidopsis thaliana (Mouse-ear cress) PE=3 SV=1	hypothetical protein [Oryza sativa Japonica Group]	NTGCGGGCCGACGAGTGGAGGGTTCTTGGCGCCGTCGAGCCGGTGTCCGTCGGCGCCGGCGTTCTCCCCGACGACGCCGCCGCCGAGGAGGGCGACCTGATGTACATGCGCGCGAGGTTCGAGCGGGTGGTCGGGTCGAGGGACTCGGAGGCGTTCTACATGATGAACCCTGACGGCAGCGGCGGCCCGGAGCTCAGCATCTACCTGCTCAGAGTCTGAGCATGGATCATACTATCATGGAGCAAAATCGAAAAGAAAAAATGAGAGAAGAAATCATCTTGATGTTTGCAATTAATTATGATGCAGCAGTGTTCCTAAATCCTTCACGCCAAGAAGTGCAAACCCTATTGGGAATCCAGGACAAATTCGGGGATGCCACGGGCCTGCAGGTAAACACAA…
Rice_newGene_530	--	--	--	--	--	Os02g0714700 [Oryza sativa Japonica Group]	CGCTGCGCTGCTCCCTCGCACGCGCGTGACCGCGCCGCCGCCGTTGCCTCGCCTCTCCTCGCAGCCTCTCTCTGCCTCTCCTCGTCGCCACTGAGCACTGGGTCTCGGTGCCGCCGCCGCCGTCCGCTTGTCCCGAGCCGCGTAGGCCGGAGGACGGGGGCGCACACCACCGGTCCCCGCCGCGGCGCCGCATCGGCACAGCCACAGACCACCGCCGAGCGAAGGCGTCCATCCGCCGCACCGCCACCGGTCGCCAGCTCCGGGAGCTCGGGAACCCCGTCTGACTGGCTCCCTCTCGCACTGTCGCCTGACCCTCATCCCCTGCCCGTCGCTGTCGACCGCCGTTCGCGGCTTCTCTACCCTCCGCGCCGCGGCTCCCGGCTGCCGTCTCCTGCTCCT…
Rice_newGene_531	--	--	Molecular Function: zinc ion binding (GO:0008270);; Biological Process: spermidine biosynthetic process (GO:0008295);; Cellular Component: membrane (GO:0016020);; Cellular Component: cytoplasmic membrane-bounded vesicle (GO:0016023);; Biological Process: ER-associated ubiquitin-dependent protein catabolic process (GO:0030433);;	--	ERAD-associated E3 ubiquitin-protein ligase HRD1 {ECO:0000305} OS=Oryza sativa subsp. japonica (Rice) PE=2 SV=1	PREDICTED: uncharacterized LOC100384282 isoform X1 [Zea mays]	AAACTTTCTCTTTCTTAACACATGCGTGGCACACGAGGAGCCGCCTCCAACTCCCAAGCCGACGGCGGCAATGGCGCGGCCGCGCGGGAGAGGCGAGGCGCGGCGGCGGCGGGTACTGGGCGAGGGAAGAGCCGATCTTCTTCGCCTACACGTGGACAGGATACGGCGTTCACATACTAAAGTGGTATAATCGCTTCGATCGAATCGTTTTTTCTAGGCTTGGAGCGCGTGGATTTGTAGTCTCCTCACTCAGTTGGGGCGCGTTCGCGTACATCCGTGTTGGTGTTCTCGAATCTGGAATGGAGGAGAGAGTGGAGGAAATTTGCAGCTAGGGTTCGTGTTTGGGATGCTAGTGTTTGGAATTTGCCAATATTCGGATTGATGGCCCGGCTCTCCGAC…
Rice_newGene_532	--	--	Molecular Function: protein kinase activity (GO:0004672);; Molecular Function: ATP binding (GO:0005524);; Biological Process: protein phosphorylation (GO:0006468);;	--	--	hypothetical protein [Oryza sativa Japonica Group]	CGCCACCATTCCTCTGCCTCCTCTCCTCTCGCTCCGCTCTCTCTCCTACCCAAGCGACGGCCGCCGCCGCGTGCCGTCCCCTCATCCTCTTCTTCCCGCAGTTGGCGACCCCCCCGCGCACTCCCTACTGCGAGCTGTTGCTGTCACCGCGCCGTCGTCCTGCCATCGCCATCCTCTCGCTCCCGCGCCGCATCCGCCAACGAGGAGGCCGGGACTGTCGGATCCGGTGACTCCGGCCTCCTCACCGGCAGATCCAGCCGCCCTGAAGCGAGGGGAAGCCAGGAGCCGCCTTCTACTCTTCTACCTCTATGCCCGGCACTGCCCCTCTCTCCCTCTCCCTCTCCCTCTCCATCCTGTTCATTTCCGGATCAGCGGATGCCTGCGATTAGGCGGCCACGG…
Rice_newGene_534	--	--	Molecular Function: protein serine/threonine kinase activity (GO:0004674);; Molecular Function: protein tyrosine kinase activity (GO:0004713);; Molecular Function: binding (GO:0005488);; Molecular Function: ATP binding (GO:0005524);; Cellular Component: plasma membrane (GO:0005886);; Biological Process: protein phosphorylation (GO:0006468);; Biological Process: signal transduction (GO:0007165);; …	--	Probably inactive leucine-rich repeat receptor-like protein kinase At3g28040 (Precursor) GN=At3g28040 OS=Arabidopsis thaliana (Mouse-ear cress) PE=2 SV=1	hypothetical protein [Oryza sativa Japonica Group]	TTTCTCCTCTCTCCCCATCTCCCTCTCCTCAACTCTCTCTCCCCTCTCCAGTCCCCCATGGCTTCTGAGCGCCCGCTGCCGCCGCCGACGTCGTTGCTGCTCCCGCCGACGCAGCCGGAGTCCGCCCATCCGCGCCGACTGCCTCGTTTTCTCCCTCGAGGCCAACCCCTTCCGCCGGGAGCCCGACCCATCGGCCGCGTCGCAGCGGGAGGTGGAGGAGTCCACCATGGCGCAGACGTTGGTGGGCACAAGACTAGCGTCGGCGTCAGCCTGCATCACCTCGAGCAGCTTCGCCGGGTCAAGGCCGTAGTCTGTCTCCGCTCCAGTGGGATCGACTGGATGTTGGCTGGATCGAATATAACATGTTCGTGTGGCTCAAACCTCAAAGGCTGAAGCCGA…
Rice_newGene_535	--	--	Cellular Component: mitochondrion (GO:0005739);;	--	--	unknown [Oryza sativa Indica Group]	GTCATACCTGCCTCCACTCCGCCGGAGACAGATGCGACGTGGGGGCACGGCTGTCTGCCCAGTCAGATGTGACTGGTGACAGGCCGGTCACAGACCGGTCATTCCTGTCCACCGCGCACCAGTCGCGCACGCCGCACGTCTGCCCCTACCGCATTGAATGCGGCATGGGGCAGTTGAGGCGCTGCGTTCATTAAAGGAGGCTCGGCTTGGGCTCCCTCCCCGCTCGCTCCCCCCGCCAGATGGCGGACAGGCGGGGGCCTCGGGGCAAAACGGCGCGAGGGCCCGAGGGGCATGACGTGGCACCCCGAGGCCTCGGGGCAAAATGGGCATGACATGGCACCCCGAGGCCCCCGGACCGCTCCTATGACCCGCGGGGTACGGGGGTAGAGCCATGCTGTA…
Rice_newGene_536		GGATGGACAGTTTCTACTGGGTTTGAGTAACTAATTCAGGCTGGTTGATGGATGTCCACACACAGATCAGTGGAAAAACTTCCTGAACTGCATGTTTTGCCTAAAGAAAACTAGTGCTGTGAGCCTGTGAGCGCTTTAATATCACAAGAATATATGCGACCGAGCACTTCGGATACCATACACCGTGCGGTACAGACGAAACCACGAAACCCTCTGAAGTTGAGGCCTCGTGAGCAAATAGGCGACTGCGTCCGGGTGCCGACGAGTTTTCATGAGTTCCGAGTACCACGGACACAAGAAGGAAAATGAATCACGGTGTGTCTTCGTTTCCTTTGGGCTTTGGCTGTCTTTCCCTGAGGAATCACTGTCTCTCCTATGTTGAAAGTACCACGGACACAA…
Rice_newGene_537	--	--	Cellular Component: mitochondrion (GO:0005739);;	--	Zinc finger CCCH domain-containing protein 43 GN=OSJNBa0077L03.22 OS=Oryza sativa subsp. japonica (Rice) PE=2 SV=1	hypothetical protein OsJ_08526 [Oryza sativa Japonica Group]	CGCCGATTTCTACCAATTTTGTGCCATATCGAATCTTCCCAAGCCAGCTTTTACCATTGCCCAAGAAAGTCCCAGTCAAACTGAATTCCAAACAACCGAGTCTGACTCTGATGGACATGCAATCCGATTGCACAACTTGACTCTTATGGCCACAGAAAAAGATACAACTCAGCCACCGTGTCCGCCTAGACCTCTGTTGCGTTTCCCTCACGTCCAACTTCCTCTCAGCAAATAGCCTGTCGCACCACGCTCATACACAAATTATGCACCTGCTTGCATCTAGCCTCCCATGCATTAGGGCCTGTTTCTTTCCGCTTAGGATTATTATAATCCAGCTTATTAGAAGTAAGCTGAAAGAAACAGGAAGATTATTTTTACAGCTTATTATAATCTAGATGA…
Rice_newGene_538	--	--	--	--	--	Os02g0780500 [Oryza sativa Japonica Group]	GGGGGAGGTGGCTTGGGAAACTGAGAAGGTTGAGCTGGGAAAAGTCGGAAAACCGACGAAAAACGAGAGTTTTCCTAAGAATACACAGCCGGCAATCTCCCCCCTTTCGTTCCCATCGCCGGCGCCACCAAGGGAGGGAGTCAGAGCTTCAGAGGGGAGGCGGTGCTTGGTATGGAAGCGGAAGTCGTGCTCAAGGGCACCTTCTCGCTGTCAGGCAACCGCCACTTGCTCGCCGATGTAGCTCGAGCACGGAGATGGAGCTCAAGTATGAGGTGACACAAGCGTAGATGAGCTCGAGCACGGGGGACCGTTGCTCCATCTGACCCAATGCCGGGATGGCGGCTCGATTTGGAAGGGAGTAGGAGCAGATGGCGGCCGGCTGGCTGATGTGGAGGAGAG…
Rice_newGene_539	--	--	--	--	Serine/arginine-rich splicing factor SR45 GN=F19K19.9 OS=Arabidopsis thaliana (Mouse-ear cress) PE=1 SV=1	Os02g0781900 [Oryza sativa Japonica Group]	GGCGACGTGAGGGGGAGGAGGTACGAGGCGTACACGAGGCGGAGGGATGAGCGGCTGCGGGAACGGGAAGGGTGGCGCGCGCGCATGGAGCGCAAGGAGGCCGAGGTCAGGGCGCTCTGGGCGCAGCTCGAGCGTCGCGCCGCCGGCTGTGCCACCGCCACCTTCACGGCGACGGACGACGACGGCGGCGGCGCGGCCGGAGTCCGAGAGAAAGCTGGGAAAGACGGCGAGAAGAGGAGAAGATCCGACGTGGCTGCTCCGGCGAGTAGGATCTCCGGCAAGAAGCACGCACGCACCAGGAGCTTCTCGTCCACCGCCACGAAGAGCAGCCTCCCCGACGCCGGGGCGCGGCGAGCGCTGTCGCAGGAGCCGCCGCCGCCGCCGACGTCAGAGCGACCC…
Rice_newGene_540	--	--	Molecular Function: zinc ion binding (GO:0008270);; Cellular Component: plastid (GO:0009536);;	--	--	Os02g0792000 [Oryza sativa Japonica Group]	CTCCTCCTCTCCGTCCCGGTCCCTTCCTCGTCGGAGGTCAAACGGCGGAGGGGATGGACGACATTGCCGGAGCCGGAGAAGAGCCAGCGGATGGACGACGAGGGCTGGACTGAGGAGGAAGAGGATGAGGTCCAGGTTAACGCCCTCGGCGGCTATCGCTGCTATTGCGGCCTTCTCCGGCGACATGAAGTCGAAGCCCACGCAATCCGTCGTTAGTGGGCACTCCAGTCTGAATGACCCCAGTTCGGCGGACGGCGGCTCGGCACGGTGCTTGCGCTTGTTCCGGTTGGCTGGCTGGCTGGTTACCTTCTCAAGTTCTCATGCACTGCCGCTGACCCCAACAGTGACGGCGCGCGGCTGCAGCGTCGCGAGACACTGGAAGATACTAGTGAGAGCAAA…
Rice_newGene_541	--	--	Cellular Component: membrane (GO:0016020);; Cellular Component: cell periphery (GO:0071944);;	--	Vegetative cell wall protein gp1 (Precursor) GN=GP1 OS=Chlamydomonas reinhardtii (Chlamydomonas smithii) PE=1 SV=1	Os01g0254800 [Oryza sativa Japonica Group]	CCCGCCCCTTCCCAACCGCGCGCCGCTCCCCAACCCTAATCTCTCCCTCTCACGCGGCGCCACCGCCGTCGTCGCCGCCCTCGCCTGCCGCTGCTCCGCCGTCGTCGCATCCGTCGTCTCGCCGCCACCGATCCCCGCGCCACCACCATCGCCGCCGCCCTCGACTGCCGCCACTCCGCCGTCACCCATCGTCGCATCCGTCGTCGCCGCCGCCCTCGACTGCCGCCGCTCCGCCGTCGTCGCCGCCACCCTCGACTGCCGCCGCTCCGCCTTCGTCGCATCCGTCGTCTCGCCGCCACCGATCCCCGCCGCCGGCTCGCCCTCAACCAATCCCCATCACCGTCGTCGCATCCGTCGTCGTCCAGGATTTACGTCACCGTTCCGTCACCGCACCCACAC…
Rice_newGene_542	--	--	Cellular Component: mitochondrion (GO:0005739);;	--	Probable monogalactosyldiacylglycerol synthase 3, chloroplastic (Precursor) OS=Oryza sativa subsp. japonica (Rice) PE=3 SV=2	hypothetical protein [Oryza sativa Japonica Group]	GTGGGCACCGCCGTGCAGCATCAACAGGGTGGGACGAAATGGGCCGGCGATGAGCCGCGGCTAGCTGGGCCGGCCCACCGCGATGAGGCTATATGCACAGGAGGAGGAGGAAGTGAGCCCCGCACCACCACCGCCGCCGCCATGGCGCTCCGCCGCATCAACCTCTGGAAGAATCCGCTCCTCCTCCCCCGGCCATTCTCCTCGTCCTCCTAACCCATCCCGACCGCTCCGCCGGCGTCCTCCATCGACGACATCCGTCGCCAGATCGAGTCCCTCGCCGCGAGGGGCGCCCCTCCTGGCTCCTCCGCCGCCTCCCGCTCCCCACCAGAACCCGGCGAGGGGGAGGGGCGCAACCCGGAGACCTCGCTCTTCCAGGAGATGCACGATCAGATCCCGATC…
Rice_newGene_543		CAGCAGTAACAAGATCTGGGGTTTGAGTAGTATGCATCAGCAACCCACATGCAGCTGTTTTCTTTTCCCTGCAGTGTGATCATACGTACAATTCAATCAGTGATTCAGTGCCACCTCAAAAAAGATGCAAGTGTGTAGTGTAGCACATTACAATAGACCACCTCTGACAGCAAGATCTGTACCATCTTCAGTAAAGGAAAATATAATCCAGAATGAAATGAAATTGGATCTGCCCAAGCAGTAAGAGGGGACCCTTGCCCACCCTCAACCGCGGGCCGCATTTATTTCTGAATTCAGAGGTGTCTGAAGTCATCTTTCTCCTTGATACGCAAACGAACTCCGCTGTTTTTAATCAAGAGAACAAGGTGGAGCTCTAGCTTGGAGTGTATTTGATCTCAT…
Rice_newGene_546	[O]	Posttranslational modification, protein turnover, chaperones	Biological Process: protein folding (GO:0006457);; Biological Process: response to stress (GO:0006950);; Cellular Component: cell part (GO:0044464);; Molecular Function: unfolded protein binding (GO:0051082);;	--	Chaperone protein dnaJ 3 (Precursor) GN=F26G5.60 OS=Arabidopsis thaliana (Mouse-ear cress) PE=1 SV=2	Os02g0128400 [Oryza sativa Japonica Group]	GGAAAAGTGTATGTTCATTTGTATTCTGATTGCAACTATGTCAAACGCATAGTAATACTGCATGATGTAACCTATTCTGATGCAATATTGGGTCATGGTGTAGTGTACTCACTTCAATATCTTATTTTCTAATTAACTCTGGCTGATTTTGTAGGTACTAAGTGATCCAGAAAAACGTGCAATCTATGACCGATATGGTGAAGAAGGCTTAAAGGGAATGCCTCCACCTGGTTCACAGAGCCGGACTTCCGCAGCTGCTGGCTCAAGTGGTCCTAGTAATTTCCGGTACAATCCGAGCGACCCTGATGATTTCTTTGCTGAGTTCATGGCAAGCAACAAACCTTACTCCTTCGACCAAGAACGAACGCGGTTCCAACCACGATCACAGTGGACAGCAGG…
Rice_newGene_547		CCGGCACATTCGACGATCTATACAATGGGGAAGGTGTCACAAAAGGACATCAAAAGGTTTGCTGAATCTAATCGAGTGAAAGGAGCAACACGATGAAAGTAACTTCTCCTCTGATATAATGGTTTTGTGTTAAGTCCAGGTATAGGATCACCAACAGTTTGTAAACCTCATATACTTCACCATGAGCTCACTGTTTAAACATCCAGAAGTATGGTAGCCTTGACACCTGCTGACATTGCTCATAGAGGGCCTAGTTTCTGAAGACTGCAGAGCCACAGGTACAGATAAAGGAGGTGCATGCCCCCTGAATATTCAATCAGTCAAGTGGCTGCTGATGACAGTGATCTGCAGCAAAAGAATTCCACATGATCAACTACTTTGGAGAAGGAAAATACCAAG…
Rice_newGene_549	--	--	Biological Process: macromolecule biosynthetic process (GO:0009059);; Cellular Component: cytoplasmic membrane-bounded vesicle (GO:0016023);; Molecular Function: transferase activity, transferring glycosyl groups (GO:0016757);; Cellular Component: integral component of endoplasmic reticulum membrane (GO:0030176);; Cellular Component: dolichol-phosphate-mannose synthase complex (GO:0033185);; Cell…	--	Formin-like protein 3 OS=Oryza sativa subsp. japonica (Rice) PE=2 SV=2	Os02g0140101 [Oryza sativa Japonica Group]	ACAGGAGAGGGGCGCCGATCTCCATCTGGCGAGCAGAGGAGGGGATCCTGAACGGTCAGGATCATCTCTGCTTAAAATCCAACGCTGAGGATCGTCTCCACCTCACACCTCTCAACCGCGCCCTCTTCTCCGCCCCCTCTCTCTCTCGCTCTCACGCGCCGCCGCCCCTCCCCAACCCCGACCTACGCCCAAACCCCCGTCTACCTTAATCTCTCCCTCTCACGCTGCGCCACCGCCGTCGACGCCGCCCTCGACTGCCGCCGCTCCGCCGTCGTCGCAACCGTCGTCTCGCCGCCACCTATCCCCGCCGCCGGCTCGCCCTCAACCGATCCCCATCGCCGTCGTCGCATCCGTCGCCCTCAACCGATCCGCCGTCGCATGCCGCATCATCGCCGTCGC…
Rice_newGene_551	--	--	Molecular Function: nucleotide binding (GO:0000166);; Biological Process: mitotic cell cycle (GO:0000278);; Biological Process: response to superoxide (GO:0000303);; Molecular Function: G-protein coupled receptor binding (GO:0001664);; Biological Process: G-protein coupled receptor signaling pathway, coupled to S1P second messenger (GO:0001789);; Molecular Function: GTPase activity (GO:0003924);;…	K04640|1e-22|osa:4338448|Os05g0333200	Guanine nucleotide-binding protein alpha-1 subunit OS=Oryza sativa subsp. japonica (Rice) PE=1 SV=2	heterotrimeric G protein, partial [Oryza alta]	GTTTGAGGTAACACGAAGGAAATCATCACTGAAACTAGGAAAAATAATCGGCAACCGATGGCAGGCCAAGCTTGATGCTCTAGAATAGAGGGAACACATTCTGTGCACAAAAGCTTCGCATGCACACAATTAACACACTTATGTCTATGATATTTGAGAAGAAAATACAAAAGGTAAAGGCTGCCCTTTATACCCATACAGAGTTTAAAAGGATTGTTAAGAAATTTGAAGAGCTGTACATCCGGAGCAGCAGGCCTGACTGTGTAGACCACGTGTTCAAAATCTACAGAACAACGGCCCTAGACCAGAAACTTGTAAAGAAGACATTCAAGTTGATTGATGAGAGCATGAGATGCTCCAGGGAAGGAACTTGATTCAGAGCTGAGACTGGGTTGTTGT…
Rice_newGene_552	--	--	Cellular Component: endosome (GO:0005768);; Cellular Component: Golgi apparatus (GO:0005794);; Cellular Component: trans-Golgi network (GO:0005802);; Biological Process: methylation-dependent chromatin silencing (GO:0006346);; Biological Process: protein glycosylation (GO:0006486);; Molecular Function: galactosyltransferase activity (GO:0008378);; Biological Process: pollen exine formation (GO:00…	--	Probable beta-1,3-galactosyltransferase 3 GN=B3GALT3 OS=Arabidopsis thaliana (Mouse-ear cress) PE=2 SV=1	hypothetical protein [Oryza sativa Japonica Group]	GCGAGCTCGATGGTTTGGCGGAGGGTGTTCATGGAGGAGGGTGTTGACAGAGCCCTAGCCTGCACTGCCACGGCGGGGCGGGAGGCAGGTGCAGCTGTCCTGTCCGAGGCGGAGATCCGGCAGCTCTACGTCGAGGTCAAGCGGGTGCTCCTATCGCAGCCCAAGTGCACAACCTCCTGCGCATCCACGCCCCCGTCAAGATCTGCGCGAAATATCTTGGAATATCTGTCGATTGCTCAGGATCATGTTGAAAGAATATCTGGAGTTGGTTGCAAAGACAATCATTTTTTGTGAAATCCTTGTCCAGGTTGGCTGCAGAGTGCTACATTAAAGTGGATGTTGATCTACATGTAAATAGAGCAACTCTTGGAAACATGCTAAGCATTGGTCGAAACCTCG…
Rice_newGene_553	[M]	Cell wall/membrane/envelope biogenesis	Molecular Function: protein serine/threonine phosphatase activity (GO:0004722);; Cellular Component: nucleus (GO:0005634);; Cellular Component: mitochondrion (GO:0005739);; Cellular Component: cytosol (GO:0005829);; Cellular Component: plasma membrane (GO:0005886);; Biological Process: membrane fusion (GO:0006944);; Biological Process: response to stress (GO:0006950);; Cellular Component: plastid…	--	Probable protein phosphatase 2C 33 OS=Oryza sativa subsp. japonica (Rice) PE=2 SV=1	hypothetical protein OsJ_05402 [Oryza sativa Japonica Group]	CTCCCTCTCCAGCGCCGCCACCGAGCGGCTCGCGCCGCCGCCGCCGCCGCCGCCACCCCTCGCGCCGCCATCTCCACCATCGCCGTCGCCGTCGCCTCGCCTCGTCACGGCCGCCTCCGCCATCGCCTCCGCCACCTCCACCATCGTCGTCGTCGTCGTCGTCGCCACCCCTCTCCCACCATCGTCTCCGCCATCGTTGTCGCCGTCGCCTCGCGCCACCACGGTCGCTGCCGCCTCCGACTTCCCCGTCGCCTCGCGTTGTCGTCGCCGTCGCCCGCCCCCGCCACCATCTCCGGCCCCCCAAACCCTAGCCGCCGCCGCCCGCTCGTTCCGACGGGGATTCGGAGGGGGTCGAAGGGAGGAAGAGGCGGTGGCGGTCGGCGAAGAGGACGACGATGG…
Rice_newGene_554	[S]	Function unknown	Molecular Function: nucleotide binding (GO:0000166);; Molecular Function: peptide receptor activity (GO:0001653);; Molecular Function: protein kinase activity (GO:0004672);; Molecular Function: transmembrane signaling receptor activity (GO:0004888);; Molecular Function: protein binding (GO:0005515);; Cellular Component: plasma membrane (GO:0005886);; Biological Process: cellular glucan metabolic …	--	Tyrosine-sulfated glycopeptide receptor 1 GN=PSYR1 OS=Arabidopsis thaliana (Mouse-ear cress) PE=2 SV=1	hypothetical protein OsJ_05440 [Oryza sativa Japonica Group]	AGCAAATTACCCACCGATTTACTTGGGTTTGTTGTTGTGCTACTACTGTGTTTAGCCTCTTCCACCGGCTCCTGCACAGATCAGGAGAAGAGCTTCCTCCTCCAGTTCCTCGCTGGCCTCTCGGAGGACGGTGGCCTCGCCGTGTCATGGCAGAATGACACGGATTGCTGCACATGGGAAGGGATCACCTGCGGCACAGATGCAACGATCACCGAAATTTCGCTGGCTTCTAAGGGCCTTGAAGGGCAAATCTCCCCATACCTTGCCAACCTCACTGGCCTTCTCCACCTGAACCTGTCACACAATTCGCTGTCCGGTGAACTTCCATTGGAGGAGTTGGTGTCGTCGAGCAGCATCGTCATCCTTGATGTCAGCTTCAATCACTTGAGTGGAGCTTTG…
Rice_newGene_557		TAAAATTCTATAGAATCAGGTTTTACAAATTCCATATTATACATGAGAACATGATCAATATGTGGTAGTCAGCCAAGGCTGAAAATTAATACAGTATAACATCAATTGAGTTATAAACATTTCCATTTTGTTGGTTTGTTATGCAGTACACGTGCATTCAGGATTCAGCAGCAAAAGAGTGAACCAACATGCGCCTTGTACCACGCTCCAGCAAAGCTAAGACAGGAACAGAATAAAGATCGATGGTCTCATGAACTCGACAATGTAAGGGCCGGAGACCACCAACTGTCCATCACCTACAATATTCCCCTGTTTTTGTGGGGTTCACCTAGCATACAAACTCTAGGATAGCGTTCTTTGAGACCTGAAATTTGAAATTGCTATATACTTTTGTACTTA…
Rice_newGene_558	--	--	Molecular Function: calcium-transporting ATPase activity (GO:0005388);; Molecular Function: calmodulin binding (GO:0005516);; Molecular Function: ATP binding (GO:0005524);; Biological Process: multicellular organismal development (GO:0007275);; Cellular Component: integral component of membrane (GO:0016021);; Molecular Function: metal ion binding (GO:0046872);; Biological Process: anatomical stru…	--	Calcium-transporting ATPase 9, plasma membrane-type GN=ACA9 OS=Arabidopsis thaliana (Mouse-ear cress) PE=2 SV=2	hypothetical protein OsJ_05593 [Oryza sativa Japonica Group]	AGCTTTGGCTTGTTTCTGTTGGTATTGGATTTGTGAGTTGGCCCCTGGCTTTTTCTGGAAAGTTCATACCGGTTCCCCGAACTGAATTGAAAACTTACATCTCAAGGTGTTTACCGGGAAAGAAAGATAACGAAGGATCAACTCCACCTCCACCTCCACCTCCACCTGTGTGATTGTGCATGTCCAAGTGACCAAAATTATCAGCTCTGAAATTAGTGGTGGTGCACATAGATGCTTGTATAATTTTGAAGGTTGACTTCTAACCATGCTACCTCTTAGGCTGACTGTATACTGAGGTTGAAGCCAATCCGACAGATGTTTCATCCTCTCTTACTCATGAATTGGGCCTGACGCCGATGTAAACAAAGATTAGGAACTTAGACATACACTTCACTAGTT…
Rice_newGene_559	--	--	Biological Process: phosphatidylinositol biosynthetic process (GO:0006661);; Cellular Component: cytoplasmic membrane-bounded vesicle (GO:0016023);;	--	--	hypothetical protein OsJ_33314 [Oryza sativa Japonica Group]	AGCTCATTTCAAAAAGAGTCAAAATGTTTGACGTCGTAGTACACCGGCCGATACCGTTTCCATCTTTACCCCTCAGTCGGCGGCGCGGAGAAGCAGGAGGAGCTCCTCCGCCGGCGGTCCTCCTGCCCCTGCCACGGCGAGGCCCTCCACGCATGGCGCTCAAGTCCGGCGCCGCCTCCCACGCGCATAGTCCCCTTCCGCCGACGAAGCGCCGCCGCGGCACCATGGCCGGAGGAGGAGCCATGCTGGCGGCGGCAGCGTGGGAGATCGCCGTCGTCTTCCGTCCTCCGGCCGCTCCTCGCCTTCGCCTTCGTCCTCTCCATCATCGCCCTCAGCTGATACATGGCGTGGAGGACGGTGCTGGTGCACGTCTCGTTGGTGCAGGAGATCGCCGGGCTT…
Rice_newGene_560		CCGATCCAGTCCAGCACGCGCGCCTCCTCGCCCTCGCGTTTCTTCTCGTTCGAGCGCTCGCCACAAGCGGCTCCACTTCTCCGCTGGTGCGGCGACGGCGACGGCGACGGCGACGGAGGCCCTTGCGCCGGAGAAGCCCATGCCGCATCTACGTCCGACAGCCTGCGACCAGGACAATGAGGAAGCCCTAACTCTGGGGTTGGGCCGTCCCTTGGTAGGGCCCCACCCTAACGGCCCAATGAGAGATACCCAAGCCCGCAGCAGCTGCAGCACCGTTCGCTCCGAGCGCGGCTGCGCGGGAGACGACGCGCTACGAGCGTGAGAAAACGAAGGGTTGGTTTGGTTTGTGGTCTAAATAGGCCTTACCAAATTTTACCAATGTTAAATTTTGGTAAGTTT…
Rice_newGene_561	[M]	Cell wall/membrane/envelope biogenesis	Biological Process: cellular process (GO:0009987);;	--	Proline-rich receptor-like protein kinase PERK9 GN=PERK9 OS=Arabidopsis thaliana (Mouse-ear cress) PE=2 SV=1	PREDICTED: vegetative cell wall protein gp1-like [Zea mays]	AGCTAACCCAAATGCCCTAACCTAACCCTAGCTGAGCAACTGAGCAACGAGACGGGCGACGGCGAGGCGGCGGGCGCTAAGTGCGGCGGCGGCGAGCGCGCGGCGTGTGGCGGCGGCAAGCCAGGCTGGGGTGGGCGGGCGGCTGCCGGCTGGCCGGCTGGGCGCAGCGGCACAGGGGCCCAGGGCAAGGGCGGCAGGATGCCAGGGCAGACGGCAGCACCGCAGCGGCCGAGCGGCGCGTCGCCGGCTCGAGCAACGGGCGGCGCTGGCGCGCCGCAGGCCCGCAGTGGACGGCTGGGCGCTCCGCGCTCGGCGCGACGGACGGCGTCACGGCGGGTGGCAACTGACGCCTGACAGCCTGCCGCCGAATCGGATTCTCAATAAATCATTATGTTTGTG…
Rice_newGene_562	--	--	--	--	--	hypothetical protein [Oryza sativa Japonica Group]	CCGGTGAATTGGGTCGGCAAACTCAATGGCAGCTGCTCGCCTTAGTGCTGGGTTGCAGACAATCCTAGTGATGTCCCTCTTACTACTGCAGATTATGCCATTTCTGCCATGTACGCTCGCCGCCGGAGGCAATTCTGCCGAGCTGCTGATCATGGCCGGCAGGGAGAAGCATGAAGGCCATCATCGTCTCTTAGCTCCAAGCAAATCAATACGGTCTCCTCGAACCCTACTCCATGAGAACTGGACCGGGCCGCAGCATAACCCTCCTAATCCACATCAACCAGGCAACTAATACCGTTGTTGGGTTCGTCGTTCGGTGAACATATGGTAGCAGATAAGCTGCAAGCCAGGTCTTTCTACTAGTTGTTTCACAACCTGGTTTTACTTTCTCCAGGTTTT…
Rice_newGene_564		GAATCTTTTAATTAGTTAAGATTAAAATTGAGTTTAAGATGTAAACGTAGTGGGGGCTTTGTGTAAAACTTCGGATCGCTACCAAATGTATCGACTCGAATCAAGGGGGCTTTGTGAAAATCGTATCAGAAGAGAAATCGTGGCCGTCGGATCATATGCGTTGCGAAGATCCCCCCTCTTCCGCGTCCCGGCGGCGCCGCCTCCGCGCCGCGCTCCCCTGAAACCTCCCCGCGGGACGCCGGCGCCTCTCCTCCTTCCCCCCACCCCTAGCCACGGATTCCATCGCCGCGGAGGACGAGGCGCGCTCATCGATCCGCCGCTCCCCGTCGACGACGAAGCGACAGCATCAAGGGTTCTAACCACCTCTTCCCCCGCCGTCGCCGTGAGCGCCTTTTTCTC…
Rice_newGene_567	--	--	Molecular Function: DNA binding (GO:0003677);; Molecular Function: transposase activity (GO:0004803);; Biological Process: transposition, DNA-mediated (GO:0006313);; Molecular Function: zinc ion binding (GO:0008270);;	--	--	Os02g0254833 [Oryza sativa Japonica Group]	CCCATAGCCGAGCTCCTCGAGCTCTCTCTCTCCTGCCAAGTCCGGCCGACGCCGCCATCGGTCGATCTCCTCCCCTATAGCTTCCCTCCTAGTTTCCTTGCACCATCGGCTTTGCCTCCCTCCGGCGAACCCATTTTTCCCGTTTCCCCCTTCTCCCCCACCCCATAGCAACCACCACAACACCTCCTTTGCAGCCGAAGAGAAGCTCTTCTACTTGCCGTTTCGGCCAACTTCCCCTCTCTCTCGGCCAGCCACCGACTTCCCCGGGTGCGCGTCGTCCGGGAACACAAGTCGCCGCCGACGTCGCCGATCCCCGGCCACTGGAGCCCCAGCGCCCCTTCTCTCTCTCTCTCTCTGTTGTTACACGGGAAGGAGAGGAGGAAGATGACGGGAGGAAGA…
Rice_newGene_568	--	--	--	--	--	Os09g0480300 [Oryza sativa Japonica Group]	CATCAGCTAGCTAATTCCCTTCTTCCTTCCTCCATTTGCTGCTAGCAGTGGCTATCTTCTCCCTCAAATCCCCACTCTAGTACTGTTGCTGCTGCCACCATGTTGCTCTCGGCGACCTCAATGCCCAGGCTACCAACAAGACCTGCCCTCCTAATCCTCCTCCTTGAGCTCTCCAACCCACAGCTCAAAGAAGTGGACTCCCATGGCTAGAATGGAGTCACGCATGGAGCTCTAAGCCCAGATGCCCTGACCAGTGCCCCATAGAGCTCGACATCACCGTGCAACCATCCCCTAGGTCCAGTTCTTCCCCAAACCGGCAGTCCTCCTTCCTACTCTCCCTGTCCTCCTCCTAGCCGAGCTGATGGTGGTGCTCTACGTCACCATTTTCAGGTTGATTGG…
Rice_newGene_569	--	--	Cellular Component: plasma membrane (GO:0005886);; Biological Process: lipid transport (GO:0006869);; Molecular Function: lipid binding (GO:0008289);; Cellular Component: cytoplasmic membrane-bounded vesicle (GO:0016023);; Cellular Component: anchored component of membrane (GO:0031225);; Biological Process: primary metabolic process (GO:0044238);; Biological Process: organic substance metabolic p…	--	Non-specific lipid transfer protein-like 1 (Precursor) GN=B1246D11.7 OS=Oryza sativa subsp. japonica (Rice) PE=1 SV=1	hypothetical protein [Oryza sativa Japonica Group]	GGGCGGGGCACGACAAAAATCGATCGGGGAGGCCAGCCGGCGGGGAGAAGCGCAGGGGGCGACAGCCGGGCCGCTGATGCCAGAGGAGCTGTGCGCGGCGGCAGACGGGAGATGGGAGAGGAGGGAGCGGCGGCCAGAGCTGCGGGCCGTCGTCAGACTGCGGGTAGACGATCACGGCGCTGGCGGGGTGCCTGACGTACATCACGCCGGGGAGCCCCAAGGCGAGACCGGCCAAGGACTGCTGTGCCGGCGTGAAGAGCACGCTGGGTAGCCCGGCCGCCGTCGCCTGCCTCTGCGGCGCGCTCGGCCTGGACTTCGGCATCAAGATCAACTACACCCGTGTCGCCGCCCTCCCTGCCGCCTGCGGCGGCAACTTCTCCGCCCTGAGCAAGTGCAACA…
Rice_newGene_570	--	--	--	--	CASP-like protein 4A2 OS=Oryza sativa subsp. japonica (Rice) PE=2 SV=2	hypothetical protein [Oryza sativa Japonica Group]	GCGAAGACTACGCGTCTATGCCTCACCCTCTCCACGCGCGGCTCACTCCTCCCGTCATGTACTGCCGCCGCCGCCTCAATCCACCGCTACCCCCGCCGGAGCTGACTTCTTCTCCAGCCGCCGCCGGAGCCGAGGTCGTCCCCTTCCGCCGCCGCCGCGGCGCACTCCACCGCTGCCCTCGCCGGATCCGAGGTCTTCCCCAGCCACCGCCGGAGACGTGGTCTTCCCATCCGCCGCGGCCAGCCGTGGCCGGAGTTGACGTCGTCCCGAGTCGCCGCCGGAGCCGAGTCGTCCCCAGCCACCACCGGAACCGTGGTCTTCCCCATCCGCCGCAGCCGCAAGAATCGCTCATTCACCCCACACCCGCACCCACGGCCACGCTGTGCTCTCCTCCACAAC…
Rice_newGene_571	--	--	Molecular Function: DNA binding (GO:0003677);; Molecular Function: RNA binding (GO:0003723);; Molecular Function: RNA-directed DNA polymerase activity (GO:0003964);; Molecular Function: aspartic-type endopeptidase activity (GO:0004190);; Cellular Component: mitochondrion (GO:0005739);; Biological Process: RNA-dependent DNA replication (GO:0006278);; Biological Process: DNA recombination (GO:00063…	--	Leucine-rich repeat extensin-like protein 5 (Precursor) GN=LRX5 OS=Arabidopsis thaliana (Mouse-ear cress) PE=2 SV=2	hypothetical protein [Oryza sativa Japonica Group]	GTCGCCCCTAACCTCCAGCCGGCCGGAGACAGAGCCCGATGCCGCCATTGCCGCCGCCTTCCCCCTCCAACTCCGGCCTCCTCTCTCGTGTATTTCCAAAATTAGTTGAGGCAAAATATCCCCCTTATCCTCCTCTATCTCTTCCCCCAAAAATCCGGTTTTATCCCTTTGAATTCGATGCGAATTTGGATTCGTTTTCGAGTTTATCTCTCCAAACCAAACTCTAGAAAATCCCGGCTTCGATTCTCTCGTTGTAGGATCGATATCTCTCTCCCATGGCTATAAATAGAGTTCCCTCCCTCTCCTCTTTCGGCCGCCACCTCTCCCTCTCTCCGCCGTCGCTTGTAGCGCCGTCGCCGCGTTCGTCTTCTCCGTCCACCGCCGGCAGCCGCTCCAGCC…
Rice_newGene_572	--	--	Molecular Function: asparagine synthase (glutamine-hydrolyzing) activity (GO:0004066);; Biological Process: asparagine biosynthetic process (GO:0006529);;	--	--	unknown [Zea mays]	TGCCGGTTCTAACCCTAACATATAAGGCTGATGCCGTGCCGCGCACTCTCCGGCGATGGCGCGGTGCGACGGCGCCCCACCCTGGTTCTCCTTCACGCGCAGCGAAGCCGCGACGGGCGAGCCTCGACCTCACGCGGCCCACGAGAGGCAGGCGCGAGGCCAGTCCAAGACAACGGCAAGGACGCCACCGAGCGGGCGGGCGAGCTGATGCCACGCGTGGCGACGACAGCAAGCTCGTCATACGGGTTTCACTTGATGAGGAAATGAGTTTATAGATGTGTAGAGAATCTGAAAAAGATATTTGGGAAGAGATGGCACGTTTTCCATTTCTTGATGAGAATGTGATCAAAACGACTTTATTGGAAATACCAGGTTCAGAGGTTGCTTAACTTGATGAAC…
Rice_newGene_573	--	--	Molecular Function: nucleic acid binding (GO:0003676);; Cellular Component: nucleus (GO:0005634);; Cellular Component: plasma membrane (GO:0005886);; Biological Process: response to salt stress (GO:0009651);; Biological Process: DNA integration (GO:0015074);; Cellular Component: cytoplasmic membrane-bounded vesicle (GO:0016023);; Molecular Function: hydrolase activity (GO:0016787);; Cellular Comp…	--	--	putative Endo-1,3;1,4-beta-D-glucanase precursor [Oryza sativa Japonica Group]	GTGGAGATATGCTCATGTGAAGATGCCATCCCCACGATCCGGCGGAGGCAGGATACACAGCTCTGGCTAGATCTACAGCAACCTCGCCACTGGCTTCCGGTGAGACCAGCTTCAGGAGAAGTCCCCATCCTATTTAAGGGCCAGCAATTTCTTGGAAGCACGACTTTCATCTGTCTAATTTGTGGCCATAAGAAACAGTCAAGAGGTACCCAATATATGCTGTGCTTAAGATGAGTAGCATACAACATTTGATTGAACATATCGACTAGTTAAAATGGCAACTGAGGCACACATTATTTTTGTTCTCCTACAAACAGATGTTTTAATATGCCATGCTAATGGTCGCTTCGGAACAAAAAGAGTTTGCATTTTGCACTTCATAAAGTACACTTTGTTTCA…
Rice_newGene_574	--	--	Molecular Function: protein kinase activity (GO:0004672);; Cellular Component: cell wall (GO:0005618);; Biological Process: protein phosphorylation (GO:0006468);; Biological Process: response to stress (GO:0006950);; Cellular Component: membrane (GO:0016020);; Biological Process: cellular component organization (GO:0016043);; Molecular Function: hydrolase activity (GO:0016787);; Cellular Componen…	--	Vegetative cell wall protein gp1 (Precursor) GN=GP1 OS=Chlamydomonas reinhardtii (Chlamydomonas smithii) PE=1 SV=1	hypothetical protein [Oryza sativa Japonica Group]	GACGGGGGAGGCAACTCAGAGCGGTGGCAGCAAGCGGGGATGGCAAAGAAGGAGCCGAGGACAGCGGCGGCGGGCGGGGACAGCGGCGAGGGAGTCGAGGACGGTGGCGATGGGCGGGGACAGGAGAGGCAAATCAAAGCGGTGGCGGGCAAGGACGGGGGAGGGAACTCGCGCGGAGCGGTAACGGCGAGCGGGAACGGCGGAGGGGGAGCTAAGGACGGCGGCAACGGGCGAGGACGACGGAGGCAGGCAAGGGACGACGGAGGGGGAGCCGAGGACGGCGGCGACGTGCAGGGATGGGAGAGGCAACTCGGAGTGGCGGTGGTGGCCGGCGACGATGACGAAGGCAACTTGGCATCGCGCCCATTTGCGTCAGTCGCTTCAGCCTCGTCATCTCCT…
Rice_newGene_575	--	--	Cellular Component: mitochondrion (GO:0005739);; Cellular Component: plastid (GO:0009536);;	--	--	hypothetical protein LOC_Os11g24680 [Oryza sativa Japonica Group]	CCGGAGGGAGTGTATTGATACTTTAACTCATCCGAATCCTTTGTTTTGGTCATCATATAAAGTGACCCAAATCTACATGCTAAAACCTTGGCTCTTGGCCCCCACGAAGGGCCAACGGACATCGCTCCAGAGTTCAGACTGACAAACAGAGCAGTATTGCACCCGTCCATAAACACAGGAGATTCTATCATGTCATTTAGGGGGTGTTTATATCCACGAGTGTAAAGTTTTAGCGTCTCACATCAGATATTATATAGGGCGTCGCATGAGGTGTTCGGGCACTAATATAAAAAACTAATTACAGAATCAGTCAGTAAACTGCGAGACGAATTTATTAATACTAATTAATCCATCATTAGCAAATATTTACTGTAGCACCATATTATCAAATCATGTCGC…
Rice_newGene_576	--	--	Cellular Component: mitochondrion (GO:0005739);;	--	--	Os02g0329600 [Oryza sativa Japonica Group]	CAGCCCCGCTGCCACGCCGGAGATTAGGTCATCCCCAGCCACCGCCGGAGCCGTGGTCTTCCCCGGAGCCGACGTCGTCCCCAGTTGCCGCTGGAGCCGAGTTCTTCCCCATCCGTGGTGGCCGCCGAAGTCCACCGCTGCCCCCGACGAAGTCGAGGTCTTCCCCAACCGCGGCCTGCCCCCGCCAGCGCTTGAATACACTCAACCGATCCAACATCCTCCACTTGCGCCGGCGAGAGCCTTCCTCCACTCCAGCGCCTCACCGTACACTCCACCGCAGCTCGGTCATCCTTAGTCGCACACCGATACACGAAGGCGAGGTCGGAGCCCCTGGTGCCGCCACGAGCGAGAGGCAATTCGCCGTTGCGGCCGCGCTCGTCGTGCAAATACCGGAACGCA…
Rice_newGene_578	--	--	Molecular Function: nucleic acid binding (GO:0003676);; Molecular Function: aspartic-type endopeptidase activity (GO:0004190);; Biological Process: proteolysis (GO:0006508);; Molecular Function: zinc ion binding (GO:0008270);; Biological Process: DNA integration (GO:0015074);;	--	--	hypothetical protein LOC_Os11g11840 [Oryza sativa Japonica Group]	CCCAGCGTGACTATTTCCCGGTCGATGGCAGATTCCGGCATGAAGCAGCGCGCCAGCCCGGCCTGCCTCTCGCTCACGATGCGGGAAGGCGGCAGCACGCTACCATCGAGCAGAGCGGAGCCCCGTGCCATGACGCCGGAAGAAGAGATGTTTGAGAGCGAGCGCGTGTGGCGAGGGTAGGGCACAGGAAACAAGGAGTTAGGGCGCAAGCGGCGAAGACAAGGGGAATAATGGCGAGAGGAAGGAAGCAAATCTCTTCCTCGGTGTCTTTATACCCTTGCCAACGCTGTGCCCGGCTCCTCGCTTCTCGCGCCCACTATCTCGCTCCCTCGTTTCTCGCGCCCACGCTTCCACTAATCCCATTCGCCCGCTTGCGGCGCATGAGGTGGATATGCGGCT…
Rice_newGene_579	--	--	--	--	Formin-like protein 3 OS=Oryza sativa subsp. japonica (Rice) PE=2 SV=2	hypothetical protein VOLCADRAFT_121694 [Volvox carteri f. nagariensis]	GGACGCGCCGCACTTGACCGGCCGCCGCTTCTCACACGCCAAGTGACGCCGCCTCCTCCTCGCACCATGCCGCCTTCGCACCAACAGCATCCTCCTTCTCCTCCTCCTCCTCCTCCTCCGTCCTCACGTCGCGCATCCGTCGCCGCCGATGGTCCTTGTGCCGAGCTGTTGGCTGCCGCCTCTCCTTCTCCCCGTTGCTCTGCCGTGCCGGTCAACCCGAAGCCTCGCGATGCGTGGTGACTGGTGAGGGGGTGGACCGTGCGCATTGGGCTGTGTCCGAATAGTTGATGGTCGCCTTCTCCTCCTCGTTGTCCTGCCGCGCCTGCAATGCTCGGTGGCACGAGTTGACACCATCCTCCCCAGCTCCCCGCCGTCACCACGCATCCCACCGCGTAGCCC…
Rice_newGene_581	--	--	Cellular Component: mitochondrion (GO:0005739);;	--	--	hypothetical protein OsJ_20664 [Oryza sativa Japonica Group]	GAAAATTCTAGTATTATTTAATATTCGATGGCCATATAATTAAACCCATGACTTATAGGTTATCTAAATCAAGTTTGGCCTCATATCCTGTAACTAAAATATGAATACTCATAGATGAATCGTTGACTTGCTTTTGAGAAATAATAACAGAGCTAGTGTGATTAGATCACCAATATGATATAGCTTATAGTCGATTGCCTATATTCAGTAAATGGTTCAATGTTAATATACTGTTGCACACACATACCCTTTTAGATAATCTACAAGTTGCATATATTAAACTAGGTAATAAATGAAGAACCAGTATATTAGCTAAATACTAGTGCTAGTTATAAATCTTGACCACACATAATTTTAGTTTAACCACAACTGAGGATTGTTCATTATAAAGTTATAAAG…
Rice_newGene_582	--	--	--	K13171|6e-06|ath:AT2G29210|splicing factor PWI domain-containing protein	--	hypothetical protein OsJ_21212 [Oryza sativa Japonica Group]	CCCGAAATCACGCCGCATCCTCTCTTCAGCCAACGTCGCCCACTCGCTCGTCACCGATTCCCCATCCACGATTTCTCTCCTCTCCCGCGCCGCCCCTCCGTCGTCGTCGCGTGAAGTCCTGGCCGATCCCCTCCGTCGTCGTCGCGTGAAGTCCTGGCCGATCCCCTCCGTCGTCGTCGCGTGAACTCCTCGCCGATCCCCCGCCTCCGTCGCGCCGTCACGCCGCCGATTCCCCCCTCCTCGTCTGGCGCGCCGCGGGGTTCAGTCGGCGCCGATCCCCATCCCCCAGGTGGCCGTCGCCGATCCTGCATCTCCTCTGTCCCGTCCTCGCCGATCCCCCGCCTCCGTCGCGCCGTCACGCCACCGATTCTCGCCTCTCCAAGACCGTTTGCTGGTGCA…
Rice_newGene_583	--	--	Molecular Function: DNA binding (GO:0003677);; Molecular Function: serine-type endopeptidase activity (GO:0004252);; Biological Process: DNA recombination (GO:0006310);; Biological Process: proteolysis (GO:0006508);; Molecular Function: zinc ion binding (GO:0008270);; Cellular Component: plastid (GO:0009536);; Biological Process: DNA integration (GO:0015074);;	--	--	hypothetical protein [Oryza sativa Japonica Group]	GATTGTAGCGCCGTCGCCGCGTCGTCTTCTCTGTCCACCGCCGGCAGCCGCTCCAGCCGCCTCGGTCGTCGACGACCTGCGCCGTCGCCTCTCCCGGGTTCGCAAGGAGGAGCTTCACACCGTCCACCACTTCCCCGAAGCCGAAGACAACCGGAAGCCATCGCCGACGTCAAGCCGATCTGCTTCGCCTTCATCCGCGCCGGGCCGTCGCCTCGGTCGTCCCCGACCTGTGCCGCCATCTCCCTCGGCATCGCAGCACCGAGAAGAAGCCCGTCCACCCCTCCGTTGCCGCTGCTCGTCGCCGGAAAGCCGCCGTCGTCATCGTCCCGACTTCGCCGCCGTTCGGAGCTCGTCGCCGGCCATCTCCCGTCGTCGTTCGTCGTCGTGCCGCCCCTCACT…
Rice_newGene_584	--	--	--	--	--	PREDICTED: uncharacterized protein LOC102701357 [Oryza brachyantha]	TTCTCTCAGAAACCTGAAAAAATCCCCACTCCAAGACCTAGCAGGTAGCAGCACCGCCTCCGCCTCCGCCTCATCTCCTCCCCAACCAGCAGCGCCGCCGCCGCTTCCTCTCCAAGCAGCGCCACCACCTCCTCCTGTCCGCTCCTCCATCTCCCCCACATCATCCACGATGTATTGCCCCCGGTGGTTCATCCATGTGGCCCATCCCACATGAATCCACCATCTCCACGCCCCCAAGGTGGTTCCTGCAGGGAGGTCGCATTTGGCTGCGATTCATCACCAAGAACACGACCTCATCACTCCTAGGGAGCCACCTGCATCTGTGCTCACCAGATCTGCTTCACCTGAGGTTCTGGGCACCGTCGTCCCTTCTTAAAGCTCAAGACGGCGTTTCTTTGT…
Rice_newGene_585	--	--	Cellular Component: plastid (GO:0009536);; Cellular Component: cell part (GO:0044464);;	--	Leucine-rich repeat extensin-like protein 3 (Precursor) GN=LRX3 OS=Arabidopsis thaliana (Mouse-ear cress) PE=1 SV=1	fibroin-like [Oryza sativa Japonica Group]	GCCGCAACCTCCTCCGCTCGCTCTGCAACCTCGCCCGCCTCCTGCGCTCGCGTGCGCCGTCGCCCACCTCCTCAGCTCGCACCGCAACCTCGCCCGCCTCTTGCGCTCGCGTGCGCCGTCGTCGCCGCAGCTCCCTCTCCTCTACTGTGCTGCCGCCGCCGCTCCCTCCCAATGACCCGCCGGATCTCCTAGTGAGGAGGCCGGGACCGCCGGATCCGGTGACCCCGGTCTCCTCGCCGGCGGATCCGGCGCCCAGACGCCCACCTCCTCCGCTCGCAAGCGCCGTCGCCGCCGCAGCTCCCTTCTCCTCTACCGTGCTGCCACCGCCGCTCCCTCTCTGCGGTGTCAAATATGGCTCGGGGACCATCTGATTCATCAATCTTGGCCTCCCCTCCAGTT…
Rice_newGene_586	--	--	--	--	--	hypothetical protein [Oryza sativa Indica Group]	GAAAGAACAAGCGCATAACGGACTGGCGGACGTACCACTGGCGCCACTGTCAGGATTGGTTGGATTACAAGCGGAACCGAGTTTTGGACGGCACTATGCACAACAAGCGCCAATTCGATGAGTACCTCCAATGGTTACGGAACAACTACTGCCTTTTCCTTCGACCGGCGTGGACGCAAGATGATATTGCAAACGAGCCATAGGTCGACAATGAGTACGACCGCCGAACCTGTACAGGATCCTCCATTGAGCACGGGCCAGTGCGTGATAGAGTGGCTAACGAACTCCTCAAAACAGTGAACGATGCTGGCGTGGCCCTTGGAGTTGCTCCCGAGTCCGAGGGGGAGAGTTCAACCCTGCGTAGCGCTCTTCATACACTTCGTGTGCGTTGTCGGAAGT…
Rice_newGene_587	--	--	Molecular Function: nucleic acid binding (GO:0003676);; Molecular Function: zinc ion binding (GO:0008270);; Biological Process: DNA integration (GO:0015074);; Molecular Function: hydrolase activity (GO:0016787);;	--	Endonuclease OS=Nicotiana tabacum (Common tobacco) PE=2 SV=1	Os10g0130700 [Oryza sativa Japonica Group]	GTCATATGCTCATTCTTGCAATAATCATCAAACCTCAGTTGAAGATGAAGGATCCAGAAGGAGAAGACGTTTGGCTTATACCCCAGCTGAGCTGCCTGTGGGAGTGGAGCTGAAGCCATCGCTAGACCGTTAATTCCGCTGCTGTTTTCTTTTCTTTGTAAGTATGTAACGTTATTATTAAGATGGATTTGTATATTAAATTGTCAGTTTGTGTACCTCGGCTGATTCCTGGACGAGGGTTTTATGCACAAATTAGTTCGGAAATTACTAGTGAATATCCGGGCGTGACAGCAAGCATGAAGCAGCGGCGGCAATCAAACAGTTCCAAGCCGGCGTCGAGTTGGAGTCCGGGCGAAAGCTGCGGGCTCTGAGGACGGGTTGCAGGGGTGGAATTCTGCA…
Rice_newGene_588		CCCCGACTTATGTCGTCTTCTCGTCTCCCTTCATCTCTCTCCCTCTCGCCGCTTCCTCCGCGACAGCAAGCCGTCACCGCCACTCCAAGCTGCGTCCCTCCCTCGTCGTCGCACTGTTCTAGTGGAGTTCTAGTCGGCGGTGTGCCTAAGTCCAAGCCTGGTGCCCTAGCAAGCTGAGGCTGGCGACGCCAAGGTGATGGCAGCGGCGGCGGTTATGGCGTGCGGTGAGCTTAGGCCGGCATGGCGCTCCCCGCCGGTTCTTCTCCTCTGTGCAGCAGAAGCCACGGTGGTGGCGAGCCTCGCTCTTGTGCAGCCAACAAAGCCAGGGGCGAGCCCCGTCCGGGAGGTGGAGATGAGCTAATACGGGACTGATGCTATGCGCGGTAGGCTCTGACGATC…
Rice_newGene_589	--	--	--	--	--	hypothetical protein [Oryza sativa Japonica Group]	CCCACCTAACCCACCTTCTTCCTCTTCTCTCTTTTTCTCGTTCTTCTTCTCTCCTTCACGCTCTCTCCCAGCGCCGCCGCTCACACCGCCGCTCCACCTCACGCCGCCCGCTGCTCCCTGCCTCCGGCAGCCGCCCCGCAGTCACCGCCGGCCAGAATCGATTCCGTGGCTCCCCACGAATCTAACCCCCAAGCTAAACCTAACTTCCAACCTCCTCAGCCCTAGATGCAGCCGGCGGCCAACTCCGGCGAGATAAGGACTCAAGAAAGTTTTCCTGACCTCCACTACTGCTGCGACCCCTACTCCTCTCTTCTACCTCTCTAATCCCTAATGTGTTGTACTGGTGTGGTGCTTCTTCCTTTCCTGCTAATGTGTAATGGTTTTGGTGCACTAGTGATA…
Rice_newGene_590	--	--	--	--	--	Os02g0498650 [Oryza sativa Japonica Group]	TGGCGGAGGGAGTGCTCGACGCGTGGAGCTGACGTGCCAACGCCGAGCTTCACCCTCAACTCCTCTCAGACGCGTCGCCCAGCCACACTCACCATCCCAGAGCCGACGAATCCGAGAGAGAAGGCCCTCTGCCTCTCCGCTGCTCTCATCTCCATCACAGGCCGCGGGAGAGACGACCGTCGACAGCCTCTCTGAGCCACGCCAATCGCCGGGAACGAAAGCCTCGCCGATGACGCCCTGAAGCACGCACCGGAGCGCCGCTGTTTCGTCATCATTGTCGCCTGGCCGAATCCATCTATCTCAAGCCAAGCCGCTGCGCCGTGAAGTTTGCCTCGACTTCCTCTTCAAGACGCCTCAAGAATCACCATCGGAGACACTAGGAGCACGGAGAACACGCCC…
Rice_newGene_591	--	--	Cellular Component: plastid (GO:0009536);;	--	--	hypothetical protein [Oryza sativa Japonica Group]	CCGATTTCCGTCGCTGCCAGGTCGTCTTCTCCACTGTCACCGATGTTCAGACCAATCCAAGCTGCGGGTCTAGCTTCAGCTAAAAGTCAAGCAATGTCTCCAATATTCTTCTCTCAAGGCATCGCATCGGATATTTCAAGAGAGCCTACGTTTTAGAGGCGCCATTCTCGGCACCGGCGAGAGAAGTCCTCGACGCCATTGCTAACCGCCAATCTCCGGGAACGCGACCACGTCAACTCGGAACGCCGTCGCGTTCTGGACACCGCCGCTTCGCCTTTGCTCGTCGCCCGGCTTCCACAGTCCACCATTGGTCAAGCCATCTCGCCATCATCTTCACCAGCACCCATTGACCAAGAATCCCGAAGGAATAGGCACGTGGTGAACCACGGTGGGAGATCT…
Rice_newGene_593	--	--	Molecular Function: zinc ion binding (GO:0008270);; Cellular Component: cytoplasmic membrane-bounded vesicle (GO:0016023);;	--	--	Os02g0528000 [Oryza sativa Japonica Group]	ATTAACATCAATATAAATGTAGGAAATGTTAAAATAACTTACATTATAAAACGGAGGAAATATGTAATTATCTAGATAAAAAAACGAGGAGAGGAGGAGGCGACGGCGATGGAGGGGAGCGCGCGGACACGGCACGGCGAAGCAGCTAGTCGCTGGGCTAAACGCATCAATCACACACGCAACGTGGACGGGCGCGTGCATGGGCACCACGACCCCGCGAGCGGGGCGGGCCGCGGCCGCGGGGGACGTCTGAAAGCGAGGTCCCACCTAGCAGCAGCAGCAGCTGCTAAGTTCATTAATTAAACTAACCCATCCATTGATCGATTATCAGTGGGCGTAATCATCAGTCTAAACCCCCCCCCCCCCCCTTAACAATTGAGGATTATTAGCCTCTCAAGT…
Rice_newGene_594	--	--	Molecular Function: nucleic acid binding (GO:0003676);; Molecular Function: zinc ion binding (GO:0008270);; Cellular Component: plastid (GO:0009536);;	--	--	Putative retroelement [Oryza sativa Japonica Group]	GCCTTCTCCTCCTCCCAGCTGCATCGCCACACCCCATTATCCATTCCTAAACTGAAGAAACCAAGAAGGAGAGCTCCATCTCCCTTTTCCATCTCAACCTCGCCGCCGGCCGTGAAGACGACGACCGCCTCCAGCGTCATTAAGCCGCGGTCGTTTCCTCTTCTCTTGCGTTCCATTATCACCTCTCCTCGCCGATTCCAGCCCTCTAAGTTTCATCCCATTTCATGCAGTGGTTTGGTGGGAACTCAAACCTCGACGATAATGCTCTGGAGCGCGCACTGGACGCCGCCATCGGGACATCGTCTTCGTTGCCGTCGAACCGGAGCAAGCCGAGCCGAGCCACCGCACCATCAACATCTCCTCGGTGTCCTCTCTTAAATCCCTCATGAACCCCAGCCA…
Rice_newGene_595	--	--	Cellular Component: mitochondrion (GO:0005739);; Biological Process: nitrogen compound metabolic process (GO:0006807);; Biological Process: organelle organization (GO:0006996);; Cellular Component: intracellular membrane-bounded organelle (GO:0043231);; Biological Process: primary metabolic process (GO:0044238);; Biological Process: cellular macromolecule metabolic process (GO:0044260);; Cellular…	--	Protein CHUP1, chloroplastic GN=CHUP1 OS=Arabidopsis thaliana (Mouse-ear cress) PE=1 SV=1	hypothetical protein OsJ_32616 [Oryza sativa Japonica Group]	GCCAACCAAAGCACCAATTCATGTATGCAGATCAACCAAAGATATCAGCTGCTCGGCGGCAGCGGTGGTGCCTCCAGGTCCTCCAGAGCAGCGGCAGCGGCAGCGCCACCGGCTAAGACTAGGCCAGCCCGTGGCCAAGGAGTCCTGTGAGAGCGAGCGGCAACAGCAAGGATGAGAAGAAATCGGAGTCGGAATCGGAGGCCCTGAGGCGGGAGGTGGATAGGCTACGACGGCGCAACGAGGAGCTGGAGCAGCAGCTCGCCCTCGCGCACCGCACGGTGGCTCAGCTCTGGCAGCAGCAGCAGCAGGTAGCAGCAGCCAAAAACTCCCAAGCGCCGAGTATTCCCCCAAAGCCAGCCCCAGCACCGCCGCCTCCTCTTCCTCCTACTAGTGCTACCG…
Rice_newGene_596	--	--	Cellular Component: plastid (GO:0009536);;	--	--	Rtac1 [Oryza sativa Japonica Group]	CTCTCTCTCTCCTGCCATGTCCGGCCGTCGCCGTCGTCGGTCGATCTCTTTCTCTATAGCTCCCCTATCAATTTCCTCGCACCTCCGGCTTTGCCTACCTCCGACAACTCCATTTTGCCCCTTTCCCCCTTCTCTTCCCCTTTGAATCAAGTCACCACCGTCTCCACCCATGCCGGCCGGAGGTGAGCCCTTACCGTCGCCGTTCCGGCCTTATCTCTCACTCCTTCTACCAGCCAACGGCCTCCCCAGGTGCGTGGTGCTAGGGAACACCACCCGCCGCCGGCGTCGCCGCCTTCCAGCCGCCGGAGCACCGGCGCCCCACCTCCCTCCCTCTTCTCTGTTGAACGGGAGGAAGAAGGAGAGAAGGAAAAAGAAGAAGAAAAAGAAAAGCCTGACAGA…
Rice_newGene_597		CCCCACGCTATTATGCGCAGCGCGCCTCCTCAATCCGCTAATCGCTCTCTCCTCCCGTCCGCACGCGCTAATCGCTCTGCCCCCGCACTACTCCTCGCGGCGCGCCTCCTCGCTCTGCGCCTCATCTCTTGTTCCCGCGGCCGCTGCCGCCGCCGCAGCATTCCACCACGGCCTGCCCCCGCCGGCGCCGTGTTGGTTCCCGCACGGGAAACCGGTGCCGACAGCCATCGTCGCCGCGTCAATCAAGGTGCCCAACGTCATTCTCTCTCTCCGTGATCACTCGGTTGGAGTTGGTGAAATGTCTCCCGATTAGCCCAGTTCGGCTGATTCGACTGGAATTATTTTGTTTATGTGCATGAGGAATTATGGAAGGTTCGATCTGATGATTCTGGACGCGCT…
Rice_newGene_598	--	--	Molecular Function: DNA binding (GO:0003677);; Biological Process: regulation of transcription, DNA-templated (GO:0006355);;	--	--	PREDICTED: COX assembly mitochondrial protein 2 homolog [Oryza brachyantha]	CCAAACCCCACAGCGCTTCACTCTTCTCTTCCGCTCCCCACCGCCTCCTGCCCACCCCCATCGCCGCCGCCGCGCCCGCCGCCCGCCGCTGCCACCGACGACATCGACGACGCGTAGTAGTTTAAGTTTTCCATCTATCTCTGGAAATGCATCCCCCTCTGACATTGCACAGGCATCCTATGTGCGCTGAGATTATCGAGGAGTTCCAAAAGTGCCATCTGGATCACCCTGTGAAGAAGTTCTTCGGAGAGTGTACAGACCTTAAAATCAAGCTAGATCGCTGTTTCCGACAAGAGAAAGCTTTGAAGAGGAAGGCTAACTTCGAAGAGAGCAAGAAATTCAAAGAACAGCTACTTGCCTACAAGAGGGAGATTGCAGAGACAAACCAGGAATGAGCTC…
Rice_newGene_599	--	--	Cellular Component: plastid (GO:0009536);;	--	--	hypothetical protein [Oryza sativa Japonica Group]	GCCCTCGGTCGCCGACGATCTCCATCCAGCTTCAGCCGCCGCCGGTCTCCATCCCGTCCTCAGCCGCCGCCGGTCTCCATCCCGCTTCAGCCGCCGCCACCGCTCTCCTTCCCGCTCTCCATCCCAGCCAGTCGCCGGCGCTCGCCATCTCTCCTTCCTCGCTTCGGATTCACCGGTTGCGGGAGAGGGCAAGGTCGAGGGCAACAGCCCGGACACCAAGAAGCAGGAGAGGCACAGGCGTGTGGGGTTGGCAAAAGTAAAGCTGAAGGAGTTGATATTACTCATGTGATAAAATCAGTTCGAGAATGGCGAATGAAATTAAAAGGAGGAGAGAAGAGGACGATGATATGATGCTTTTTGTTTTTCCTACGATGTATATGCTGTGCGGTACGACAAATA…
Rice_newGene_601	--	--	Cellular Component: vacuole (GO:0005773);; Biological Process: lipid metabolic process (GO:0006629);; Molecular Function: O-acyltransferase activity (GO:0008374);; Molecular Function: transferase activity (GO:0016740);;	--	Lecithin-cholesterol acyltransferase-like 1 OS=Oryza sativa subsp. japonica (Rice) PE=2 SV=1	hypothetical protein [Oryza sativa Japonica Group]	GATTGAGCAAAATAAACTAGATAGACCTAGGAGGCTAGGAACAACTCCAAAGAACGGATTTGCAAACTAATCAATGGTTCAAGAGAAAACACCCTCGAAAGTCAGTTGTGTTAGAAATATCAGTAAATCTGAACAAACCTAAAACTTAAGCAGACTTGAATGTAACAATAACCAATATCTCTACCCCTATGGACACCTTCGAAAACTGGACCGATATAATTTCAGATTCACAAAATTACTGTAGGAGTCTCGTTGTCGATGAATATATCGTCCACCACTAAAAAATAAATAGCCATAAATGTAAGCACCGGCCAATTTAATTAGTACCAACAATTTAGCAACCGACTGACTAATTCAGGTAAAAAAAATGTTGGTTTCTTAAAATGGAACCGAACTTGA…
Rice_newGene_602	--	--	Cellular Component: mitochondrion (GO:0005739);; Cellular Component: plastid (GO:0009536);;	--	Formin-like protein 4 (Precursor) GN=OSJNBb0078C13.8 OS=Oryza sativa subsp. japonica (Rice) PE=3 SV=1	hypothetical protein [Oryza sativa Japonica Group]	AAATTATGAGCAGGTATAGGCCACAAGGGTGAGTGATATTGAAAGCTGTGGCAATTAATCAAGGGCGCAAGCGGCGGCGGCGTCGAGGAGGGCGTCGGCGGCGCGCTCGGCCCCAAGGCGCAAGCGGCCGTGACTGGCGGCAGCGGCGCACGAGCGGGACGTCGGCAGCGCATGGGGCCCCATGGCGCAAGCGACCGTGACTGGCGGCGGCGGCGCGGGAGCGGGGCCTCGGCGGCGCACGGGGCCACAGGGCGGAAGCGGCGCCATGGGACGTCTCCTCTGCCTATGCCGCGCGCCTCCCGGAGGTCGTCGTCGGCGCCAAACTGCGAGTCAGACCCGAAGCTGTTGCTCCCATCGAGCCGGCGGAGGAGGAGGGCACGAACACCGGGTAGCCGAACG…
Rice_newGene_604	--	--	--	--	--	hypothetical protein OsJ_07468 [Oryza sativa Japonica Group]	CGAAAAGATAAGGCACGTGGTCTTTTTTCGTTGTTGTTTTTTGAACATGATGATGTGGTCATATGTGTTTACTTAAAAGCCGTGGGAATGGTTGAGAGGTAGCCATGCCACGTCATTGTTTATTCTAGAAAAGACCTTCTTTTGTGCTTAATCACACTTCAGTTTAGGTTAATATGATCCACTCGATCGTGGGATAAGATCAATCTGGCCATTAATGTGGCTGCTCTTCCTGAGCCATAGGATCGGCGAAACCATATTGGACGGGTCAGATCGTTTTTCGCGCAGATGAATAGAAGAAAACCCTAGCCGCACTCAGCCCAGCCCCGCCTCGCGCTCCTCGCCTTTCTTTCGCGAGAGTCAGAGACGGCGGCGGAAGCGTCGACGCCTCGGTTGCCCACC…
Rice_newGene_605		CCGCACCGGCCGGCCGGCCGCCGGCATGCATGCCGCGTCCGGGTGCTCTTATCATCGTATGCCCAGGGTACTCCTCGGGCTCGATCCGTGATCCTGCAAAATTTTTTGGGCGGTTGCCGTACGCGGCCGGATCTACAACGACGGTGAGTCGGTGACGCACGCACGCGCGTGTGTACTTGCTGCACGGATTCCCTCTTGCTTTGTACGAAGAGTCCTTTGATTTGTCCTGCTAATTTTGTTCGTCTTTTCCAAGGGATCCCAACTCCCAACTGCCTTTTCCTTTCTTGGGATTACAAAATACTAACTGTATTTACTGTGACATTGACTGATTTTGATTGGTTCCAAGAGATGGATCTTGGAAATAACCGACATAAAATTTGCATGGATCTACTGATTTCC…
Rice_newGene_606	[RTKL]	--	Biological Process: MAPK cascade (GO:0000165);; Biological Process: immune response-regulating signaling pathway (GO:0002764);; Molecular Function: protein serine/threonine kinase activity (GO:0004674);; Molecular Function: steroid binding (GO:0005496);; Molecular Function: ATP binding (GO:0005524);; Cellular Component: nucleus (GO:0005634);; Cellular Component: mitochondrion (GO:0005739);; Cellu…	--	Probable LRR receptor-like serine/threonine-protein kinase At3g47570 (Precursor) GN=At3g47570 OS=Arabidopsis thaliana (Mouse-ear cress) PE=2 SV=1	hypothetical protein OsI_15472 [Oryza sativa Indica Group]	CCCTGCTCATCCAATACAAATCATTTTCGAATTTATAATGCTTGCCACGCCCACGCGGGCACGCGTCGCTGCCTCCCACAAAGAACTGGGGCTTGGGCTTCTCCTGCCAGGTTCCTCCGCGCTCCACGCCCACCGGCCGGCGCGGCGGCGCGAGCCATCGTCGGAGGCCGGAGGCCGGAGGGTGAACGCCGCCCGTGACCGACCAGCCGCCACGCCGAAGGTATTACAGGGTTCCTAGATGGCTAGCTAGATCTCATCAGTTTTTACTCAATTCGTGATTAGCCGCTGCAGATTCTGGATTTGGATTAGGAAATTGTTCTTTTCCCTTTTTTGTTTGGTTGAAATTGTGCTGGGGGGTTTATGTAGAATAGCGGTGGCACTCCATCCATGTATAAGCTG…
Rice_newGene_608	[RTKL]	--	Molecular Function: guanylate cyclase activity (GO:0004383);; Molecular Function: protein serine/threonine kinase activity (GO:0004674);; Molecular Function: calcium ion binding (GO:0005509);; Molecular Function: ATP binding (GO:0005524);; Cellular Component: extracellular region (GO:0005576);; Cellular Component: mitochondrion (GO:0005739);; Cellular Component: plasma membrane (GO:0005886);; Bio…	--	Wall-associated receptor kinase 5 (Precursor) GN=WAK5 OS=Arabidopsis thaliana (Mouse-ear cress) PE=2 SV=1	putative wall-associated kinase [Oryza sativa Japonica Group]	GCTGATCGAAATACTAATCAATCAATTTCTCCATATGTTATATAGCGCTTGGGGAATCGCTCTTAATCTTGCATTTACTTATTAAGTCTGCAGACGGACGAGTACAAAGAGACGAGACAGACGTTGCCTCTGAATATAAAATCGATCGCACGCGCGTAGTTAACATACATCTCTGCACCCACAAAGCTAGGCAAGCTAGCCGATCGGCGCAAAGATGAGCTCGAGCTTATTAGTGGCCGCTTGCACCGTCTCTTTTGTGCTGCTGTGCTCGGCTGCTACGTCCCCAGCATCGGCTGCAGTCTATGGAGTTGGCGGAGGGCTCTTGTCTATCCCTTCTAATGATTCCCTGGCTCATTGCCCCTCTCGTTGCGGAAACGTTGGCATCGACTACCCCTTCGG…
Rice_newGene_609	[RTKL]	--	Molecular Function: nucleotide binding (GO:0000166);; Molecular Function: guanylate cyclase activity (GO:0004383);; Molecular Function: protein kinase activity (GO:0004672);; Molecular Function: protein serine/threonine kinase activity (GO:0004674);; Cellular Component: mitochondrion (GO:0005739);; Cellular Component: plasma membrane (GO:0005886);; Biological Process: cGMP biosynthetic process (G…	--	Wall-associated receptor kinase 5 (Precursor) GN=WAK5 OS=Arabidopsis thaliana (Mouse-ear cress) PE=2 SV=1	PREDICTED: wall-associated receptor kinase 5-like [Oryza brachyantha]	CGGGAAAAGAGACATTCTGATCGGTGGACGGGATTTGCAAGCGATATCAGGTCACAATACACGAGCAAGCTGCAAGCCAAGCTGGGGTCAAGGTTACGTTCCTCCAAACAGTAGCTAGCTAGCGTCGAGTACTCGTAACAGCAGCAACACAAGCAATGACACAAGCGGCCGGCATGTCGGTCCTGCTGATGTGCTTGCTGGGAGCCGCGCTGCCGCGGCCTGCAGCCACCGGAGTTGGCGACGGAGGGATCACGTACATCCCTTCCGCCGCCTACCTGCAGGCTCACTGCCCCTCCCGCTGCGGAGACGCCGAATTCTTCTACCCATTTGGCACATCGCCGGGCTGCTTCCGGCAAGGCTTCGGGCTCACCTGCGACAACACCACGGTTCCTCCGAGGC…
Rice_newGene_610	[RTKL]	--	Molecular Function: guanylate cyclase activity (GO:0004383);; Molecular Function: protein serine/threonine kinase activity (GO:0004674);; Molecular Function: calcium ion binding (GO:0005509);; Molecular Function: ATP binding (GO:0005524);; Cellular Component: extracellular region (GO:0005576);; Cellular Component: mitochondrion (GO:0005739);; Cellular Component: plasma membrane (GO:0005886);; Bio…	--	Wall-associated receptor kinase 5 (Precursor) GN=WAK5 OS=Arabidopsis thaliana (Mouse-ear cress) PE=2 SV=1	PREDICTED: LOW QUALITY PROTEIN: wall-associated receptor kinase-like 1-like [Oryza brachyantha]	GTGCTGGTGTGGTTGGCTGCTACGCCCGCAGCATCGGGTGCAGTCTATGGAGTTGGCGGAGGGCTCTTGTCTATCCCTTCGAATGACTCCCTCGCTCACTGCCCTTCCCGTTGCGGGAATGTAAACATCTCTTATCCATTCGGGATTGGACCTGGTTGCTTCCGGCAAGGCTTCCATGTCACCTGCGACAACACCACCCATCATCCCAAGCTCTTCCTGGGCAATAGTACAACCGAGATAACATACCTAAGTCAGTACAGTTTACAAGTCTCTATTGGCTTCAACGTTACCATGATTCCAGGTAGGAGTGCCTACACCATGTCCTGGGAGTCGCCTGCCAAGGGTTTCAACATTAGTTATGATAATTATTTGTTTGTTGTTGGCTGCGGGGTGGAGGTC…
Rice_newGene_611	--	--	Molecular Function: protein serine/threonine kinase activity (GO:0004674);; Molecular Function: protein tyrosine kinase activity (GO:0004713);; Molecular Function: ATP binding (GO:0005524);; Biological Process: protein phosphorylation (GO:0006468);; Cellular Component: plastid (GO:0009536);; Cellular Component: cytoplasmic membrane-bounded vesicle (GO:0016023);; Biological Process: recognition of…	--	--	putative S-receptor kinase homolog 2 precursor [Oryza sativa Japonica Group]	GAAGACCTCATGGCACTGCTTCCCCTCCCTTTCTCGCTCGCTCTCCTACGACGGCGCCGCTTCCCGACTTCCAGGCTCCAGCGGCGAGCAGCCGGCTGCGGATGCGCCCGCGCTGCTCCAGGAGGATCTGGATCACGCTGGCGTAGTCTCCGTGGCATCGGCGGCGGCGGCCGGGCGGTGGGAAGCTTCAGCTCCGGCCAGGTCGACGGCGCGCTCGCCGCCGGCTTCAGCGAAGACCACCAGGTATGCCCCGCCTCTACTCCCTAGGTAGGGTCTGCGCGGCGTCTGTAGGCTCTCGGACTGAATCGCATCCAGCTATCGAGTTTTGTCCCACATCGCCAGTTTTGAGAGCGAGCGACCTGTTTATGAACGCGGTTCGATTCTACTCCATCGCCTCCC…
Rice_newGene_613	--	--	Cellular Component: plastid (GO:0009536);;	--	Classical arabinogalactan protein 9 (Precursor) GN=AGP9 OS=Arabidopsis thaliana (Mouse-ear cress) PE=1 SV=2	hypothetical protein [Oryza sativa Japonica Group]	GCTAGTCCCAAGCCGAATGGTAGTGTGGGCTTTCGACCCGGCCGTTTCTCCGGGACGCGCAAAGGCCCACGCGATTCCCCACCGTCTCGCCACGCCACCTCTCCTCGCTCCGAACTCCGATGTCTCCACTAGCCAACGGCAGCGCCGCCCCCTCGCACGGCCGCACCACCCGCGCCTCCCCCACGCGCGCGCCCCTCCTCCACTGTTCCTGGCGCCGTCCCTCCGGAGGTCGGCTTGCCGGCGGCCACCCCGAGGCCTCCTCCTCCTACTCCGGTTCTTTCACGGAATGAACCTCTGAAAAAGATTTCGGCTGGTGGTGGTGGTTTATTTGGTAGCACCGGCGAGATTGCGGTAGTATTTCATATTCATTACCTGTGGCAATGTCCTGGAGAGATTGTG…
Rice_newGene_614		AGCATACTGCTGTGTCCAGGTAACCTTTTATTCCTCTGTCCTTTTCTAGTTCTGTCATATTTTATATCTTCAGTTATCATTAGTGACTCAGTAAATCTGCATCCACATATTTTATTTTGTATTCTGTATATGTCTCAACATGTCCATCCGGAGTATCTTTTCATATTTATGAACTGACATTTCTAATAATGTATGAATTACTATTTTGTCCTGTAGTCAAATTCACCTCTAGGCTCTAAGCTAACTACAGTTGGTGATGAAGTCACTAGCTCCTGCACCAATTTGTATAGTGACCTCGGTGTAAGTGTGTAGCATGATATCCACCGTGAGACCTTTCAAGAGACATGACTCTTCTTTTGACCATCTTCCTATTCCAAGTGCTTAACGTCTTTGACTTAA…
Rice_newGene_615	--	--	Cellular Component: mitochondrial respiratory chain complex I (GO:0005747);; Biological Process: mitochondrial electron transport, NADH to ubiquinone (GO:0006120);; Biological Process: ubiquitin-dependent protein catabolic process (GO:0006511);; Biological Process: response to oxidative stress (GO:0006979);; Molecular Function: NADH dehydrogenase (ubiquinone) activity (GO:0008137);; Molecular Fun…	K03943|8e-19|osa:4339271|Os05g0509200	NADH dehydrogenase [ubiquinone] flavoprotein 2, mitochondrial (Precursor) GN=At4g02580 OS=Arabidopsis thaliana (Mouse-ear cress) PE=2 SV=3	hypothetical protein [Oryza sativa Japonica Group]	CTATAAGCGAGAAAAAAATATAGTAGGGTCACAATCCTAGTCAGCGGGACGCGGGGGGCGGGGGCCGGGTGGAGCAGCGGGCGAGCGGCGGCAGCAGGCGGCGTGGACGCCGGTGAGGAGGAGGGGGGCGGCGAGCCACGCCCAGAGCGAGCCGACGGCCGCCGCCGCCGCCGGCGGGAGCCCCTCCGCTCCAAATGCCCCTGTATCTCTCTGTTCGTCGCGGAACTTTGCCGTCCTGATCTCTCCCTTGGGGGAAACATCTTGTTGCAGATCTCCTACGCCGCCGCGGGCTGCTCCTCCAGGCTATTCTCCACGGCGCTTAACTACCACCTCGATTCGCCGGAAAACAACTCCGACATGCCGTGGGAGTCCAAGGAGGCCAACATGAAGAAGGTGCTA…
Rice_newGene_616	--	--	--	--	--	hypothetical protein [Oryza sativa Japonica Group]	GCCGCCGGTGCGGAGATGCAGGAGCGAAGGGGCGTCGACGGCGGCGCTGTCCTCCCCGATCTCGACGGCGGCGCTGTTCTCCCCGATCCCGGCGTGTCAGTTTCGGGTCGCCGCGTGCGCCTCGCTTCCCCTCGCCGCCGTGATCAGCACCCCAGCGATGGGGAGTAATGGTGTGGGAGCTGCCGCTGCCGCTGCACTGCGTGGTAGAAACAAATCTGGGGTCAGAGCTGGCCTAGAGAGAGAGAGAGAGAGACCCAATGCATGATGGGGGAAGGAACCTTGTGATATGGAGATGCAGCATAGCATAGGGAAGGGCCGATGCACATGCCAATGCCACTGCCGATCAGTATCAGGGTTTATGGAGCAAAGAAGTAAAGCAATCAAGGCATGCATGCCTTG…
Rice_newGene_617		TCGTCTCATCAAGCACCTAGCTAAGCTACTACCCTCATCTCTTGTAATGTTCTGTGTGGACGCCAACAGACAACATCCGCAACCACCAGTACCTGTATATATATGCTAGTACTATCTCTAGTCCAGCAAGCATCATTCCATGTTCCTAGGTTAGTAGTTAGCCAGAGCCTGCGTTCGTTGGCAATTAGCCTCAAACCAAATCACCGCAAGCGAACACAGGATCGTGAAGCGTACACGTACATATGGAGCAGCATCACAGCAGATTAACCGAGGAGGCCGTCGTCGTCGTCGTAGCCAAACCCCACTCCACATGAGCAGATGAGCTAACGTACGTGCGTCCGCGCGGCGGAGCGTTGATGGCGGTGGTCACATGCATCCGGGCGCGCGCGTGTCGTTGGC…
Rice_newGene_618	--	--	--	--	Protein Brevis radix-like 2 OS=Oryza sativa subsp. japonica (Rice) PE=2 SV=1	Os02g0700700 [Oryza sativa Japonica Group]	GCGGATCAGACGGCCGCGAGCGAATCCGGGGATCTCCCCCCTCCCTCCCGCTCTGTTCCTGCCTCTGCTCCCCGCCCGTTTCCTCTCAATCCTTCCTTCTCCCTGCTTCTCTCCCTCGCGGAAAAAAAAAAAGAAAAGAAAAGGAAAAGATCTCCTCTTCGTCCTGTTTCTGTGGGCGTCGCTGCTCGGCAGCTCGTTCGCTAGCTACCACCCAAAAGGCGGCAGTCGATCGCCTGATAGCTCAGCCGCTCTCCTCTGTCGCTTCCGAGCTCTTGTGCCGCCGCGCGCCGGCGAGGATCTGTCGACCGAGAGAGGAGCCACCCGCCGTCCAAGAAGAGGAGGAAGAAGATCATCTTTGCGTCAGAAGGAGCAGTGACGAGATACCACTGTCCGCGTGGT…
Rice_newGene_619	[R]	General function prediction only	Biological Process: maltose metabolic process (GO:0000023);; Molecular Function: binding (GO:0005488);; Biological Process: cellular aromatic compound metabolic process (GO:0006725);; Cellular Component: chloroplast envelope (GO:0009941);; Molecular Function: hydrolase activity (GO:0016787);; Biological Process: starch biosynthetic process (GO:0019252);; Biological Process: cellular nitrogen comp…	--	Pheophytinase, chloroplastic (Precursor) GN=MAC12.25 OS=Arabidopsis thaliana (Mouse-ear cress) PE=1 SV=1	hypothetical protein OsJ_08082 [Oryza sativa Japonica Group]	CCCGGACGCTGCCACGGCTGCCCTATTGCCCGCCGCCCACACAAATTTCACTGCGGAAACCTATACAAAGCTTGGCGCTTGTCCCCAACGAATTACCAAGCTCTCTGCCTCTCGTCTTCTTCTCCAAGAATCCCGCCGCTGCCGCCACCGCTGCTGCTGCGCCGCCAATGTCGGTCGCGTGCGCGGCCGCCCTCCCGACCGCCTCCGCGCGCCGCCGCCACCGCGGCTCCCCGCAGACCGCCCTCGAAGGAGGAGGAGGCAAGCTGGTGATGATGCAGAGGAGGGACCTCGTGACCAAGGGGGTCACCCTCTCCGTCTGCTGCTCTATGCTCTCCTCCTCCAACAGCTCTGCCCAAGCATTGGAGAGGTTGCCGTTCAAGGCTGATGGATACAACTTCT…
Rice_newGene_620	--	--	Molecular Function: protein kinase activity (GO:0004672);; Molecular Function: binding (GO:0005488);; Cellular Component: plasma membrane (GO:0005886);; Biological Process: transcription, DNA-templated (GO:0006351);; Biological Process: protein phosphorylation (GO:0006468);; Cellular Component: plastid (GO:0009536);; Biological Process: plant-type cell wall organization (GO:0009664);; Cellular Co…	--	Ethylene-responsive transcription factor RAP2-10 OS=Arabidopsis thaliana (Mouse-ear cress) PE=2 SV=1	Os02g0712400 [Oryza sativa Japonica Group]	CTTCGACCCGTCCCCTCACAAACGGCCGTTTCCCTCCCGTCCTCTTTTCGGCGTGAGCCGTCTCCCCAGCTAGGAGCGCGTCTACTCCTTGGGAGACGCGGCTCTATGCAAGGAGCGCTCGCTTTTCGCGGAGAGCCGGCCCTCGCCCCTGCGAGGAGACCCGCTGCGAACTCCCGTCTCCTCACCGCTCCCCCCAAATCCCCTTCCTACCCTCGCCCCCTCGCCTCTCTCCCACGGCGGCGCCCACTCGTCGATCCGCTCCACCGGCCGCCATCGACCGGCGGGCGGGGAGGTCCGCGACGGCAGGGAGGAGCTCGGCGGCCTTGAAGAGAAGGAGGGCGAGCCAGTCGTCGGCGAGGCGGTGGACGAGGCGGCGCTGGGCGGAGGTGCCGGGGGCGG…
Rice_newGene_621	--	--	Molecular Function: isocitrate lyase activity (GO:0004451);; Biological Process: glyoxylate cycle (GO:0006097);; Biological Process: tricarboxylic acid cycle (GO:0006099);; Cellular Component: glyoxysome (GO:0009514);; Biological Process: seed dormancy process (GO:0010162);;	K01637|6e-14|osa:4343441|Os07g0529000	Isocitrate lyase {ECO:0000303|PubMed:15944756} OS=Oryza sativa subsp. japonica (Rice) PE=1 SV=1	hypothetical protein [Oryza sativa Japonica Group]	CTCCTTCCTCCTCTTCATCTCTCTCCCCTCTCCTCTCTCTCTCAAGGCGCCGGGGAGGTCCGGCGGCGGCGGCGGCCGGCGACGCGGCGGCGACGACGGGAGCGCTGGCCGGGGTGGGGGGAAACTCGGCAGGTCGCGGGCGGAGCAGAGGGGTGGCCGGAGCGGCAGGTCGTGAGCGGCGGAGGTGGCCGGAGGAGGAGGTCGCCGGCGAGACGGGGAGCTCGCGGATCCGGAGCTGACGCCCGCCGCCGCCGCCGCCGCAGCAGTAGCAGCGCTCGCCCGGGAAGGCGCCTCGTCGCGCACCAGGCCAACGGCGCCGCTAGTCTGTCAATGGCGACGAGATGAGATGAGAGGAGAGCGTGTATCAAACCATGCGACGACACTGTGTTGGCTTGTTTG…
Rice_newGene_622		CATAACCTCACAACGCAACATTTCAACCCCTGCAATTACTCAATCAACAGTTGCTCCCCCATTGAATAAGCTGCTCCTGCCTTGCCCCGTTGAGAGGAGGCATGTGCAGGGCACATGGTTGATCAGTATAGTGCACTGTCAAGGAAGCATCCTTTGGAACGGAGACCTGTCACTGTCTTCTTGTCAAGTCCAAAGTTTCTGCAGCGCCAGTGAGAGAGATTTGCTATACATCCACCGTCCATGTGAGGGAATACATGAAAGTGTAACGCTGAAGAGAAAAAAAAACTTAATTAACACGTCACATTCAAACATGCATAGCGTAGTGATAAAGAAGCCGGCAATAATTGTTCTTGGAGAGACTGTTCAAGAGAATAAACACACACATCAGTGTTTACCCAA…
Rice_newGene_623	--	--	--	--	--	hypothetical protein [Oryza sativa Japonica Group]	GGGTAACTAGCGATTGTAATCAAGCATCCAGAATCAATCTGCTGGTCAGTTCACAGACTAGTTACTGCCCTCCAGCCTTGCACAGCCACAGATAAAAACCATCAAATTCAGCTAAATTTATATCTGAATCGTAGGAGGTGATGGAACGCGGATCACCCGACATCTCCTGGCTGGCGGCGTTGGCGTCCTTGTTGGCGCGTTTCTGCAAGGGTTCCCGCGCCGAGGGTGACGACGGCGACGACGACGGACCGGCCGCCGCCGGCGACCACGGCGCGACGCCGCGGCAGATGGCTTCGGCTTCTGCCAAACACTTCTCCAGTGCTCACAAGATAAAGTTCTGCTAGAATCGTACTAACAGTTTTGTTTATTGAATCCTTTTTACCCTAATACAATAACTGC…
Rice_newGene_624		TTGGAAAGATGTTAATGTCTCTTGCTGTTGTAAGCTTGCGAATGGTCAAACCTATTATAATTCCAACCTAAGTCATTATTTTACTATCTGAATAGTGATCTATTAGTCGACGATGAGGTGTTACAGCCAAGAGGTTTGTATGTGTAAAGGGGTGTTGAGAATTTAAGAATCTACTCATCTCTAGATTATTATTTCTCTCTCCTTACCGTGCAAAGTGCTGCCAACCTAGGATTGTAATTCACACTATTAACTACCTTTGTCATGTAGGGACAATGTTTTGTGCCCATCTGTTCGTCGCTATTCTGAGGGTCCTTATTTTGTCAGCCCACCTGGTGTGTTCTTAGGCGCATCCCTTTCTTGGCTATTAACCATTTAACCTGCTCAGTCAGTTCTAGCTTC…
Rice_newGene_625		GTCAGAGTTCAACTTCATTTAGTTAGGACTTGCCACAAAGGATGGGAATTTTTGTTGTGTTTGGCTGTACCAATGACAGTATGAATAATGAGACATGTCTTTACAACGTTATACTTACACAAACACAAGACTTTTCTTCTCTAGAAAACATAAGACCAATTTGATAGTATATCAGAGGACCGGTTTGTTATGTATCCTTTCACTTCTTGGTACAGATTGCAAATGTAGTACTCTGCGTATTGGAGACCCAAGGAGTTCCGGTGACGCATTTGCTTTCGGCGTCTGGGCTTAGGCATGTCGCACCCTTTCTCTTCATCTGTCCGTAGTCCCGCCTCTTGTATGAAACGCCAAAATTTACTCGAAAATCTGCCAGAGACTTGTTTGCACCTAGTCTGTTCA…
Rice_newGene_626	--	--	Molecular Function: DNA binding (GO:0003677);; Cellular Component: mitochondrion (GO:0005739);;	--	Vegetative cell wall protein gp1 (Precursor) GN=GP1 OS=Chlamydomonas reinhardtii (Chlamydomonas smithii) PE=1 SV=1	hypothetical protein [Oryza sativa Japonica Group]	GCCACTCCGTCCGCCTGCCCCGCCGTCCATCCGCGCGACTGTCTCCGAGCTAGGTGGCGTCGTCACCCAGGCACGGTCGTTGTCACCTCGCATCCCGCCCCCGCCGCCGTCCCCATCCCCAAGCTCGTTCGGCACTGTCGCCACCGCCGTCCCCAACCTCCATCGCCACCATTCCCATCCCCAAGCTCGTTCAGCGCTGTTGCCATGCTCGCGCCCCATCGCCGCCGTCCCTGAGCTCGTCTGCCGCTGTCGTCGAGCTCGCATTCCGTTCCGCCGTTGCCGCCATGCCCGAGCTCGTGTCCGGTCGCCGCCGTAGTCACCCCCAAGCTCGCGTTCTGCTGCCGCCGTCGTCGCCCCAGAGCTCACGTTCCGCTGTCGCCGCCGTCGCCCCCGAGCTTT…
Rice_newGene_627	--	--	Molecular Function: RNA binding (GO:0003723);; Molecular Function: RNA-directed DNA polymerase activity (GO:0003964);; Cellular Component: mitochondrion (GO:0005739);; Biological Process: RNA-dependent DNA replication (GO:0006278);;	--	Putative ribonuclease H protein At1g65750 GN=At1g65750 OS=Arabidopsis thaliana (Mouse-ear cress) PE=3 SV=1	Os11g0573700 [Oryza sativa Japonica Group]	NGTTTTCTTTTTTGCTTTCATAGCTGGAGATGAACAAGGTGACGCGCCAGTGGAGGTAACCCATGGAGATGAACAAGGAGAGGGAGGAAATCCTAATTCCTCTGGTTCCATTGTTCTTGAACACGATGGTTCCCTCATCTGTACTTTTCAGGAGCAAAGATGCATCAGTGTAATAATTCGTGGATGGAGATGCACTGCACATCAAGTTGATGCACTGCACATCAAATTTCAGGAGCAAAGATGTCTTTGACGGGAGACTTTGCCTGATCAAATCTGTGTTATCTGCTTTGCCGGTACACTTCATGTCAGTCTTGCAGATGCCCAAGTGGGCGATCAAAGACATGGAGCGGAAATGCAGGGGTTTCCTTTGGAAAGGGCAGGAAGAAGTTCATGGGGGCC…
Rice_newGene_628	--	--	Cellular Component: mitochondrion (GO:0005739);;	--	--	Os10g0371200 [Oryza sativa Japonica Group]	CCCATCCGTAGTATGTGTAATAGTAATTTTCTTACTACCCCACCAAACCTAAACTACCGGTAATCTATTTACTCACCTATTATGCAATATGTATATTAGGATGCAACGGACCATCCCATCCTATTTTTCTGGATCTAGAGTCCATCCACTCCCATGCCGGTTTTCCCGGATCGACCAAGAGGGAGAGGGCACGGGAGAAGACTGGCGGTGGAAGTGTCCTCCAGCGGCGGGCGGCAGACGATGGGCGAAATCGGTTAACGACGGGTGAAATCGGTCGGAGGCGGCGATGGTCGCGGGTCGCCGACGTCCTTTGCGCCGAGCCATGGAGAGGATCTCTTGAGGAGGAGGGGGCGGTTGACGGCGGGATGCGGGGAGGAGCTTCCGGCTGCGTTGACCACA…
Rice_newGene_629	--	--	Molecular Function: nucleotide binding (GO:0000166);; Cellular Component: mitochondrion (GO:0005739);; Cellular Component: cytosol (GO:0005829);; Biological Process: response to sucrose (GO:0009744);; Biological Process: response to fructose (GO:0009750);; Biological Process: vegetative to reproductive phase transition of meristem (GO:0010228);; Biological Process: protein desumoylation (GO:00169…	K14157|0.0|sbi:SORBI_04g035220|hypothetical protein	Saccharopine dehydrogenase GN=F4I10.80 OS=Arabidopsis thaliana (Mouse-ear cress) PE=1 SV=1	lysine ketoglutarate reductase/saccharopine dehydrogenase [Oryza sativa Japonica Group]	GAGAGGACAAATTTGCCAACTGTTGCCACGCCCCCATACACGGCCACGCTGCAGCTTCATATTGCCGTCCCCGTCCTCCTCGTCGCCGTCGCCTCCACTCCGCCCAGAACCAACTCCTGTCCAGGTCCAGGTCCAGCGACGCCGCCTTCCTCTCCCATGGCGTCGTCGGCCCGGCGTCGCCATCCCACGGCCAGTGGCGCCGCCGCAGCCGCCGTGTCCAAATCGCGCGGTTCTTCTTCTTCCGCCTTCCTATTTTACTAGTACCTCCTTGGAAACTGGAAGCTGGAGCGCATCCGTTCCTCGAATCCCTCCGGCTGCGCCTCCACTCCGCCGCCTGCTACGATTCCGTCGTCGTCTCCGTTCCGCGGCGATCCGAGGAATTGTAAATAGCAGGTTCTT…
Rice_newGene_630	--	--	Cellular Component: nucleus (GO:0005634);;	--	--	hypothetical protein [Oryza sativa Japonica Group]	CGGCGATTTAGATGGTGGTTTTCGCTGACGTGGCACCTACGTGACTATTTAGACTCAGTCTTGGTAATAACGTGACGCTTACTTGGCAATTTGATTTATAAAATATTAAAAATTGGGAATCCACATATCAGTTAAAAAAATAGATTTAAAATGATGAGACCCACGTGTCATTCTCACCTTCCTCTTCTTCCTCCTCTCTCCCCCAACTCCCTGTATTCACTCTCTCTCCCCTCTCCTCTGTCCTCTCCGCCGGGTGACGCCGGGCGAGGAGGGGCGGCGCCGTTCTGCTGCGCATCGCGGGCGGAGCGGCCGACGGAGTGTTGCTGCCGCGCTCGCCGGCGACCTCGTCCTCTGCCTCCCTTTCTCCTCCCTCTGGGCAAGGGTGTTCTGAACGTGTAC…
Rice_newGene_631	--	--	Molecular Function: binding (GO:0005488);;	--	SAP-like protein BP-73 GN=OSJNBa0032G08.14 OS=Oryza sativa subsp. japonica (Rice) PE=1 SV=1	PREDICTED: SAP-like protein BP-73-like [Setaria italica]	CCGGAATCCCAAAACCCTCGCCAAAATCGCCGCCTCCGCCTATTCGCGCGGCGGCGGGGACGCAGCTGCGGAAGTGCGGGGGGGTCACCGCCTCGGCCGCCGGCGCGACGACCTCCACATCCTCGTCCATTGCCATGGTGTTTCTGGCTGAGCAATACACACCAACATCATAGATATTGCAGGTTCCCTCCAGAAGCTTGTTTCCTGGGTAAATCACCAATGCTGGGTTCAATGAATGCATCTTTGGTATGTTGTGCCAACCCAAGCAATAATAGGCCAAGGAATTCAGATATATCGAGGCAACAAAAAGATGGCCTGCTTTTTGGGGAAAAAAAAAAGCTTTACCAAGAAATATATATGACTGTGAGAACATTTATGATTTTGATTGTTATATAGTGT…
Rice_newGene_632	--	--	Cellular Component: plastid (GO:0009536);;	--	--	hypothetical protein [Oryza sativa Japonica Group]	CCTCGCTTCTTCCTCCTCGGCTCCTTCGGCAAGTCGCGAGCCGGGCAACCGCCGCTCCACATCAGTGCCGGACCTCGCCGATTCGTCAAGCGTCGCCCCTAGAAACCCTATCCCACAGCGCCTCCCTCACTTTACCTCTCCCGCGCATTCGCATCTCGCGAGCCGAGCGCCGCCGCCTCCTCCTCGCCCCCTTTCTTCCTTGCTGATGTGCTTGACCCGGCAGGCCAGTGGTCGAGCTTGGCGCAGCAATCGACTGGGATCGATGGCCGGGCGCCGGGGCTGGACTTCGATGTTAAGGCGCTCAATCCGCCGCCTAGTGGTCGATCCCATCCGTAGCCGTCAACATAGCCGCTGCCGCTACCTCTCTAATCTCTTGCCCCTCTCTCGGTCGTCATCCTC…
Rice_newGene_633	--	--	--	--	--	unnamed protein product [Oryza sativa Japonica Group]	CTCTCCTCATCTTGTCCTATGAATGTTCCCAGTCTTCCAGTATGCATGTGGTTTCGTCTTTTCTGGTACACAGGCAGGAATTAATGGACCAAGAAACATGATGATTATTCAGGTACACCATGATTTTATGACATAAATATCATTTCGATTGGAAGTTAGCTAGCTCTTCTTCCCTCTCTCGTGATGCAGGAGAGCTAGCTCAACGTCAGTTCCCTTGGCATCATCTGTACACTTGTTCTATATATAGAAGCTTAATTTCAAGGTATATATATTAATTAGAGACTAATTGACTAACTAAGCTGTCCCAGATGCTCAACATCATCGATCAGCTTTATCTATCATCTGCACGTATACGTGCACACTGACTTACATTTCAGTTAGCTAGCTTCATCCTCTCCC…
Rice_newGene_634		TCGTCTCTCTCTCTCTCTCTCTCACACATTAAATTGCGAGCAAAAAAGAAAGATTGCGGCCATGCTCTCCACAGGCTTTCTTGAACTGTGAACTCGTGTGTGCATGCTCCTCATATATTGTTCTAGATCCCATGCATGATGCATATCGATCGATCTGATCTGAATTAGGTCATCGATGCGCATCTGGATCCCCATCTTGTTGATAGTTCAAGAAAGTCCTTGGAAAACATGGTGCCCTCGATCTTAATTATATCTTACTTATATATCTACCTAGCTATATCTCCTGCCTGCTCTAATTCTTGGATCGATCGCGATGGAGATTAATTGATCTGTACATCGATCCATGCATATCAGATACTGCTCACCCGGCCGCCATCTGCGTGCAATTCGATCTAGCAG…
Rice_newGene_635		AAAAAAACCGATTCTAGCAAAAAAAAAACGAGAAACGTTAACTCCATCCAATCGTTTGTGGGCCATACTAATGAATACGGAGGGTAGTAGCAGTGGATATAGAGGGCAACGACCTCCCCCGTTTACACTCCCCCGTTTACACGCCCAAACCTTATCTCTTCCCAAGCCTCTCGCATCTCTCTCTCGTTCTCTCGCGGCGGCGTCCAGATATGGAACCTCGCCGATCCTCCTGCCCCTTCCACCCCTCGCCCCCTCCCTCCTGCAGTCCTGCTCCACCCCTCACTCTCCTCTAGCCGCGATTTTCTGCGTCCGATACGGGAGCTGGGATGTGGCGGCTGAGGCAAAGGTTTGCGGGGAGGCAGGTCCATTGAAGCCGACGGTGGCGTCGGATGGATGCAG…
Rice_newGene_636		CGTTTTTTTGCTTGTTTTTTTCGAAGGTTCTTTTTTGCTTTTTTTTCACCTGATAACAGTATATCATCTAGAATTGTACCTGCTAAAAGAAAATCATCACTCTTTTTTAATGTAAAGAAGAAAGCATCTTGATAGGGACAATGGAGAAATATAAATCGATTTTAACAGCACGTCGCAAAATTTTGCACAAGCATTCCCCTGCCTGATTAAAAATTGCTGTGCTGAATAATGAACAGTTTAATTTTTATAATAGTAGAGATAGAGATAGAGAAGAGATATAGATTAAAACCAAAACATAAAATTAAAACCGACTCAAACACGGATGACGAACCGCGGAAACATCTTCAATTTTTATAACCGACTCAAACACGGATGACGGACCGGTCCTTTTTTTTTGTT…
Rice_newGene_800	--	--	--	--	--	hypothetical protein [Oryza sativa Japonica Group]	CCAACCCCCCCCCCCCCCCTCTTCCTCGTGCTCCTCCGCGCATAGAAGCAGCCGGGTCAGACAGAGTGCCGACGCTGCATCGTGAGAAGACGGGCGACGGCTGAGACGCGGCGTGGACGCTTCTGCAAATGCCAGTGCTGGTCCTCACGCTGATAGCTAACGGCGGCTGCTGTGGTGCGTGCCGCGTGCGGGAGGGCAGGGTGAGGTGAGGATGGCGCGGCCACCAGGCTTCCAGAGCTGCGGCTGTGGCATCCGCTCCGGCAAGGCGGCGGCGCGACCAGCCGGCATGGCCCAAAGGGGCAGGCGTGCAGCGCAGGAAGAGCAGAGGCAGAGGCAGAGGCAGGGTGGGATGAATGGCACAACAGCAGTGCAGGCGTGCAGCACCAAGCGGCGACAGCA…
Rice_newGene_801	--	--	Cellular Component: cytoplasmic membrane-bounded vesicle (GO:0016023);;	--	--	hypothetical protein OsI_37549 [Oryza sativa Indica Group]	GCGGGGTTCTTCTGCTTGCTTCTTTTATCTATCTTGTTGGACTACGCACATAGTTAGATGGCTGAAATGGCATTTGGTTAGCTTTGTCTTGATCCCTTCTTTGTTAGAAAAGACATGTTTCTACACATCTATAGTGATTTATGTATGCGCACTATAGGTCTGTTCTGTAATTTTAATATTCTCACTGATATACTGACAGCTAGAACCTCTCTTTTTTTTCAGCAAATAATCAATCTGCAATGGGGGGTAGGGGGGTCAATGATGTGTTCAGCTATAACTTTGCTATTCACATATATACTACTTCTGTGAGCTACAAGTTTTGTTATCTACTAGTTTTTTTCATTTTCGTTAAATGCACTTAGTTTTGTCTACCTCTAACAATGTTTAGTTTTGTCCGCT…
Rice_newGene_802	--	--	--	--	--	Os05g0119300 [Oryza sativa Japonica Group]	TCCTTATCTACTAAGCATGTTCTGTAATAATTGAATTTATCAACTCTTGCCAGAAAAGGATGTTCTGTTTTGCAGTAGTTTTGTTAGCTAATTTAATTTCCTTTGTAGTTTTGTTAGCAACAGTGGATGCCTGCTCCTTGTCTTCCTGATCCTTTTCTTTTCCAGAGACTCTTGTCCAAATTTTTTTAACTCTCCTCTTTTGGATTTTGTGGAGCATGAGAACTAGAATTAAGATCCAGATTTTCTTTTCTGCTCAACCTGAATACATTTGTTCCTTATTTGCATCCTCTTCCCACAACCCATTTTGCCGAGGACTTTTTCTTTGTATTGTTCAGGGGGGATGTGGGTTACATGCACGTACAATTTTGTATAAAGAGTTTATTAGTTTAGTTTTATCTT…
Rice_newGene_804	--	--	Molecular Function: DNA binding (GO:0003677);; Molecular Function: transposase activity (GO:0004803);; Cellular Component: mitochondrion (GO:0005739);; Biological Process: transposition, DNA-mediated (GO:0006313);; Molecular Function: zinc ion binding (GO:0008270);;	--	Putative AC transposase OS=Zea mays (Maize) PE=2 SV=2	transposon protein, putative, Mutator sub-class [Oryza sativa Japonica Group]	TCGGGGCTTACAAAATTTTGATGTTAACAATCGAACACTAGATAAATACTTCCTAAAGTTAAAAGGAAAGTTACTAAATCTTGCCTAATTAATAAATAGAATTAAACTATCATGCCGTGGTCTTTACGATTCTTCCTTGAACTCGGTCTTTTCAGGATAAGTTTACAAGGATTACATACAAGTTGGTTTTAGCCGATTGCTACAAAGGTTTCACTGACATCAGAACACCAGCCGGTGTATGCTTAACCTTCGGATCAAACAATTATTCTATCATATCATTATTGACCGATTGGTTTCTATTGGATTATATCATTGTTTAATTACATTATCAGTTGATTGTCTATATACCATTATTTACTCAAGTGTCAAAATATACATTGAACATATAGCTGATTGATC…
Rice_newGene_805	--	--	--	--	--	expressed protein [Oryza sativa Japonica Group]	GCAAAATAAAACCAGCATACCAATTTGCGTACTAATACAGTAAACGTCAAGCAATGTACATGTACAGCTTCAGGACGCCACATGATTTGCACCATGTTTTGCTGACAACAATATTGAACCTGTTGCTCGCAGCAAAACCGAACCAAGGCAGCAGCACACGAGTGGAACCTGAGCCTAGGGCGGAGAGAATTAGTATGTCCGAATGTCGTTACTGCCGTCCTGTTGATTGTTTACAGAGACAATTGTCCCATGTTTAAGGGTCTCAGAACTTGTTTTGCCAGGACCAGACTGATCCATGTTGCCTGGCTTCATTTAAGATTGGACAATGTGACACGATGATAGCATAACCGATGCTTCATTAGCAGCATCTTATGGAGATTTGACAACCTGGAATTTCGC…
Rice_newGene_807	--	--	Cellular Component: plastid (GO:0009536);;	--	--	putative HGWP repeat containing protein [Oryza sativa Japonica Group]	GATATGGGAAGAATAATACTTGCCACAAGTTTTACAATGATATGTAGCCTCAAGTGAAATACACATAAGTAAAAAAGTAAGTTTCTCCCTTATCCTCTCAACGCCACTCATTCCTCACTAGTCACGCACCTCCCCCCTCCATCTCCGGCCGCTATGCCTCCCCCCTCCTCCGGCCGCAGCGCCTCCCCCTTCCTCCTCTGGTCACCGCGCCTTCGGGGTCGCCATCACCATCACTACCGCGCCAGAGACGGAAGGGAGGACGACATGACTGTCGTGAAGGAGGAGGTGGCGTCATCGGCGAAGACGGTGGAGCACGCCCTAGTGATCGACGCCTTCACTTGCCAAGAACCGATCTCCAATGACGGCTGCAAATGCGTGCCACCAACACATTGATGATGC…
Rice_newGene_808	--	--	Molecular Function: binding (GO:0005488);; Cellular Component: cell wall (GO:0005618);; Cellular Component: mitochondrion (GO:0005739);;	--	Leucine-rich repeat extensin-like protein 3 (Precursor) GN=LRX3 OS=Arabidopsis thaliana (Mouse-ear cress) PE=1 SV=1	hypothetical protein [Oryza sativa Japonica Group]	GTGCCGTCTCGCCCTTCTCCCCCCATCGCGCCGCATCCTCACCCTCCTCCTTCCTCGCGTGCGTCGTCGCCGCCGCAACTCCCTCCTCCTCCACTCCCTCAACCCCTCCACTCCCTCAACCATCTCGCCGTGCCGCCATCGCCGCCTCCACTCCCTCAACAAGCCATCTCGCCGTGACGCCATCGCCGCTCCCTCCCCGCCGGATCTCCCAGTGAGGAGACTAGGGCCGCCGGATCCGGTGATCCCATTCTCCTTGCCGGCGGATCCAGCGCCCTAGAGAGGAACGAGAGCCGCCGCCCTTTCTCCTCTTTCATCCCTGCCACGCCACTGCCTCCCAAGCCCTCTCCGACCATTTGATTCATCGGCCTTGGCCTCCCCCTCCAGTGGATCCGGTCGCCA…
Rice_newGene_809	--	--	--	--	Nucleolin 2 GN=OSJNBa0058K23.21 OS=Oryza sativa subsp. japonica (Rice) PE=2 SV=2	expressed protein [Oryza sativa Japonica Group]	CAGATTATAGATGTTGGTGGCAAAGAATTTAAATTTACATGGGCTTCTGAACGTGGTGAATTATGTGATATTTATGAAGAACGTCAGAGTGGAGAGGATGGAAATGGATTGCTTCTTGAATGTGGCTCTGCGTGGCGCAAGGTGAATGTGCAGCGTATTTTGGATGAATCAGCAAAGAACCTTGTGAAAATGCGCTCAGAGGAGGCTGAGCGTCTCTCAAAATCTCGAAAATCGATTGTGCTGGACCCTGCAAATCCATCTGTTAAGAGTCAGGCCAAGTCAATGGCTGCTGCTGCTGTTGAAGGTAATATGCGGAGGATGAACTGGAAGCAGAAGAAAGAATTTTACAAGAAGAATCCAGCTGCTGTTATTGCTCCAACCAAATCAGTTTCCAAAGTG…
Rice_newGene_810	--	--	Molecular Function: transporter activity (GO:0005215);; Cellular Component: Golgi apparatus (GO:0005794);; Cellular Component: plasma membrane (GO:0005886);; Biological Process: oligopeptide transport (GO:0006857);; Biological Process: lipid transport (GO:0006869);; Biological Process: intra-Golgi vesicle-mediated transport (GO:0006891);; Cellular Component: plasmodesma (GO:0009506);; Biological …	--	Protein NRT1/ PTR FAMILY 8.3 GN=F14H20.11 OS=Arabidopsis thaliana (Mouse-ear cress) PE=1 SV=1	hypothetical protein OsI_10666 [Oryza sativa Indica Group]	CTTTTTATTATAAAAACAGATTATATATGCCAATTGATGGACTTCTGCATTAAAGCAAGACTAACTGTTTGTATACACTGACAATTAAATGTCAGAATGTACTTAAAGAAAAGGAAAATCACATAATACAGTTTGAAATTTGAAACAATAAGGATATGTTCACAGCCATTGGCCAAGCCGAGTTCTTCTACAATCAGTCTCCAGATTGCATGAGAAGCTTGTGCTCCGCTTTCGCTCTTGTTACGGTGTCGCTTGGAAGCTATCTTAGTTCATTCATACTGACCCTGGTTTCATATTTGACAACTCGAAATGATAATCCAGGTTGGATCCCTGATAACTTGAATGAAGGCCATCTTGACCGCTTTTTCTGGCTCATAGCTGGCCTTAGTTTTCTGAATC…
Rice_newGene_811	--	--	--	--	--	hypothetical protein [Oryza sativa Japonica Group]	GCGGGAGGCAGCGGCGGAGACCGGCAATGCCGACGGGGCGACGGCGGCGGGCAGACGGCGGCACGAAGCCGACGGGGCGGAGTGGGGCAGCGGCGGGCGGACGCGCGCGCCAAGAGGGTTGGAGCGTGCGGTGCAAGAGCTGCCTGCGCCGGCTTCTGTAGTCGCTGCCAAATCCGAAGCTGCTCCTGACCAAGCTGACGATGATGATGATGCCCAAACTGACGACGAGGAGGAGACGTGCGGCAGGAGGACGCCGGCGCATAGCGGCGCGAAGCCAGCGGAGCGGGGCGGTGGCGGCGCGCGAAGCCAGCGGGGAGAGGGCAAGAGATGATAAAATTCACGAAATTTCATTAAATTCAACGAAGCGTGCGTGGAGGGTGGTGGCGCGCTGGAAGACGA…
Rice_newGene_812	[U]	Intracellular trafficking, secretion, and vesicular transport	Cellular Component: membrane (GO:0016020);; Cellular Component: cytoplasmic membrane-bounded vesicle (GO:0016023);; Biological Process: vesicle-mediated transport (GO:0016192);;	--	--	Os03g0209400 [Oryza sativa Japonica Group]	GAGTGGGTGTGCACTGAGCCATTGGATTATCTTGGACGGTGGATATTACTTGACTGCACGCTGATGCCTTCACGGTGTGAAGGCAGAGGATCCTAATCGGGAGCAAAGGGCCCCGTATCCTGTGAAACTTCTTTCTTCCCCGCAGACCGCAACGACCGAAAACGCCGCTACGCTACCACGGGCGCGCTCCCCTGCTCTTCGCCGTCGCCGCCTCCGCCGCCGCGGGCTCGCATCGCCGCCCGTCCCCAGTAGCACGGTTTTTGTTCTGCTCTTCACTGGTGTGGTTGCTACTCTTTGCTCAACAATATGGTTTCCTTCGAGATGAATGACCTCAAGAAGATTGGGCTAGGCTTGACAGGCTTTGGAGTATTCTTCTCATTCCTGGGAATCATTTTCTTC…
Rice_newGene_813	--	--	Biological Process: microtubule cytoskeleton organization (GO:0000226);; Biological Process: respiratory burst involved in defense response (GO:0002679);; Molecular Function: protein kinase activity (GO:0004672);; Molecular Function: ATP binding (GO:0005524);; Cellular Component: mitochondrion (GO:0005739);; Cellular Component: vacuolar membrane (GO:0005774);; Biological Process: acetyl-CoA metab…	--	Probable inactive receptor kinase At1g48480 (Precursor) GN=RKL1 OS=Arabidopsis thaliana (Mouse-ear cress) PE=2 SV=1	Os03g0223000 [Oryza sativa Japonica Group]	GTGAAACAAAGACTTTGCTCATGATTTTCAAAAATCAAATTATGGACTCCTCCTAGTTTCTTTTGTCCTGATGGTCCCACATCCAGCCTTACTTAACCTTTAAAGACAGAGGCACCTGCTGCCAAGCTGCCTTTTGCACCTGCAGGAGCTTTGGATATAAAAAAAAAGGAGCAAAAGGAGAGAATTCTCCAACTAGGCTCCAGGAGTGTGTGTGCCTCCATGACAGTGCTCGCTCTCCCTGAGCCGAGAGAGTAAAGGCTCTCTCCTTCACACACCTACCGCCTACTCTCCCACTCTTCTTCCCACCCCACTCGTGTGCGCGCCACTGCCGCCGGCGATGGCGCCAATGCCGGCGCCGGCCGTGGCTCTGGCGGTTCTGGTGCTCCTCTCCGCCGTTCC…
Rice_newGene_814	--	--	Cellular Component: mitochondrion (GO:0005739);;	--	--	unnamed protein product [Oryza sativa Japonica Group]	ACCACCCACCGTAGCCAAGCAATCCTAGCCGCTTTCCCCATCTCCTCCCAGATCTAGAATTTCGCCACCCCGAATCCCTTCCATGGTTTCAGATCTTGGATGGACTTGCTCATCCTTCGACGGCCATGGATCTATAGGCGGAAGCTGCTGCTGCTGCTCGTCCTCGCGTTCGGCGGGTCAGATATGGAGCCGATCTGACCTCCTAGAGGTCCGGTTGGGGCATGCTCCGTACGAGCTGGCGTGGATGAAGCGGCGGGGCGAGGGAGGAGGCTGGTCGTCGCCTGGATCCTCTCCATCGGGGCCTCGCGCGATGATGTCTCTTTGTATTGATAATTATTCGATGAACTTTCGATAATTATTAGATCTAAGAGATGTTGTTCGAGGGAGCCGTGTGCCGAG…
Rice_newGene_815	--	--	Cellular Component: mitochondrion (GO:0005739);; Cellular Component: plastid (GO:0009536);;	--	--	Os03g0228900 [Oryza sativa Japonica Group]	GCAGGTAATCACCCATGCATACCATATTTCTATACTAATATAAAAAGCAGGAGTTGTCTCCTTGCAATCCTACAGGTGAAATCATCCGAATCAATCTTTACCGTTCATCCACATCTCATCTAATCTCATCCGTCCGCTGTACACCGTAGCTCTATCTCCTCCACGCAAAACCCACCGGCGATTTTGCCCCCACGCGCTGACTCCGCCGTGAAAATCCCCACCGCGATGACTCTGCCTACTCTCTCCGTGCCTCGCTCCCCGCGCGCATCCTCCCTCATCCTCTCCTCGCGACGGCCCAGCGACGACGGACCGCCGGGCCAGGGCCGACGCGTCCCGCACCGCCAGGCCAGCGACGATGCACCATCGCAATGCCGGACCTCCCTCATCCTCGCAACGGAA…
Rice_newGene_816		GGGCTCACCTGATCCTTGTGGCAGTAAATATCCATGCGCGACAAGAACAAGTTCCAAACCGGTGAAGACGTATTGGTGAATATGGCGAGTTTCAGAGCCAGTTTTTGCTCCATCAATTGGAAGGTAGTATCTGACGGGAAAACACTGCCTTTTGTCCTAAAATGCACTGTTTGTCAGTGGTCCTGATCCCTGAACTTATCACATGCATCACATGCTACTGTAACAATCATTCACCCAATTATAAAGTGTTTGCGTGCCTTTGCTAA
Rice_newGene_817	--	--	Molecular Function: DNA binding (GO:0003677);; Molecular Function: transposase activity (GO:0004803);; Biological Process: transposition, DNA-mediated (GO:0006313);; Cellular Component: plastid (GO:0009536);; Biological Process: DNA integration (GO:0015074);;	--	--	hypothetical protein OsJ_10256 [Oryza sativa Japonica Group]	GCCAACTTTCAAATCTTTGTACAACATTGTGTATATAGATGAGAAATGATTTTATAGGACAAAGCCGGACGAAAATTATTACTTGTCACTTGATGAACTGAACCCTCGAAGAAATGTGAAGAGCAAAAATTTCATTGATAAGGTTATGTTTCTAGCAGCGAAAGCCCGTCCAAGGTTTGATGAGTATGGCGAATGTACATTTGATGGAAAAATTGGGATTTTTCCCTTCACTTACTGGGAGGCAGCCAAGAGGAGTAGTCGTAGTAGGGAGAGGGGAACCATGGAGCTCAAGGCCATGACATCTGTCACGAGGGACATTATCCGGAACTATCTCATTGAAAAGGTTTTGCCGGCCATCAAACATAAATGGCCTAATGAGGAACGAGGACTTCCAATATT…
Rice_newGene_818	--	--	--	--	--	hypothetical protein [Oryza sativa Japonica Group]	CCCATATCTCTTCGTCTTCGTCTGCAGGCGGCGGCGGGCGCTCAAGGGTCCAAGCGGCCGCGGCGGTGAGCGGGAGGAGAGGCAGCAACCCGGCGGTGGCTCGGCGGCAGCAGCGACGTAGACGAAAGAGGGAGCCACGAAGGACTCGAGGAAGGAGAAGAGCAAGACCAATTCGTCCTCCAAAGGCTCGCTGCCGCCGCCGTCCCCGACGCGACGACGAGGCCCACTGTGGTGGCCACGGTCGCCGCATTCCTTGAGTCCAACAGCTTCCCCCGCGTGCTCGCGACGCTCCAGTCTGAGGCCAAGCTCAAGTTTATGGCGCTATTGGCTCGTGCTGTGCCTTGCCATTTTGGGCACGCCGTGAAATGAGAGGATTTCACATGTTCGTAGGTTGATTCA…
Rice_newGene_819	--	--	Molecular Function: nucleotide binding (GO:0000166);; Molecular Function: protein kinase activity (GO:0004672);; Cellular Component: mitochondrion (GO:0005739);; Biological Process: cellular protein modification process (GO:0006464);; Biological Process: phosphate-containing compound metabolic process (GO:0006796);; Molecular Function: peptidase activity (GO:0008233);; Cellular Component: plastid…	--	--	retrotransposon protein, putative, Ty1-copia subclass, expressed [Oryza sativa Japonica Group]	ATTATATCTTAGAAAAATAATAAAAACCGCGGCCACATGTCAACTACACCAAAAAAAATAATAATTTAGAAATGGCAGGGCCCACGTGGGCCCACATGTCAACTACACAACAAAATAAATGTGGTGGGGCCCACATGGGACCCCATATGTCAGTCGGTAGGCTGTAGCAATTTCTTTCTCCTCTCCCTATCTTCCCCTATCAGCCATTGCCGCCGACGAAGAAGCTTCGCGTGGGTGGTAGAGCGGGCGCGGAGTGGGGGGCGGCGGTGGGCGGATGGCGGCGCGGCGGATCCTCGCGACCACGTACGGCTTCTTCTTGACAGCGCCGACGATGCGAAACCGGTCGCCGCCGACGCACCCCACCTCGTCGGCCGCCACACCGCCCCCCACTCCCCCGCC…
Rice_newGene_821	[Q]	Secondary metabolites biosynthesis, transport and catabolism	Biological Process: response to stress (GO:0006950);; Cellular Component: plastid (GO:0009536);; Biological Process: response to abiotic stimulus (GO:0009628);; Biological Process: terpenoid biosynthetic process (GO:0016114);; Molecular Function: oxidoreductase activity (GO:0016491);; Molecular Function: oxidoreductase activity, acting on single donors with incorporation of molecular oxygen, inco…	--	Carotenoid 9,10(9&apos;,10&apos;)-cleavage dioxygenase 1 GN=CCD1 OS=Pisum sativum (Garden pea) PE=2 SV=1	PREDICTED: carotenoid 9,10(9&apos;,10&apos;)-cleavage dioxygenase 1-like isoform X3 [Vitis vinifera]	CAACAATGGCGACCATAGTATCCATGCATATCTATGGCTTCTCTCTTCAACCACGCCTGTGCAGCACCGGAGGAAGGCCAGCCAAGATCACCAGGACTAAGCCTTTGGCGACTCATGATTCCTCTGCGCACAACCCACCTCGTTTCAAGGAGCTTCAGCAAGTATTGAAAACCAAACTTAGGGAGGCATCTGCTGCAGGAAGCAGTGCTTCCAAGAAATTGCTGGATGCGTTTGTGGACTCTATCTTCACATTCAGTCATCAATCTTTACGTCCCACCGAGAGTAATTTTGCACCAGTTGAAGAAATTGGTCAAATAACAAATATATTGCGGATAGAAGGGGCAATCCCGGAGGACTTTCCAGAGGGTGTATATATTAGAAATGGTCCAAACCCGCTCT…
Rice_newGene_822	--	--	--	--	Formin-like protein 5 GN=P0453E05.107 OS=Oryza sativa subsp. japonica (Rice) PE=2 SV=2	Os03g0338200 [Oryza sativa Japonica Group]	CGGATCTGATGGACTCCACCGCCCTCCTCACGTACGGTTGCCAAATCCACCCCCGACCCACCTCTCTCTCGCGCTCCCAGACCCGCGTCCTCTCTCCGTCCGCGGTCCGCCCGAAATTTCCTCCGACGGCGGCGCCTCCGCCCACGATCTCGCGCATCCTCCCCCTCTCGCCCTCCCAGGACCGCACCTCACCGCCGCCGCCGCTCGCGATAAGCCGTCGCTGCCGATTCCTCCCGATCCCTCAGCCCACCGCCGCCACCCGATCCCTCAACCCACCGCCGCCAGTGAGCCGTGCGCACCTTCTTCTCCGGCTGAGGCGTGCAGTCGCGCCGCCGTCCCTCCGCCTTGCTGATCTCCTCCGGCAACGCGCGGCCGCCTCAAGCACCACCCGCCGTCTCT…
Rice_newGene_823	--	--	Biological Process: transport (GO:0006810);;	--	--	Os03g0356652 [Oryza sativa Japonica Group]	NACTGCGAAGGCGATATGGCGGCAGCAGCAACGGCGGCCGACGCCGGCTCCGATCCCTCCGCGGCCCTCGCCGCCGCCGCCGCCACATCCACCTGCGCCCACTGCCAGCGAGAAATTCCATCGTCAAACATTGACTTACATTCGGCACACTGCGCACGTAACCTTCAAAAGTGTGAACACTGTGGAGAAATGGTGGCCAGAAAGCTTATGGACGAGCACTACAATGAAAGCCATGCTCCAGTATGTTCAAAACCTCATCATAAATCTTGAGTTTTGGGCTTTCAAAACATTATACCATACTTGTGATTTGCTTGGGATGCTTCCATTTCAGTGCTATCTGTTTATTTATCTTAGGACTCAGTTGAGCAATATGTTGGCACTTGACAGTTGACTGCACCA…
Rice_newGene_824	--	--	--	--	Pollen-specific leucine-rich repeat extensin-like protein 1 (Precursor) GN=PEX1 OS=Arabidopsis thaliana (Mouse-ear cress) PE=2 SV=1	hypothetical protein LOC_Os03g24150 [Oryza sativa Japonica Group]	GAAGACGACGACGACGACCGCGCCACCGTGGCCGCGCGCGATGGTGGATGGATAGGAATTGTTCAGGGAGATCGAGGAACAGCGCGCGCTGCCCCCGCGTCGGGCTACACGCGGCGGCGGACGGCGTGGGGCTCCTCTCTCGATCGCTTTCGCCGGCCGACCGGCCGGCTTGGCCCTTCTGCTCCTGCCCTGCCTCCCCACTAATTAATCCGCGTTCCCCCCTCCCTCTTAATTGATCCGTCGATTTCTCGTATATTGGTGTAAAAAAAGAGAAAAAGTAAAACAAGATGGAGGAGAACGGTGTCCTCGTCGTAGTCAACGACGGGCGTCCGCCGCTCACCAGCCATTGGAAACGCCACATCCGGTGGCCACGAGTTCGCCACCGCCGGATCTAGTGGC…
Rice_newGene_825	[P]	Inorganic ion transport and metabolism	Cellular Component: mitochondrion (GO:0005739);; Cellular Component: vacuolar membrane (GO:0005774);; Biological Process: cation transport (GO:0006812);; Molecular Function: cation transmembrane transporter activity (GO:0008324);; Molecular Function: efflux transmembrane transporter activity (GO:0015562);; Cellular Component: integral component of membrane (GO:0016021);; Biological Process: trans…	--	Metal tolerance protein 2 GN=OsJ_10821 OS=Oryza sativa subsp. japonica (Rice) PE=2 SV=1	uncharacterized protein LOC100277920 [Zea mays]	NCGTGGGAGCCGAGCGGCGGCGGCCAGCCGCACTGGCTCGTCCCCTCCCGCGGCCACGTGGGCCACTCCCACCACCACCACCACGGCGAGGAGGTGGGGGGCGAGGCGTCGGAGAGGATCTTCCGGCTGGGGCTCGCGGCCGACGTCGTCCTCACCGTCGGGAAGGCCGTCACCGGCTACCTCTCCGGCAGCACCGCGATCGCCGCCGACGCCGCTCACTCCCTCTCCGACATTGTGCTGAGCGGGGTGGCTCTGCTGTCGTACAAGGCGGCCAAGGCTCCCAGAGACAAGGAGCATCCGTATGGTCAGTCTCCCAATTCTCTTCTACTCTGTGATCCTCGTTTGTATACGGATGTGATTCTTGGCTATGGTGGCAGGACTGATACTTAGGTCATGGAA…
Rice_newGene_826	--	--	--	--	Formin-like protein 5 GN=P0453E05.107 OS=Oryza sativa subsp. japonica (Rice) PE=2 SV=2	conserved hypothetical protein [Ricinus communis]	GGCGCGCGCCCGCCTACGCCTACCCTGTTGCCCGTGTACCACGCGCGCCGCATTCGCGTCCCCGACGACGAGACGACAACCACCGCCGCCGCTACGCGCCCAAGCCGACACCCCAACGGCAACCGCTTCAGCCCTCGAATCCCGGCGGCCTGCACTGCACCCCGCGCCGGCCGCCTCAACGTTCCCTCGTCGAATCCAGGGGAACCCGCAGCGACATCCGCCCATCGGCCATGGTTTGGGTCCTCCGCCTTCGCCGGCGGCGCCCAGAGAGGAGAGGGTGCCAGATCTTTGCGGCAAAATCCATGGATGAGACGGCGGCGGCGGCGGGAGACGGGGAGAGGGGCCTACTGGCCTAGGGCAGAAGCGGAGCGGCATTTGTTTCCCCCGCCTCCGCCTCCC…
Rice_newGene_827	--	--	Molecular Function: DNA binding (GO:0003677);; Biological Process: DNA recombination (GO:0006310);; Molecular Function: zinc ion binding (GO:0008270);; Cellular Component: plastid (GO:0009536);; Molecular Function: hydrolase activity (GO:0016787);;	--	Endonuclease OS=Nicotiana tabacum (Common tobacco) PE=2 SV=1	retrotransposon protein, putative, Ty1-copia subclass [Oryza sativa Japonica Group]	CTTTTTCTCTGTCTGCTCTCCTCCTCCTCCCTCTCTTCTCTATCACCTCATCCTCTTCTTGTTAGATATCATGTGTATATCTGGATGTGTCCGGCTGGTTGATCCTATCCTTTAGCTGTTGAGATAGCGTTGTAATCCAGGTTAGTTGGAGATATATCAGCCGGACTATTCTCGTCTTGTAAACCACGATGCAGGTTGTTTGCATCATATATTAATACATGCGACGCACCCAAGAGGAGGTGACGATCGCTTCCTGTCCTCTGACTTTCTTCTTGGTATCAGAGCCTTCTCCTCTTTCAATCCAATCTACTCATGGCGAGCTCGTCCCAATCTCCAGCCGTTGGCTCTCTTGGAGGGATCACGGTCACGGAGAAACTAGGCAAGGGGAACTACCTGATC…
Rice_newGene_828	--	--	--	--	Lysine-rich arabinogalactan protein 19 (Precursor) GN=AGP19 OS=Arabidopsis thaliana (Mouse-ear cress) PE=2 SV=2	hypothetical protein OsJ_09078 [Oryza sativa Japonica Group]	GATTAGATACAACTAGAAATAGACGCGCGCTTCGCTGCACGTGGCGACTGTGTGAACTGTATTTTCATGCTATTGCTTAGCAGTGGACACAGACAATAACATAATGGTAATAAACATTGGATCTCATAAAGAGTTGGAAAATGAATCCTTTCTTATATTATACAGAAATTGCTAGCTATTCAAATAGTCCTACAACAATGGATGCAAAAGATACTAGTATATAGAATCAAATAGTGTTGAAAGTTGTTTGCGGTTTTCTCAATGTTAAACCCTATAAAGGGCATTATACTATTTTTCTCTCATCCTACTAAATATAATGCCAGAACTCCTGCCTTTTGCCCAAAGAAATGGTGGGCCCCAAGATGAACTCTCTTCTTGCCATCCATCACTTTAGCCTTC…
Rice_newGene_829	--	--	Biological Process: anatomical structure morphogenesis (GO:0009653);; Biological Process: cell differentiation (GO:0030154);; Biological Process: multicellular organismal process (GO:0032501);; Cellular Component: cell part (GO:0044464);; Biological Process: single-organism developmental process (GO:0044767);;	--	Vegetative cell wall protein gp1 (Precursor) GN=GP1 OS=Chlamydomonas reinhardtii (Chlamydomonas smithii) PE=1 SV=1	PREDICTED: formin-like protein 6 isoform X3 [Zea mays]	GGAGCAGGTGCCGTCGTCGTCGCCGAGGGAGCGGGCCGCATCGCCGCCGCGCCTCCTACGCCACCGCCCCTCCGCCGTCGTCGCATCTGTCCTCGGCCAGATCGGCGCCACCGCGGTCGCCGTCACATACATTCCTCCCTGTCCACCGCCTCCGCCGCCGACGCCCCACCCAGTGTCGTCTCGCCGTCGGTCGCCCGAGCAGGGTGGAGTGGGCGAGGCGCCTCTCTTCGACAAAACCATCGGACGCGCCTCCACATCGTCACCGCCTGCGCCTCCTCGCCGCCGGTGCTCACGGTCCACCCCGCCCATGCATCCCAGCCGACGGCCCCCGCCTCCACATCGCTCGCGCTCGCGCTCCCGCCCGCGCCTCACCGCCGACAGCGCTCGCCCTCCACCCCG…
Rice_newGene_831	--	--	Cellular Component: plastid (GO:0009536);;	--	--	hypothetical protein OsI_01836 [Oryza sativa Indica Group]	CTTGATTGGTTGCACAGTGTTGTGTCTAAACTTGCTGGTATCCCAACTCCTTGTATGGATGCTAATGGTACATCAGTGCCGGCTTACACAGCTACAACCTCAAATGATGGATCTGGTTCACTGGTTTCGGATGGAATCTCAAGGAGATCATGTACCTGAAGATCTTTTGCTTCTGTTATGTCCCTTTCTTAAAACTCCACTGTTATCACTTGGTAGTGCCCTTCAACATATTGCCTGATTCCACTACTATAGGAAAAATGGACCTGACAACATGGCGACACTGCGATATCAAATACCATGTCAAGTTGAAGCCTTACATTGAACAAACAATGGCTTATTAATTACTGTAAATGCCATGAATGTATTAAAATGTCAAAAGATTCACATCTAAATAGGCTA…
Rice_newGene_834	--	--	Cellular Component: mitochondrion (GO:0005739);; Biological Process: metabolic process (GO:0008152);; Cellular Component: plastid (GO:0009536);; Cellular Component: membrane (GO:0016020);; Biological Process: cellular component organization (GO:0016043);; Biological Process: single-organism cellular process (GO:0044763);; Cellular Component: cell periphery (GO:0071944);;	--	Proline-rich receptor-like protein kinase PERK9 GN=PERK9 OS=Arabidopsis thaliana (Mouse-ear cress) PE=2 SV=1	hypothetical protein OSJNBa0087G11.2 [Oryza sativa Japonica Group]	CGAAAACCGCATGGCGCTATCATTGCCGGCTCGCCGCTCCCTCGCTCTCCCCGCGCCGCGCCATCATCGCTGCCGCCCACGATTCGCCACCGTCCCCGCACCACGCCGCCGCCCCTCGCCTCTCCACCGCGCCGCCCCTCCACCAGCAGCCGTCCCTCACAAATCGTCACCGCCGTCATCAGCGCCGCCTCGCCGATCTCCTCTGCGCCGCCGCCCACGATTCGCCGCCGTCCCCACACCGCGCCGCCGCCGCCGTCCACGATTAGCCGCCTCTCCACCGCGCCGCCGCCCCTCCACCAGCAGCCGTCCCTGACAAATCGTCGCCGCCGTCCCCACACCGCGCCGGCGCCCCTCGCCTCTCCACCGCGCCGCCGCCGTCCCCACTGCGCCGCATCGGCC…
Rice_newGene_835	[K]	Transcription	Biological Process: RNA splicing, via endonucleolytic cleavage and ligation (GO:0000394);; Molecular Function: DNA binding (GO:0003677);; Molecular Function: translation initiation factor activity (GO:0003743);; Cellular Component: transcription factor TFIID complex (GO:0005669);; Biological Process: DNA-templated transcription, initiation (GO:0006352);; Biological Process: transcription from RNA…	K03133|7e-88|osa:4333084|Os03g0408500	Transcription initiation factor TFIID subunit 9 GN=F15I1.24 OS=Arabidopsis thaliana (Mouse-ear cress) PE=1 SV=1	Transcription initiation factor IID, 31kD subunit family protein, expressed [Oryza sativa Japonica Group]	NNCCCAGCTTGACGCCGACGACGTCCGCCTCGCCATCCAGTCCAAGGTCAACTTCTCCTTCTCCCAGCCGCCGCCCCGCGAGGTTCTCCTTGAGGTGGCACGGAACCGGAACAAAATCCCGCTACCCAAGTCGATTGCTCCACCTGGCTCAATTCCTCTGCCACCAGAGCAGGACACGCTGTTGAGCCAAAATTACCAGCTCCTAGCTCCGTTGAAGCCACCGCCTCAGTTTGAAGAAACAGAAGATGACAATGCAGGAGCCAACCCTACTCCAACCTCAAACCCGAGCAACCCTAGTCCAAACAATCTGCAGGAGCAGCAGCAGCTTCCGCAGCATGGTCAGAGGGTTTCTTTCCAGCTCAACGCCGTTGCTGCCGCCAAACGCCGAGGGACCATGGA…
Rice_newGene_836	[LKJ]	--	Molecular Function: ion channel activity (GO:0005216);; Biological Process: response to osmotic stress (GO:0006970);; Cellular Component: chloroplast (GO:0009507);; Cellular Component: plastid envelope (GO:0009526);; Cellular Component: plastid (GO:0009536);; Biological Process: jasmonic acid metabolic process (GO:0009694);; Biological Process: response to jasmonic acid (GO:0009753);; Biological …	--	Mechanosensitive ion channel protein 3, chloroplastic (Precursor) GN=MSL3 OS=Arabidopsis thaliana (Mouse-ear cress) PE=1 SV=1	putative mechanosensitive ion channel protein [Oryza sativa Japonica Group]	CGCGGCGTCGCGTGTGTCGCCTCGCCACGCCGCGCCCGGACGCAGACGGCGTTATCGCCTTCGCCTTCCTTTCCTCTTCTTTTTTTCTCCGTTCTTCTTTCTCCTCCTCCCTTCCCTTCTCCCAATCTCCCCCCACTCATCCATCGTCCCCCTCTCCCTCTCCTCCCTCGCCCGCCGCCCCCCTCCCTCCCTCCCTCCCTCCCTCCTATCCCCTCGGATTCAGCGCCCGCCGCGGGCCGCCGGCGCCGCCGGAGAGTTGCCGCTGAAATCCCGGGCCGGCGTGGCCTTCCGTCCGAGCGCGACTCCGCCCAGAGAAGTGAAGTTGCACTTATAACTCAGGCAGCACTGATAGAAGTTAATTCAGTGGATGTGATTATTTTACGTGTCATTTGAGTCCTG…
Rice_newGene_837	--	--	Biological Process: polysaccharide catabolic process (GO:0000272);; Molecular Function: nucleic acid binding (GO:0003676);; Cellular Component: mitochondrion (GO:0005739);; Molecular Function: zinc ion binding (GO:0008270);; Cellular Component: membrane (GO:0016020);; Cellular Component: cytoplasmic membrane-bounded vesicle (GO:0016023);; Molecular Function: beta-amylase activity (GO:0016161);; M…	--	Serine/threonine-protein phosphatase 7 long form homolog GN=At1g48120 OS=Arabidopsis thaliana (Mouse-ear cress) PE=2 SV=1	OSIGBa0115A19.2 [Oryza sativa Indica Group]	GAAGTGGCTAGAAGACCATATGGCACTTAAGGTCAAATGGGCAAGAGCATTTGATACCAACGGGCGTCGCCACAGCATCATGACTAGTAATATGGCCGAGAGTTTCAATAATGTCTTGAGAGGCATTTGGAAACTGCCGGTTACAGCTATTGTGGCATACACATTTTCGAAGTGCAATTGTTGGTTTGTTGATAGACACAAAGAGGCAACTGTAGATATCCTGAGTGGAAAGAAGTGGCCCACAAAAGTTAAGGACATATTTGAGGAGGAACAAAGACGAACTTTGGGGCAAAGAACAGCATGTTTCAATTTCCCTTCGATGAAGTATGAGGTTAGCGAGCAAGGCGGAGTCACGGCGGCTGGGGTGCAATGGGGTGGACGTCACTATGTCGTGGTTGC…
Rice_newGene_838	--	--	Cellular Component: plastid (GO:0009536);;	--	Formin-like protein 5 GN=P0453E05.107 OS=Oryza sativa subsp. japonica (Rice) PE=2 SV=2	hypothetical protein [Oryza sativa Japonica Group]	GCTGCATTAAACAAATTATAGATACTGTGACATCAAAAACCGTAAATTATAGAGCATACTGTAGTGTCTAATTATTGGATAAAAATGAACATACATGTCATGTGCGAGTTTGTAGGTTCACGCTGCAGCCCTGGAGGAGTGGAGGTTGCAGCCCACGGAGATTGACGTTCCGCAAGTTGCTGACGCCACGAACATCGTCAGTGACGGATTCAGCATTTAGCTACGGCCATTCACAGTGGGCTTACATGTCATTTAACCTCGGGCTAACACGTAGGAGATTCTCAGCCACATCAGTATTTCCCGTGACCAACCCAAGACCAAGTAACCAAAGTGAGATATATGTTCTTTAGCAAAAAAAATTGGCAGCTTTGTCAGGTCGCCAGGGAAGAGAGAGAGGGA…
Rice_newGene_839	--	--	Molecular Function: DNA binding (GO:0003677);; Molecular Function: binding (GO:0005488);; Cellular Component: plastid (GO:0009536);; Biological Process: single-organism process (GO:0044699);; Molecular Function: protein dimerization activity (GO:0046983);;	--	Zinc finger BED domain-containing protein RICESLEEPER 2 OS=Oryza sativa subsp. japonica (Rice) PE=2 SV=1	Os01g0290300 [Oryza sativa Japonica Group]	CCGCCGTAGTGCTGGCTGTGCTGCACACCCGGTCACCCCTCGCCCGCACCGCATGACACAAGGGCCGCCGCCGCCGCCACACTTCCCCAGCCGCCGCCGCCCACCGCTACACATGCCTAGCCGCCGCCGGTCACCTCACTTCCCTAGCCGCTAGGGCCGCCGCCACCGCCGCAGCACTTTCCCAGCCGCCGTCGTCGCACTTCCCTCCCAGTCGGCGCCAGCGGCAAGAAGACGCAGGTCGCAGCCTCGGCCTCGCAGCCGCAGGTCCCATCATCTACCAACTTCGAGCCTGCGACTACGAATACGATGGAGGAAGAACGAGAAGTGCAAGAGCAAGTGCCTCAGGTTGCAGGTGTCGAATCCCAGAGCAAACGCGCGAGCGCGAGCTTGACGCTGGCC…
Rice_newGene_840	--	--	--	--	Uncharacterized protein At2g23090 GN=At2g23090 OS=Arabidopsis thaliana (Mouse-ear cress) PE=1 SV=1	PREDICTED: uncharacterized protein At2g23090-like [Oryza brachyantha]	AGTGTATGCTCCTACTTTATCTTTTTCACAGGGAGTAAGATATGCCTTGTTTAAACTTTTTCTTTAAACTTTTAACTTTTTCAACACATCAAAACTTTCCTACACATATAAACTTTTAACTTTTCCATTATATCGTTTTAATTTTAACTAAACTTCTAATTTTAACGTGAAAAACACACCCATAGACGGCCCAGATCCTTTCCGGGGCAAATCGACAACCCCGAAAACAAGGCATCCGCACCCGCATTAAAAACGCTATTTCTTTCACTCCGCGTCCCCCACCTTTAGAGGTCTGCCATCCCCCACTCCTCCCAAGGCCGTGAACCACAAACCGACGAGCACAGCGGGCGCGAGGGCGGCCGGCGCCGGGCGGAGCACACGCCTCTTTCACACCATCAT…
Rice_newGene_841	--	--	Cellular Component: plastid (GO:0009536);; Biological Process: anatomical structure morphogenesis (GO:0009653);; Biological Process: post-embryonic development (GO:0009791);; Biological Process: cellular component organization (GO:0016043);; Cellular Component: cell part (GO:0044464);; Biological Process: single-organism developmental process (GO:0044767);; Biological Process: reproductive struct…	--	Vegetative cell wall protein gp1 (Precursor) GN=GP1 OS=Chlamydomonas reinhardtii (Chlamydomonas smithii) PE=1 SV=1	hypothetical protein OsI_22473 [Oryza sativa Indica Group]	TTACACCTCCCGCGGAATCACCGTATTCCCCATCCCACGGAAACCGCATCCGCCATCATCGCCGTCCTTTCGTGAGATCGAGTCCACCGTCGTCCACCTCCGCATTCTGCCCCTCCCTCTCCCCGCGTCGTGCCGACTCCAAACCCTGGCATCCTCCGCCCCGCAGATCCCTCTATCGCCGACCGCTCCCTCCGCCACCCATCGCGGCCCTTCCATCCCGCATCCTTTCCTCCGGCTTCCCCCTACCCTGCTCACCCGCCGACGGCAGCACCTCCACCTGCGCCGCCGCCAAGTCGACGGGAGCCGGCGACCTCGCCGCATAGCGCCGCGCCCACCTGCGCCGCCGCCGAATCGACGGGATCCGCCGACCTCGCCGCACCCCCATCCTGTCAGCCGTCG…
Rice_newGene_842	--	--	--	--	Aldehyde dehydrogenase family 7 member A1 OS=Malus domestica (Apple) PE=1 SV=3	--	TTTGTCCATGGGCTTGAATTTGTTGATGATTTTTTTTTGTAAGCATTGAAGTTCTTCTGATGGTCTGATTTGACTACTGNCTTAATTTGCTGAGAGGAAAAATTCTGAACGGAGATTCAACAATTCAATCAGAGGAAAAAAAATATCAGCAGACAGTTCTTGAAATTTCATCATCTGCACCAGTTAATCGAAAGAAAGCAGAAACCAACAATTTTGTTCTCCAAGGTTTGATCTATGATCACAAGGGGACAAGTTATTATTCTCAAGAGGATTGGGTAAGTGTCTCGAAAGTGATTCTCGTGTAGCCAAGCTTGTTGAACAAAAATCAAGGCCCACCTTGGCACTAATGGATCTTACAAGCTTGATAAACAAAAATCAAGGCCCACCTTGGCACTAATG…
Rice_newGene_843	--	--	Molecular Function: nucleic acid binding (GO:0003676);; Cellular Component: mitochondrion (GO:0005739);; Molecular Function: zinc ion binding (GO:0008270);; Cellular Component: cytoplasmic membrane-bounded vesicle (GO:0016023);;	--	--	expressed protein [Oryza sativa Japonica Group]	GCTTGAAGCTCTCCTCTCTCTCCCATGCCGGCCACCATCTTGCCATGGCCGATCTCCTTTACCGGAGCAACACTAGCCAAATCCTCGCGCCATTAGCTTCGCCTCGACGAGGTGATTCCATTTTTCCTGTTTCCCCCTTCTCCCCCACCCCATAGCAACCACCACAGCCACTTCTTTTATCGCCGGAGTTGAGCTCCTGCCGTCGCCGTTCCGGCCTCCTCCTTGGTTTCCTTCGCTAGCCGACCTCTTCTCTGGATGCGCGTCGCTCGGGAACACGTTTCGCCGCCGACATCGCCGCCTTCCGGCCACCGGAGAGCCGACGCCCCGCTTGCCCTCTCCTCTCTCTTCTCTCGGCTCACTGTGAGGCAGAGAAAAGAAGAGACGGAGGAAGAAGAAGCA…
Rice_newGene_844	--	--	Molecular Function: nucleic acid binding (GO:0003676);; Molecular Function: transferase activity (GO:0016740);; Biological Process: primary metabolic process (GO:0044238);; Biological Process: cellular biosynthetic process (GO:0044249);; Biological Process: organic substance biosynthetic process (GO:1901576);;	--	--	hypothetical protein OsI_15342 [Oryza sativa Indica Group]	CCCCATTCCTCCTGCACATCGCTTCTCCCCTCTCCCCCACCTCCGTCGTCCGTCTCCGGCCTTCGCAACGGCAGCAGCCACTACCCACGGCCCAGTCAGGTGAACTTGGTCAGTCCGAAGATGGAGATGGAATCAAAACACGGTGAAGGTGGAGATGGGATCAAAACACGGTGAAGGTGGAGAAGAATTGAATCAATTACCTCTACGGCAAACGTCCAGAGACGCCCAACGGTGAAGATGAGGTGGCCGGCGCCTCCACGGCAAACATCCAACGTCCCCGACGATGTATGTGATATCGACACCGACGCCGGTAATTATGAAGTGATAATTGTAGTTTGTGTAGAATATGTACAGCTAGGAATAGCTACAAAATAGGATCGTTAGTTTTGGTTAGTTAAA…
Rice_newGene_846	--	--	Molecular Function: DNA binding (GO:0003677);; Cellular Component: cytosol (GO:0005829);; Cellular Component: plastid (GO:0009536);; Biological Process: post-embryonic development (GO:0009791);; Cellular Component: cytoplasmic membrane-bounded vesicle (GO:0016023);; Molecular Function: protein dimerization activity (GO:0046983);;	--	Zinc finger BED domain-containing protein RICESLEEPER 2 OS=Oryza sativa subsp. japonica (Rice) PE=2 SV=1	Os03g0563400 [Oryza sativa Japonica Group]	AACCGAACACGATTACATAAGTCTGAGATTGAGACATATCTAGAAGAAGTTTGTGAGGATGATAGTAAAGATTTCGATGTTTTGGCTTGGTGGAAGAGAAATGCTAAAAGGTTTCCTGTACTGGCAATTATGACTTGGGATTTTCTAGCAATTCCACTCAGCACTGTGCCTTCGGAATCAGCTTTTAGTTGTGGAGGAAGGATACTTGGAGACACAAGAAGTTCCTTGACACCGGATATGCTTGAGGCACTAGTTTGTGCTAAAGATTGGTTATTTAAACCGAAGAAACAAGATCAAAGCACCTGAGATGGATGAGCATCAAGAGAGTAGAAC
Rice_newGene_847	--	--	Cellular Component: plastid (GO:0009536);;	--	--	hypothetical protein [Oryza sativa Japonica Group]	CCGCTACAGTAGCCGTGCCGGCCCGGCACGGCCCAGCACCTCATTGGGCCGTGCTTGGGCCGAGGCCTTGGCACGTGGGCCGGCACGGCACGGCCCGCTACAGGAGCCGTGCCTAACGGGCCGTGCCCTAGTGGGCCGTGCCGTCAGTGTGCCGTGCCGTGCTGGGCCGGGCTGCCCGTTTGGCCTGCTATAGCCGAAAATCACGCCGCTCGCCCAGATCGCTCTGCCTCCCCTCGCCCAACCTCCTCGCTCCATCCCTCTCACGCCAACCGCAGCGCAGCCGCCGGCGCCGTCGATTCGATTCCGACACCCTCTCTCCCCTGACGTCATTACCGCCGCGGATCTCTTCCCCTCTCTCCCTCTGATGCCGCTGTTGTCCCCTCCTCCTCCTCCTCATCC…
Rice_newGene_848	--	--	--	--	--	Os10g0391500 [Oryza sativa Japonica Group]	CAGAAAAGCCCTTATAATTTTGGTATTTACGATTGAGTCCATCGAATCAGAGCCGTTCGATCTCACCCGTGGACATAATCTGATCGTTCGTCTCCTATCTAGATGGTTCCGTCCTTACCCAGACGTGGAATCCACGATCTCTCGTCTCTCCACGTCGCATCCCAATCCCCATCTCGCTTCTCGCTTCTTTGACCGGCGGCGCCGATGCTCCTCCGCCGCGGCGCCGCCTCCTCCTCCTCTTCCATGGTCTTTCCAGCGCCGTCGTTTTACCCGTCCTCCAACAGTGCTTCCCTAAAGTGTACGGTGGTGGCTGCGCTCGATGGAGGGGCTCAACGGCGGTTTCAACATAGCCTTGAGGTCGGGGACCTGGCGGCGGCGTCGGAGCCTCTAGCACAGGGG…
Rice_newGene_850	--	--	--	--	--	expressed protein [Oryza sativa Japonica Group]	GTTAAATTTCTCCAAATTTTCTTCCGGTCGGTCTCGAACCTTCGTCTCCAGCTCTCCTCCGCACCGCAGTCCGCAAACCCCAGTTTCTCAAGCATCGAAGAATGGAAAGAGGAGATGGCGCTATACCCTTCCGCGCCACCAACATCGCCGCCGCCGCCGGCACGCCCACCTCTGCTTCTACTGCGGGCCGCCCCCAGCAAGGGGATAGGGAAAATGCTGTCAGTGCTGAGATTGAGAGGGTTAACAAACTGCCAGCCAATAGTTCCTATGCCATACACCGCTTGAAGGTTCTAAACAAGCTTCGCCATCTATTATCTATCAAGAGAACAACATCTCAAGATGAGGAGCTTGAACTTCTTTTTGCAAGCCTTTCAATTTAAACACTATCGGACTATCCTG…
Rice_newGene_851		AGTCCGACGAGCAACGACCTCAGGCTCATCGAGTAGTGAGAGAAGCAACGGCCTCGGCCCAACGGCAAGCAGTGGCCTTGGCAAGTAACGACCTCGGTCTCATTGAGCAGCAGGAGAGGCGACAACCTCGGCACCGATAAGCAACGGCCCCAGTGAGTAGCGACTTTGGCATTGTTGTGCGGCAGGAGAGGCAACGGCCTCGGCACAGGCAGTGGCGACCCCACTGAGTTCAGGCCTCGGCCTCGGCAGGTAGCAGGAGTGGTGGCGTCCTCGTCCTCAGCCTCGAGCAAGCAACTAGGTATGCATCTGGGCATGCTGTGGGTATTGATTTGGGTATCAATATGTGATTTGGACAGAGCCGACTCGAATTGAGCTTCTTTCTGTTTTGTGATATAAATC…
Rice_newGene_852	--	--	Molecular Function: DNA binding (GO:0003677);; Molecular Function: RNA binding (GO:0003723);; Molecular Function: RNA-directed DNA polymerase activity (GO:0003964);; Molecular Function: aspartic-type endopeptidase activity (GO:0004190);; Biological Process: RNA-dependent DNA replication (GO:0006278);; Biological Process: DNA recombination (GO:0006310);; Biological Process: proteolysis (GO:0006508…	--	Proline-rich receptor-like protein kinase PERK2 GN=PERK2 OS=Arabidopsis thaliana (Mouse-ear cress) PE=2 SV=3	hypothetical protein OsI_19265 [Oryza sativa Indica Group]	CCTCAGCCACCACACTTCCTCTTCCAACTCACCGCGGCCGCGCCACCGCCGCCGCCCGCCCCGCGCCGCCTGCACCCCACCCCAACCCCGCCTCACTCCTTCCTCTTCTTCGACGCGCAGTCCCTCATGGTTGCTATCTCCTCGTAGTCGCTCACCTCGATCCCAGCTTTCCTCTCCTCCTGCCGTGACGAGCTGCTGCACTCTGACCTCCCTTCCTACCTCAAGGCACTCGAGCCCTCCGGCCACTGGGAGTGGGTTCTCACCCTCCTCTGCTGGGCCCGTGACGAGGGCGCCGCCGACACCGTGGCGCTAGATGGTTGTCCACGTGCTCGGCCCAGAGGTCCAGCACGATGTCGTCTGCGACCTCATCGTCTGCGCGCCGCCACCAAGGGCTTCAGC…
Rice_newGene_853	--	--	Biological Process: transcription, DNA-templated (GO:0006351);; Biological Process: rRNA processing (GO:0006364);; Cellular Component: plastid (GO:0009536);; Biological Process: plastid organization (GO:0009657);; Biological Process: posttranscriptional gene silencing by RNA (GO:0035194);; Biological Process: production of small RNA involved in gene silencing by RNA (GO:0070918);;	--	--	Os03g0745400 [Oryza sativa Japonica Group]	CACGTCGCCCACTCGTCTCTTCCCCTTCCTCATCCTCACGCCCGCTCGCTCCCCCCGACTCCCTGACCGCTTGCTTCCTCCCCCCTTTCTCCCGCCCCTCTCCACCAAACCCTAAGGCCGTCTCCCTCCCTCCGCCTCCCCGTTCGCCATCTCCCCGTGGCGTCCTCCGCGGCTCCTTCGGGCGCGGCGGCGTCGGCGACGGAGTGCCCTCGCTTTCTAGAGCGGTGCGGCCTCAACGCCGACGAGTTCGACGACGATGCCGAGGCGGAACCCACGGGAGAGAGGAGGGGAAGGCCATCGTCATGGCTGGATCTGGTCTCTCCTTGCTCAGCGGTAGCGGCAACGTCCTCCCCTTTGTCCTGGCCTCCCCATCCTCCTCCCAAAAAATCCCCCACTGCT…
Rice_newGene_856	--	--	Cellular Component: intracellular membrane-bounded organelle (GO:0043231);; Cellular Component: cytoplasmic part (GO:0044444);;	--	Mitochondrial import receptor subunit TOM5 homolog GN=TOM5 OS=Arabidopsis thaliana (Mouse-ear cress) PE=1 SV=3	PREDICTED: mitochondrial import receptor subunit TOM5 homolog [Setaria italica]	CGCGATTGAAATTCAACTCCAATACGAGAGACCTAAAGCGAACCTTTTCCTTTTCCAAATCCTATATATTTCTTTTGTCAGCCCATCAAGGAGCTTCTATCCGAATCCAAATTTAAGTTAAACGGAGCCCAACCCAAGGCAGCTAGTTGGGCGGCCCAGGAGGAGATAAAACGTATTGCCGCATCGTCTCTCCGCAAAGCCGAGAGAACTCGCGGCGGAACAGAGGAGGAGAGAGAGCGAAAGTGCGAAACCCTAAAGGCCTAAACCCTATACTTGGAGGTCTCTCGGCGCGAGCGATCTGCTCTCCGATCTGAGATGGCGTCGGCGGTGTTGGAGATGCTCAAGAACCTGTGGGAGTCGCAGGTCACCGACGAGGAGAACCGCGCGTTCAACTATAGG…
Rice_newGene_857	--	--	Cellular Component: plastid (GO:0009536);;	--	Formin-like protein 3 OS=Oryza sativa subsp. japonica (Rice) PE=2 SV=2	hypothetical protein LOC_Os03g41662 [Oryza sativa Japonica Group]	TCCGTTTCGTTTTATTTGGCGTTTCCGACATCTTTGTCAAAATTAAGGAAGCTGTGAAATTACATATTTACCCCTGTGTCTTCTCCTCATCGGCGCAGGAGGAATCCCCAAAAATCGACCGGCCTCCGACATGCCGCCGCGGTGGGTGGCCTCCTCTCCGACCTCCGTGCCCTTGTCTCCCAGGTCAGAAACGCCAGCCGCCGCGCCAACCACCAGGGCTCACCTCAAGACGCCGGCGAGGCCCTCCTGCTCCAAGCACCGTGCTCCTGTGCCTTCTCCTCGTCAAGCCGCAACATCAAGCCGCCGCCGCGGAAAGAAAGAGGCGGAAACGCCGGCCGCCGTGCCAGCCGCCGGGGCTCACCCCCAAGACGCTGCCGCCACCCATACTCGTCGGAGCCG…
Rice_newGene_859	--	--	Cellular Component: plastid (GO:0009536);;	--	Formin-like protein 18 (Precursor) GN=B1160F02.7 OS=Oryza sativa subsp. japonica (Rice) PE=2 SV=1	unknown protein [Oryza sativa Japonica Group]	CTCTCCTCTCCCCTCACTCTCTCTTTCTTTCCTTAACTCTCTCTCTCCTCTCCACTCCTCCTCGGACGGCGGCAGTGGCGGTGGTGCGGCTTGGCCGCCTCGGGCTCTGGCCTGGAGCTAGCGGCGGCGGGGGCGGCGACCTCGGGCGAAGAGTGGGCGGCGGTGCCACCGCCATCTCCTCCTCACCGCCGCCACAGACGACGACGAGGAGGCGACGGGCCAGATCCGGTGGCGGCGGGCCTCGTCCCGCTGGGATCCGGCGGCGGCGGGCCTCGTCCCGCCCGGATCCGGAGGCGGGAGTGGGCGGCGGGAGCGAGGGCGGCCGGCGGCGGGAGCGGGGGATCCGGCGGCGGCGCGGCGACGACGACCTCCCAGCGATGGCGGCCTCCCTTCCCCGAC…
Rice_newGene_860		TGGAGACTAGAGGCCGGCCCTTTTCTGATCCTGTTTATTTTTTCTGGACTGGCGCCTAGCAAGCAAAGAATCCTGATTCGAACATCACAGCCTGCTTGGCCATCGCCATCCCTGGTTCTGGACAAAATGTTTGGACTATTGCAGGGGGGTCCATCTTGGCGTAGCCGTGGGTGGTGTGGTTGGTTCAGATTTCACAATCTTGGCATACATATCAAAGGCAGACTATGCTACGCTTCAGGAATAAAGGGGAGGAGATAATCCCAGCTGATTACTCAAGAAACGATTTTATTCCAAGTCAATCAGAGTGAGCATCTCAAGGAGCTGAATCATTCTAGCTTTTACCCCACCACCAAACCCACAAAACCGGTCATCAATTTAGGCAGGGAGGCAGGCAGGGCT…
Rice_newGene_863	--	--	Cellular Component: plastid (GO:0009536);;	--	--	Os02g0453300 [Oryza sativa Japonica Group]	AATTATTGTCTTAGTAGCTTAGAACCCTAGTTTTTTTCCTGAGTCTTGCGGCGCCCAACAGATTGAGAGAGAGAGAGAGAGGGGGGAGAATTCCATTTTTTGGCTCTGAATTTTCTTGGGTTTGACAATCCAGCGCCCAGACGCCCACCTCCTCCGCTCGCAAGCGCCGTCGCCGCCGCAGCTCCCTTCTCCTCTACCGTGCTGCCACTGCCGCTCCCTCTCTGCGGTGTCAAATATGGCTCGGGGACCGTCTGATTCATCAATCTTGGCCTCCCCTCCAGTTGAATCGGTCGCCCGGATGGAGTCAACAGGGCGCCGCCGCTACCCTCTTCTCCTGTCCCTCTCCACCTAGACGGAGTCAGCAGGCCGCCGCCACTGCCATCTACTCCTCTCCCTCTC…
Rice_newGene_866	--	--	Cellular Component: mitochondrion (GO:0005739);;	--	--	hypothetical protein [Oryza sativa Japonica Group]	CGGACCACAATAAATAACTCCAACCAAATAAATAAAATCATCAGAAGAAAAATCCACAAGACAACTCCAATACACCACAATAAAATCAGCAGTGGGTCGATCGCGCTGCAACACGTAACAATCAAAAATCGGATATGGGAATTCCAACCCCACCTTGACCTCCTTCTTCAAGCTTGGCGCTGGATCGATGGCGGCCAGGGATCGCTTGATGCCACGGTCACTCTGCCGCATGCGCCCTCCACCTCCTCCACCGCTGCCCATACCAAGAGAAGATGGAGTGGTCGCCGGCCTCCGCCCATGGCCAGCTCTGCATTGCTGGCCGCCCTCTGTCGTGGGCCTCCACTTTGCTCGTGAGAAACTTGAGTAGTTGAGTAGAGAGGAGGGGGAGGCTAGAGGTGA…
Rice_newGene_867	--	--	Biological Process: ubiquitin-dependent protein catabolic process (GO:0006511);; Cellular Component: proteasome regulatory particle, base subcomplex (GO:0008540);;	K03029|9e-11|osa:4348083|Os10g0141400	--	Putative 26S proteasome regulatory subunit S5A [Oryza sativa]	AGCTAGAGTAATCTGAATGAAAAACATAAGCAAACTTGTTCTTCACAATTAGCAGATAGAGGGATCCAAAATAAAATCATAAAAACATGCCATATTACAAACTATATATGCTGATGATATCTTTGTGCATTGTTTATCCAACTTAGGTAAGGCTGAATTCCATTATCGACAATGAGTAAACTATGTTTGTGCAGACCCATATCCATCCATTGCTCTTGCACTGCATTCAAACTGAATCACTAGTATGTTTTGTGAATTGATACTTGTTTCTCAGAAGAATTGAAAGGAGATCTATTTTTGGTTGGGATGGCTCTATATATTTGTTGATATTCTCGTCGTATGATCTATTAGTCTCTCAAATGTGCTGTGATGTGGTGCAGATCCGCAAAGGACTGGAGA…
Rice_newGene_868	--	--	Cellular Component: nucleus (GO:0005634);;	--	--	Os03g0714800 [Oryza sativa Japonica Group]	AAAAGAAAAAGTAAGTGGAGGAAGGGTAGAAATAAATAAGTATGAGCTTCAGCGCATGATGCAAATAGAAAGAAACAATGAAGTCCTTGTGCAACACCTACCACACCTAGCAGGGAAGTTCAAAATGAATGCCCAAAAGACAAGACAAATTACTTCAAATATGCCAAGCAAATCTGTTGATTTTCAATGCCATGATGCCTACTTCAGTGAGGAAGATGTACAAGACCAATCATATGAAGAAAATGATCTAAGAGAATTGAGCGAAGCGGATGATATGGATCAATCCTTTGAAGCTAACATGGATTCATATGATGGAAGTGATTCTAATGCTGATATCAAAGAAACTACAAAGCCAAAATGAGGTAGAGGTATCACAATGATGGAAACATTCTGGCCAAT…
Rice_newGene_869	[TDBLU]	--	Molecular Function: protein binding (GO:0005515);; Molecular Function: ATP binding (GO:0005524);; Biological Process: DNA metabolic process (GO:0006259);; Biological Process: meiosis (GO:0007126);; Biological Process: anatomical structure morphogenesis (GO:0009653);; Biological Process: embryo development (GO:0009790);; Biological Process: tissue development (GO:0009888);; Biological Process: gen…	K08873|0.0|osa:4334045|Os03g0738100	Serine/threonine-protein kinase TOR GN=OSJNBa0093E24.9 OS=Oryza sativa subsp. japonica (Rice) PE=2 SV=3	Os03g0738100 [Oryza sativa Japonica Group]	CGGGCTTAGTCCCCCCCTTCTCTCTCCGGCGGCCGGCCTCCGCCTCCGCCTCCGCTGTTTCTCCCCCGAGAATTCCGGCGCGCGGCGGACGATGCGACCATGCAAAACCCTCGGCCCCCCTACGCCGCCCACCACCAGCTGCAGCAACACCTCGCCTCCCTCCTCTCCGCCGCCGCCGGCGAGCCGCCGCACCCCTCCGACGACGCCTCCCGCGCCGCCGCCCTCTCCACCCTCCGCCTCTCCCTCCTCCACCCCCCCAAGCTGCCGCTCCTCCCCTCCCTCGCGCACTTCATCGCGCCGGCCATCTCCGTCCTTCTCGCCGACGATGCGTCCTACGCCGTGCGCCGCGCCGCGGTGTCCGCGTACGCGGCGCTCTGCGCGGTGCTGTGCGCGCACGAG…
Rice_newGene_870	[O]	Posttranslational modification, protein turnover, chaperones	Cellular Component: nucleus (GO:0005634);; Biological Process: peptidyl-lysine modification to hypusine (GO:0008612);; Biological Process: embryo sac development (GO:0009553);; Molecular Function: deoxyhypusine synthase activity (GO:0034038);; Molecular Function: homospermidine synthase (spermidine-specific) activity (GO:0050514);; Biological Process: deoxyhypusine biosynthetic process from sperm…	K00809|0.0|osa:4334056|Os03g0740600	Deoxyhypusine synthase GN=DHS OS=Musa acuminata (Banana) PE=2 SV=1	Os03g0740600 [Oryza sativa Japonica Group]	GCCCATTGCTGTAGCTGTGTTGGTGTAATTGGAGCTGAAGAGATTGGAGGCTGTCTCACGAGAAGCCACGTGAGGACTGTGATGAAGCTGAGCTTGATCCTACATATAGAGAATCTGTGAAGTGCAAAATATTCCTGGGATTCACTTCAAACCTTGTCTCTTCTGGCATTCGAGATGTAGTCCGTTTTCTAGTTCAGCATCACATGGTGGATGTTATTGTTACAACTGCTGGTGGTATAGAGGAGGATCTCATCAAATGTCTTGCTCCCACTTATAGAGGAGAATTTTCTTTACCTGGAACACTGTTGCGGTCAAAGGGATTGAATCGGATTGGAAATCTTTTGGTTCCCAATGATAACTATTGCAAGTTTGAGAACTGGATCATGCCACTTTTTGATC…
Rice_newGene_871	--	--	Biological Process: fatty acid metabolic process (GO:0006631);; Molecular Function: acyl-[acyl-carrier-protein] desaturase activity (GO:0045300);; Molecular Function: transition metal ion binding (GO:0046914);; Biological Process: oxidation-reduction process (GO:0055114);;	--	--	Os03g0740833 [Oryza sativa Japonica Group]	GTTTGCATTCTGGAATCCACGCGGCAAAACACTTCCTGCTGTTGACCACCACCTCTCCTCCCATCGGATGGGGGAAGAAGCGGAGAAGCCGAGCTGAGCAAGAGGGGGCGGAAATGGAGGAGAAACGGATCAAGAAACAGAGACGACGAGAATTTCTTGGAGGAAACCCTGTTACAGGAGGGGAGACATGGAGGGTGTGTTTAGTTCACGCCAAAATTAAAAGTTTAGTTGAAATTGGAACGATGTGACGGAAAAGTTGGAAGTTTATGTGTGTAGAAAAATTTTGATGTGATGGAAAAGTTAAAAGTTTGAAGAAAAAGTTGGGAACTAAACCTGGCCAACCAGGCCTCAGACGGTTCGTCAGAGATGGAATTGCTGAGTCCCTACTGTTGAGGTATT…
Rice_newGene_873	--	--	Cellular Component: mitochondrion (GO:0005739);;	--	--	Os03g0749400 [Oryza sativa Japonica Group]	GCGGAGACAGCGTGGGGGCAGGGGGTCTCAAGCCCCCACTACCCCCTAACGAACCATTAGAGCCCACATAATACCCCCTACAATTTTAATCCCAAAGGGGGTCTAAAATAAACTTTGTTCTGAGATTTTAGAAGGCCCAACAGGCTGGGAAGGCCCAAAATATCCCACAACCCTACCCAACCGGCCAACCCTAATCTTTTTTCCCCAGCCGAAGAGAGGCGGAGACTAGTGGCGGCGGCGGCACACGAGTGCACTCGGCGCGCGATGGCTTCCAGCTCCAAGCGCCGGTGAGGCGGACGGTGGCCGGCGATGGGACGCGACGCGCGGCGGCTGGCGCGCCGGCACTGCAGCAGCCAGGGCACGCGGCTCACCGGCCACTGGCCGCTGGGGCATGGGGGC…
Rice_newGene_874	--	--	Molecular Function: protein serine/threonine kinase activity (GO:0004674);; Molecular Function: ATP binding (GO:0005524);; Biological Process: protein phosphorylation (GO:0006468);; Cellular Component: plastid (GO:0009536);; Cellular Component: cytoplasmic membrane-bounded vesicle (GO:0016023);; Biological Process: recognition of pollen (GO:0048544);;	--	--	hypothetical protein [Oryza sativa Japonica Group]	CGATTTCTCGATTTCTCCTCGCCTCTTCCTCCTCTGCTCCTCCGGCAAGTCACGAGCCATCCCCGACGCCGGCCGCCGCCGCTCCGCATCAGCGCCGTCCCTCGCCGCCCTTCCGCACCAGCGCCTACCCTCACCGATCCGGTGATCCCCATCCCCTAGAAACCCTAGCCCACAGCGCCGCCCTCACTCCACCTCTCCTGTGCGTACGCATCTCACGAGCCGAGCGCCGCTGCCTCCTACTCGCCCCCTTTCCGTCCGTCTGCCTCCTTCCTTTCCGGTGCGCTCGACCCGGCGGGCCAGCGGTTGAGCTTGGCGCAGCACTCGAGTGGGATGGCCGGCCGAGCGCTGGGGTTGGACTCCGCTGGCATAGTGGTCGATCCCATCCGTCGCCGTCAACAT…
Rice_newGene_875	--	--	Molecular Function: transferase activity, transferring glycosyl groups (GO:0016757);;	--	Formin-like protein 7 OS=Oryza sativa subsp. japonica (Rice) PE=3 SV=2	hypothetical protein [Oryza sativa Japonica Group]	CCCAAACTTACAACTTTGGAAGAAACTAAACCAAGCCTTAGACCGTTTCATCGTTGCCAGATCACCACTCGTCGATCTCTATGCAAGTGGACCCCCTATCCTCAAAACACCCGTAAAAAAAAAATCCAAAATCAATTGAGGAAAAAGAGGATCGCGCCGGCCGATACCTCCATCGTCTCCAAAAACTCCAAACCCCCGCTTGAAACCCACGACGACGACCACCACCACCACCACGGATCATTCCGCCGCCGCCGTCGCCGCCGCGCGCCTCCCCTCCAGTCAACGCTAGAACCCGCCCTCGACCTGCCATGGACCCATCTCCCGGCCTCCAGCGCCGGCCCGCGGCGGCCGCGGCCGCGGCGGTGAGGGGTGAAGGCGCGGAGCCTCCCCGCGGGCAGC…
Rice_newGene_877	--	--	--	--	--	hypothetical protein [Oryza sativa Japonica Group]	CATGGATCCAGGCGCACCTGCTTGGCTGCATCCCATGCCGTCCCTGCCGGTCGACGTGTACATACGCGCGTAGTGGCCAACACCCGCCATTCCAGCCGTGCATCGCTGCAAGAGAAGCTCAAGAGAGAAGTTCCCGGCGGCAAAGATGGCTGACTGCTGCGTGTTCCTCCGATGGCCGTCGACCTTGTCCTCCCTCCTCGGTTACCGCTCCCTCGACAACAGCAAGGTGGCCGGCTTGTCGTCTCCAGCAGTGACGGTCGTCGTTCAGAAAGAGTGGTAGGTGTTCTCCGTCGACCAGCTCATGCTCGACAGCTACCCATCCAGGCTGCTCCTCGAGAAGCGGTGAGGAAGGAGGAGAGCAAGGCGACGCTCTTCGTCAATGTCGCCATCCTTTTCTTG…
Rice_newGene_880		GGGCCCGCTTTTGTCCTGATTTTTCTCGTTCTTTCCAACACACGCGTAGAGAGAGAGAGAGAGAGAGAGAGATAGGGGGTGCGGGAGGTAGAGTGGGAGAGAGATTTAGAGGCGATTTCGCCGCGGTGAGGAGTGCGGCTCGCCGTGGCGGAGATTTCGTCGTGCCGGTGCTGATCTGTGTCGTGTTTGAGTTTGTTTTTCGCCGGTGAGGAGCTCCTGCTCAACGGATTTTTCCACTGTGTCGAGTTATTCGTCGTTGAAGATTCATTTGGCCAGTTTTTTTTTGTTTTTTTTCATGTTCATCACTGCCTCCTCCTCTATTTTTTCGCCATGCCGGTGCCGATCTGTTCGTTGACATCGTTTTTGTCGGTGAGGAGGGTATGATGTACCACGTTTTCC…
Rice_newGene_881	[J]	Translation, ribosomal structure and biogenesis	Molecular Function: structural constituent of ribosome (GO:0003735);; Biological Process: translation (GO:0006412);; Biological Process: nucleotide biosynthetic process (GO:0009165);; Cellular Component: plastid (GO:0009536);; Biological Process: plant-type cell wall organization (GO:0009664);; Cellular Component: membrane (GO:0016020);; Cellular Component: cytosolic ribosome (GO:0022626);; Cellu…	K02976|2e-27|zma:100193262|pco064822	40S ribosomal protein S26 OS=Oryza sativa subsp. japonica (Rice) PE=2 SV=2	40S ribosomal protein S26 [Zea mays]	ATCCCCCCTCCCGCCGCCGCCGCCGCCGCTGCAAACCCTAGCTCGCGGCTCGGACCAACGGCAGCCATGACGTGGAAGCGGAGGAATGGCGGGCGCAACAAGCACGGCCGCGGCCGCGGCCACGTCAAGTAGATCCGCTGCTCCAAGGACAAGGCTATCAACCGTTTCTTGGTGAGGAATATTGTTGAGCAGGCTGCAGTCTTGAGATATGCAAGAGGCTTGTGTACATGATGGTTGAACATCTGTGGCTATCTTTTTGTTTGATGATTGAATGCTGGTGGATGATTAAACATGCAATCGTCATGTTTATTTGTCCAGGTCACGTTCTTCCTAAGCTGTATGCAAAGGTGCATCACTGCGTTTCATGGAATGCAATTCATGCTCACATTGTCAGTGTTC…
Rice_newGene_882	[J]	Translation, ribosomal structure and biogenesis	Molecular Function: aspartic-type endopeptidase activity (GO:0004190);; Cellular Component: mitochondrion (GO:0005739);; Biological Process: proteolysis (GO:0006508);; Biological Process: regulation of hydrogen peroxide metabolic process (GO:0010310);; Biological Process: regulation of salicylic acid metabolic process (GO:0010337);; Cellular Component: cytoplasmic membrane-bounded vesicle (GO:001…	--	Aspartic proteinase CDR1 (Precursor) GN=CDR1 OS=Arabidopsis thaliana (Mouse-ear cress) PE=1 SV=1	hypothetical protein LOC_Os03g60500 [Oryza sativa Japonica Group]	CGAAGGCTTACCTGAGCTTCGTTTTGGAAAAAGTACACCGAAGGTCCCTCAACTTGTTATCGAGTTACAAAATCGTCCCCCAACCGCAAAACCAGATACCGGACATCCCTCAACTAACGAAAACGTTCAATTTAGATTCTCCGATGATTTTGACCCCGATTTTATCTGAGGTGACGGCTGAGTTAGCGTGAAACCCACGTGGACCCCATATATCAGAATGACAGGTCATCTCTCCCTCCTCTTCTCTCCCTTCCTCATCTCTCCCTCTCATTTCTCTCCTCTCTGCAGGGCCGCTGGCGGGTAGGGAGGAGGTCCGGCAGCCGGCGGCGGCGCATGCGACCTCGGGGTCGGACCGTCGGAGAGGCCCGGGCGGCGGCGGCGGCGACGCTTGAGAAGGGA…
Rice_newGene_883	--	--	--	--	--	Os03g0821250 [Oryza sativa Japonica Group]	CCTTGCTGCGATTGGGAACGTGCCCTCGACATACAAAATTTGTGCCCAGTAAAGTTTGGGCCCACCTTATCTTCTCCACAACTCAAGCAAACCACATCCTCTCGTTTTTCTTCTTCCCAGCCGCCGGCCGGCGCGCGGCGGCGGCCCCTTCCCTTTCCTCAACCAAAGCTCGAGCTCCAGCAACCGGTCGACAGCAAGCACCCAACAGCTACCGCTCTCGACGAGCTCGACGGAGCCTCCTCTCTCACCGCACGCCGTTGTCTCCGTCTTGCATTAGTTGTTCTGATCCAACTTTCTCATCTCCTTTCCTCTACTTTCTTTCTTCATAGCGTGCAGCACAAGAGCCCACTCCGGCAAGCAGTGAGCACCACAAGATTGCTGTTGCTCCAGCCTCCATCA…
Rice_newGene_884	--	--	Molecular Function: nucleic acid binding (GO:0003676);; Molecular Function: DNA binding (GO:0003677);; Cellular Component: plastid (GO:0009536);; Cellular Component: intracellular part (GO:0044424);; Biological Process: single-organism process (GO:0044699);; Molecular Function: protein dimerization activity (GO:0046983);;	--	Zinc finger BED domain-containing protein RICESLEEPER 2 OS=Oryza sativa subsp. japonica (Rice) PE=2 SV=1	Os07g0624100 [Oryza sativa Japonica Group]	GCGGCAGCGGCTTTAGGGCACCCGGCTTGCGGCGGTGCGGCTCCACGGCGGATCGAGCCGGCGGCGGTGCGGCTCCACCGCGGATCGAGCCGGCGGCGGTGGCTCCCAGCGGAGGCGGCGGCGGTGTCGGCGCAGCTCCACGGCGGATCGAGGTGGCGGCGGCGGCAGCTTCGGCTTCGCGGTGTGCTCCACCGCGGGTTGAGGCGGCGGCGGCTGGGCGTGCTCCTTCAGTCCTCCTCCCATCTCCAACTCCCCCCAAGACTGTTCCTTCTTTCGGCGGCGGATGGAGGCACCGGCGGGCGGCGGCTACCTGCTTGGTGGCCAACCGGCGAGGTGCTCCGGAGGACACTCCACCGGCAGCAACGGCGAGGGTTTCGAAGGACGCCCGGCCACATCGCC…
Rice_newGene_885	[R]	General function prediction only	Molecular Function: nucleotide binding (GO:0000166);; Molecular Function: DNA binding (GO:0003677);; Molecular Function: RNA binding (GO:0003723);; Biological Process: RNA processing (GO:0006396);; Molecular Function: zinc ion binding (GO:0008270);;	K13107|1e-170|osa:4334639|Os03g0826400	Zinc finger CCCH domain-containing protein 25 OS=Oryza sativa subsp. japonica (Rice) PE=2 SV=1	Os03g0826400 [Oryza sativa Japonica Group]	GAGGACCAGAGGAGCACGATTCTTGCTGTTGATAATTTGAATGGAGCTAAAGTTCTTGGGAGGATTGTAAGAGTTGATCATGTGAGCAAATACAAGAAAAAGGAGGAGGAGGATGAGGAGGAGCTGCAGAAGAAGAGGGAGGCCCGTGGCGTGTGCTACGCGTTCCAGAAAGGCGAATGCAACCGTGGAGCTTCCTGCAGATATTCCCATGATGAGCAGAGGAATGCAAACACTGGTTGGGGTTCTAAGGAGGAGAGCAAAGCAAGATGGGAGCATGACAGACACCATGAGCCACCGATGAGCCACAAGAAGTTCCCTTCGAGTGCTGGGGAACAAAGGTTCCCTGACAGAGCTAAAGAGGAGAACAAATCAACTGGCAGGGAAGGGCAGTCCTCAAGA…
Rice_newGene_886	--	--	--	--	--	hypothetical protein [Oryza sativa Japonica Group]	TGGGCTAACTAAGTTAGTGGTTAATTAGTACAAAATGCAGTACAGCTGTAATTTTGTAAGAAAAAAGTGTTGTAAACTTGTACCCCACCAGTTAGCGTCAAAGCAAAAGTTAAAATTTGAATTTTCAACTTGATTCGATATTTTCTGAGTATTTTCTTCTTATTTTTGGCTTGTAAATCGCTACAAATAAATATATAAAATACTGTAAATTAACATAAATGGCGAAAATATTGTACATCACACAAACGTATTCTCACACGAATTTGTAATCGTTCCAGCGGCACGCGCCGCCGCCTCCATTTCCCACGCTACCGGCACCGCCCACCGCCGGACTTCCTCACCCGCGGCTCCGGCGGCACCACCGCCCACCGCCGGACTTCCACCGCCCGCCCAAATGTA…
Rice_newGene_887	--	--	Molecular Function: binding (GO:0005488);;	--	--	hypothetical protein LOC_Os03g62516 [Oryza sativa Japonica Group]	TCATCGTCCATTGCATCGCCAGGCTGATTCCTTCCACACATGCTAGAAGCTCCGATTCTAACGCATCGGAGCACCCTTATTTATATGTCTCTCGCCTCTCCCTTGACTTGAGGCGGAGGATCGAGGATTACTGGCATCGTCGTCTTCCTTCGTTCCCTCCACACAAGAGAAGACCAGTTAACGAAAAGACGCGGAAAATTAAGAGGACGTCTGCTACGTACTCATCTCACAAGAAGCTACAATACTAAATATTTTGCTTCAGTCATGGAATACAGCAACATAGCTAAGAAGAGGGAGGGTGTTATTGTTAAGATCGTGACATGATACAAAGCCCCAGGAGTAGAGACAAATAATCTCAACCAACCACGAAATTTGTCTAAGAGCGTTGTCTCACTTGCT…
Rice_newGene_888		AGAGCGAAGAGAGAGAGACAGAGAGAGAGAGAGAGAGTGGTGATTTCATCGGGGAAAGAGGAGGCGATCTCGCCGCGCCGTCGAGCTGGGGATTTCTCCGCGCCGTCGCGGCGGCGCCGAAGCGACGAGTAGGCGGTTCACTGGTGAGGAGGTCTTCATCGACGGATATGTTGCATTTGCTAGATTTGTGGTTTTGTTTTTGTGTTTGAAGCGCCGATCTGGTGATTTCTTCTAAGGTTGATGTGATGGAAAAAGTTGGAAATTTGGAGGAAAAGTTTGGAACTAAACGCAGCCGAGCCAGGAGTTCAATCTGGTTACTGCAGTTAGAATCAAATGAAGCAATCCAGTGAACAAAGGGGAGCTAGCTCAATGTCAGGAGGAGCTTGGCTGTTTGAAACA…
Rice_newGene_889	--	--	Molecular Function: sequence-specific DNA binding transcription factor activity (GO:0003700);; Cellular Component: nucleus (GO:0005634);; Cellular Component: plastid (GO:0009536);; Molecular Function: sequence-specific DNA binding (GO:0043565);; Biological Process: post-translational protein modification (GO:0043687);; Biological Process: positive regulation of transcription, DNA-templated (GO:00…	--	--	hypothetical protein [Oryza sativa Japonica Group]	CCACCGAGAGGAAGCTCGGCGACGTGGATCCCCCACAGGAGCGACCGTCCGGTGAAGGCCAGGCAAGCTCTCCCACGCCCGCCAAGAAGCGGAAGGACAAGGCGGCGGCGGCGGAGGCGGTTGCCGACCACGGCGCCGGCAGCTTCCCGATGGCTCGGGTGCGGCAGATAATGCGGGCCGAGGACGCCACCATCCGCCCCTCCAATGAGGCTGTCTTCCTCATCAACAAGGCCACCGAGATATTCTTGAAGAGGTTGCAGC
Rice_newGene_890	--	--	Molecular Function: sequence-specific DNA binding transcription factor activity (GO:0003700);; Cellular Component: nucleus (GO:0005634);; Cellular Component: plastid (GO:0009536);; Molecular Function: sequence-specific DNA binding (GO:0043565);; Biological Process: post-translational protein modification (GO:0043687);; Biological Process: positive regulation of transcription, DNA-templated (GO:00…	--	--	hypothetical protein OsJ_13401 [Oryza sativa Japonica Group]	GTTATCGTGTAAAATTGACTCAGGAAAAACAATCATAAAACATGTTTCTTATGATCTGTGATGGCAAGATCAGCATCCAACATGTGAATAGCTTTAACATCTTTCATCTCAACTCATAGACATACACTTTTTGTGGATGGGCTCATCTCTGAATTGCAATTAAAGTTCATTGATCCTGTCTTCCGTGAGGTTGAAGATATAGTTAATGTTCTATTTCTTTTGTCCTTTTATTTTTCTTTATCTCACAGCACATCTGCCTTCCTTTTCAGCAACAGCAGTGTGCAACCAGAAAAGATACAAGTTTCTCTCAGATTTTGTTCCACAGAAAGTTACAGCTGAAGATGCTTTGAAGGCTCCAGTTAGCAGCCAAGTGAACCAACCACAATAAGTTGCTAGTGC…
Rice_newGene_892	--	--	Molecular Function: DNA binding (GO:0003677);; Molecular Function: RNA binding (GO:0003723);; Molecular Function: RNA-directed DNA polymerase activity (GO:0003964);; Molecular Function: aspartic-type endopeptidase activity (GO:0004190);; Cellular Component: mitochondrion (GO:0005739);; Biological Process: RNA-dependent DNA replication (GO:0006278);; Biological Process: DNA recombination (GO:00063…	--	--	hypothetical protein [Oryza sativa Japonica Group]	CCCAGTGCCGCCCGACGCCTTCGTCCTCCGCCCGATTCGCTCGATTCTCTCGGCCGTTCCTTGAATTTGTTGAGGGGAAATATTCCCCTTATCTTTATCTTCCGTTTCCCCCAAGAATCGGACCTTATCCCGAAGAAATCAACGCGGAATTGAGCTAACCTCTCCAACTAAACCCTAGGTTTTCCTGGCGCGATTCCTTGCGTTCCAAACCCGATCTCTCTCCCGTGTCTATAAATAGAACCTCCATGCCCTCCTCTTCCTAATCCAACCCTTAGCTCGAGCTCCCGTGCCCTAAATCCTTCTCCCCGAGCTCGGCTGTCTCTCTCCGCCGCCGGTAGCCGCTCCAGCCGCTCCTAGCAGTCGCCGCCTTCGGTCATCGTGGCCTCCGTTGGGTTTGCA…
Rice_newGene_894	[S]	Function unknown	Molecular Function: nucleotide binding (GO:0000166);; Biological Process: immune response-regulating signaling pathway (GO:0002764);; Molecular Function: protein serine/threonine kinase activity (GO:0004674);; Molecular Function: protein binding (GO:0005515);; Molecular Function: ATP binding (GO:0005524);; Cellular Component: cytoplasm (GO:0005737);; Cellular Component: mitochondrion (GO:0005739)…	--	Probable LRR receptor-like serine/threonine-protein kinase At4g08850 (Precursor) GN=At4g08850 OS=Arabidopsis thaliana (Mouse-ear cress) PE=2 SV=3	hypothetical protein SORBIDRAFT_06g003140 [Sorghum bicolor]	GCGGTGAGCACTGCCATCAACCGCTGCAAATTACCAAATTGGTGTTTGAATCAGGTATGCGTTTATTCTTTCGGATTGTTTTCCTTTTTTCCAAACAAGATTAATCACTATGCTGAAGTGTTGGTGAGCAAGGTGTCTTTAGATTCTGATATCACCGGATTCCAATTTGATATTGTCAAGTGTGTCAAGCATGCTATTGGAACAGAAGATGGGAAATCGTTAATTACTTCGAGTTGTTTGAGTTTATGTTCAGCTAAACTTTAGACCTCCATCAGCAGTGAGCACTGCCAATTCAGTTGGTTCAGTGTGTATCGCTGTATCATCTGTCCATATTGCCCAGTTTGTTGTGTGCCCACTGCCCTGCACACAGCAATTACGTCAGAAATCATGGCAAGTCTG…
Rice_newGene_895		GTATATTCAACACTCCATCTCAATCTCTAGTCCAGTCCGGCAGTCCCCTTCCCTGCCACCCCTCACAGCCTCTCTTCCCCTTCCCCTTCACCTTCTCCAGCGAGGCACCGGCGCACCGCCTCCACCTCCCTCTCATCCAATCCTTCTGTTCGTCACACCCCTTCCCCTCCCTCTCGCCGGGCAAGTGCCACTACCCTGTCGTCATCCACCTCACTCTTCTCTCCCTTGACCAGGCCAGCGCAAGCTTGTGACGGCCAGATCCGGTGCCCTTGAGCTCGAGACGGACAGATCCGGCGCCCTTGTGCTCGGTGCCACCGGATCCAGCCCCAATGCGACGTAGTGTAGGCGGCAAGAGGGAGAGGGCCGCCAGATCCAGTCAAGACCCGCTATTTTCTTCTC…
Rice_newGene_896	--	--	Molecular Function: isocitrate lyase activity (GO:0004451);; Biological Process: glyoxylate cycle (GO:0006097);; Biological Process: tricarboxylic acid cycle (GO:0006099);; Cellular Component: glyoxysome (GO:0009514);; Biological Process: seed dormancy process (GO:0010162);;	K01637|1e-14|osa:4343441|Os07g0529000	Isocitrate lyase {ECO:0000303|PubMed:15944756} OS=Oryza sativa subsp. japonica (Rice) PE=1 SV=1	hypothetical protein [Oryza sativa Japonica Group]	CTCCTTCCTCCTCTTCATCTCTCTCCCCTCTCCTCTCTCTCTCAAGGCGCCGGGGAGGTCCGGCGGCGGCGGCGGCCGGCGACGCGGCGGCGACGACGGGAGCGCTGGCCGGGGTGGGGGGAAACTCGGCAGGTCGCGGGCGGAGCAGAGGGGTGGCCGGAGCGGCAGGTCGCGAGCGGCGGAGGTGGCCGGAGGAGGAGGTCGCCGGCGAGACGGGGAGCTCGCGGATCCGGAGCTGACGCCCGCCGCCGCCGCCGCCGCCGCAGCAGTAGCAGCGCTCGCCCGGGAAGGCGCCTCGTCGCGCACCAGGCCAACGGCGCCGCTAGTCTGTCAATGGCGACGAGATGAGATGAGAGGAGAGCGTGTATCAAACCATGCGACGACACTGTGTTGGCTTGT…
Rice_newGene_897	--	--	Molecular Function: protein binding (GO:0005515);; Biological Process: lipid metabolic process (GO:0006629);; Cellular Component: chloroplast (GO:0009507);; Biological Process: embryo development ending in seed dormancy (GO:0009793);; Biological Process: thylakoid membrane organization (GO:0010027);; Biological Process: photosystem II assembly (GO:0010207);; Biological Process: regulation of chlo…	--	Pentatricopeptide repeat-containing protein At3g24000, mitochondrial (Precursor) GN=PCMP-H87 OS=Arabidopsis thaliana (Mouse-ear cress) PE=3 SV=1	PREDICTED: pentatricopeptide repeat-containing protein At4g33170-like [Setaria italica]	CTTAACTCGTGGTTCCGATCCCGCTCTCCTGACTCCGCCCACCAGCTGTTCGACGAAATTCCTGTCGTCTGTTGGCTATTGGGACCGCGTCTGCTACTCCTCTGCCATCGTTGGCCTCACGCAAAATGGGCGATTCTAGGAATCTCTCAGTATTCGTCGACTCTCTAATGTTGTATGCGTAATCGAGTCCATTGTGGGGGCTGCAGGGCTTGCCGCACTGGAGCACGCTGTCGGATTCATGCGTGCACACATAGTCGTGGTTCGGCTTGATCTGTTGGGACTGTGCTGGTTGGTGGCTTGGTGCATATGGGAGAGCTGGAGTTGTGGATGTGTTCTAGGAGTTGGGTGGTGACCAAAACTTGATCATGTGGAATGCAGTGTTGACGGCACACACACAGC…
Rice_newGene_898	--	--	Cellular Component: plastid (GO:0009536);;	--	--	putative HGWP repeat containing protein [Oryza sativa Japonica Group]	CCTGATCATATAGCTTGTCCTTCTGTCGTAGTTACAATGGTCCATTGATAGTAGCTGACGTAGTTGGCATAGAGACAAGACGACCAATATAGAGATAATATTGCCCACCAGAAGTGGCAAAAATATTGGTGGTAGTGAAGATAGTGATACCAATCAAAAGTGATGAAGTTGCACAACCGTGAAGGCAAAGAAACCAGTCGGCAACAGTCAGGTCAGCCAGCAATGAAGATGAAGGCGCCCAGCGATAAAGTTGTGTAGCCATGGCAGCGAAATAATCAGTTGGTGACAGACAAGGCAGCTGGTGAAGAAGATGAAGATGCCTACTAGTGGCGACATAATAAACCATCCGTGAAGGCGAGGATACCAGTCGGTGGTGACGAAAGTAAGCCGACGGTGAAG…
Rice_newGene_899	--	--	Molecular Function: binding (GO:0005488);; Biological Process: defense response (GO:0006952);; Molecular Function: ADP binding (GO:0043531);;	--	Disease resistance protein RPP13 GN=RPP13 OS=Arabidopsis thaliana (Mouse-ear cress) PE=2 SV=2	Os11g0609700 [Oryza sativa Japonica Group]	AGTTGAGTAAGATATTGGGTTGGGGAAGGCTCACTGATCCAATCATTCAAGGCATCAGCTGTTCCACATTTGTTAACATGCAGCTCCTACCCATGATTCCGATCTAGCAATTTAGCGGCATCATTTGCTTCTAGCTCACCACAAACTCAGACACATCAGAGAGTAGAGGCTGAGGAAACAATGGCGGACATTGTGCTTGGGCTCACCAAGTCGGTGGTGGAGGGGATGGTGATCAAGGTGCAGTCGGCGATCTTGGAGGAGAACCAGCTCAAGGAGAGGGTGCAGCATGACCTGGTGTTCATCACGGATGAGTTCCAGATGATGCAGTCCTTCCTCAACGTCGTCGGGAGGGGGCAAGCGAACAACAATGTGGTGAGGACCTGGGTAACGCAGGTGCGT…
Rice_newGene_900	[L]	Replication, recombination and repair	Molecular Function: DNA binding (GO:0003677);; Molecular Function: RNA binding (GO:0003723);; Molecular Function: RNA-directed DNA polymerase activity (GO:0003964);; Molecular Function: aspartic-type endopeptidase activity (GO:0004190);; Biological Process: RNA-dependent DNA replication (GO:0006278);; Biological Process: DNA recombination (GO:0006310);; Biological Process: proteolysis (GO:0006508…	--	Uncharacterized mitochondrial protein AtMg00860 GN=AtMg00860 OS=Arabidopsis thaliana (Mouse-ear cress) PE=4 SV=1	retrotransposon protein, putative, unclassified, expressed [Oryza sativa Japonica Group]	GAGAGAGAGAGAGAGAGAGAGAGAAGGGATACGGTATAAAATACTCAATGTATCTGTGACTCAAATCATCGATGAATTGAATTGGTGGCGGCTTGGCGGCGGCGGCGCTCGATCCGGTTGGGTCGAGTCGACGATAACCTATCTGTTCTTGTGATCTGTGAGAGGAGTTGACAAAACTTGGTATCAGAGCCTACTATCCCACCCAATTCTTGATCCGGCAGCAAAAGGGTTCCAATTGGGGATTGGAGATCGGCTCTTGCAGCTGAAATCCGCGAAAAGGTAACTTGCCCCTCTCGGTTTGCTGGATTAGGAACAGGGGAAGTGGATCCCGTTGCGTCAAACTGGAAAAGCCAAGGTATCAAACCAAGCAAGCGCTCAAAATCATGGAGAACGAGGCCA…
Rice_newGene_902	--	--	Cellular Component: mitochondrion (GO:0005739);; Cellular Component: plastid (GO:0009536);; Cellular Component: cytoplasmic membrane-bounded vesicle (GO:0016023);;	--	--	Os02g0616600 [Oryza sativa Japonica Group]	AATCAGAGCTCCATCTCTCTCTCTTTCTCTCCCATGTCCGGCCATGGCCGCCACCACCCGATCTCCCTCACCGGAGCTTTGCAAGCCAAACCATCGCGCCATCGAGTTCGCCTCGACGAGGTGATTCCATTTTTCCTGTTTCCCCCTTCTTCCCCACCCCATAGCAATCACCACAGCCACTTCTTTTGCCGCCGAAGATAAGCTCTTCTACTCGCCGTTCCGGCCATCTCCCTCACTCTCTCCGCCAGCCACCGCCCTCCCCGGGTGCGTCGTGCTCGGGAACATGTGTGGCCGCCGACGTCGCCGCCTTTCGTCCACCGGAGAGCCGGCGCCCACTCTCTCCCTCTCCTCTGTAGCCGGCAAGAAAAAGAAGAAGAGAGGAAGAAGATGACGGGAGAA…
Rice_newGene_903	--	--	Molecular Function: DNA binding (GO:0003677);; Molecular Function: sequence-specific DNA binding transcription factor activity (GO:0003700);; Cellular Component: nucleus (GO:0005634);; Cellular Component: mitochondrion (GO:0005739);; Biological Process: regulation of transcription, DNA-templated (GO:0006355);; Cellular Component: plastid (GO:0009536);; Cellular Component: cytoplasmic membrane-bou…	--	MADS-box transcription factor 30 GN=P0637D03.37 OS=Oryza sativa subsp. japonica (Rice) PE=2 SV=1	hypothetical protein OsJ_21931 [Oryza sativa Japonica Group]	CGCACGACCCGCACGGCCCACCCCCCTCCCTATCGCTCTCCCACCACACCTGCGTCTCCGCCCTCCGCCGGAATTCCGCTCCCGCACCTCCGCCATCAGCGCTCCGCTCCGTATCAGCCGCCGCGCCGTCCTCTGCATCGCCTGTCTGCCACCGATCCCCGCCGCTAGCTCGCTCTCCACGATCCTCCGCCTTCCCGATGCACGAGGTCCTCCCGTCGCCAGGTCGTCGCCGCCGTTTTGCTCCACCGATCCCCGCCGCACGAGGTGCTCCCGTCGCTAGGTAGCCACCGCGCCGTCCTCTGCATCGCCTTCTCCACCGATCCCCTCTGCATCGCAGGGGTGAGCTGCAGCTATGGAGTTCCTCGCCGGTGGGGGAGCAGCAGGTGAATCCCGTGAGAG…
Rice_newGene_904	[D]	Cell cycle control, cell division, chromosome partitioning	Cellular Component: cell periphery (GO:0071944);;	--	Proline-rich receptor-like protein kinase PERK2 GN=PERK2 OS=Arabidopsis thaliana (Mouse-ear cress) PE=2 SV=3	Os03g0177100 [Oryza sativa Japonica Group]	CTCCTATCATCCCACGTACCCCCTCAACCTCCGCGAGCAGAAACCACCGCACCTCAGCCGAAAATCACGCCGCTCGCCCAGATCGCTCCGCCTCCCCTCGCCCAACCTCCTCGCTCCGTCCCTCTCACGCCAACTGCAGCGCAGCCGCCGGCGCCGTCGATTCCGACGCCCTGCCTTTGCCGCCGGCGCCCCTCCCCGCCGACCGCCTCCAGATCGACGCCGCCGCTCCCGGACGCCGCCGCCGTCGCCTCGCCTCGCCCAATCCCGGACGCCGCCGCGACTCACGCCGACGCCCCGACCCCACGCCAACCGGCTACGCTGCCTCGTCCCTCACGCCAATCGTCGATCCACATCTACGACCGCCGGCTTTCTCCTCCGCGGGCGCTGCTGACCGCCGAT…
Rice_newGene_906	--	--	Molecular Function: RNA binding (GO:0003723);; Molecular Function: RNA-directed DNA polymerase activity (GO:0003964);; Molecular Function: RNA-DNA hybrid ribonuclease activity (GO:0004523);; Biological Process: RNA-dependent DNA replication (GO:0006278);; Biological Process: DNA integration (GO:0015074);; Cellular Component: cytoplasmic membrane-bounded vesicle (GO:0016023);;	--	--	hypothetical protein OsI_33161 [Oryza sativa Indica Group]	CCCCGATCCCCTCCATCCTCGCTTCCCTAGGCGAACCAATTGACGTGGCTGGCACCATCTCGACATCCACGGCTCCTCCCTTCCTAAAATCCCCAAATCTTGCGGAGTGAGGCCTGGCCGTCGCCGCCGCTGCCGCCTTCTTGCGGAGTGATTCCTTCGTCCCGTACACGGGCACGCGCATCTGTCGTCGTCGCCGCCTCCGCCGTCATTGTGGTCTTCCTTTCTTTCTTCCCGCTCCTCTTTTTCGAGCCGACGGCGAGTGGCCTCCCCGTCGATGGGTTGCTTCCCGGCGGTACCCTCTCTCGCCCTCTCGCGAACCCTTCCATCTTCAGCGCCAGCGGTGACCTCGCCTCCTATCGGCTCAGTGGATCCCCAATCGTTGCCTCCTCTTCCGCAGGT…
Rice_newGene_907	--	--	Molecular Function: RNA binding (GO:0003723);; Molecular Function: RNA-directed DNA polymerase activity (GO:0003964);; Biological Process: RNA-dependent DNA replication (GO:0006278);; Cellular Component: plastid (GO:0009536);; Cellular Component: cytoplasmic membrane-bounded vesicle (GO:0016023);; Molecular Function: hydrolase activity (GO:0016787);;	--	Uncharacterized mitochondrial protein AtMg00310 GN=AtMg00310 OS=Arabidopsis thaliana (Mouse-ear cress) PE=4 SV=1	hypothetical protein OsJ_00635 [Oryza sativa Japonica Group]	TGCATTTTCACTTCATCTTTCCCCATCACAACCTAAACCCCAAACGCATCACGTACTCCATTCACCACACCATCGAGAAAGGATTAGAGGTACTGCTCCTAGCCGGAGCACCCCAGCATGTTCAAGTGTTAGTAAAACACATCTAAAAATGGTTTGAAAAATCTGAAAAAGAAGGATTTTTTAGTGTACCTTTGGATAGATGTGTACACTTGAAAAGATGAGATCTAAGGGTGAAAATTCGTTCCTACTACACCTACTATAAGGTGCAGCAGTATAGTAAAAGGATAATTTAAAAAAAATTATTGTGGCATTATTGTAAATTCAGTATTAAGAGAGGGTGTGATATGTAATTGCACATGCATTGCAATAGGGCCGTCCTGTTTCTTTCTTGAGGTGTAG…
Rice_newGene_908	--	--	Cellular Component: ubiquitin ligase complex (GO:0000151);; Biological Process: cell morphogenesis (GO:0000902);; Molecular Function: ubiquitin-protein ligase activity (GO:0004842);; Cellular Component: nucleus (GO:0005634);; Cellular Component: cytosol (GO:0005829);; Cellular Component: kinesin complex (GO:0005871);; Biological Process: protein N-linked glycosylation (GO:0006487);; Biological Pr…	--	U-box domain-containing protein 16 GN=PUB16 OS=Arabidopsis thaliana (Mouse-ear cress) PE=2 SV=1	Putative arm repeat-containing protein [Oryza sativa Japonica Group]	CAGCTTACAAAACCGTTTATTTTACATTTTAGGTGGTTTTAACACTGGTTTTATCCGACGTGGTTATTTAGTCAGCGTGGAACTTATATGGCCCCGCATGTCAGGGTGTCCACGTCAGCACCCCTCTTCTCTCCCTTCCTTCTCTCTCTCACCACTCTGCGCAAGCTGGTCAGCGGGTGGGGAGGACGCCGGCGGGAGAGGAGGGCGTCGGCGGCCGGCGACGGGCGACGCGGCGGCGGTGATGGCGGCGCTGCCTCCGCCTGCGCCGGGACATGACGTAGGAGGTCGATGGAGACGACCCGAGGAGGCGGATGAGCACGCGGCGGCCGACGGAGGGGAGGGGAGCGGCAGCGAGCGAGTGCGCGGCGGGCTGAGCAGAGCGGCAGTGGCGGGCGAGCG…
Rice_newGene_909	--	--	--	--	--	Os03g0229575 [Oryza sativa Japonica Group]	GGTCCACCGTAAGAGGGATGGCCATGGGCCCACAAAGCAGAGACTGAACGCTTCCGAGTACCTACCATCCAGCCCTGGACGAAACACTCGAAAATCTCGAATCTTTCTCCCGTTCTCCTCCCCACATCGCCGGCACCGCGAACCACCGCGGCCACCGGATCGCGGCGCGGCGCGGCCGCCGACGAGCGAGGGCTCTCGACCGACCAGAACAGGGTTTCAATCTTTGGATGCATGCGTGCTTTAGTCCATCATTGATGTCCCCAAGGTGCAAGGGATGATATCTGAAGAAAATATGAGGGGATGTTTCTAGAAGGTACTGTTGCTTTACTTACGCTCCAACCTAAACTTGTGAATAACAGGGCTTGAACTGAGTTATTTTATACTCCCTCCGTTTCATAA…
Rice_newGene_910	--	--	Molecular Function: ATP binding (GO:0005524);; Cellular Component: mitochondrion (GO:0005739);; Cellular Component: cytosol (GO:0005829);; Biological Process: RNA processing (GO:0006396);; Cellular Component: plasmodesma (GO:0009506);; Molecular Function: L-arabinokinase activity (GO:0009702);; Molecular Function: kinase activity (GO:0016301);; Biological Process: phosphorylation (GO:0016310);; M…	K12446|2e-33|osa:4341977|Os06g0702500	L-arabinokinase OS=Arabidopsis thaliana (Mouse-ear cress) PE=1 SV=1	hypothetical protein OsJ_10084 [Oryza sativa Japonica Group]	GTTTGGCAAATGGGACAGAGAAATGATTTCCCACCCACCATAAGACATCTTTAAATCCTAACCATTCATTCTCTCCCTTCCATTTAATCCTAACCATTCATTTATTTCCCAATCCCAATCCCACCCCTTATTTCCCATTATCCAAACACACCCTAGGCCCTAGCTGCTGATGCTGGGCATGGAAGTGAAGGGGTCAGAGGAGGATCTGGACCCCCTCTCCGACGACCTCCCTCCCCAAGCGGCAGTGTCCGGATCGCGAGCCATCGGCGGAGGGCCCCATCGTCTCTCTGCCCCCCGCTCGCGCGGATCTAGGGCGGAGCCTCCAAGCTGCCGTTGCTGCTCACGTGGATCCGCCGTCGACGGTGACGGGAGTGGCGGATCCGACGAATTCTTCCCCTC…
Rice_newGene_913	--	--	--	--	--	hypothetical protein OsI_20154 [Oryza sativa Indica Group]	CGGGCAGGGCAGCCAGATCAGAGACGCTCCTGTTTGGTTGCTGCCCTGGGAAGAAATTGCCTGACCTGATACTAGCCTGAGTATAACGTGAGGTTGTTTGGTTGTCTCCCTGGGACTCAAGATTCCACGCCTGGCTTGATGTCCTCCCGCACGTCGTTAGCCTGAGCCAATAGGTCGCCTGAGCTCCAGGCGAATCCACTTACCACCGTAATCTTCTTCTTCTATCTGGAGAGAACGATAGGATTTCAACAGCCACACGCGTGCCCCCGCCGCCGCCGCCGCCGCCATCGTCACGCGGAGCTGCTGTAGTTGTTGTCTCCATCGCCGTCATGTGAATCAGCCACCTCCATCCTTGCTGGATTCACCGAGGAAGAGGCTGACTCGCCGGATCCCTCTGCA…
Rice_newGene_914	--	--	Cellular Component: mitochondrion (GO:0005739);;	--	Probable transcription factor GLK2 OS=Oryza sativa subsp. japonica (Rice) PE=2 SV=1	hypothetical protein [Oryza sativa Japonica Group]	GCCGGTTATATGGCATACTTGTGCTGTTTTTTTCTCAAATACAGAGTGCTCATTTTTTTAAAAAAAAAATATAAGGCCCGTCAGACCTAATCCTTATCCCCGAGCGAGCAAGCGGAGCAAGCGGCGCCTCGATCCTTCCATCTCCTCATCTTCTCGTTTTTCCCGACTTCCCTTATCCTCTCTCTCTCTCCTCCCTTCCTTTTCCTCTTTCTCGGTGTTTTCTCCACTGCCATCGCAGCCAGCGACGCCCTCTCCTCTCCCCTCACCAGTACGCCGCTTCCCCTCCCCCTCGCACGGCGCCCTCCTCCTCTCAGTCTTCTCTCTCGCTCTCCTCTCTCTCGTAGCCGAGGCGGCAGGCGGCGGCGCAAGAGGGGTGGCGGTGGCAGGTGGAGACGGTGC…
Rice_newGene_916	--	--	--	--	--	Os03g0282201 [Oryza sativa Japonica Group]	CGATTATCGAACCAGCCCCCTTCTCTCCGAATCCTACAAATTCTTAGTGGATCCAATCCCCTTCACAGCTAGCCTGCCGCATCTACTTCTCCCATTACGATAAGCAATTGTGCAGCAGAAACTGCCTCCAATAATTATAGCAGCGAGACCAAACGTCATGGTTAATCAGATTTATTCTCTTCCAAAGCATCTTTAAAATCCTCCTGCAGCCACACATACCAGCGCTCTCTTTTGCAGACCAACCGGCCCCCATATTTGATCATCAGATATTGCATGAAATACGATGTGGGCATATGGGTGTGCTCCAAGAAGGATGAGTCAATGATGAATGTGCTAATTCAAGGACAAATTTGTAGCAGATTATAGAACATCGAAGGATGCTTATATACAATGATTGGA…
Rice_newGene_918	--	--	Molecular Function: binding (GO:0005488);; Molecular Function: oxidoreductase activity (GO:0016491);;	--	--	Os03g0293850 [Oryza sativa Japonica Group]	ATTTATTGATAATTTGTTTTACGTGCCTACTCATGGGGTTTACATGTACTGGTTTCTTAGGAATAAGCCCTCTGTAATCCAAAATATTCTAGGCAAAGAAGCGAAAAACCATAAAATAGAACTGCGCTTAGAAAAATGGAAAGTAAAGGTTTTTTTCGAAAACCTTTTTACCCCTATCGCCCCCTCCCACGAAACCCTATCCGCCGCCGTTCCCCGCTCCTCTCCTCTCTCGCGCGCTCTCCCTAGCCCACGCCGCCGCCTCCTCCTCCTCCTCGCGCCTCCCGCCCCCGCTACGCCGCGCCGCAAACTCTCCTCACTGCGTCGCCGCCGCCGCGCCTCCCGCACTCTTCTAGCACCCAGATCCAGAGCCGGTGGGGAAGTTGGATGTGACAGATCAAG…
Rice_newGene_919	--	--	Cellular Component: mitochondrion (GO:0005739);; Cellular Component: cytoplasmic membrane-bounded vesicle (GO:0016023);;	--	--	unnamed protein product [Oryza sativa Japonica Group]	AAAAAAAAAAGGAACGCTCCCTTTTGTGCGCCAGCCCGCCGCCGCCTCCTCCCGCCGGAGCCGCTCAGCTCCTCCTAGCGCGCGCCAGCCCGCTGCCGCCGCCTCCCGCCGGAGCTGCTCGCCTCCTTCACGTGCTCGCCCGCCGGAGCCGCCTCACCCTACCCACCGCTGCCTGCTTCCCTGCTCGCGCCGCGCCGTGATGGAGAGGAAAGAGAGGCGGGGTCTGCTCGCCCTACCCCGCCGCCTCCTCGCGTGCGCAGGCCGGACATCCAGGCGTCGCCGCCGGAAAGGGGATATGAGGTGGCGGAGATTCTTGCTAGGAGGAGGAGAGGGGGCCATTGGAGGAGGGCTAGAGGTCGCTGCGCATGGCCCGTGGGCGGTGGAGAGATGAGGCCAGGA…
Rice_newGene_921	--	--	Molecular Function: triglyceride lipase activity (GO:0004806);; Biological Process: lipid metabolic process (GO:0006629);;	--	--	hypothetical protein OsJ_10831 [Oryza sativa Japonica Group]	ACAAGGTCCCACCTCTCCACCTTCGATACGCACCTACGTACGCGTGGGTACCTATGCTTCCCCTCCCTTTTATCATTTTTCCCTTTCTTCTTTTCTTCATATATACGCTTCCCTCTCTTTCTTACTATATCATGCGCCTTCATGAGACGATTTAATCACAAGAATTTTGAGTATCTTGCTCTCACATTTTTAATTTGTAGCCATACTACAAGCAATATATAGTTTATTATTTACTCGAGAAAATAACATGTTTCAAAAGTCGTAAGTACTTAATCCATCTCCTACTTAAAAATTTGTGAATGGATTTTTAAGATACTTTAAGAAAAATAGAAACCTTAAATTATTATAAAATTACATTATCCGAACTTTAGTTTTCCCTTAATCTATGAGACAAAATCT…
Rice_newGene_922	--	--	--	--	--	Os03g0356652 [Oryza sativa Japonica Group]	TGTTTTAATCGTACTAGTTTGAGATGCAGGATGTATGCGGAAACCGAACAGAATTTTGTCAAACATGCAAGAAGTATGTTAGACTACGTGAATGGATTGGGCATGAAATACAGTGTCATGCAAATGCAAATGCCAATGCTTCTGCACAGACATCAAGTGCCCGAATCATTCCAGAGAGAGAAGTGCGTCCTCCTCCACCAGTAAGACCGCCACGGCCTATGCATGGTGCACAGCACAAGCGTCTGCTCTTCACAATTGCGGTGACTGGAATCGCAGTTATGATTGGTTCGATACTTTTTCAGAGGGAGGAGAGTTTCTAAGTCCAGTGTCTATGGTCTCTCCCCATCGAGTTGATTCCAACAGCAACAGCATAAAGAGTTACCTTGATGTATAATTTAC…
Rice_newGene_923	--	--	Molecular Function: magnesium ion binding (GO:0000287);; Cellular Component: mitochondrion (GO:0005739);; Biological Process: metabolic process (GO:0008152);; Molecular Function: terpene synthase activity (GO:0010333);;	--	Lysine-rich arabinogalactan protein 19 (Precursor) GN=AGP19 OS=Arabidopsis thaliana (Mouse-ear cress) PE=2 SV=2	Terpene synthase, N-terminal domain containing protein [Oryza sativa Japonica Group]	CCCGGTCACCCTCCTGTGCCGCCTTGCCGTCCTCCTGCGCCGCCTCGCCATCCTCCTACCCCCATGTGCGTCGCCTCTCCATCCTGCTCCACTCGCGCGCGTCGTCGCCACCGCAGCCTCGCCGTCCTCCTCCACTCATACACGTCGTCGTCGTCGCAGTCCCGCCCTCCTCCAGCCATCGTTGCCGAGCCACCGCTGTCTGAGGTGCGGAGGTCGAGTCCGCCAGATCCGGCGACCCAGGTATCCTCGCCGGCGGATCCTGTGGCCCGACGAGAGTTGTCGCCGCCCTCTTCCTCTATTTCATCTCCGCCATGCCAGGCTCAGACGCTCAGTCTAGCGCCGCTTCATGTGCGAAATGAGGTCAAGGAGGAGGTTGTGGCGCAGGCAGATATGGTGATC…
Rice_newGene_925	--	--	Molecular Function: catalytic activity (GO:0003824);; Cellular Component: mitochondrion (GO:0005739);; Cellular Component: plastid (GO:0009536);; Biological Process: cellular component organization (GO:0016043);; Biological Process: primary metabolic process (GO:0044238);; Biological Process: cellular macromolecule metabolic process (GO:0044260);; Cellular Component: intracellular part (GO:004442…	--	Vegetative cell wall protein gp1 (Precursor) GN=GP1 OS=Chlamydomonas reinhardtii (Chlamydomonas smithii) PE=1 SV=1	hypothetical protein OSJNBa0087G11.2 [Oryza sativa Japonica Group]	ATGCGTAAAATAACATCACAAGTGTTGTATTTTTTAAATCATCAATTACACATAGGTCCATACAAAGGAAACATCGCAAATTCATGATATATATCCTGGTTACAAATCTTTCTATTGTCAATTGAGGTAAAAACTAAGAATTCAAATCCTCACTCCCCATGAAAGATTCTAAGCTTCTCTTATCAGGAATTGCTAATGTGCCCGATATTCTCTCAGTTTTCTAAACATGCATGTAAGCCTGCAAATTTGTTAGTTGACCAAGTCTAGCTGCAAGAGAATCGAGCCAATAGAAAACTAAAATGCACAAAAGAATCTGCTGAATCAAAATGCAAAATTCTGGAAAATAGTATGCAGTCTGAGCCTACTGTTCTGTCTAAAATATTAGGGGAATTATGGAAA…
Rice_newGene_926	--	--	Molecular Function: DNA binding (GO:0003677);; Cellular Component: mitochondrion (GO:0005739);; Biological Process: DNA recombination (GO:0006310);; Cellular Component: cytoplasmic membrane-bounded vesicle (GO:0016023);; Molecular Function: metal ion binding (GO:0046872);;	--	--	retrotransposon protein, putative, Ty1-copia subclass [Oryza sativa Japonica Group]	GTTTTTGTGTGTGGGGGTGTTGGTTGTGCAAGGGTTGTGCACGGCCGACAGGGGACAGGCGGTTTGACCGGCCATATAGGCCAGTCTGACCGGTCGCATAGGGCTGGTCTGACCAGCTAGACATGGTGGGTCCATGAAATTCTCCTTTCTGGTTCTACCCGAACCTATCTCCTCCCCATTCAGTTCCTCTCGTCCCCAACCTGAAAACTCTTCATCTCTCTCCTCTATCAAACCCTAGCTTCATCCATCCACCAAATCCTCTCGGTTTGACCGTGGATTTCGCTCCGGTTACACCGGAAGTGAGTCTTCTCCACTTCCTCTCTCTATTCTATGGATTATTTACTCTTTTGGTTGATTTATTGATCCATGGCATGGAAGTGGTGTTCTTTGTTTTGCACC…
Rice_newGene_927	--	--	--	--	--	hypothetical protein Os03g30940 [Oryza sativa Japonica Group]	GCCGGCGCCAATGCCCCTAGCGGCTAGCCGCTAGCTCAACACGGCAACAGCGTTGTACGCGTGCGCCCCTCCCCAGCAGGCGGCAGCGGCACTGCGGCAGCACGTCCCTCCTCTCCGGTCGCCCTCTCCACCGTCCTGTCCCCTCCTTTCCCCTCTCTTCCGGCGGTGCAGAGGCGCGGCGGGACAGCGCCCGCGGCGGCGCGGCGGCGGCGCAGCGTCGCAGAGGCGTGGCGGCGGCGCACCGGCACAGCACACAAGCTGAGAGCGTCTCTGAGACGCACGTCGAGAGAAACTCTGAGAGTATTCAAGTGAAGTATTCATGCTATTTTTGGGCTGAATCGATGGAGTTGCTACTCACTGCGGTTGCAG
Rice_newGene_928	--	--	--	--	--	hypothetical protein OsJ_11350 [Oryza sativa Japonica Group]	ATCGCTCCCCACCGCATCGCGCATCTCGCTCCGCCGGCTCCACACCCCACCGGATTGCTCGCCACCGCATCGCTCCTCTCTTGCACGAGCGCCCGCATCGGCTTCCTCTCCAGCATCTCGCTCCGCCTCCCCCACCGCATCCCTCTCACTGCGCGCCGTGGGGACAGGCGCTGCGGCGCCGCGCTGCATCGCGCTCGCCTGCCTCCCTACATCGCACTCGCTCCCCACCGCACCATCCGCCTCCCGTGCAGCATTTCGCTGGACGCCGTCGGGACAAGCGCTGCGGCGTCGTGCCGCATCGCGCTCGCCTGCCCCCCTGCGACCCACTCTGCCCCTAGCGATGGCTGACTCTCCTTCTCCTGCGCCGTTCCGAATCCACATCCGAGAGAAGCGAAACGA…
Rice_newGene_929	--	--	Cellular Component: mitochondrion (GO:0005739);; Cellular Component: plastid (GO:0009536);;	--	--	expressed protein [Oryza sativa Japonica Group]	GCTTCCACTTCGATCTGGTGGCCCGCTGCTGGCGCTTTCTCTTCTTCGGCCCACTCATCTCGACGGTGCGACCAAAAGCGATCCGCGTTCTCATCGTAAACTACTTTCCTGTCTCCTCACAGCGAGATGCCGAGATGGCGATCCCACGCCAATACATCAATGCCATGAGCACGCGGCAAGCAGTCTAGCAGAAATGCAGCCAGCAGCTAGATAAGCCCTGCTTCTTGTTCTAGCTTGTTTGTATGACTGGCTCATTGCATCTATATTCTATGATTGGCTCATGGGTTAATAAGGTTTTTTCTTGTTCATGTTATTTAATTTACTTCACAACTTCACTATATTCAGTGTTACAATTTCATCTAAAAAGCATCACGACCAGAAATGCATTTGTCAGGTGCT…
Rice_newGene_930	--	--	--	--	Uncharacterized protein At2g23090 GN=At2g23090 OS=Arabidopsis thaliana (Mouse-ear cress) PE=1 SV=1	hypothetical protein [Oryza sativa Japonica Group]	CCATTTCTCGCCTTAACCCCTAAAGAAACAATATGCCCTTCTCAAGTAAAGGGAGAACACCATGGGAGTAAAAATACATAAAATGCAAAATGAATTCACTCAAGTCAGGCACATGCTCATGCAAATTGGCACAGAATTCTCATGATCAGGTAGACAATCAATCTGGTTTAACAGCAGACAATATCTTAGTTGGAAACCACATCACTTTCTTATGTAGAGTAACATAGGACAGGACGCATGATCAGACGGTAGCAAACAACATGTAAGGAGCTCCATCAGAAGAGAGAAACCTCAGGACTAATGGCAACTGACCCAAACATTAACTTTCAAATTTTTCTGGATTCCATGACCATGATACAGCTTGCTGGTACAATCTTTCATTTCTTGAGATGGGGGAAG…
Rice_newGene_931	--	--	Cellular Component: membrane (GO:0016020);; Cellular Component: cytoplasmic membrane-bounded vesicle (GO:0016023);;	--	--	hypothetical protein OsI_22306 [Oryza sativa Indica Group]	AAATCATCGACCCAAGAGGCGTGGAAGAAACCCTCGCGCACAGGAGGAAACTATCAACGCATAGGGGAAAGCAGCGGCGGTGGCGCGGGTGCGGATTGAGAGTCGACGGCGCGACGGCGACGCGGCACTCTCCCCGGAGGCGGCGCTCTCCCCTCCGCCGACCGTCCCCTCCGCTGGCCACTTTCTCACCGATTGCATGTCCACCAATTAGAGTTGGAGAAGACCAGCCTCCTCCTTCTTGGGACCCTATACCCTTGGCCTGGTAGTACTGGATTGATTTTAAGACCAATTTTCAGTACTGGGTTGATTTCTGAACTTTATAGATGGGAACACTGGAGCTGGGTGACTGAAGCGCATGGTGGCATTAGTGCTAAGCTTAAACACTTGCATTCAATTTGT…
Rice_newGene_932	--	--	--	--	--	hypothetical protein [Oryza sativa Japonica Group]	GCGGACAGCAAGTTCGAGACACGCAGTCAAAGCATTCTCCCAAGATCAATTCATCTCGTAGTGCTGGCCAGCCGGTCGCGAGTCTGTTCTGAGAAACTAATTATAAGTTGGCGCGCCAAAAAGCTTTTTTTTTTGGAGGGAGTATGGATGATGGTGGATAGCGAATGCTCTCGGGAATAGTAAAAAATATAATATTACTCTGTCGTCCGGATGAGAGTTGGGTGTTGCGTTCTGGTTCTCCCCACGTATATTCACACTGAAGTAGAAAAAATTACCCCTCTACTTTAACAAAGCTGAATCCATTTTAACCCTGCTATTAACAAAACAGTAGTAATCTCGTTACTCCATGTGATATGTTACAGTGAAGCACATGTATTGAAAAAAGAAAGAATCCCTTAT…
Rice_newGene_933	--	--	--	--	--	hypothetical protein FPSE_08197 [Fusarium pseudograminearum CS3096]	CCCCTCCCCTCCTCCTCTCTCTCTCGCACAACCACCGGCACCACCAACCTCTATGCCCCGCACGCACCCCTCTCCTCTCCTCTCTCTCGCACACCCGCCGCCACCGCCGGCGTCGATCCGTCGTCGATTCCCATCTCCAGATCGACGCCACTGGCGCCCCCGCACGCCGCAAGAACGCTGTCGCCTCGGCTCATCGATCTCCGACAACGCCGCCGCGCGCCGCCGTCGATCTCCGCCGCAAGAACAACGTCGCCCCGCCTCACCGAGCTCCTCCGACGATATTCCGCGTCAATTAATCTTCAGAGCAATAAGGGACATCAATTTCCACCTTGCTGATATCGCGGCACCGTTGATACCGGTCACCGGAGAGCGTCTATTTCACCTGCACTGCTCCTGTTG…
Rice_newGene_935	--	--	--	--	--	expressed protein [Oryza sativa Japonica Group]	CCACCAAACCCACCTTCTTTCTCTCCTGTCTTTCTCTCGTTCTCTTTCTTTTTCTCTCGCTCTCCCCTGCGCCGCCGCATCCTCAGGTCTCGCCGCCGCTCCACCCCACGCCGGCCGCTGCTCCCTGCCTCCGGCAGCCGCCCCGCAGCCGCTGCCGGCCTGAATCGGTTTCGTGGCTCCTCATGAGTCTATCCCCAAACTAACCCTAGCCATCAACCCCTCTCCAATCGATGCTGCTGCTGGCTACTGCTCTCAACGACTGGGATTGGAATTTCCCCAGCCCCGGCGCCCCTGATCCAAGCATGACTCAGACCAGCCGTGTCTCCCCGAGCTCCTTCTCTCTGATCCCTTCATTCCCTACTTCTGTGATGTGATCTGATTGGTGTTCTATTATATAGT…
Rice_newGene_936	[K]	Transcription	Cellular Component: nucleus (GO:0005634);; Cellular Component: mitochondrion (GO:0005739);;	--	Putative F-box protein At1g47300 GN=At1g47300 OS=Arabidopsis thaliana (Mouse-ear cress) PE=3 SV=2	Os12g0504950 [Oryza sativa Japonica Group]	GCCGCATATAAATAGCCGGTGAACCCTCCCCTTTTCTCTATTCAAAACGGAGCCGAGCTACTTGAGCTCTCTCTCTCCTCCCATGTCCGGCCGTCGCTGCCGACGGTCGATCTCCTCCACCATAGCGTTTCTATCCTTTTCCTTGTGCCACTATGTTGGTCTCCCTCCGGCGAACCCATTTTACCGATCTCCCCTTTTTTTCCCCTTCACTATAAGCCACCACCATCACCACCCAAACTGGCTGGAGCCGAGCTCTTAGCTGCGCCGTTCCGGCCTCCTCTCTCACTTCCACTGCCGACCACTACCTTCCCTGGATGTGCGCCGACGGGGAACACGTTATGTTGCCGGCATCGCCGCATTTCGGCCACCGGAGAGCCAGCGCCCCGCTCGCCCTCTCCT…
Rice_newGene_937	--	--	Cellular Component: mitochondrion (GO:0005739);; Cellular Component: plastid (GO:0009536);; Cellular Component: cytoplasmic membrane-bounded vesicle (GO:0016023);;	--	Formin-like protein 6 OS=Oryza sativa subsp. japonica (Rice) PE=2 SV=2	unknown protein [Oryza sativa Japonica Group]	AGCCCATTCCCTCTTCGCTCTCCTTTCCTTAGCCGCAGTAGCCCACTCTCCCTCTTTCTCTTGGCTCAAGTCCATTTATGGTCCCTCCTTCAGTCGGGCTGGAGAAAAAGGAAGCCCAGCCAAAGTCTACTTTACCTCCCCGGTATTGTTCATCTTCCAGCTCCAGACAGAGCCCGAGCCATCCATCCCGAGATTGTGCAGCGCCGTTTTCTCCTCCAAATCCGGTCTCCTCTCTCGTGTTATTTCAAAATTAGTTGAGGGGAAATATTCCTCTTATCCTCCTCTATCTTTTCCCCCCAAGAATCGGACTTTATCCCGAAGAAATCAACGCGGAATCGAGCTTGATTCGTGTTTATCTCTCCACCAAACCCTAGGTTTTCCCGGCGCGATTCCTTGCGT…
Rice_newGene_938	--	--	Cellular Component: mitochondrion (GO:0005739);; Biological Process: metabolic process (GO:0008152);; Cellular Component: plastid (GO:0009536);; Molecular Function: transferase activity, transferring hexosyl groups (GO:0016758);;	--	--	hypothetical protein LOC_Os03g36150 [Oryza sativa Japonica Group]	TAAGCTAATCATACCAGTAGAACGCCGCCGGGTTGCGGTAGACACGCGAAAGGAGCGCATAGTCCGGCTCGCGTAGAACGCCAGCCAGTTGGCGGAGCGGACGTCTTCACCCTCACCTCCGCATCCGCGGCGGTGATGTTGCCATGCAGCCTGTCGTATCGCGGCGCGTGCCACGTTGAGCTCCTCCTCCACGGTCGGCTAGAAGAGAGAACAACACAAAGCTATATCTTAGAACAAACCGCTGGTCCATGGACGACATCAAGGCTATCGGGTCCGCCCGAGCTCGACATCACCGGCCGCAAGCTCTTCTACTCCGACCACTCCATGAATCATAGCGTATCATATCCTCCGAGATAGAGGTGCGTCGAGTTTCCTGTCGACGAGTGCGATGGAACCAAT…
Rice_newGene_939	[L]	Replication, recombination and repair	Molecular Function: RNA binding (GO:0003723);; Molecular Function: RNA-directed DNA polymerase activity (GO:0003964);; Molecular Function: RNA-DNA hybrid ribonuclease activity (GO:0004523);; Biological Process: RNA-dependent DNA replication (GO:0006278);; Biological Process: DNA integration (GO:0015074);;	--	Formin-like protein 14 GN=FH14 OS=Arabidopsis thaliana (Mouse-ear cress) PE=3 SV=3	OSIGBa0157N01.4 [Oryza sativa Indica Group]	GTCCCCCTCGTTTTCCTCCTCCTCCGAACCGACCTTCCGCAACCGCCTATCGTTCCCTATAAATAGCCGGCCATCCCTCCTCTTTTCTCCAAATCAAACCGAGCTCTCTCTCTTCTCTTATGCCGGCCGTCGGTCGATCTCCCTTATCGGAGCATTGCCGGCCAAGCCATCGCGTCAATACCTTCGCCTCGACGAGGTAAATCCATTTTCTAACTTTCCCCTTCCTTCCCCCCTCCGAGATTAGCCACCACCACCACCTCCCATACCGGCCGGAGCTAAGCCCTAACCATCGCCGTTCCGGCCTCCTCCCTTACTCCCTCTCCCGACCACCACCCTCCCCGGATGCGCGTCGCTCGGGAACATGTTTCACCGCCGACGTTGCCGTCCCCCGTCAACTAG…
Rice_newGene_940	--	--	Molecular Function: protein kinase activity (GO:0004672);; Molecular Function: ATP binding (GO:0005524);; Cellular Component: mitochondrion (GO:0005739);; Biological Process: protein phosphorylation (GO:0006468);;	--	Putative B3 domain-containing protein Os11g0242900 OS=Oryza sativa subsp. japonica (Rice) PE=3 SV=1	hypothetical protein OsJ_13346 [Oryza sativa Japonica Group]	GGGAGCTCCGTTTCAGATTTGGGGAAGCACAGAACTTGTCCATGTTTGAGGATGGCACCGTTGTGTCAAAGTCCGAGGAGGCTGGATTTACTTACTGTTAAAGATGATGAGAGGCCTCCTGTGATTTACCTGTAGGATCATGTGAGAATACACCAATCTGCAGGCGGAAAAAAAAAGTTCAGATTGTCGAAGCAAAGCTGACTGGACACCATGCCAATTGCTATTGTTTACTGCACAATCAAGGAGATTTTTGGCTGATTCTACTAAATTTCTGTTTGGTAAAGATTAAGGAGTGCTTGAACAAGGTTGCCTAGACGGTGTTTTTCCTCGCTCATCCTGAAAGCCCTGATCCTGAAGGTTCATTCCTTCTATTACTGACATCATAACTGAAGCTTGCAA…
Rice_newGene_941	--	--	Cellular Component: mitochondrion (GO:0005739);; Cellular Component: endoplasmic reticulum (GO:0005783);; Cellular Component: Golgi apparatus (GO:0005794);; Biological Process: pollen exine formation (GO:0010584);; Cellular Component: cytoplasmic membrane-bounded vesicle (GO:0016023);;	--	--	Os03g0570200 [Oryza sativa Japonica Group]	AAAAGTGGAACTTATTTAAAGATGTTCCAGAGGAACATCATAGTTACACTGTGGCTCGTGATTCATTCCTCGCACACCTTGGTTCCGTGTTATGGGGCTCTATGAGGCATGTAATTGCTCCTTCTGTTTCTCATAGGGCTCACCATTACTATGATAAGTTGTCGTTTCAGTTGTACTTTGTGACACAAGAGAAAGTCAGGAACATAAAGCAGTTGCCTGTTAATGTAAAATCAGTCACAGAGGGCCTTAGTTCTGTGCTACTACAATTCCAGAAGCCAATGTCCAGTCAACACATGTTGTCGTTATCAGAGGATCCAGCCTTGATTATGGCATTTGCAATGGCGCGTCGTGCAGCTGCAGTCCCACTTCTGTTGGTTAATGGTTTCTCTAAGTCAACAG…
Rice_newGene_942	--	--	--	--	--	hypothetical protein OsJ_18291 [Oryza sativa Japonica Group]	AAATGGTCTAGATCCAAACCAGATCCATGGAGGAGGGGGGAGGCTGCACGGCGCGTGGAGATTGATAGAGCGACGACGAGCTCGGGCCAGTCGAATAGTTGAGTGAGGAGACACAACGGTGGAGGCAGAGGCGGCTCATGAGCTTGAATCTGGTCTTCCTCTTCCCCATCGATCCTGCGTCCATTGGAAAAGCTTGAGAGGAGAGCAACATGCAACAGACAATAATCCTGTGGGTCTGGGGTTCAGCACTTCAAAACTGACGACCATTGTGAGAATACATAGGAGGTGCTAACTAAGATGATTGAAGGTGACAATCTAGAGGAGGTGCTGCAGGAATTGGAGGAGATGAAGAACTTCATCAAGACAATGCATAGCACTTATCATGCTATTAGGATTTAA…
Rice_newGene_943	--	--	Molecular Function: nucleic acid binding (GO:0003676);; Molecular Function: aspartic-type endopeptidase activity (GO:0004190);; Biological Process: proteolysis (GO:0006508);; Molecular Function: zinc ion binding (GO:0008270);; Biological Process: DNA integration (GO:0015074);;	--	--	putative Zinc knuckle containing protein [Oryza sativa Japonica Group]	AACAGTCTTAATCAACTACCGAAAATATTTAAAAACTAAAAGCATGCATAAAATACGCAAAATATCCCTCAGTAGAGACATAAATATATTCAAAATGTTATGAAACCTATCTTATTGTGGACGAATTAAATTATGAGTGGGAAGCTTACTACAGAAGAAAGCTTACGCTAGAAGCCAGCTTACAAAGGAAGCCAGCTTACGGCGTAAGCCAGCTTATAGAGGAAGCCAGCTTACAAGAGAAGCCAGCTTACGACGTAAGCCGGCTTACGACGCAAGCCAGAAGGTCCAAGGCTTACGACGTAAGCCTCCACCCTCCTCCGCATATAAATAGGGCCTAGAAGGTCCAAGGCAAGAACAACCGATCTTCGGTCTCATGCTTCTCCTCTTGTAGCTTGTACT…
Rice_newGene_946	--	--	Cellular Component: mitochondrion (GO:0005739);; Cellular Component: vacuole (GO:0005773);; Cellular Component: plasma membrane (GO:0005886);; Cellular Component: chloroplast thylakoid membrane (GO:0009535);; Cellular Component: cytoplasmic membrane-bounded vesicle (GO:0016023);;	--	Early nodulin-like protein 2 (Precursor) GN=At4g27520 OS=Arabidopsis thaliana (Mouse-ear cress) PE=1 SV=1	transposon protein, putative, unclassified [Oryza sativa Japonica Group]	CGGAGACACAGGTGAAAGGGGAGGGCGGCGGTAGGGCGAGGCGGCTTCGGCTGCGACGCAGGGCGAGGAGGTCCGACGGCCGGCCGGCGATGCGGCGGCGGCGACACGGCGTCGGCGGGCGAGCGGCGGCGCCATGGCCGCAGCTAGGCGGCAACCGCAGCTGGTTCAAGTTGCCGATGCTGTCGTCGCAGCAGGCGTCGTATGTGAGCGAGGACCAGCAGCGCGAAGTAAGACGACGGCGACGGCGACGAGGTCCTCATCCCCGGGTTGCCGGCGAGGTTCACATACGCGGAGCTGGAGGAGGCGAACGTACCTGATTTATCAGTTTTTTAGACAACTCGTGAAGTCCTAAATCCATCTAAAAATGCTCATCATGTAGTACTCGTTTGTTTGACTTTA…
Rice_newGene_948		CTCTTTTACTTCTGAGCATGATGAAGGGCTTTAACTATATCATCCTCTTATTATTCAGATATAGTAATACGATGTCTAACCCTATCTTCCTTCTTTGTATGAAGGGCATGCAGTATATTCGTGTGTTCTTGAAAAAGTGTGTAAAACATATCCATTCTAAATTTTCTGGGGAAAGCTCCATAGATTTGATTTTGATCAGTTTGTAAACACTCTAGTTTAGAACTGGAACTATTTCCTAATCACCGATAATGCTCAACACCCTGCATCTAAGTTTTTATTTTGTAAGGCTCAACTACTTTTTTTGTTTTATGGGAAGACAACTGGTGCACATTAAAATAGACGAGTAATTTTGCACTGAACATCTGCACTCTACTAACCTAGTTAAAATTTTGTAAAATT…
Rice_newGene_949	--	--	--	--	--	unnamed protein product [Oryza sativa Japonica Group]	ATAGGAAGCTGGAAACAACAGTGCAAGCTTGGCTTTCTGTCGATTGTTGCTCTACGTGTGTAGATAAATTTGAAGTGTCGACTCTTTTCTGAAGTGAACAGTCCATGTTGCAGCCTTCAGTGATCCAAACTTCTGAATCTAGAATAGAAGGATACAAAGAGAACAAGGAAGAGGAGGAACGCATTAGAGGTTTTTGGTGCTCAAGAACTGCTCGATGAAATGTCTCTTGAGGGGCTCATCCAAGTATTTGTCTCTTTTATCGATTGACATGTAGTGATTTAGTGCCTTCCTCTGGATTGTGCACACAAGAACTGTTGGCTAGGTTCCCCCCTCCACTTTAGCTTAAGCTCCATTAGTGACGATGAGCAACCCATAACCATGGAGATCATCTATTTCTTC…
Rice_newGene_950	--	--	--	--	Extensin (Precursor) OS=Daucus carota (Wild carrot) PE=2 SV=1	PREDICTED: LOW QUALITY PROTEIN: formin-like protein 20 [Tarenaya hassleriana]	CGCTCGCCTCCTCCGTCCCTTGGCGCATCCCCCGATCCGCGCCTCTCTCTCTCCTCCACGCCCTAATCCTCTCTCCTTCTCACACGCCGCCGCCGATCTCCTTCGACAAAGCGCCGCCAGTGCTGCCTCCACCGCGGCCGAGCCGTAGCCACGCTGCCGTCCCTCCGCCTCGCCGATCTCCCGCCCCCGCGCACCTCACAACCACCTCCATCCCGTGGTCGCCGACTCTCCGCCACCTTCTTCGCGCCGGCCTCCCTCCGCCACCCACCTCACAGCTACCTCCACTCCGCGGCGGCGGCCTCCATCGCCGACTCCCCTTTCTCCGCGCGCAGCGGCAGTCTGCAATCGACGAGGCGTCTGGCTTCTGGATCCGTTTGCCTCCGTCGGTGACGTGGCGTG…
Rice_newGene_951	--	--	Cellular Component: plastid (GO:0009536);;	--	--	hypothetical protein [Oryza sativa Japonica Group]	AAAAAAACAAACGAAAAAAAAAAGAAACAGGAGCGATTCTCCTGTAGCCCTAGCCGCCGCACCTCCTGCGCTCTGCCGCCGCCGCTGCTGTTCCTCTCTTCGCCGGCGCCGCCGCTGGTGCAGCCGTCGCCAGTCGCCACAGCCGTCGTCGTCCGCAGCTGGTCGTTGGAAGGAGGGAGAGAAGGCAGAGAAGAACAGGAAGGAAGGAAAGAAGGTATGGAGGGTTCCAACGTTGGAGGAGTTGAGTCGGAGTATCGAATGAGTTAAGGCAAGTACAAGACGGACTTACGTGATGGACAAAACTGAGTTGTTTTGTTTGGCTTTACTTGCATAATTATTATTCAATTGCTTGTTATTACTGATTATATGGCTATGACGTTATGCTACTTATTCGTGTTT…
Rice_newGene_952		TGCATCGTACACTTGAAGGGACAGCGGGAGCGAGAAGGTCACAATAGTAGAGAGCACCTTGCAGATTGGATGGATCGATGATTGACTCACGCTGTCACCGCCGCCACCACACAAAGCGCCGACTCGGCCGTAGCCCCGTCGCCGATTCACTGCCGCCAGGTCGTGTCCATCATCTACCCGATTCACCAGTGGTCTACCTGATCAGTGTCAATGGCCCTCTCTGCCTGGTACATGGAGATCCTTTTCTCTTATTTCATTTGCTCTTTCCTCTTCTTGATTTTTCCTCGATTGGTCCAAAATTTAATAAGCAATGGCAATTCATTTACTTGCGGATTGACAGTGCTATGTTTCTGATGTGTGTGCACATATCACACTAAATTATCAATGACGACGTCCTGT…
Rice_newGene_953	--	--	--	--	--	Os03g0602500 [Oryza sativa Japonica Group]	CTTCATCCATGGGTTTACGAACAGATAATAATACGCTAGCACTCTCCTCTCCTCTCCTCTTCTTCCCCCGGGAGACTCCGCCGCCGTTTATCGCCTCGGCGGCGCGGAATCCTCTCTCTTGGTTCGCAAATGGCAGCCGCACGGGGTAGCTTATAGGGATCTGCTTGGGAGTTACCCTGGTTGACTGGTCCGCTCATTCATCGAATCAACGCATCCTGCGCCGTCGCCTCGCCTGTTCTTCAATTTGCCGCCGGCGCCGGCTTCGGCTTCGCCATGGTGCTCCGGCCTCACGGGAGTTCTTGCTGAATGTTTATCATGGAATCAGGATAATCATCCAAGACAAGATCCCAAGAGCAAGCGGTTGTCATAGCTTTAGGGAGCAATGTAGGTCACAGAATC…
Rice_newGene_954		CGGCACTAGTTCTAGCGGAACCCTACCCGCGGCACCACGGCGGCGGCATCGGCAGGCGAGGGAGAGGAGGAGGTCGACGGGAGGCGATTCGGACGGTTCTTGGCGGAGCCACTTCGTGAGGCCGGTCCGGTCTGCGGCGGTAGGCAGCCTCCTCGTCTCAGCTCCATGCGGCATGGCCACCGAGATGACGGGCGCCCGCGCAAGCCGGTCCTCCAGGGACAGGGAGTCCTCGATTTGATTCTATAGGCCTGAGGAATTGGTGAGTCCTCGTCCTTTCCTATTGATTTGTTTGCTGTATGCCTGGTCTGTGATTTTTGTGCAATCTCCCTCTCTTGTTTAGGATGGTTGTCATTTGGATAGTAGGATGGTTGTCATTTGATTAGTGCATACCCGTTTAGT…
Rice_newGene_955	--	--	Cellular Component: cytoplasmic membrane-bounded vesicle (GO:0016023);;	--	--	transposon protein, putative, CACTA, En/Spm sub-class [Oryza sativa Japonica Group]	AATTTCAGGCGACGCCCTCTCGTGTCCCCCCGGTCTTCTTCTTCTCTTCTTCGTGCTCTCACCGGGGGCGTGTGGTCGCGTTTTGCTTCTTCCCGTTTCCGATCTCCTCTCTCGATTCGACTCGAGTTGTGTTTTTTATTTTTCCTTTTTTTTTTCTGAATCGTCGGGTTGATTTGGATCGTCCTCGTTGTTGTTTCCGCCTTCTGTTCCCGCAGATCACCGCCGGTGAGATGAGATGAGATGAGCCCCGTCTACGCGCGATTCCGGGAGCCCCTCCTGTTCGGTTCGCTTTGCGACGTGCGTGTTCGGTTGCAGGAGCGGGTTTGATCCAGGATTGGAGGTTCCTGTGGCGTCGTGTGGTTGAAGAGGTGAACGTTTCTTGTCTACGGTCCGTTTGAT…
Rice_newGene_956	--	--	--	--	--	hypothetical protein OsJ_00623 [Oryza sativa Japonica Group]	CCTCCTCCATCCATGTCTGCGCCGCGGCTCTTCCCAACATCCTCAGCCGGCTCCCCAACTCAAAATCCCGTCTCAATCCACCCCCAAATCCCGGCTTCCAATCACCCCATCCCGTGGCGGACATCGTTGGAGCGAGTGTTGTCGTCGTCGGATCATCGGGTTGACGTCTTCAATCATCTCCCCCTCTGCCATCGCCAGCGGTGCCTCCCTCCACTGCCGCCGCTTCGGCGTCGTGCTCGTGCGGCCTGGGAGCGGGTGTAGCGGCGGGGTCGGTGTCGGGTGGTCGCATGAAGCACAACAAGGAGGAATTTTGTCATCAGCCACTAGATTGCTTATGTTAAGGGCATGGCGACCTGGAGGTGCACTGTGCCCATGTACTTTGTCCCAGTTGGCGGCGAC…
Rice_newGene_957		TCTGCTTGCTGGCTACTCGGGGTGCCTTGACTTGGCGGCGGATTCAGGCCTTTTCTGTGGGGCTTAAATTTCTGGCTCCGCCGACTTACTATCTTTGATTGGTGAGGGGATCGGGTCGTGCAAGCAACCCCGCCCGGCGGCGTAGTGCCTCGTCGGACGAGGCCTGGCCAGAGCAACGCCATTGGAAGCAGGTGTTCTGTTCCCTGCATCCGTCCAATCCCCAGCCGATCCTGTACCTCGCATCTGCATCTGCCGCTTGAGCATCCACAGTGTGTTTTGTTTGGTTCTAATCCTTATTTTTCTTCTGAGTTCTGGGCTTCTGGCCTTTTCAAGAACAGAGAGGTGGCATCGCTTTGTTGTCACCAGATGAGTTGAAACAGACTTTGCATTTCTGACTTC…
Rice_newGene_960	--	--	Cellular Component: mitochondrion (GO:0005739);;	--	--	hypothetical protein [Oryza sativa Japonica Group]	TGGAAATTTTGAAATTTTTTAGATAATAGATTAATACCCGGCCTCTACATCCCGCGGGATACACGCAGCCCCATTGGAAATTTCGAATAGACGGTCAAGAGTACAATTGTGACGGCAGGGGATCCAGAATCACATATAACATCCTCTGCTTCCTCAGCTCCACCTCTTCATGCATTTTATGCAGTTGTCATTCATTCTCCGCGGATCCATCTGGGAGAGACTGGGAGGCTCTTGAAATAGGATGCACACTGCACACGGGAATGAATGCACTCTCCACCGCAATCTTCAGTTCCCCAATGGCGTGTCCTTGAGCAAAGATGGCGCTGTCTTCGTCTTCTCGATGGAAATCGCGGCAGGTCCGTATGCTGATCAATCATCTTATCCCCATTCGATTCAACA…
Rice_newGene_961	--	--	Cellular Component: cytoplasmic membrane-bounded vesicle (GO:0016023);;	--	--	predicted protein [Oryza sativa Japonica Group]	CCCAATCCCCCGAAACCCTAGCCACTACTGTTCCCCAATCCCTTCTCTTCCTTTCCCTTGTCCTTGCGCCGCCGCCGCTTTTCCTTCCCTCCCCCGCTTCTCCTCGCCGGCGACGACGACTTGCCCCTCGAGCTCTCCCCTATCCTGCCCATCTCCTGGCGCTCCCTCCCTCCCTTCGCTTGCATCCTCACGCCATCCAGGGGGAGTGGACCATGCGGAGCTAGCTTTGGGGGCACTGTGATAGAGATCGATGGTGTGGCTGTGTGGGGATCGATCTGTTGGCCCATCGCCTGATTTTGGGTAGGTGCACTCAAGCTCAACATGAAGTTCTCAATCCAGTGCGTTGCGCTCGAGGTCGGCATAGCCGCCGCCGCCGCCTCTCTCCCTCCTAGCTCTCCC…
Rice_newGene_962	--	--	Molecular Function: structural constituent of ribosome (GO:0003735);; Biological Process: translation (GO:0006412);; Cellular Component: large ribosomal subunit (GO:0015934);;	--	--	putative ribosomal protein L13a [Oryza sativa Japonica Group]	TGGAGATGCAGTCCCAGGTTCATATAAACATGTGAAACGTCGGAAACCAACTCTGTTTTGGCCTAAACAATCACAAAAATAGCAGATGCAAATTTTAGATTATATGAGACAAAGCTACGCACAGTCCCTCAGAGACCCGTTTAAAATCACACACACAGTCGAATTAAACCAATTGCAAATGGGTACTCCATCCCAGACCAAACCACAAAGGTTATGGTCGAAGGATGGACACTTGCAAAGGAGAAAAGCAGCTGCTGTTTAAAGTGTCATACGGCACTTCCTATGGTCTTAGATTCCTCACCGGGACAAGGTTGCAACTCATAATACATGAACAGAATTTAGATCTATATAAACTACAATATTATTGGATTAAGCCTCAGGAAGCCAGACAAATGTCGT…
Rice_newGene_964	--	--	--	--	--	hypothetical protein ZEAMMB73_989714 [Zea mays]	CTGAGACTGAACAAGAGAGAGGAATATGCAAGCTAACCGCTTCAAACCTCCTGATAATTTTTCATCATCCAGCAGTTGGTGATTTGGCGATTATATTGCTACCATTTGATATTTTCATAATCTTTGCGACTTTGTGCAGTGGCCTGTTTGCACCCTGGAGGTAGCCCTTGTACCATGCAGTTCTATTGACGCATTCCCTTCTGATTTCAGGTACCTGTAGGAGCTGATGATGCTGAACTTGGCGAGCGCATTATACAGCAGTTGGCCGCTTGCGCATTATCTCTTCTACCATGCTGAACTTCGCACCCTCAATTTCCCATCATGGTAGAAGAGATGGCCATTGTAGGCTCACAGCTACCGATCCATCTCTACGTGGTGAATTGGTGATAGAGCAATGAA…
Rice_newGene_965	--	--	Cellular Component: intracellular membrane-bounded organelle (GO:0043231);; Cellular Component: cytoplasmic part (GO:0044444);;	--	--	Os03g0789600 [Oryza sativa Japonica Group]	CGCGGCGCGTCGTACGCCGCCGCCGCCACCCGGAGTCCCGCGCCTTGGCGTCCTCGCCGCCACCGCCCGGGCCTCTCTGACGGCCCGACCCCGAGGTCACACGCGCGGTGAGCCGGTGACGCTCTCCCTTCTCCCGCATCGTCGACGACACCGCCGCCGCATCACCGGCCCGCCGGATGTCCTCTCCCACCTTGCCCCGACGAGCTCCCCACCCGCCGGGCATCCTGTAAAGGGGAAGAGAGAGAGAGAGAGAGAGAGATGAGGAAGGGGGAGAAGGGGGGAAGAGAGATGCTGACTGTACACCCTGACATGTGGGGCCCATGTGGGTCCCATGCTGACTCAACCACCACATCGGACGAAACCGGGGTCAAAACCACCGAAGGACCTAAAGTGAACGGT…
Rice_newGene_966	--	--	--	--	--	hypothetical protein [Oryza sativa Japonica Group]	CGGGGCAGCACGACGGAAATGCTTGAGACGCCATCACCTGAGAGGGTTCTGAGCTCGGCGATGAAGGGTTCGAGATTTTGGGGGTATATTGGGATCAGCATGGAGAGACAGCACTGCTGAGCAACAAAGCAAGCATCCCAGCACAGCATCTGATTCCCCTGCCCATCCGATGAAACATTCGTTGCAGCGAAAAAACACAAAAGTCGTCGTCGTCGTCGATGAAAAGGCACCGGATCGATCGAGGTATGATTGCATGGTGGTCATGGTCAAATGCTGCTTGGGCATATGCTGCTGCTAGCGGCGGGAGGGCCCCGGCCGGCCGTCGATCGACTGCAGTTGGAACAGCGGCCGTGAGAGCCACCTTTACCCACCACACCCATCCAGCGGCAAGGCAGGGGA…
Rice_newGene_967	[J]	Translation, ribosomal structure and biogenesis	Molecular Function: aspartic-type endopeptidase activity (GO:0004190);; Cellular Component: mitochondrion (GO:0005739);; Biological Process: proteolysis (GO:0006508);; Biological Process: regulation of hydrogen peroxide metabolic process (GO:0010310);; Biological Process: regulation of salicylic acid metabolic process (GO:0010337);; Cellular Component: cytoplasmic membrane-bounded vesicle (GO:001…	--	Aspartic proteinase CDR1 (Precursor) GN=CDR1 OS=Arabidopsis thaliana (Mouse-ear cress) PE=1 SV=1	hypothetical protein LOC_Os03g60500 [Oryza sativa Japonica Group]	GGGCAAGGCAAGGGAGGATGTCTGCTTGGGCCGACCTTTACACCGGTGCAGAAAACGAAGGGAAAAAGTACACCGAAGGTCCCTCACTTATCATCGAGTTTACAAAATCGTCCCTCAACCACAAAACCAGATACTGGACGTCCCTCAACTAACAAAACCGTTAACTTTAGATCCTCCGGTGGTTTTTATCCCGGTTTTATGTGGCTGGCGGTTGAGTCAGCGTGGGACCCACGTGGTCCCCACATGTCAGAATGTCAGTTCATCTCTCTCCTCCCCTCTTCTCTCCTTTCCTCGTGTCTATCTGACTTCTCCCCGATTTGATGGCGACGCGGCTGCGGTGGTGGCGGCGACGGGCGACGCGGCAGCAGTGGGGGGAGGACCTGCGGGCGGGCAGTGGTG…
Rice_newGene_968	--	--	--	--	--	hypothetical protein SELMODRAFT_267958 [Selaginella moellendorffii]	CTTAGCAGCAACCCCTCTCCGCCGCCTAAACCCTAGCGCCGCCGCCGCCGCCGTCGCCGTCGCCGTTCTCACACTCCGTCGGCGTAAGCTCACAGGGACGGTAAGATGGCGCCGCCGCCGGCGAAGGGCGGCGCTGTTTGTTGGTCTGAGATCCATCGGCTACGGCTTAATGGCTATGACTATTGGGATCTGTAAATGAGTAAGGTTGCCCGCCGCCAACCTGATTGTTTATTTCTTGTGTTGAAAATTGAAATTGCTATGCTCGAGCTCGACTGCAGTGTTAATTAGTACCGTAAGTCTTTGAAATGCTAGCAAATCATACTAGTACGATTGTGATGCGGCTGTGCTTGATCAGATAGAGACATTTTCAGAATCCGAAGATGTCACTGTACTTCTGCG…
Rice_newGene_969	--	--	Cellular Component: cytoplasmic membrane-bounded vesicle (GO:0016023);;	--	--	Os03g0836500 [Oryza sativa Japonica Group]	GCCATCTCGTTTGCAGTCCAACACAGCGCGTTCAACGGCCCAAACTCGACAGTGAATCGCTGTTTTGTTACTGTAACACACACGGATTAGACTTCTGATTTTGCAAACAATGGTGAAAATGAAAAAAAAAAAAAGGTACTTCGTACTACGTTAGTTGCTTGCTGGTGCAAAAAAAAAAAACCCTATCTGACGCAAGTCACGCAACCATTTCGACGTCTGCTCCTACAGAAAGGCAGAAACTTCCCAAATCACAAGAGGGGGAAAAAGAAGATAAAAAAGGAGAGAAAGAAGCCGTCAAAGGTAGTGGGGGCGGCGGCGCCTTGGAACTTGTTTTTTTTTTCTCTTGTGGCGATCTGTGCGAAGAAATCGAAGAACCCTACTACCTCTGTTCCCCCAGAT…
Rice_newGene_970	--	--	--	--	--	putative Acyl-CoA-binding protein [Oryza sativa Japonica Group]	CCAAAAAGCAGAGTCGCCGCTTCCTCATCCGCGACTCCGGCCAACGGTTGCGCTTGTAGGAGTATATCGCGTTCCCTTCCGCCGACGGCGAAACTCTCCGGCGCCCCCTCTCCTTCCGTTCCTCTTCGCCTCCTCCATTAATCGGCGTCAACCCACTTCTCCGCCGTGTGTGCGTACGTGCAGGAGCGACTGCTGTGGAGAGCGCGACTCCGGCCGCTGGCGTTGGATGCGCGCGCAGTGCCTTCCGCGTGCGCCCGATTTGCGTCGGCAGCGCCCACTTCGGAGGCCGCTCTGACGAATTCCGGCGCCGCCTTCACGATCCCCGTCCGCGTGCGGCCGAGACCTGCGGCGGCGCCAACCTCGGAGGCCGATTCGTTCCATTCCTGTGCAAGTCTCGTG…
Rice_newGene_971	--	--	Cellular Component: mitochondrion (GO:0005739);;	--	Formin-like protein 3 OS=Oryza sativa subsp. japonica (Rice) PE=2 SV=2	hypothetical protein OsJ_27823 [Oryza sativa Japonica Group]	CGAGAAGTTCTCCCAAAGCCCTCATCCCTGGCCGCCTTCTCCCCTTCCGGCTTCCGCCGTTGCCGCTTCCTCCCTCTCCCACGCGCTCGATCGGGAAATCCAACGCCTCGATAGCCTTTCTTTTCTCTTCGTCGCGCTCTCCCCCTCAAACCCCCCCGATCCCCTATCCGCCGCATACCCTCTCGGTCGCTCCCCCTCAACCGCCGCCGCATCCCCTCCAACGCCGTCGCTCCACCGGCCTGCCCTCCATCGACGCCGTGACTCCGCGCGACGGCTGGAGGAGGCGAGGTCGGGCCGACGCTCCACGCCGCCGCAGCCCGCAGCCCCGTCGGCGCCGTCCCGACGAGTCCCTCGCGCCGCCACCGATCCCAGGACTCCTCGACCCTGCCTGCGAACAAG…
Rice_newGene_972	--	--	--	--	--	Os03g0842150 [Oryza sativa Japonica Group]	CTCACACGATGAGCTCGAGAGGCCGACCACGAGCTCCGGCGGCGGCGGCGGCGGCGGAAAGCGCAGCGGTTCCGGTCGTCGGCCGGCCAGGTCTTATAGAGAGAAAGGCTTGGCAGCCAGGTTTCGCGCGAGGGCCGACGTTGCCTGCACAGATCTGGCTCAGGTGGTAGCCGTCGGCCGGTCAGATCCGGCGTGGGGAGTCAGGCGGGACAGCGGTGACTCGGAGGGAGGGCGAAACGTCGATTCACGCTTCAGTTCTTGTTCCGATCTGCAGCCCCTGGGCCGTTGGAGTGATTGTTGGAAGCTCACGCATTGAGAGAGTGGCAAATGGCCAAACGCTCAATCCATCCATGCTCACATCACTCAAGATTAGTTATAAAGAGTTAAAGACAGTACCTA…
Rice_newGene_973	--	--	Molecular Function: RNA binding (GO:0003723);; Molecular Function: RNA-directed DNA polymerase activity (GO:0003964);; Cellular Component: mitochondrion (GO:0005739);; Biological Process: RNA-dependent DNA replication (GO:0006278);;	--	Putative ribonuclease H protein At1g65750 GN=At1g65750 OS=Arabidopsis thaliana (Mouse-ear cress) PE=3 SV=1	hypothetical protein OsJ_34329 [Oryza sativa Japonica Group]	ACGAGCTCCGGCGGCGGCGGAAAGCGCAGCGGTTCCCGGTCGTCGGCCGGCCAGGTCTTATAGAGAGAAAGGCTTGGCAGCCAGGTTTCGCGCGGGGGCCGACGTTTCCTGCACAGATCTGGCTCAGGTGGTAGCCGTCGGCCGGTCAGATCAGGCGTGGGGAGTCAGGCGGGACGGCGGTGACTCGGAGGGAGGGCGAAACGTCGATTCACGCTTCAGTTCTTGTTCCGTTTGCTGGGTGTGATGGTGTGAAGAACTGAAGATCTGCAGCCCCTGGGCCGTTGGAGTGATTGTTGGAAGGTCACGCATTGAGAGAGTGGCAAATGGCCAAACGCTCAATCCATCCATGCTCACATCACTCAAGGTATCAAGCTGCGAAATCACATAATCTTTGCGTAG…
Rice_newGene_975	--	--	--	--	--	Os03g0846200 [Oryza sativa Japonica Group]	CTCTCCTACCCCAATCACACAACGGCGGAGGCAGCGCAAGCGGGTGGCGGCGGCGCGGGCTGGCGCGAGCAGGCGACGGCGCGAGCAGGCAACAGCAGCGGCGGCAGCGCAAGCGGATCTGGGAGCAACGCCGCTGGCCGCCGTCTTGCTCGCATTGCCTGGGCCCTGGAGCTCTTCCCCGTCTTGGTGAAAAGATCCCATCGGATCAGTGAACGGCTACGGTGGCCATCGGGGGTGGTTTCGTACAAGCCCGTTGCCATCTCTACTCCGGCCTCCTAGTCCTAGAAGACGACACTCCCCGCCATCCAGAGCTGCCCTATATGGCAGAGCCGGTTCAATCCCAGATTCGACGCAGGATTAGTAGAAGTGTTGTTTGTGTTACCGTCACATACCCACCTG…
Rice_newGene_976	--	--	Molecular Function: nucleic acid binding (GO:0003676);; Molecular Function: catalytic activity (GO:0003824);; Biological Process: carbohydrate metabolic process (GO:0005975);; Biological Process: cellular aromatic compound metabolic process (GO:0006725);; Biological Process: response to stress (GO:0006950);; Biological Process: multicellular organismal development (GO:0007275);; Biological Proces…	--	Classical arabinogalactan protein 4 (Precursor) GN=AGP4 OS=Arabidopsis thaliana (Mouse-ear cress) PE=1 SV=1	hypothetical protein [Oryza sativa Japonica Group]	CACGCCTTGCTCCGCTGATGCCGCCTAAATCACCGTCGCCCGGCTCGTCGGTCTCCTCCGCACCGTTCCCGATCGTCCGCCGACAAAACATCGTCGGACTCCTCGCCGGTTCCTTCTCGCCACCACCGTTCGCCGCCGCCAGACCGCGCGTCGCGCTGCCACGATCTGCGGAGCCCAGCCTCCATCGGCTGGGTCGGCGCCAGATCGACAGGAGCCACCGGCAGCTCCACTTGCGCCGTCATCGGGAACCGTGAAACGACCTCCATGGGCTGCGCCCTGCGCCTGCGCCAGATTGACGGGAGCCGCCGGCCGCTCCACTTGCGACGTCGTCGGGAGCCGTCGACCGACCTCCTCCATGGGCTACGCAGCCGCCGAATCGATGGGAGCCGCCGGCCGCTC…
Rice_newGene_977	--	--	Molecular Function: nucleic acid binding (GO:0003676);; Molecular Function: RNA-DNA hybrid ribonuclease activity (GO:0004523);; Cellular Component: mitochondrion (GO:0005739);; Biological Process: proteolysis (GO:0006508);; Molecular Function: peptidase activity (GO:0008233);; Biological Process: DNA integration (GO:0015074);;	--	--	Os12g0275901 [Oryza sativa Japonica Group]	ATCCGAGCTCGAGCTCCTCTCTTTCTCTCTCCACCATGGCCGGCTAATACCAAGTCCCCGGTCGATCTCTTCCATTGGAGCCCCATCGGCCGAATCCTTGCACCATGAGCTTCGCCTCGACGAGGTGATTCCATTTCTCCCCTTTCCCCTCTCCTTTAGCCACCGCCACAACTCATCACCACCACCACACAAACCGGCCGGGACCAAGGTTTTGTCCACGCCGTTCCGGCCATCTCCCTCTTTCCCTCGGCTAGCTACCACCTTCCCCGGGTGCGCGTCGCTCAGGAACACGCTTGGCCGCCGCCGTCGAGGCCGTTCCACCATCGGAGCACCGGCGCCCCTTCTCTCTTTCTCTCTGCTGTTACACGGGAAGAAGAGGAGGAGGAAGATGACGGGAGG…
Rice_newGene_978	--	--	Cellular Component: intracellular membrane-bounded organelle (GO:0043231);; Cellular Component: cytoplasmic part (GO:0044444);;	--	--	Os12g0255866 [Oryza sativa Japonica Group]	CTCATCCCAGCTGCATCGCCACACCCCATTATCCATTCCTAACCCGAAGAAACCGAGAAGGAGAGCTCCATCTCCCTTATCCATCTAAACCTCACCGCCGACCGTGAAGACGACGACCGCCTCCAGCGCCATTACGCTGCGGTCGTTTCCTCTTCTCTTGCGTTCCATTATCACCTCTCCACGCCGATTCCATCCCTCTAAGTTTCACCCCATTTCATGCAGTGGTTTGGTGGGAACGCAAACCTCGCCGGTGATGCTCTGGAGCACGCACCGGGCGCCGCCGTGGCGGCATCGTCGTCGTTGCCATCGATCTAGACTGAGCCGGAGCGAGCCACCACGCCACCAGCTTCACCTCGACTGCCTCTCCATTTACCCCCAAGAAACCCATCCAATGGCGCA…
Rice_newGene_1158	--	--	Cellular Component: plastid (GO:0009536);; Biological Process: cellular process (GO:0009987);; Cellular Component: intracellular organelle (GO:0043229);;	--	Proline-rich receptor-like protein kinase PERK9 GN=PERK9 OS=Arabidopsis thaliana (Mouse-ear cress) PE=2 SV=1	Os04g0103800 [Oryza sativa Japonica Group]	CCCCGATGTGGGGGTCTTATTTTTTACAGTCGAACATGACTCTTGGAGCCAAATGACAGCCTAAAAAAATATAAACCGGCATGAAATTCGCTGTTAAGCGGCGCCTGCGAAAATCAGACCACTTAAGCGACGCCTGCGAAAATAGATTTTCGCAGGCGCACCGCACCTTATGTGGTTCGCCTGCAAAAATAGTACCTACCAAAAAAAATCTAGTCATCCTCATCCTTATCATCTCCTCCCCACCACTCATTTCCCTCCCCCTCCTCTCTCTCTCTCCTCCACACTTAGAAAAATCGCCCGGCTCCCTCCTCTCCCACGTCCGCACGCCGCCGCCTCCCTCCTCGCCGCCGGCGGCCTCCCTCCTCGACAATGACGATGACCGTGACGCCGCCGACTGCT…
Rice_newGene_1159	--	--	--	--	Formin-like protein 20 GN=MBK20.20/MBK20.21 OS=Arabidopsis thaliana (Mouse-ear cress) PE=2 SV=3	hypothetical protein SNOG_11828 [Phaeosphaeria nodorum SN15]	AAAGAAAAAAAAAAAAGAAAACCTATCCTCCTGCGCGGCGCCGCCCGCCCCTGCCTCCTACGCGCCCGCCGGCGCTGCTCTCCGGAGCCGTTCCGCCGCCGCCGCTCTGCTCGTGCGCGGCTGCGCCCGCTGCCGCCTCCTCCCGCCAGCGCCGCTCGACGGAGCCGCTCGCCCGCCGCCGCCTCCTCCCGCCGGCGCGGCTCTCCAGAGCCGCTCGCGCGCGGCTGCGCCCGCTGCCGCCTCCTCCCACCGGCGCCGCTCGCCGGAGCCGCTCCGCTCGCGCGTGGCTGCGCACCCGACGCCGCCGCCTCCCGCCGGAGCCGCCTGCTTCCCTGCTCGCGTCGCGACGAAGAGGAAGGAGAGCTGGGGTCTGCTCACACCACCACTGCCACCGCCTCG…
Rice_newGene_1160	--	--	Cellular Component: plastid (GO:0009536);;	--	--	hypothetical protein [Oryza sativa Japonica Group]	TAGCCACCGCACCTCCTGCGCTCTGCCGCCGCCGCTGCTGTTCCTCTCTTCGCCGGCGCCGCCGCTGGTGCAGCCGTCGCCGGTCGCCACAGCCGTCGTCGTCCGCAGCCGGTCGTTGGAAGGAGGGAGAGAAGGCAGAGAAGAACAGGAAGGAAGGAAAGAAGGGGAAATTTGATAGAAGAAGGGAAATTTGGGGAATTTGGTGAATATTTCCAAATTCTTCGTTTTTCTTATACATTAGTACTGCTAGTTTTGCTCCACAGGTGTGGAGGGTTCCAACGTTGGAGGAGTTGAGTCGGAGTATCGAAGGAGTTAAGGCAAGTACAAGACGGACTTATGTGATGGACAAAACTGAGTTGTTTTGTTTGGCTTTACTTGCATAATTATTATTCAATTGCT…
Rice_newGene_1161	--	--	Cellular Component: mitochondrion (GO:0005739);; Cellular Component: cell periphery (GO:0071944);;	--	Vegetative cell wall protein gp1 (Precursor) GN=GP1 OS=Chlamydomonas reinhardtii (Chlamydomonas smithii) PE=1 SV=1	hypothetical protein OsJ_13770 [Oryza sativa Japonica Group]	GAAGAACCCACCGCCGCCGAAAAAGAAAAAAAAAAGGAAAACCTATCCTCCTGCGCGGCCGCCGGCGCCGCTCCACTCGCGCGCGGCTGCGCCCGCCCCTCACGCGTCGCCGGGTCGCTGCCTCCCGCCGCCGCCTCTCGTGCGAGCCCGCCGCCCCAACTCCGCTCGCCGGGCTGCGCTCCCGATTCCCCTAGCCCGCTGCCTCCCGCCGGAGCCGTCATCGAGCGGGCCACATCGCCTCCGCCGCCGCCTCCTACCCCCACGCCGTCCAGTCCCCCACCCCTACCGCCTTCGTCGAACCGCCGCGGACTCCGGTTCCCGATCCAACCGCCGACGCCGTTCTTCTCATCTACTAGCGCTGGGAGGTCATCCGCCGTCGCCGTCACTTCGCGCAGGGCG…
Rice_newGene_1162	--	--	Molecular Function: fatty acid binding (GO:0005504);; Cellular Component: mitochondrion (GO:0005739);; Biological Process: fatty acid metabolic process (GO:0006631);; Cellular Component: chloroplast stroma (GO:0009570);; Biological Process: flavonoid biosynthetic process (GO:0009813);; Cellular Component: chloroplast envelope (GO:0009941);; Cellular Component: integral component of membrane (GO:0…	--	--	hypothetical protein OsJ_01903 [Oryza sativa Japonica Group]	GATGACTTCTAATTACTAATGATGTGATGCATAAATTCTATGGCTGGTTCTGTTATTTCTTTTTATTTGAATGTAATTTGCTTCAATGAATTGATGTGGTTAAAGGAGAAAATATGTAAGGCCATGTTTAGTTTCTCAGGAGTCCAGGAGTTGAAGCCATGCAAACATGCATCATGCTAATGTCGTCCTGAGCTTCCAGATTAGGCCCTGCTGTATTGATCAATATATTCAGGTCAGTTGAGGCTCTAAATTAATTCTGATGATAATTTTTATTCTGCTGTATTTGACGGGCCTCATGCATCTGAAGATCTGGATTACTGTGGCCGAATTCGTGTTCTGATTTTGGGGTGTAAAATACTGAAATCAATACGGCTGTCCTTGCTTTCATGGGGGGTATTT…
Rice_newGene_1163	--	--	Cellular Component: plastid (GO:0009536);;	--	--	Os07g0450225 [Oryza sativa Japonica Group]	AAAAAAAGGTAGCCATCAAATCCATCGATTCCCCATTCTCTCGGCTGCCTCGTCGCCTCCGACGGCGCCGCCGTTCCCCTTTCGTCTCCACCTCGCGCCCGCAGCTCACGACGCTCGCCGTCGTCGCTTCCCGGCGAGGCCATCCGCGACAGCCGTTTCTTCTTCCCGGACGCCGCCACCGTCTCCCCACCCCCACGCGGCACAGCGTCTCGCTCTCTCTAGGGTTTTCTCGGATCAAGAATCGCTGTAAGCCACATTTCCCCACCCGTGCTACTCCCGAATCCGCAATCCCCATCCGAAGATCCTTGCAACCTCCGCCCCAAGAGTCCTCGCTGCCGGCCGGCGCCACCATCTTCTCGCAGTGCAAGCAGCCAGTGCCTTGTCGCCTTACTTGCCGGC…
Rice_newGene_1164	--	--	Cellular Component: cell periphery (GO:0071944);;	--	Vegetative cell wall protein gp1 (Precursor) GN=GP1 OS=Chlamydomonas reinhardtii (Chlamydomonas smithii) PE=1 SV=1	hypothetical protein VOLCADRAFT_61191 [Volvox carteri f. nagariensis]	GGGCAAAATCACCGCGCACTCCCTCCTCTTTCTATCGCTCCTGCCGCCTCGCCTTTCGCCCCCCTCCATCTCGCCAACGCCACCGCCACCGCCTCCGCCTCCGCCACCCCCTCCGCCCGCCGCCCGCCGCCCCTCCTCCCCTGCGCCGCCGCATCCGCACCGCCCAACCCCGCCGGCCACCGAGGACGCGGAAACCGCACCTCACTCCCGGTCTCCCACGCCTCCCTCTCCTCTTTTAGTCAGAACGCGGACGCCCTCCTCTCTCGCAGCCGTCGTTGGAGCGAGCACCGCCACTCCAATCGCCGGCAATCCCCTTCGCCGTGCGCACCCGTCGTTGGAGCGAGAGCCGTCGTCGGTTCCTCCTCCACCGTCGCCGCCACCGGATCACCGACGCCGACC…
Rice_newGene_1165	--	--	Molecular Function: nucleic acid binding (GO:0003676);; Cellular Component: mitochondrion (GO:0005739);; Cellular Component: plastid (GO:0009536);;	--	--	OSJNBa0042D13.18 [Oryza sativa Japonica Group]	TGTGTGATTTGCTCGCTACTGCTGCTACCAACGTTCCTAGCTGCAGCTGCTGCTACTGGGTGGTCTGTTGCTGCTGCTGCTACAACGATCAGCGAGGAAATGGTTCAGAGGGCAGAGAAAGCAGGAGGGGAAAAGAAGGAAAAAGGGAAGAGAGGCAAAGTTGGGGATTTTTCTGGGATTCCATAAATTCACCTCAAATATGATTTTTATCCTCTGCAAGGGTGTGTAGAGATCTGGTGTGGAGAGTGTTGCCTCGAGTTACCGTCAAGGTTAAAGGCAATTGCACGACAAACTAATTATGTGATTCATGGATTATTTGCTCTATCTATCTATTTTCATTATTTTCTATGTGATATGTGACTCTTATGTTCATGCGATTGTTCATGCCATTTAGATTTC…
Rice_newGene_1166	--	--	--	--	Proline-rich receptor-like protein kinase PERK8 GN=PERK8 OS=Arabidopsis thaliana (Mouse-ear cress) PE=1 SV=1	PREDICTED: proline-rich receptor-like protein kinase PERK9-like [Solanum tuberosum]	ATCCAATGGTCTAAAATCATCCGATGAGTTACATCGGACGTCTCCCAGATCCCTCCGCATCCGCGCCCTCTCTCTCGCATCTCTCCCCCGCACCTCCCTCACTCCGCATCCGCGCATCTTCTTCCCACCTGACCATGCGATTTACTCCGCCTTCCTCGCCGCCTTCTTTCCACAACTGCTCCCCATCGTCGGCTCTCCCTCCAGGCCTCCACCGCTTCGTCCCCGATCCGATCGCCGCCTCCCCAACACGATCGCGCGCCACACCATCAAGCGTCGTGGAGATCAAATCACCATCTCCGCCATCGACTAGAGCCACCGCCTCGCTGATCTCCCCGGATTCGTCTCTGAAATACTGTGTGCACTCGCACGATCTCCCCCGCACCCAGTTGGCCGCTCTCC…
Rice_newGene_1167		GGGATGGAGAGACTGTTGGAGATGCTCTTACAGCAGTCAAATAACATTGAAGGGTGAGATGCACTGCAAAATGCCGGTGTATAGAATGCAGAAACGGCCCTGGAATAAAGAATCATTGTGATGCTAGTGGCCTAACCTACGAAGAATCTATCGTGGAAAACACCACACAATATGAGGGGACTTCGAATCGAAACAAACACCCAAGAAATTTTTGATAACAACCTTCAGATCGTGTTACCTTACCATCCTCAACCTCAAGACAATAGCCACTTTCTGCCAAAAATGCAACTGTAAACACAATCATCCCTTGCAAAATCTCAAAGCACGGTAAGGCCTTCATACACCATGATCCTTCAAACCTTTGCGAAATCTCAAAGCATGGTAAGACCTTCATACTCC…
Rice_newGene_1168	--	--	Molecular Function: binding (GO:0005488);; Biological Process: macromolecule metabolic process (GO:0043170);; Biological Process: primary metabolic process (GO:0044238);;	--	--	Os09g0357300 [Oryza sativa Japonica Group]	CCGGAGCTTCGCTAGATTTTATTTTCCGCTGCAGTTTTCTTCATGGTGAGGACTAAGTGCCTCTTAAGTAAGTATTTATCGTTTTAGTTAATTTGATGAATCTGTATATTAAATTGTCAGTTTGTGTACCTCGGCTGATTCCTGGACGAGGATTTAATGCACAAATTAGTTCGGAAATTACTAGTGAATTTCCGGGCGTGACAGTGAGGTGCACTACAATTCCTTGTATGCTACTGAAGTAGGGGCATGGAGGCGAAACCGACGGTGTGGAGGTGATCGTGTCCCAGCGATTGTGTGGGAATGCACAATGAATAGGCCTATCTTCTCTGTACACGTCACCGTCTATAACACAGACATACCCTACAGTGCACAGAGTCGTCTGATCCTAAAGATGCCGGC…
Rice_newGene_1169	--	--	Molecular Function: catalytic activity (GO:0003824);; Cellular Component: mitochondrion (GO:0005739);;	--	Proline-rich receptor-like protein kinase PERK8 GN=PERK8 OS=Arabidopsis thaliana (Mouse-ear cress) PE=1 SV=1	hypothetical protein [Oryza sativa Japonica Group]	GCTCCTCCTCCTCCACCCGCGGCCGCGAAGACATCGCTTCTCCTCCTCGCACGCTCATCCTCCTCCCCGCGTGTACTGAAGCCGCATCCTCGCAGGAGCTCCTCCCCGCTGCCGCCGCTCCACTGAAAACTCGCCGGAGCCGCCGCCACTGCCGCTACCTCCGTCGGATCCTGCTTCTTCCCCCATCGCCGCAGCCGTCCTCCTCGCTCGCTCCTCCTCCTCCCCGTGTGATTTAAGCCGCATCCTCGCCGGAGCTCCTCCACGCTGCCGCCGCTCCGCCGCATCCTAACCGGAGCAGCCGCCGCCGGATCCTACTTCTTCATCACCGCCGTGGCCGGAGCCGATCTCGGCCCCTTCCGCCGCCACCGACACCGCCGTGCACTCCACCGCTGGCCAGCA…
Rice_newGene_1170	--	--	Cellular Component: plastid (GO:0009536);;	--	--	Os03g0120600 [Oryza sativa Japonica Group]	CTACGAGCTCTCTCTTCTCTCTCCACCATGACCGGCCACCACTAAGTCCCGGCCGATCTCCTCCCCTACAGCTCCACTTCTCGAATCCTTGCACCACTAGTCTCTCTTCACTCCGGCGAATCCATTTTGTCCATTTCCCCCTTCTCTCTCCCTCCAAACTAAGCCACCACCATTACCACCTTAGCCGGCCGAAGGTGAGCTCGTGTTGCCGCTGTTCCGGCCAACTCACCCTTCCTCTCTCCCAGCCACCACCCTCCCCGGGTGCGCGTTGCTCGGGAACACGTTCCGCCACCGACGTCGCCGTCCCCCATCCACTGGAGCACCGGCGTCCCTCTCTCCCTCTCCTCTCGTTTACTCGGCTGAAAAAGAAGAAGGAAGATACGGGAGGAAGAAGAAGAG…
Rice_newGene_1171	--	--	--	--	--	unnamed protein product [Oryza sativa Japonica Group]	GGTGGTGCTAATAAATTTAAATGAGATATTCCAATACTTTGTTGACCCATGTCTAATGAATATATACACAAGTCTAAAGTTCATCAGAATACATTATGATCCTAATGGCTATAACCAAATCGTTGCTCCTGCAAAAAAAGAAAAAAAAAGTTTACACTAACATGATATTTGAGCATTTGCTTTCACACTTTGGAAGTTTAGGACTAGATTTGTAGCCGTGTAGATATGATATTTAAGCAAGTAAATTTATTAAACTTTGCTAATGACATGTTTTTACATATTATGCGTGTAGTTGCAAGCACTTGAAGTTGCTGGACTTCTTGAAAGTGGAATGAAGAATATGCTAACTCCAGGGGAACAAGATTTATATCCTGTTGAACAGGCTCTTAACAAGTGTGT…
Rice_newGene_1172	--	--	Molecular Function: nucleic acid binding (GO:0003676);; Molecular Function: zinc ion binding (GO:0008270);; Cellular Component: plastid (GO:0009536);; Biological Process: DNA integration (GO:0015074);;	--	Formin-like protein 18 (Precursor) GN=B1160F02.7 OS=Oryza sativa subsp. japonica (Rice) PE=2 SV=1	putative polyprotein [Oryza sativa Japonica Group]	CAAACCCTAAATTTGCAAGGAGCCAGGCGGCGGCGTGCGTTGCAGCGGCACTCGGCAGGCGCGGCGTGCGTTGCGGCAGGCCGGCGGCGGGCGCGGCGTGCGGCGGCGGCGAGCCGGCGACCGCGGGGCAGCAAGCCAGGCAGGGGCAGCCGCCGGCTGGGCGCACCATTGCAGCCGCAGCGGCTGTCGGCCGAGCAGGCGCAGTGCGTCGGTGTCGCCGGCTCGTTGACTCAAGGGACGGGCCGCGCGACGCTGTGGCCTGTCCGCCTGTGGGGCGTGCCGGCGTGGGCGGCTGGACGCCGAGCCACCTTCCCCTTCCGCCGACGCCTGACGACCGAGCGGGCGCGCCGCCTTCCCCTTCCGCCGGACCAGGCTCGAGCGATGGGCTGCGCGGTGCTG…
Rice_newGene_1173	--	--	--	--	--	Os05g0215500 [Oryza sativa Japonica Group]	AGGGAATATTAGCACAAACGCACAAAAGTTCAATTTTTAAACCGTTATTTGAATAGGCGATCAGGAACTGTAGATGCGTAGAGCTCGCAGAGTAGTGCAAAATAGACTATAAGTTTATAGTAATCGGAGTCCGATCGAAGTTCCGGGGATTAAAACAATGTGGGTCGTTAGATCTTTTCAGTCTCTTTATATAACCAACCAAAAGAAAAAAAAAAAGGAAAAAAAGGGATCGAGAGATCGATCCTGTAGCCCTAGCCGCCAGGCTCCTGCGCCCTGCCGCTCCTGCCGCGTTTCTACCACCACCGGCGCCGTCTCTACGCCGCCGCCGTTGGTGCAGTGTCGCCGGTCGCCACCACCACCGTCGCCGCTGTGCTGCTGCTCCGTTTTCTGCTGCTGTTC…
Rice_newGene_1174	--	--	--	--	--	hypothetical protein OsI_32840 [Oryza sativa Indica Group]	GAAATTACTTGGCCACCTCATTTCTCTCACACTCCGACAAACAAGTCATCATGGTCCCCTACCACTTTGGCGAGCACTACATACTATTCCTCATCTATCCAACGGACCAAACCGTCGTAGTTCTTGATCCGGCAGACTATGACAAGGACGCGTACATGGAGTTTCTATGCTTGCTGAACTTGTAAGTTCGAAACAATTTCCGTAAAGATTCCAACATTCTGTAAAGATCATTAAAGTAGATTTATCATAATTAATTAATTTATTTTTGTAAAGCACACGACTGTTATAAGAAACGTGGCGGGTACGTAAAGAATCCAAGTAGAGAGAAACTGTTCATAAGGGGACGCTGGCCGGTATGTTAGCATTTATTCGGTACGTACATCACAATTGTTACTTCTT…
Rice_newGene_1177	--	--	Molecular Function: binding (GO:0005488);;	--	--	OSJNBa0024J22.10 [Oryza sativa Japonica Group]	GACGAATCCACAACGTGACAAGGCACGCCCCATATCCATGCAGTGAACCATTATCGGACTACCTAAGGAGGAAGGATGAGTACGATCGACGAAAAACTGCCGAATCCTTACAATGGCAAGTAAATCTACTGGGACTGCCCACTTGGCGGGAGCGTCCAGAGTGTAGGTCTGGAGACCGTTGCCAGGTGATAAGGTCCATTCGACAACGAACTCTAGGACAGAGATGCTTCGTCTGTCCTAACATTGTTGATGATGATTTCGTTTCATTAATTTCTGCACACAGGAAGAAGACCGCAAATGTAGCTACGTAAAGTGGATCGATACGGTGCGAAGATCTTCTATCGGTTCGATGATAACTCAACCTAAGACGACCATACAATTCATTCAAGCATGGATGGA…
Rice_newGene_1178	--	--	Cellular Component: plastid (GO:0009536);;	--	--	OSIGBa0148D14.1 [Oryza sativa Indica Group]	AAAGTTTCTATGGAAATCCTTTCCAATTTCGCGGTTTAATATTTCGTTTTTGCCGTCGATTTGGGCCCGGAACCGAGCTCCCGTGCCTATATAAAGGACCCACTAGTCGTCCTCTACCCATCCCCTCAAGTCCCGTCCGCTGCCGTCGCCGGAAACGCTCTCCCCGCGAGCTCCTTCTCTCTCTACCTCCGGCCGCCGCTCCAGCAGCCCCGCGCAGTCGCTGTGGTTGTCGCCTTCGGTCGCCGCTGCCACCGTTGGGTTCGCGAGGAGGAGAAGAAGACCGGCCTCCACTTCCCCGATGCCGAAGACCTCTGGAAGTACCTCGCCGACGTGAATCCAAGCTTCACCGCCGCCGGCCGCTGGTCCAGCTGCACCTCGCCGTCGCCTCGGTCGTCTCCG…
Rice_newGene_1179	--	--	Cellular Component: intracellular membrane-bounded organelle (GO:0043231);; Cellular Component: cytoplasmic part (GO:0044444);;	--	--	Os03g0809400 [Oryza sativa Japonica Group]	CTCCACCTCTAAGCCGAAGAAACCGAGGGAGGAGGCTCTCAACTTCTCCGTCGCCCTCATCCTTGCCGCCGGCCGCGAAAAAGACGACTATCGTACTCGTCAATAAGCCAGGCGGATCGACGGGAACGCCGTCGTGCCCACGGCACTCCGGAGCGCGCTCCAAGCGCCGCCGCAGCCGACATGGTCGTCGTTCCGACCACTGTAGACCAAACCAAGCCGAGCCGTCGCGCCAACGTCTTCTCCTTGAAGTCTTCCTTAAAAACCCTAAAAAATCCTAGGCAATGGCGCAGCAAGTGCGGAGATCGGCTACCGTCTTCTTCACCTCCAGTCGGGGTCGCCATTGTCGATTCCGCCTCCTCCAGTGAGCCATTGTCCGATTATTCGCGTATACACCATCCC…
Rice_newGene_1181	--	--	--	--	--	Os04g0323800 [Oryza sativa Japonica Group]	GTGGTGGAAGATCACAGGGAAGATCGAATTGATTACATGGTGTATGAATAGATACTATAGAAAATATTGGTATATGAAGATATTTGTTGGTGTAATTCTTATTGATGCCAGCTTAAATCAATTGTAGGTATATGAGCACATGGTACAATTTGATAGCCAAAAGTAAGATAGACCAATCCTTCTGTACAGGCAACGTTGCCACTCACAGCTTCATTGATTCAGTCATCAATTTCTTTCTTCCAAACCAAAGTGGCTGGGCAAAATCGCAGGCAACTCCTAATAAGATACAAAACAAAACCAACTGTATTGTAATGTTACCAACAGACTGATTTGCTAAACCGTAAGTTTGTAATCCAAGGGAGTAAGACCATGGCATCTGTGGTGAGGCAAGATGAGAAC…
Rice_newGene_1182	--	--	Cellular Component: plastid (GO:0009536);;	--	--	Os11g0206000 [Oryza sativa Japonica Group]	CTCCACCCTCCGTTGCGGCTGCCATCGAAGAAACGGCGGTGGTGACGGAGCCGGCGCCAAGGAAGGCAGTGGTTGCGTCGAGAAGAGGAGGACCGTACGTCGCCAGGCGGCTCCGGCTTTCTCTAGAGGAGTGGAGTTGCAGAGTGACATGGAAGCCGGTGGCACGCAGGAGCTAGCCGACGAGCTTGACACCGAGCAGCTTGGGCTGGAGAGCAAGATTATGGCCATCAGGAACTTCTTGGAAGGACCCCGACCATGTCCTCCGTGATCCCATTTTTACTTTCTCGCAGAATATGCTCCAAATATGCAACTTTCTTGACATGAACTGTGCATGTTTTTTGTGTTTTGTCTCAGCCCAACCGCCCCAACGACGTGCTGGTGAAATAGTGAGCTTACTGC…
Rice_newGene_1183	--	--	Cellular Component: mitochondrion (GO:0005739);; Cellular Component: cytoplasmic membrane-bounded vesicle (GO:0016023);;	--	--	unknown protein [Oryza sativa Japonica Group]	CTACTTTGCCTCCCTTTGCACTGTTCTTCTTCAACCTCTGGCAGCCGATATGAGACCGAGTTGGTTCGGTTTTTCTCCTCCAAATCCGGCCTTTTCTCTTGTGTTTTCCTAAAATTAGTTGAGGGGAAATATTTCCCTTATCTCCCTCTTTCGTTTCCCTCAAAAACCGAAGTTTAATTCCTTGTATTTTACCCGAATCAAATTCGTTTTCGAGTTTATTTCTCCAAACTAACCATCGGATTTTCCGGCTCAAATCCTCTCGTATGGAGTCCGATCTCCCTCACCCATGCCTATATAAAGCATCCCCTAGTCGTCCTCTTCCGTTTGCCTCAAGTCTTAACCGCAGCCGTTGCCTGTAGCGCCGCCGCCACGTGAGCCCTAGCGTCGCTGCCGCCGTCG…
Rice_newGene_1186	--	--	Molecular Function: phosphatidylcholine 1-acylhydrolase activity (GO:0008970);; Cellular Component: plasmodesma (GO:0009506);; Biological Process: detection of gravity (GO:0009590);; Biological Process: amyloplast organization (GO:0009660);; Cellular Component: plant-type vacuole membrane (GO:0009705);; Biological Process: negative gravitropism (GO:0009959);; Molecular Function: metal ion binding…	--	Phospholipase SGR2 GN=SGR2 OS=Arabidopsis thaliana (Mouse-ear cress) PE=1 SV=1	hypothetical protein OsI_27560 [Oryza sativa Indica Group]	TAAGAGTAGAAACCAATTATATGTGGGGAAAACTTATCAATAATCCATCTGTCAGCAATGTTTCGTCCGTCGGATCTTGATCCCACGGTTCGGATAAAGCGAGGTGATCGCTCGGCCGGCTCGGGCGGAAAAATAAAAAAAGAACCGCCAAAAAAAATCACTCTGAAAAGAAAATCCACGCCAAAAAAAACCCTAGGCGCTGTTCCACTTCGTCCCCTTTCCTCCGCGCGCCGCCACTTCTTCGCTTTCCACCGCACGCCTCCTTCTCCTCCACCGCGGCGCGCCGCCACTTCTCCACCAAATCCATCGCCGCGGCGCGCGGCCTCCTTCTCCTCCTCCTCCGCCGCGGCATGCCGCCACTTCTCCGCCAAATCTACCACCTCACGCCATCACTTCTCC…
Rice_newGene_1187	--	--	Molecular Function: copper ion binding (GO:0005507);; Cellular Component: mitochondrion (GO:0005739);; Biological Process: response to water deprivation (GO:0009414);; Biological Process: lignin biosynthetic process (GO:0009809);; Biological Process: plant-type cell wall biogenesis (GO:0009832);; Biological Process: glucuronoxylan metabolic process (GO:0010413);; Cellular Component: cytoplasmic m…	--	Laccase-12/13 (Precursor) GN=OJ1362_D02.10 OS=Oryza sativa subsp. japonica (Rice) PE=2 SV=1	putative laccase [Oryza sativa Japonica Group]	TGGTGGAACAACGACACGGAGGCGGTGATCAGCCAGGCGCTCCAGACCGGCGGCGGGCCCAACATCTCCGACGCCTACACCCTCAACGGCCTCCCTGGCCCCCTCTACAACTGCTCAGCCCAAGACACGTTTAAGCTGAAGGTGAAGCCCGGGAAGACGTACATGCTGAGGCTCATCAACGCTGCACTCAACGACGAGCTCTTCTTCTCCATCGCCAACCACACGCTCACCGTGGTCGACGTCGACGCGCTCTACGTCAAGCCCTTCACCGTCGACACGCTCATCATCGCGCCGGGCCAGACCAGCAACGTGCTGCTCACCGCCAAGCCGACGTACCCGGGCGCCAGCTACTACATGCTGGCTCGCCCGTACACCACCACGCAGGGCACCTTCGACAAC…
Rice_newGene_1188	--	--	Molecular Function: binding (GO:0005488);; Cellular Component: integral component of membrane (GO:0016021);; Cellular Component: cytoplasmic membrane-bounded vesicle (GO:0016023);;	--	--	Os04g0508600 [Oryza sativa Japonica Group]	TATTGAAACCAGACAAATATTCCCCCTGCCACAATCTGGAGTGGTTTTCGTCCTAGGTGACAATCTAGTCGGTAACTTTTTTATTAAAAAAAATCAATGGGGTCCACCTGTCATAGTCTCTCTCCCCTCTAACTCATTCCCCTTACACCTCTCTGTATCTCTCTCGCGTCGGAGGCCGAGAAGGAGCCCCGCGCACCAGCAGAGGCCGAGAATGAGCCGCGCGCCGGCGGCTCCAAGCCTCCGCAGCGGGGGCCGGCCTGTCAAGCTCACTGGTCGTGCCTCGTCCTCCCGTGCTCGTGGAAGCGGCAGCTGGCGCTGGACTGGCGTGAGGATGATGGAAAGCGGCGGCCCCAATCGGACTTGCACGGGAAGACGGCGATGTGTTCGGGGGAGCGGCGG…
Rice_newGene_1189	--	--	--	--	--	OSJNBa0083D01.13 [Oryza sativa Japonica Group]	GCCGCCTCTCTCTTCATCTCCCCTTCCTCACCACATCTCAATCCCCCTATCCAAACATCTCCTCTTCCTGATCTGGATGGAGCCCCCTAGCTCGTAGATCAGCTGCCTGTTTTGCTTTTGCTTTTCTTGCTGTTTGATTTTGGTTTAGTTTGATGGTTTGCTCGCTGGTACAGCGGCGGCGAGCCCGGACTAAACCACGGCGCTCGGCGCCCCTTCCTGAGGCCAGCCACATTAGTTTTGGCCGATCATCTGACCGAGCGTCTCCTCGATTTCTCCCCACGGATTCGCTCTTGTCAAGATCTGGCACATCCTCAATCCTCTTCCTCCTCCACCACCATCAATCCAACCAAAATCTTACTAGCTTCTTTCTCTTGCTTTCGCCCGCGGATTTGATTTGAT…
Rice_newGene_1190	--	--	Cellular Component: cytoplasmic membrane-bounded vesicle (GO:0016023);;	--	--	hypothetical protein OsI_15587 [Oryza sativa Indica Group]	GCGGCGATGTCGAAAGAGTAGAGGTCGTGATTGGCACAAGATTGCGCACATCCCAGATCTGCGGATTGTAGAAGATGTACCATCGGCATATTCTTGGTATTCATACATGTAATTTTTTCTATATGCAAGTCGTCCCTTCTTTTTCCTGAGCTGGTTCCTGTTTTGTAGGCTAAGCTGATGTCTTTTAAGTTTAACCCTAACTTATTTGCCCCTTGGTGTATTAGGACACAATTGGAACATTTAAGGCATTTTCACTGACGCATCCTATTTGATTTGCATCTAGCAATATGGAACAGAGTGTTCTGATTATTTCCGTGGGTTTCGACTATCCTACCATTTTCCTTTTGTGTTTTTGCTGAAGTTTTCTTGGGTATCGGTTAATTCTTCGTTCTTACAGTC…
Rice_newGene_1191	--	--	--	K12180|6e-07|zma:100284717|COP9 signalosome complex subunit 7	--	putative COP9 complex subunit, FUS5 [Oryza sativa Japonica Group]	CAGGAACCAACATATTGTACACAAAGAAGAAGAAAACCACAAAATAGGACTGCGCTCGGATAAATGAAACATTAGGGGCTTTTATGAAAAAAAATTCTATCCCTATCACCCCTCCCCCGAAGCCCTAGCGGCCTCCATTCCCCCGCTCCTCTCGCGCTCACGCGGCCGCCGCCGTCCTCCTCGCAAGGCTGCCCACACTCCTCGCAACGCCGCCTACTCTCCTCGCAGCGCCGCCGTCGCCCCGTCGCCTACTCTCCTCGTTGTAGGTGCCGCCGTCGCCTCTCGCACCCAACCGCATTGCCGCACCTCCCTCTGGCTACCGTGCGGCCAGATTCGGCGGAGGGTAGGTCGTGCCCGCCGGATCGGACAGCCACGACATCCCCGCCGGCGGATCGGGTT…
Rice_newGene_1192	--	--	Cellular Component: mitochondrion (GO:0005739);; Cellular Component: plastid (GO:0009536);;	--	Proline-rich receptor-like protein kinase PERK10 GN=PERK10 OS=Arabidopsis thaliana (Mouse-ear cress) PE=2 SV=2	hypothetical protein OsJ_13916 [Oryza sativa Japonica Group]	CCTCCGCCCCCTCGCTCCTCCCCACCGCGATAACTCCGCCCCCGCCTCCTCGCTCCTCCCCCGCTGCCATAGCCCGCCGCCTCCTCGCTCCTCCTCGCCGCCCGCCCCACGAATCCCCGCGCCTCCTAGCTTCTCCTCCGCGCCCGCGAATCCCCGCCGCCTCCTCGCTCCGCGCGCATCCTCCCTCCTCGCGACGGGGCAGCGAGGTCGTCCCCTTCCGCTGCCACCCCCGCTGCCCACGCCGGAGACGAGGTCGTCCCCAGCCACCGCCGGAGCCGTGGTCTTCCCCGGAGCCGACGTCGTCCCCAGTTGCCGCCGGAGCCGAGTTCTTCCCCATCCGCATTGGATCTGAATGCACCACATATCTTCCCCTCTGGAAATTATTATTTTTGGATGAAA…
Rice_newGene_1194	[C]	Energy production and conversion	Molecular Function: dihydrolipoyllysine-residue succinyltransferase activity (GO:0004149);; Cellular Component: mitochondrion (GO:0005739);; Cellular Component: Golgi apparatus (GO:0005794);; Biological Process: tricarboxylic acid cycle (GO:0006099);; Biological Process: cellular amino acid metabolic process (GO:0006520);; Biological Process: coenzyme metabolic process (GO:0006732);; Biological P…	K00658|1e-142|osa:4335689|Os04g0394200	Dihydrolipoyllysine-residue succinyltransferase component of 2-oxoglutarate dehydrogenase complex 2, mitochondrial (Precursor) GN=At4g26910 OS=Arabidopsis thaliana (Mouse-ear cress) PE=2 SV=2	Os04g0394200 [Oryza sativa Japonica Group]	ACCTCTCTCTTCTTCTCCCACAAGTCAGAGAAGGAAGGATCCAATACTAGAAAAGGGAAAAAAAAATAAATCAAAATCCATTCCCCTTCTCCTTCCCCAAACACGGTGTGGTCTGCACGCGACTCCTCCCCCCTCCGCCGCCGCCGCCGCCGCAGCGAGACCCCGGCGAATGGCGTCCCGCATCGCCTCTCGCCTCCTCCGCCGCTCCAACGCGACTCTAGGCCTCATCAGGAGTTATTCACATGCCAGGAACTACAGCAGTCAACTTTCAGCTCTTATTCCAATTGGTTCCCAGAGCTCAAAGCTTACAAGAAGACGCTATTACTTGCCAAATGCCTCTCCGTACCAACTCTGGAGTAGGTCATTTGCATCTGACAATGGAGACCAGGTTGAAGCTGT…
Rice_newGene_1195		GTAGGAAGGAAGCTAGGAAGAAAGAGGAAGAAGAGGGGCCTTGCATGAGGGCTAGAGCCTGCCTCTGGTAGCCAAGGATGACTTGCCTATTGTGCTCTTCTGAATGATGCAGTGCCATGATCAGTGTGGCCTGGCTGGTTCAGATGAGCCGAGATAGGCAGTCTCCTTGGCTAGCCTGAGTGGCTCTTGTCTGTCATGGAAGGCTTCTGCTTCTCATTGATTCAATGCTGTTCTCAAGTGATCTGTACACCTAATGTGCATGCACACAGTTGCATTTGCAGAAGAGCTCGCCACAGTTTCAACTTTCAGTTCAACAGAAGAGTATACCTTCGTGGAACCATGTCTCCCATTGTAGCAATAAGATGATGAAGGATGTGTAAGAATGAACAGAAGAAAATG…
Rice_newGene_1196		AAGCTTTGTCTTCTAGAGATTCTGATGTTTCACAATGAGGTTAAGGATTGAAGATTGGGTGGCCATCTGAGCCCTGAGGCTTCAAAATTTGGTGGCTTGTCTATTACACAAACCTGCACCTCTTTCAGATCCCCGGCGTATTTAAGTTTTGGAAAATACTGTTGAAATTATTGATAGTTTATTTTGTGGCGGCATTGGGGCAAAACCCATCCAAAGCCAAAAGGGTAAAGGGTAGTGTTAGGATCTAAACTACGCCTGCTGGCATTTTGGTAAATCATTGTCTGATCTTCCTTGAGAGAATGTAATTGGTGTTGTATACTTTCTTGAATGGAAGTAGCATCCTGCTGAAAGCGGTTCATACTATGTTGTTAGGTCTCTGTATTTTGTAGCTCTCCCTTG…
Rice_newGene_1197	--	--	Molecular Function: binding (GO:0005488);; Biological Process: protein ubiquitination (GO:0016567);;	--	E3 ubiquitin protein ligase DRIP2 GN=DRIP2 OS=Arabidopsis thaliana (Mouse-ear cress) PE=1 SV=1	LAX PANICLE2 [Oryza sativa Japonica Group]	CAACACCTCGCGTTCTACGCCGCGCCGCCGACGACGACGCCGCCCGCCTCCTCGGGCTTCGACGCGATCAGGGTCGTCCTCCCGCCGTCCGCCGTCGCCGCCGCCGCCGGCGTCTGGTTCGTGCTCCAGGCCGCGCCGCTCCAAGGGAGGGAGCCATTCTTGCCTCAGATTCCAAGGAGCTACCTACGGATCAAGGATGGGAGGGTGACAGTAAGGTTGCTGACCAAGTACCTGGTTAACAAGCTTGGATTGGAAGATGAATCAGAGGTGGAGATAACATGCAGAGGGAGACAGCTCCTCCCGATCCTGACATTGCAGCATGTCCGTGACAGCATCTGGTGCCGGAGAGACGCCGTGTCGCCGTCGGCCGCGCCGGACATACCAACCGCTGACCACCAC…
Rice_newGene_1198	--	--	Cellular Component: chloroplast (GO:0009507);; Biological Process: chloroplast RNA processing (GO:0031425);; Biological Process: mitochondrial mRNA modification (GO:0080156);;	--	Putative pentatricopeptide repeat-containing protein At5g37570 GN=PCMP-E37 OS=Arabidopsis thaliana (Mouse-ear cress) PE=3 SV=1	H0622F05.4 [Oryza sativa Indica Group]	CTCGACTTTGGGTTCGAGCGATCGAAACTCGGTAACCCAGGCGAGGCGAATCCAAATGCGACCACCCGCTGGCCGGCCTCCCCGCTCGCCGCCGCCGCCGCCGCATGACCACCGCCGCCCTCCGGCCATCCCCACCGGTCGCCACCCTCCTCGGCCGCTGCCGCACCGCGCGCTGCCTCGCCCAGCTCCACGCCCGCATCGTCCGCCTCGGCCTCCACAACCACCACGCGCTCCTCGCCCGCTTCGCCGCCGCCTGCGACACCCTCTCCTGCCCCTCCGTCGTCGCCTCCCTCCTCTCCGTCGCCGTCCCGGTACGCCTGCGGAACGCCGTGCTCGCCTCCCTCGCCCGCCACGCCCCGCTGCGGGACGCGCTCGCGCAGTTCAACCTCCTCCGCGGGG…
Rice_newGene_1199	--	--	Molecular Function: DNA binding (GO:0003677);; Molecular Function: sequence-specific DNA binding transcription factor activity (GO:0003700);; Cellular Component: nucleus (GO:0005634);; Biological Process: regulation of transcription, DNA-templated (GO:0006355);; Cellular Component: cytoplasmic membrane-bounded vesicle (GO:0016023);; Molecular Function: protein dimerization activity (GO:0046983);;	--	MADS-box transcription factor 30 GN=P0637D03.37 OS=Oryza sativa subsp. japonica (Rice) PE=2 SV=1	unknown [Oryza nivara]	TCGCCATCGCGAATTCGCGATCTCCTCCTCGCCGCCACCATTCTCCTCCTTGCGAGAACAGCGTCGCCTGCTTCGTCGGTATCCTCCGTGCCGCCACCTTTCTCTGCCGCCAAGTCATGGTCGCCCCGACTCGCTGGTCTCTCCTCCGCACCTCCCTCANGTCGCTGCTGGTGTGGATCAGGAGGCCAGCCTTGATGCCCTGCACTATCCAGCCGCCCGCCGTTGCCGCTCCCTACTGCGTGGATCAATTCCTAGCCGCGTGGTCAACGTACGTTGCGCCGCATCGCCGTCATCGTTGATGCGCCGCCTCACTGTCGTCTCACGCACAACTGCCATGAGCACCTGCTACCTTCCCACGCGCCGCAGTCGTCCCACCTAGATGTTGCTCCCATAACGAGG…
Rice_newGene_1200	--	--	--	--	--	Os04g0431700 [Oryza sativa Japonica Group]	GCGAGAAGCAAACCAAGGTGCAAAGCACAAAGCAAGGAACCCCTGCGTATGCTAGCATTAGTGGAAGGGAAGCGATCGAGAAGATACCAAACCAAACGACCAATTAAGCTATCTATTCATCTAGCTGATCGAGCCTTCTCCTAACATCCGTCTCGTGCTCGCGCTCGCGCAGAAGCCCATCTATCCAAGCATTCCAATTGCTGCTGCTTCCATCGGTCGGCCAGAATTGCTGCATGCTGTTGTCTTAAGTTATTTGGAGCATTCTTCAGTTCGTCCATCTAGCCTGACTTCATACTTGCTTCACCTGGCTCAGGGCCTCTGGCGCTCTGCTCTATATATATACTCAGGTGGCGAGTGGAATTGATCGGTTGATACAATCTGATACGATGGGTTAGATTA…
Rice_newGene_1201	--	--	--	--	--	hypothetical protein OsJ_14880 [Oryza sativa Japonica Group]	GTTCAACGAGATAGTCATTCGGGAATGTTCTTTTTTCAAAGCAGGGAAGTTGAAAAGAGATTACCAGGTCTTCAGTAGCAGATCAGGTACAGTGTGCATAGATGCATGCAGTGCTATCTTCCACCGTTCCATGAGAGAGTCATCCAGGAATACTCCTTTTCCATAAGAAGGCAGGGAGAAATTCAAAAGGCGATTACCAGGTCTTCAGTAGCAGATCAGGTACAGCGTGCATCGGTGCATGCAGTGCTATCTTCCACCGTTCCATGACTCCATGAGAGAGTCATCCAGGAATACTCCTTTTCCATAAAAAGGCAGGGAGAAATTCAAAAGGAGTAAGACTTATCTACTTCTTTCCTTAAAGAACGTTTACTTTCATTTTCACTTGGGAAAACACATGCT…
Rice_newGene_1202		GAGAAGGGAAGGGCCTCTTCGTCGGCGGCGACCGCGAGCTTCCGCTTCCGACATAGCATCGCCGCTCGCCGGATCGGAGAGCGAGGGGAGCACGCCGTGCGCGAGGAGGGCAGCGGGGGCGCGCGGGGGATACGGTTGGAGGCGCTTCAGCTACGGCCGGCCGAGGACCTGCGGCGAGTTGGTTCCTCTTCAGCTATGCATCAAGTAATTAGAATGCAAGAAGAACATGGAAATGAAGGAATCTTGAATATCATCATTTCGCCTCTGCAAAGTTTCAGAGATATTAATGATTGTCCCCCTTTTGTTTTCTCTGCGGAAACAATTGAGCAAGTCAAAAGGAAGAGGAAGGAGTGATTAAGAATAATAGGAATGGGAGGCATTGGGAAACACTCAGCCAAA…
Rice_newGene_1203	--	--	Biological Process: telomere maintenance (GO:0000723);; Molecular Function: DNA helicase activity (GO:0003678);; Molecular Function: ATP binding (GO:0005524);; Cellular Component: mitochondrion (GO:0005739);; Biological Process: DNA repair (GO:0006281);; Cellular Component: plastid (GO:0009536);; Cellular Component: cytoplasmic membrane-bounded vesicle (GO:0016023);; Biological Process: DNA duple…	--	--	hypothetical protein [Oryza sativa Japonica Group]	TTGCTTCTTTATTAGTACCCAACAGCTGAACCAACCCGTGCCTTGAGTCATTCTAGCCGTTACCCTTGTGCTCGCCTTGCTGTCCTTTACTCCTCTTCTCTATATAGACTCTCGCTTCTCTCATTCCACAGGTTTAGTCCAACTTACCTTAGATCTTTTGATTGGCACTGTTGGGAGCAAGATGTTCTCTATTGGGATGTCACATGTCTCCCTGCTGAATGCAGCTGCCTAGCACTGCATGTTGCCTACACTTTGCTACCTTTGGGAGTTTGGCTCGGATGGGACGCTTTTGGCTGGTGTAGAGGTTGCTGTACCGTCCATGGCACATCCCGGGGGGCTAGAGACCATATTTTTTTGGGATGTTGCCATTCGTCCACACTGTATTCCACATGAGTTGGT…
Rice_newGene_1205		CACCACTCTGGTTTAGGTTTACATGTCCTGGCCTGTTAGTTCTACTTCTAGCTCTATATTCTCCAGCTTGTAATGAGCTATTTGCAAATTGCAAGGCACTGGTTTGAATGTTGACATGACCTTTATTTTACAATCAGGGTAAACCTAATGTATTTCATGCGCTGCCTGGCTGATAATAGACGATATCGCACACAATGTGGTTGGCAATTAATATGACAACCGTGCTGGTGCTGAGGACCATTGCATGTACTCGTAATGCCATCTAGAGATCTTTCAAACATACTATCTGCAAGAATAAAGTGTGCTATAGCCTACATGAATGTGTACATCGACGCAATCATCTACGGATCTACGGTACAAATGGTGACAAGGCTATCTGAGCAATCTGGTGAGAGACCA…
Rice_newGene_1207	--	--	Molecular Function: nucleic acid binding (GO:0003676);; Biological Process: DNA integration (GO:0015074);;	--	Serine/arginine-rich splicing factor SR45 GN=F19K19.9 OS=Arabidopsis thaliana (Mouse-ear cress) PE=1 SV=1	hypothetical protein [Oryza sativa Japonica Group]	ACCGTCGAAATAAAAGCGTATTTATTTATGGTATATATATCAGATTTAATAGTACATGCAAAATATACAAAGCATTGATTTCGGAGCTCCTAACAACAATAATTGAAAACAGTATCGGATGAGCATATACAGTTGCATAGAAGTACATAAACCATATTTATCAGTGGTTAATGACATTCGGTGGAAAAAAGAAAGAAAGAAAAAAAAAAAGGAGAACAGAGCTCGCAGAGGAACTTGCCGCCGCCGGTACCTAGCCGCTCGTGCCACCCAGCTAGGCATGTTCGCCGCCGTCGGTGCAGCGAGTCCAGCGGCCGGGAGGGTGTTGTGGCTACTCGGATCTGGCAGGCCCGAGCTTCTAACCTCTGAATTTGGCGAAAAAAAAAAGGTAGATCTGGCAGT…
Rice_newGene_1209	--	--	Biological Process: cellular protein modification process (GO:0006464);; Cellular Component: intracellular part (GO:0044424);; Biological Process: single-organism cellular process (GO:0044763);;	--	--	hypothetical protein OsI_23541 [Oryza sativa Indica Group]	CGGCGATCCACGACGGATCGCCGTTCGCGCAAACTACCCAAACCTCGTCCACCCACAACTCACACATATCCCATCCGTTCACTATTGGCGCATAACAACTTGTTATCAGAGACTGTGGTTCAGGACGACACATCCAGCGATAAGCAGCCGCTGCTCGAGCCGACGGATGCCGTTGCCAAGCTGCAGGACACCATGTCCGACGTGCTCACCGGCTTGGGGTTGTTGGCGTCCAAAAGCGATCTTGCTGACCTTCGTCGTTCGGTGGCCGTCGTGACATCGCGTCTCACGTCCCTGGAACAGCAACCAGGGGTGGCCTCGTCTTCAACAACTCCGCTTCAACCTCGCCTCGGCGGCTCGGCGGCGCGGGCATGTTGCCCAACCCGTCCCAACCCAATCTGA…
Rice_newGene_1210		CCGCATCAGCCGCAGCCGCCACCGTGGCGTGCGGGTGTGGGGGGCGTCGCGCCGAGATGGGCCACGCGTCGTCATGCGGTCATGCGCGCGGGCGAGCCACGGGCTCACGGCCCACGTGGTGGGACGCGTCGATCTACGGCTGTACCTGTGCGCACGCACGCACGTCTTGCGTTGGACCGACGGGACCCCAGGATAAGCTGGATATGGCTGAATGGCTCAGCTGATCCCTTCCCGTCATTTTTTCTTGCTCCGGTGAAAATTCGGCTTTGGTTTAACGGTATACATCAGCTCATCAAGGCGGAGCTACGGATCATCAGGCTACGTGCAGCGGTGGATAACTGGATATACGATACACATCATGTGATGCAAGCATCTCCCGGGCCTATTCTTCCCCTTGCT…
Rice_newGene_1211	--	--	Molecular Function: nucleic acid binding (GO:0003676);; Molecular Function: zinc ion binding (GO:0008270);;	--	Formin-like protein 4 (Precursor) GN=OSJNBb0078C13.8 OS=Oryza sativa subsp. japonica (Rice) PE=3 SV=1	putative MuDR transposon protein [Oryza sativa Japonica Group]	CCCGTGGCGGCTGCTGCTGCTGCGCGAGGTGGTGGCGGCGGCGGTGGCTGCGGTTCCCGTGGCGGCGGCTGCTGCTGCTTGAGGAGGTGGCGGCGGCGGTTGCTTCTGCTGCTTGAGGTTGTGGCGGCGGCTACGGCTGCAGCTGCTGCTTGAGGTGGCGGCGGCGGCTGGTGCAGACTGAGGCGGCGGCTATGGCTGCTGCTGTTGCTTGAGGCAGCGGCGGCGGCGGCTGGTGCTGATTGAGGCGGCGGCGGCAGCTACTGCGGCTTGAGGTGGTGGCTGCGGCAGCCACGGCGGCTGCTGCTGCTACTCCTCAAAGCTGTGGCGCCCGCGCGGACGGCTACTGCGGCTCCCGCGGCAGCTCCCGCGGTGGCGGCTACTGCTGCGGCTTGAGGTGGT…
Rice_newGene_1212	--	--	Cellular Component: mitochondrion (GO:0005739);;	--	--	Os04g0494400 [Oryza sativa Japonica Group]	TCGTCCGTAACCCCCTTTTTCCATCCGTAACCCTTTTCACACCGTGTTTTCCGTTTTCCCACCGCTCCTCCAGTTTGCGCGTATTACACACGGAAAAAAAATCCCATACCGATTCCTACTCAAATTTACCAGATTAAGCCCACAAGCCCAAATTAAAAAAGAACGCATCTACTAAAAAGAGCCCCTGCACCGATTCCTACTCCAATTTTATCCCGATTTTATGTTGAGTCACGCTATTAATATTACATGACATTACATTACAAGCAATATAAATGATAGAAGCAGACAAGGCTCTTCCTCTAAGACATCAAGCCACCTTTCAATCAGGCAATAAAAAGATCGCAGTCCATTAGTCCGGTAGGAGCTTTTCTTTCCCTTTTCTTTCCGTTCAGGAGTTCG…
Rice_newGene_1213		TGAGAACCTTTAAAAAAAACAGAATGATCTATTTTGGTTTACTTAATGATCAATGCGCCTATGATTGCATGCATCTGTTGAAGTAGAGTTGTATTCCCACCTCTCTCTACACCTTAAGCTTTTGGATGAGCTGATTGGTTCATGAAACTCCAAATATTTTCTGTGGATGTGTTGCTTGATTACTTATTTATGTGTTTCATGGACACACTGACTATCTATGGTATGCCTGTTCTGTTGGTAGCCTCATATGACCTTGCTTTTGTTACCACATGTGTTACTTTTGCAGCCCGACAACCTAGGCTTTACTTAGTACTGTATGTTACCATTTGTATTTGGTCAAATATTGAATTTTTTGGTGTTGGTTTTGTCTGTCGATTGAAAACTAGAGTGTGAATGAGA…
Rice_newGene_1216	--	--	--	--	--	Os04g0543950 [Oryza sativa Japonica Group]	TCGAAAGCTCACCGTCGCCGCCAAAACGGAACATTCTCCCAAGCCCCTCGTATCCGTCAGTTAATCCCCAATAATCTCTCTTGTATGGTGAAATTCAAGCTCAACAGACCAAATCACAGGTCTCTCTCCAAGGCCTTTGGAGATGGGATCTGTATGCCGAGTTTCCGCTCAGCCGAGCCATCTATGATCCATGCTTACTCGCGCTTTGTTTGCCTATTTGGCTAGATTGTTTTTAACCCTTTGGCCAGATTGTTTTTTTTTCCGTTTTGTTCTGCTTGGTTTGGTTTATGTTCCAATTTCACGAGCGATGCTAATCTCGCACGGTTGGGTTGTTTAGGCCTGATGCCACGTCACTGTTAGCCACGAGCATTGAGCTGTGATGCTATGATCAGGCCGAGA…
Rice_newGene_1217		AAGCGAAGCAGTGAATGTAGGAGAGCACACAAGTTTCATAAGCTCAGTCTTATTAAGAAAGCGAAGCAGTGAATGCAATCTTGCTATCTGAGCTTTTTAGTTATTCTTGGATGAGAAGAACTGCAGTACTTTTTGTCAACAAATCTATGAGTGTAAAACAAAAGTGTTTGTTGAGGCGAACAGCGGTTCCTCTGACTTTCTGTATGAGCTGGCAAGTGAAACAAAAGTGCTAGATACATGAAGATGGGACCCTGTCAGCACGCAGGATTGGCAAGCCATCTGAGCATGTGAGGCCAGGGTAGCAGTGACTGACACGAAGAATGACGGTGCCTATCTGCATCATGGTGAATATTGGTGCTGTTGGATTGATCATTGGTGGCAAAACTGGCTCTCAGCGTC…
Rice_newGene_1218	--	--	--	--	Pollen coat protein B6 OS=Brassica napus (Rape) PE=1 SV=3	hypothetical protein OsJ_15788 [Oryza sativa Japonica Group]	GGCGAGCGCGCGACGGCGGCAAGCACGCAGTGGAGGAAGACGGCGGCGTTGATGGGGGGGAGGACAGCGGCGGCGATGGGGGGAGAAGGGCGGTGACTGGGGGAGGAGGACGGAGGCAACTGGGGAAGGATAAAGGCGGCGCAGAAGGGCCTCGCGCACTCGCAGCTTGCCGCCCTCGATGCCGCCTGCGCGCGCGCTTCCCACTCACCGCTCGCCACCTCCGGCGCCGCCCGCACGCAGGCTCGCTGCTCACGGCACTGCCGTACTCCTCCCCCGTCACCGCGAGCCCAAGCTCCGCCGCCCACCGCCGATCTCCGGCCACGCGTCGCCTTGGGCGTCGCCCACGCTCCCATCCTGCCCCGTGGCTCCGGGTCAACCAGCGGTGGAGCCAGCAGCACG…
Rice_newGene_1219	--	--	--	--	--	hypothetical protein [Oryza sativa Japonica Group]	CGCTGTCGCTCCCCCACCGCGTCGCTCCCCCACCACGCCGCCATCGCCGTCCTCCCCCACACGTCGCCGACCCAGCGCCGCCATCGCCGTCCTCCCCCACCGCGTCGATGTCAGATCTGAGGGGCGGGAGCGACGGCAGTGTGGGGAGGTGAGTCGCCCCTGGCTACCGTCGCGCCGCCACCGCGCCACTGCGTCGTCACCGCCGTGAATCGCTCTTAGGCGACGCCGCGGTTGCTTGTTGCGGGAAGCTGTGGATGGAGCAGATCGAGGGTGGCAGCGGTCGAGGAGGCGAGGTCCACGGTGGTGGGCGGTCGAGGTGGCGAGCTCCTGCCAAGGCGCATATCTGGATGGGCGAGGTCGAGGTCCTCGTCGCCGTCATTGTCTTGATGTCTAGCTTCT…
Rice_newGene_1220	--	--	--	--	Sulfated surface glycoprotein 185 (Precursor) OS=Volvox carteri (Green alga) PE=1 SV=1	unnamed protein product [Oryza sativa Japonica Group]	GTCAAATGTTAGACATGAAGAGTGCTAAAACTGCACTTATTTTGGAACGAAGGGAGTAGTATAGTCCACTACTAACTCCAATTCATCTATAGCGCCAATCTAATAGTCAATTCATACAATAGTTGCTTACTATATTATTAATATATAGTCCCACCTATCATACACACACTGTGTTTATCTATAGCCCGCTGCTCTAACGCTGGTCACAGTCCGGTGAGCTGGACCGGTGTTACGCCCCTCCACGTCGGATTCGTGCGTACGTGGAGCGAGAGCGCGCCTAACCAGAGCACCTCGCCCCCTAACTGAGGCGCGCGGTTCCTTCTCTCGCAACCCACGCGCGGCAAGAAACCGAGGTGCGGGGCAGAGGAGCGACGCAGAGGCACGCGCGCTGTGGGAAGC…
Rice_newGene_1221	--	--	--	--	--	Os04g0566300 [Oryza sativa Japonica Group]	GGGGGGCTTCGGTTTCGGTACAAGAGCTAGCCATGCATGCAGCATGCATATGCTTCGCTTATGTATATGGCGCGGCGCAATGTGTCCACGGAAAGAAGCTAGTAGTAGTATGGTGTAGCTGAGCTGAGCTGCTGCATCTGCATCCTGCGCGCGCGGCCTTTGGATCGCGGCGCAGCGCAGCCCTGCCCCTTGTTTCTCCCCTCTCTCGGTATGCTCGCCGTTCATGCATGGGCACTGGAAAGAGAATAGCCCATGCATAGTGGGGAGGGAGGAAAGAGAAATGGATTCGGAGAGAGATCATCAACTGATGCAATGCAAGGACCACTCAGTCACGGGAGGGAGCGTATACGGTGATGCTAGCTTCTCTACCTCTCACACTCATCTTTTACCCTCAATCTC…
Rice_newGene_1223	--	--	Cellular Component: integral component of membrane (GO:0016021);;	--	--	putative heme binding protein cemA [Oryza sativa Japonica Group]	AAGACATGATGTGGCCTTGATTGGGTCAGGCCCAGCAGGGAGGAGGCTGTAGGCCCAAGCCCAACAATCTCCATGATCCGATTGCTTTTACAGTTCATCAGCCATCGCTATCGCAAATTCGCGAGTGCTCCGCCGCGCGTACGGTCTGTCGTGTGTGTGGTTCTCTTGTCCACTCCAATGGATTTCTGGTGGATCAGAGGAAGGCGACGACGCCATTGTGGAATCGCGTGCTTAGCTCGACACCTGGTGGAGCTGCTACGCAAAGGAGCACCTTCTCATCGTGTTCTTCTCCTCGAGGTGTTTCAGGCTCCGAAGCACGTGCTGGAAGGAGAGGAAGGAAGTTGTGATGCTCTGTGATTCTCTGGGAGGTTTCTTGGCTCCATTAGCCGTACTCGGGGT…
Rice_newGene_1224		GCAATCTGCATTGATTAGATGGCTTATGATGAACTTATCATCGGACATGTTGGATCGGGGTATCCTTGTTCCTCGCTGACCTCGGGCTCGGCTAATGGTCGAATGGATGCACCAGGGAGAAAAGAAGGCGACACAACACACCACAAGGACAGCATAGTGGGTAGGCAGACCAGCTATGTTCTTGTACACGAACAGGAGAAGCACCACTGAGCCGGCCGGCCGGCCAGCCAACCGCAGCGGAGTGGAGGAAAAAATATCTGACCAATCAAGGTTGTGCAGAATGTTAACACTGCATAGATAAAGTTCCTCTTGATTTCGAGGGCTGGAGTATGTCCATTGATGATTCAAGGGACAATTAAAACCCTTCCTGTGCTGATGCAGTTTTGCATGATGCTGCAG…
Rice_newGene_1225		GTCGTGCTCTCCGCCTCACTTCCTTCCTCCCTCGCTCGTCCGGGGCGGCGGCGCCGCGGCCGGTGGCCGGCGGCGCCGACGATCTCTCCTTCTGCGGGTTCTCGCGTCCTCCTCCTCGGCGTTCGGATACGCATTGCCTCTTCCCTCCCCTAGGAAAAACACAGGAAAAATAACACCACTCCGACCTCATTTTTGTTTTCCTTCGCGTAAGACCGAGGCAATCAAGCAATAAACAAGAACTTTTACGAACACAAGCGAAGCAACTGAGCAAGAACTATGGAGAATAGGAATAAGACGCAATCCAATTAAAAAGAACAAGGGGAAGAAGCAAGTCGAGGTTGCCAGCTGCTCGACCTTGTGAGTGGCCACAGCAGCAGCTCACTCCTGCCACGCACCCGT…
Rice_newGene_1226	--	--	Molecular Function: catalytic activity (GO:0003824);; Biological Process: cellular process (GO:0009987);; Biological Process: organic substance metabolic process (GO:0071704);; Cellular Component: cell periphery (GO:0071944);;	--	Vegetative cell wall protein gp1 (Precursor) GN=GP1 OS=Chlamydomonas reinhardtii (Chlamydomonas smithii) PE=1 SV=1	hypothetical protein [Oryza sativa Japonica Group]	CAGGGAGGGCCGGGGAGGGGGTGGTGGAAAGGGAGGCGCTGACGGGGGGAGTGGAGGCGGCATTGAGGTTGGGCGATGGTTGGCCTAGCGCGGCAATGCCCTAGAGGCGGCCTGGGCGGCGTCGGGTGGAGGCGGTCCGCCACCGCGATTCACATCTGGTGACGACAACGGCGGTGGGGAAGGTTGGGCAAGGCGGTGGGGTTCTCGGCCCCTTCCGGCCGGCGCTGGCGACGGCGGTGTCCGGCAGCAAGGGCGCGGCGGCAAGGGCCCGACGGCGAGGGCGTTGGTTGTCAGGTCGAGGCAGCGTGGCCGCATCGTGCGATGCATCGCTGCAAGCCGCGTCGTCGTCGGGCGAGGCGAGGAGGAGGAGGAGGGATCCGCGAGCATGCTAGGCCTCCC…
Rice_newGene_1230	[S]	Function unknown	Biological Process: regionalization (GO:0003002);; Molecular Function: nucleic acid binding (GO:0003676);; Molecular Function: protein kinase activity (GO:0004672);; Molecular Function: binding (GO:0005488);; Biological Process: organelle organization (GO:0006996);; Molecular Function: zinc ion binding (GO:0008270);; Biological Process: epidermis development (GO:0008544);; Biological Process: res…	--	Probably inactive leucine-rich repeat receptor-like protein kinase At3g28040 (Precursor) GN=At3g28040 OS=Arabidopsis thaliana (Mouse-ear cress) PE=2 SV=1	H0821G03.10 [Oryza sativa Indica Group]	ATGGGGATCACTGTCCTTGGTACTCCTATCCGTGTTGCAATCCTCCATGATGTACATGTCCTCCGGCTGCTTCACGGAGGAGAGAGCGGCTCTGATGGATATCAAGTCTTCTCTTACCAGAGCAAACTCCATGGTGGTTCTTGATTCATGGGGGCAGGGTGATGACTGCTGCGTGTGGGAGCTCGTGGTGTGCGAAAATAGCACCCGCCGAATATCTCATCTCCACCTCTCAGGGATCTATTATCCTCCCATTTCAACTCCCAGTGATCGTTGGCACCTGAACTTGTCGGTGTTTTCTGCGTTTCATGAGCTTCAGTTCCTGGACTTATCATGGAATTACCCCAGTTCGTTAAGCTTTGATGGTTTAGTTGGACTAAAGAAGCTTCAATATCTGGACTT…
Rice_newGene_1231	--	--	Biological Process: tryptophan biosynthetic process (GO:0000162);; Biological Process: response to reactive oxygen species (GO:0000302);; Biological Process: defense response to insect (GO:0002213);; Biological Process: response to molecule of fungal origin (GO:0002238);; Molecular Function: DNA binding (GO:0003677);; Molecular Function: sequence-specific DNA binding transcription factor activity…	K00327|0.0|sbi:SORBI_06g031110|hypothetical protein	NADPH--cytochrome P450 reductase GN=CPR OS=Catharanthus roseus (Madagascar periwinkle) PE=2 SV=1	OSJNBb0022F16.2 [Oryza sativa Japonica Group]	CTCTTCTGCTGGGGCAAAAAAAAAAAGTTTTTAATCAGGCGAGAAAGGCAACAACAAGCGCAAAGCACGTCAAGATCACGCCGCTCGCCTCCTCCGTTGCAAAAGACAGCGACTTTATAAAAAACAGCAGAAAAAGGCGAGACTTTTAGCCCCCGCAACAACTCGTCTTCCTCCCCTCTCCAGCAGCGTAGGCCAGCGAGCGGCAGCGGCAGCAGCAGCAGTTGTTGTTGGGGGTAGGTGCGCCTCCTCCCCAACCAAACCCTCGCTTCCCTCGCGCGCGGCGCGGCGATGGCGCTGGCGCTGGAGGCGGCGAGGTCGTGGGCGGCGTCCGTGCTGCCGCCGGAGCTCGCCGCCGCGGCGGGGGGCGACCCGCTCGCCGCCCTCGCCGCCACGGCCGCG…
Rice_newGene_1232	--	--	Biological Process: cellular process (GO:0009987);; Cellular Component: nuclear lumen (GO:0031981);; Cellular Component: intracellular membrane-bounded organelle (GO:0043231);; Cellular Component: cytoplasmic part (GO:0044444);;	K13171|3e-08|ath:AT2G29210|splicing factor PWI domain-containing protein	Serine/arginine-rich splicing factor SR45 GN=F19K19.9 OS=Arabidopsis thaliana (Mouse-ear cress) PE=1 SV=1	hypothetical protein [Oryza sativa Japonica Group]	GCCTCTCTCTCTCTCTCGCCACGCGTCATTCGCCTACACAAAAAGGGGGAAAAACCGAGCTCCTTCACCCCATCACCATGGCCATCTCTCTCCTCTCCCATTCTCTCTCGTTCTCCTCTATGTACTGCCGCCTAGAGCGCTCTGCACCGCGCCTCCTAACGCCACCGTCGCTGCCGGCGCACCGCCTGAGGTCGCCGCCGCCTCCCCGGGCCGCCGGGCGCCGAGCTGCGCCCCGTTGCCGCGGCGCCTTGCCGCCCCGGGCCGAGCAGCGCGTGCAGGAGGAAGAAGAAGCCGAGCCGCGCCCTCTCTCCAAGCGCCGCCGCCGGACGCCGAGCCGCGCCGAGCCATCGCGGAGCGTCGCCGGAGGTCGCCGCCGCCTCCCCTGGCCGCCGGACGCCG…
Rice_newGene_1233	--	--	Molecular Function: DNA binding (GO:0003677);; Molecular Function: sequence-specific DNA binding transcription factor activity (GO:0003700);; Molecular Function: ubiquitin-protein ligase activity (GO:0004842);; Molecular Function: protein binding (GO:0005515);; Cellular Component: nucleus (GO:0005634);; Cellular Component: mitochondrion (GO:0005739);; Cellular Component: vacuole (GO:0005773);; Ce…	K14503|1e-55|osa:4343719|Os07g0580500	Protein BZR1 homolog 1 OS=Oryza sativa subsp. japonica (Rice) PE=1 SV=1	RecName: Full=Protein BZR1 homolog 1; Short=OsBZR1; AltName: Full=Protein BRASSINAZOLE-RESISTANT 1 homolog 1 [Oryza sativa Japonica Group]	CACGCCGCAGCATGCCGCCGCCGCCGACGGCGGCCGAAGCATGCCGGCGGAGCGGCAGCTGGGGCAGGCCGCGGGCGAAGGGGCCTACGAGGAGCGGAAGGGCGGGCGGAGCGGCGGCAGTGCCAGGGCGTGGGTGGAGCGCCTCCTGCCTCCTCCCATTCCTCCGGGGGCTCCCTAACCTCCTGCCGCTCCGCGTCTCCAGCAGCGCGCCCGTCACGCCGCCGCTCTCGTCGCCGACGGCGTGGCGGCCGCCCAAGATCAGGAAGCCGGACTGGGACGTCGATCCCTTCCGGCACCCCTTCTTCGCGGTCTCCGCGCCGGCGAGCCCGACCCGCGGCAGCCGCCTTGAGCACCCGGACACGATACCGGAGTGCGACGAGTCCGACGTCTCGACGGTGG…
Rice_newGene_1236	--	--	--	--	--	CAA30372.1 protein [Oryza sativa]	GGGAAATCCCAGCGATGATGAGTTGATGGCATGTTGTATGTTGCTTTTTGATGAAATACTGTTAGAGGTAATCATCTTGTATTGTGGGACTGCCATCCTCTGAGCTTGGGAAATCTTTGTGAACCATGATGTTCGTGTTCTCAGCTCCTACGCTTGAGCTTACTGATATCCTGAACCATGGGAAGCTGGCATGCTGAAGTTGGTTGATCGGTCATTGCTTGTTTGTATGTTGTGGTGTAGTAAGTAGTAACAAATTTTGATCCCCAGAGGTCACAAATTCCATGCTGGTCTAGCGATGTGTTAGTAGCTGGGTAGCTCTAATTTTACTGCGAACAATATGAATCATGTTCGTCTAACAAAATTCTCTGCTGCCTTTGTGCTCCTGCTTTTGCTTTGTGA…
Rice_newGene_1237	--	--	Cellular Component: mitochondrion (GO:0005739);; Cellular Component: plastid (GO:0009536);;	--	--	hypothetical protein OsJ_13567 [Oryza sativa Japonica Group]	ACAAGATGTATCATTGGAGGTTCTGCAAATCGACACTAGTAGCACAGAACTTGATCATGCTACAGGTGTAGTTGAATCATCATCATTCTCACCTGTTGAATTTAAATGGTATATTTCAGTGAGGGACGGAAGGCTCCTTCGCTCGCTAAATGATACAAAATATCCCTTGGATGCACCATGCATCGAGATCTCATCCCCTCCTGCTAGTGTTGCTACTGCTACTACTGATGGTTCTGAATTAGGCGGAACAATAAGCAAGAGAAGGCCCATTGCCGTTAGCAGGGCTGAACAACGTTGGTTGATGTCGACCAAAAGCCGACGACCAACTGCTGACAACAAGAAGTTATATGCGGATGTCGACTCCACGATCCAGCACTTGCAACTACAAGCAACCATGAA…
Rice_newGene_1238	--	--	--	--	--	PREDICTED: uncharacterized protein LOC103651739 [Zea mays]	GCTCAATCTAGTTTCTTACTTTCTGTTAACCGCAAGAATGTGATAATGAAGTACGTTATGTATATAGCTGAGTAGTAAATCATGTTCCTCAGAGCGAGCTCTTAAAAAGCAAAATTTTCTGATCATGTCAAATTATAATTAAATCAGTGATACTTGCACACTAAGATATTATGATTAACAAGAGAGGAAAACATTATTTGTTTACCATTGTTTCAGGCTGGATGAAGTTACTATATTAACAGCAGCCTTACCTGAATGTCTTAACACACCAAAAGCTGAAAATCATTGAATAGCTTCATGGCAGCAAAACTATCCGATTCCATAGGAACAGAAATACCCAACAAATATGACCAAAGAGAACTTACTTGTGGAACTCCTTCAATTACATAAACCAAATAC…
Rice_newGene_1239		GGGGGGCACCCTTGTGCTGGAATGGCGCGGCGCCGGCGGATGGGTTGATTCCAAGTTCCGCCCCTCCAAATCCATGGTGGCTAACTACTGCTTAGGGGACCACGCCGCAGGGATGGTCGAGCCCCCTTTCCTAGCGTCGTCTGCTCCCACCTCGACCTTCCCCGGTGACGGCAGCACGGATAGGAGCACAAGTGTCCCTCCTCGACCTCGGCTTCTTGAGGAGAACAAGACTTCCTTTTCGGTGCCCGCACCTGTCAGTCCACAGCTACCTCGCTGACAGGAGGTCGAAGTCGAGGCTGCGCCGCCATGAGCTGACCGCTGAGGGCACAAAACGGGAGGCGGTGCTCAGATCCATTGCTTGCATTGCAACCTCTGCGCAGCTGACGGGATTCAGCCATG…
Rice_newGene_1240	--	--	--	--	--	hypothetical protein OsJ_14866 [Oryza sativa Japonica Group]	GCCTCCGTCAGAGCACTGATGTGTTACGTCGTATGCTGTGGCTGACCGATGGCCCTGTCATCTGTGGGGTCCTATTGACAGCCTCTGAGTATGTTGTTTTTTATGTTACATATGTTTTTGTTTTGTTTACCAGTATAAGTAGCTCATTGCCTGCCAATCTTCTCTTTCCCTTCTGCTTTTTCGCCATTTCCTTTGCATTGCCTTTTGGTGCCCGTTCGCTGTTCTTCTTGTCGTCTGTTCTAGCCCATTCTCCGCTGTTGTGCTTTCTTCGTTCGATCATGAACCCTGGGGGGTGAACGCGTGTGCTGGTGCTTATTGTCGCGGTCAGGTCCGTGCGATACGTTCGTTGCTGTTGTGCTGCTGTTCCCTTTACCATCAGCTCCTGTTCAGGTTGCGGAC…
Rice_newGene_1241	--	--	--	--	Formin-like protein 5 GN=P0453E05.107 OS=Oryza sativa subsp. japonica (Rice) PE=2 SV=2	hypothetical protein OsJ_13756 [Oryza sativa Japonica Group]	TCCCCACGGCGAGCCGCCTCCCACCCCTCTCGCTCTCTCGGCGACGACTCTCCCCCTCTGCCGCTCCTTCTCCCCCTCCCCGGCGGCGTCGCTCCCGCTCCACCCACCGGCGGCGCCGCTCACCCTCCGCCCACCAGCGGTGCTGCTCCATCTCCCTCTCTTCCTCCCGACCGTCGTTCCCCTCGCCCTCTCTCTCACCTCTCGCGCGATGGGTCCGGCGACGGCGACCGCGGGTGGATCCGGTCGCAGTGGTGGCGGGCGAGGACAAATCTGGCGGCGGCGGCTCCGTTCGACCCCTCTCGCCTCCCTCCCGCGGCGGATCTGATGGCGGTGGCGGCGTCGGCCCCATCCCCAGTGTGACGACGCGGCCGGGAGCGGCAGTGGGCTCGGGAGCCGCGG…
Rice_newGene_1242	--	--	--	--	Vegetative cell wall protein gp1 (Precursor) GN=GP1 OS=Chlamydomonas reinhardtii (Chlamydomonas smithii) PE=1 SV=1	hypothetical protein [Oryza sativa Japonica Group]	CCAGCCGCCACGCCCACACCGTAGCCGCACACGCCGACGGCGCCGTCGCCGCGCCATCCCAGCCACCTGCCCACGCGCCTCGCCGTCCCCCCGCGCCCGCGCTCCTTGCCCGTCCTCGCTGTCGCGACGTCGCCGCCCGCCGGTCGTGCTGCCCAGCCGGCCAGCCTACTAGTCGTCTGCGCGCGCGCGCGGCGCGCCTCGCCGTCGCCCGGTCGCCGGCTGCCCACAGGCCATAGCCGGCTCCGCACCTCGCGCCTCCTCGGCCTTCGCCGCTTCGCCGAGTCGCCGGACGTCGGCTCGCCGCCTCCGCGTCTCCGCATGACCGCACCTCGCGCCTGGCCGGCGGTGGCACCCCGCGCCCGGCGGCCGCCTGCACGCCTCGCGCCCTCGCCGCCTCCG…
Rice_newGene_1244	--	--	Cellular Component: plastid (GO:0009536);;	--	--	unnamed protein product [Oryza sativa Japonica Group]	GGGTGTGACAGGGTGGATGGTGGGCGGACGGCAGTGGCTCCCCTCCCTCCCTCCCTCCCAGATCTGGCCGGAGAGCGGAGGGGGGAGATTGGTGGCCGGCCAGCGGCCCGGGGGCAGAAGGCGGCGGCGACTACCGGCGGTGATGGCAAACTCCCTCCCTACTTGCCTCTCACCCCGGCCCTGAGGGGGTTCAGAGAGAGGCTGACGGCGGCTCGGCGACAAGTGCTGCATCCAGGATGGGGCAGTGGTGATGGAGTAGCACCCTTGGATGATTTTTATTTGAATTTTGTTCATGTATGGAGGATTGTGTTGATGAATGAATTTTGTTCATGTATGGAGGATTGTGTTGGATTTTGTTGGAGGATTTGTAATTTGGGGGTGAAACCGAGGGCACGGCCG…
Rice_newGene_1246	--	--	Biological Process: defense response to insect (GO:0002213);; Molecular Function: chitinase activity (GO:0004568);; Molecular Function: binding (GO:0005488);; Cellular Component: extracellular region (GO:0005576);; Cellular Component: mitochondrion (GO:0005739);; Biological Process: chitin catabolic process (GO:0006032);;	--	Zinc finger CCCH domain-containing protein 43 GN=OSJNBa0077L03.22 OS=Oryza sativa subsp. japonica (Rice) PE=2 SV=1	Os04g0243400 [Oryza sativa Japonica Group]	ATTGCCCTCTCCTATCTACGCGAGCGCGCGAACTCGGCTCCTCCTCTCCCGGTCGCGCCGCCATCTCCTCTCCCAATCGCGCGCATCTGACCTCCTCCTTTCCCAATCACGCCGCCTTCTCCACCCCCGGCGCGCGAGCAGCCTTCTCCACCCCCGGCAGCGCCGCCGCGTTCCCAACTCCATGTCCTGTCTTCTTCCCTGAACCGCGCCACCGCCGTCCCTGCCCTCACTCCGTACCCCGCCTTTGTCTCCAGGCTGTGGCGACGCGGCCCCAACTCCTGGATGCAGTGTCTCACAGCTGATGATGTAATCAGGAAAATTACTGAATTTTTTCAGTCCACTGGGACCCGACGATTTGTCACACAACGGCAGGTGCGTTTCAACGGGATTGAACGGCGA…
Rice_newGene_1247	--	--	Cellular Component: plastid (GO:0009536);; Cellular Component: cytoplasmic membrane-bounded vesicle (GO:0016023);; Molecular Function: iron-sulfur cluster binding (GO:0051536);;	--	Vegetative cell wall protein gp1 (Precursor) GN=GP1 OS=Chlamydomonas reinhardtii (Chlamydomonas smithii) PE=1 SV=1	Os04g0249700 [Oryza sativa Japonica Group]	AGAAGCTTTTTTAAAAAAAGAAGAAAACCTTATCCCTAATCCCCTCCAACCCTTCGACTTATCCTCCCAGCCGCTACCAAGTACCAACCACCCAGGCCACCGAGCACCACCCGTCCATCCCAATCTCGCTTCCACCGACCAAGCGAGTCGCCACCGACTCGTTCCTCAGCCTCCGCTTCCTTCTTCTCTACTCCTCCTCCCATCCTCCATCCTGAGCGTGTCCTCTCCATCAAGCTCTACGCCGTCGTCGTTGGCCTCCGTGGCGGCGTCGAGCCCGCTGGTGTCGCCGAATGCGAAGCCCCGCGTGCAGCCGAAGCTCCCGCCGAAGACGAAGCTGACCACCATCACCTTTAGCCCCCACCACAAGCGTGACTACCAGGTCACCTGCACCAACACCGG…
Rice_newGene_1248	--	--	Molecular Function: DNA binding (GO:0003677);; Molecular Function: RNA binding (GO:0003723);; Molecular Function: RNA-directed DNA polymerase activity (GO:0003964);; Molecular Function: aspartic-type endopeptidase activity (GO:0004190);; Biological Process: RNA-dependent DNA replication (GO:0006278);; Biological Process: DNA recombination (GO:0006310);; Biological Process: proteolysis (GO:0006508…	--	Extensin (Precursor) GN=HRGPNT3 OS=Nicotiana tabacum (Common tobacco) PE=2 SV=1	hypothetical protein [Oryza sativa Japonica Group]	GAGCATATGGTTTTGAAGGTCGTGCTCATCAATCTAGACTAATATAAAATGCGTTGTTTACTGTAATTAACACCGCGATTGCATTTAGCGCCGGATCCAATTTTCGCGTGGGACCCACCTGTCATCCGCCACGAAGAAACCACGCCCGCGATCCGCCTCCTCTCGTCCCACACCGCGCCGCCCCGCCGCCCCATCACCGCGCCCCCTCTTCTTTGTCGCGGTGCATCGCCGCCGACCGCCGCTCCTGCTCGCCCTCATCGCCGCTGTTCGTCGCCCATCGCCTCCCTGTCTCCATCACGTCGGCTCGCCCTCCACCGATCCCCGCCGCCAGAAGCCCTCCCATCGCTAGGTCCGAGCCGATCTGCTCCTTGCCGCCTCCACTGCCAGCGCACACATCCA…
Rice_newGene_1249	--	--	Cellular Component: mitochondrion (GO:0005739);; Cellular Component: plastid (GO:0009536);;	--	--	Os06g0351800 [Oryza sativa Japonica Group]	GCTCTAGCTGCTTTCCTCGCCTTCGATCTCACCGCCGGCCGTGATGAAGACGACGCTCGTCCTCGCCGACGAGTCTTCGCCAACCCTATCTCTTCCACGTTCCATACTCACCTCACCATACCGAAGATTTCTCCTTTAGATTTCATCCTCTCTCATGCAGCGGATCGACGGGAACGCCGACGTGCCCACAAGAGCTTCAGAGCGCGCTCCAAGCGTCGCTGTGGTGGCATCGTCGCCGTCGCCATCGATCTGGACCAAGCCGGGCCAGGCCATCGCGCCATCGTCTTCGCCTCGTACTCCTCTCCATTTCCCCTCAAGAAACACGAAGAATGGTGTTACGAGTGTGGAGATCGGCCACCGTCTTCTCCACCTCCGGTTGCCGTCGCCATTGTCGTTTCC…
Rice_newGene_1250	--	--	--	--	--	hypothetical protein [Oryza sativa Japonica Group]	GTTTCACTAAGAATTAGACCAAGAACTTTACTGTAGAGCCAAGAACATCCTCCTCAATCCTTTCAACCGAAGATGTTTAATCCATTGCTTGATTTCTCTGGTGAGCTTCGCTGCATTTCAACCATGGCAACGTAATCTACACACCATACCTAATATTTTCATATTTAATATTCTTCATTTTCCATGGATCGAACACCTGCGTCGAGCTCGTCGTCGCTCCCGGTGTCCAGTGCGCAGCCGCGGGTTCGCGTCGCCGTTCCCGTCGACCCAGGCCATCTCAGACTAAGCCACTGCGCCATGATTGTCACCAAGACCCTAGGAGCAAGACCACCGAAGGAAACGAGCTGAGGCACCGTCGTTAAAGAGATCGAGCCTTTCTTCTTCAACTCCGGCCGCCGG…
Rice_newGene_1251	--	--	--	--	--	Os05g0286200 [Oryza sativa Japonica Group]	AAAAAAACCCGTTCTTCTTTCTCCCCTTTCACTTCCCTTGCTTGTTCTTTCTTTTCCTCCTCAAGCTGAGCCCCCAGCTCACTTCTCCTCCCTAAATCCTATCTAAGAACCCAAACTCAAGCTCTGCATGTTAGACCACAACAATCCCCATCATCCAAGCTTTCCATCCATCCTAACATCTTGCACATGCATGGAGAGTTGAGAGAGATCGAGAAGGAATAAAAGAGTGGCGGTTTCAGCCTGCAGGGCTGCAGCAGGAGCATTTTGTTTTCCTACATTTGCTAGAAGGTGGCTGCAACTCACCCCGAGTTCATCTCTTTTGATTTCGGTTGAAGCAGCCCTAGGCAACGTCTCTTGCCGTCAGCCCAAGACCTTGCTCCATCTCTTGCCATCAGCCCG…
Rice_newGene_1252	[L]	Replication, recombination and repair	Molecular Function: DNA binding (GO:0003677);; Molecular Function: RNA binding (GO:0003723);; Molecular Function: RNA-directed DNA polymerase activity (GO:0003964);; Molecular Function: RNA-DNA hybrid ribonuclease activity (GO:0004523);; Biological Process: RNA-dependent DNA replication (GO:0006278);; Biological Process: DNA recombination (GO:0006310);; Cellular Component: plastid (GO:0009536);; …	--	RNA-directed DNA polymerase homolog OS=Oenothera berteroana (Bertero&apos;s evening primrose) PE=4 SV=1	retrotransposon protein, putative, Ty3-gypsy subclass [Oryza sativa Japonica Group]	AGAGCCTCGAGCTCCCTTTCTCTCTCTCCATCCATGGTCGATCGTCGACGCCGTCGGTCGATCTCCCCATCCGTAGCTCCACCTCCCCTATCCTCGCGCCACCGGCTTCGCCTCCATCCGGCGAGTCCTTTTTTCCCCTTTCCCCTTTCCCTCCACCTCCAAGTCAAGCCACCACCGCCATCATCCATGCCGGCTCGAGGTGAGCCCTTGCCACCGCCGTTCCGGCTATATATCTCTCCCTCTTGGCCATCCACCGACCTTCCCAAGTGCGCGTCGCTCGGGAACACGCGTGGCCGCCGCCTTCGAGGCCGTTCATCCACCGGAGCATCGGCGCCCCTCCTCTTCCTTCTCTCTGGAAGAGAAGAAAAAGCAGAAGGAAGGAAGGAGGAAGAAGAAAGA…
Rice_newGene_1254	--	--	Cellular Component: mitochondrion (GO:0005739);;	--	Extensin (Precursor) GN=HRGPNT3 OS=Nicotiana tabacum (Common tobacco) PE=2 SV=1	OSJNBb0115I09.12 [Oryza sativa Japonica Group]	TATGTTTCTCTCTCCCGAAAAGAACGGCGGCAGCGGCGATTTTCACGGCGGCGGCGGCGGCAGCGGCTCTTGTGAGGCGGCGCCACACCACGACGTCGCTTGAGGCGGCGGCAGAGTGCAGCACGGGAGGCGGTGGTAGCAGGGCGCAGCACGGGAGGCGGTGGCGGCAGGGCACAGCGCGGGTGGCGGCGGCGGTAGGGCGCAGCGGCGGGGCGGCGCGGCGCGCCACGGAGAGGCCACGGCCGGCGGCGCCTCATGCGGCAGGCTGATGCCACACGGTCTGATGCCGTGCCAGCACCCGCCGTCCCGGTTCTCCTCCACACTCAGCCGGGGCCACGGCAGCGAGCCTTGACCTCGCGCGGCCAACGGGAGGCAGGTGCGAGGCCGGTCCAGGACGAC…
Rice_newGene_1255	--	--	Cellular Component: plastid (GO:0009536);;	--	--	unnamed protein product [Oryza sativa Japonica Group]	TCCTCTCCAGCGGATCCAGCTACCCAGAGGAGAGGGACGCAAGCCGCTGCCGCGACACTTCTCCCCCTTCATCTCCATGCCACCACCGCCTCCCTCTTCCTCGCCCTCCACTCCTCTTGGTGAGGTGCCAGATCTTGTTCGAGGGTCGTTGGAATCGATGGTATCGGTCTCCCCAACGGTGGATCCGATCACCCGGAGCGACGGACGCAAGCGATTGCCACCGCCCTCTTCTCCTCTCCCGCTCTGCCCTCTTCCTCTTGCCCTCTGCACCTCTAAGTGCCAGCGTTGGGAGTGTAGGGTGGGCAAGGCTGAGAAAAAGAAGGATGGATAGCGGTGGTTGCTAGCTTCATGGACGTGCCCGGTTGGTTCCAATCTCCTCTTCCCCCCTAGGTTTCTTCG…
Rice_newGene_1256	--	--	Cellular Component: mitochondrion (GO:0005739);;	--	--	hypothetical protein [Oryza sativa Japonica Group]	GGAGCGGGGTGCGGCGGGCGGTAGGCGGCGGGAGAGGAGCGGGGTGTGCCCGCCGAGGCCGCCGCCGACATCTCCCCTTCCGCGGCCACCGTTAGCGAGAGCGGCTCCCCGTCGAGGCCGCCGCCGATATCTCCCCGCCCGCGGCCGACAAGGAGGAGGAGAGTGGCTCCCGGCCCTTGGCGCCGCCTTTCTTGTCGCCAGCTTGCTCCGGTCGTCGGCGTCGTCCGCTCCGGCTCGGCCGCTTGTCCTTCTTCGCTGACCGGAAAGAGAGAGAGCGGATGACCGGATAGATTATGGATATGAAGCTGACATGTGGGTCCCACTGTTTTAATTATTTTTCAGGGATCGAATTACCACGTAAGCGCCACGTCAATGCCACGTATGACGAAGACCTAGTCA…
Rice_newGene_1257		CTATCTCCTGCTCTCTATTCCTCCTATTGATGTCAACAGCATGTGAGCACTACCATGCCAAGGTTTCCATTCTGCACGCAAGATAGCATGTGAGTTGTGCTTGCGTCGGGGTCAGATTTTACCTACGATTTGAGTAGATGAATGTAAGTTCATCTTTAAGAAACATTAAACTGTACCTACAAAATCCTACAATTCCTGACTTTGTGTTTATGCAACTTGGACTGAAAGAACACTTTTTTTAACTGAAATGTGACATGTATATTTTGATTTATGCAGCACCGTCAACCTCTTCTCAAGGTGATAGACGTTTCCTTGAGTTATGATGTTTCTAGATAATGTAGTTGTGCCATATGAAACCGTGCACTGCGACCGTTTTGTTGGTTGATAGAAAAGTAAAAT…
Rice_newGene_1258	--	--	--	--	--	Os04g0274700 [Oryza sativa Japonica Group]	CGGCCGTCGGCCGATCTCCCTCGTCGGAGCATTGCCGACCAAGCCCTCGCGCCAATACGTTCGCCTCGATGAGGCAAATCCATTCCCTAACCTTCCCCTTCCTTTCCCCTTCCGAGATTAGCCACCACCGTTACTTCCCAAACCGGCCGGGGCAAGCTTTTGCCATCGCCGTTCCGGTCTCCTCTCTCACTCCCCCTGCCGTACACCGCCCTCCCCGGACACGCGACGCTCGGGAACACACTTTGCCGCCGGCGTCGCCACCTCCCGGCCACCGGAGCACCGGCGACCCTCTCTCCCTCTCTCCCCTGTGACTCGACTGGAAAGGAGAAAAGAAACGAAGGAAGAAGAAGAAGAAAAGAAGAAAGAAATAAAGAACTGACAGAGTCCATTTGATGTTCT…
Rice_newGene_1259	--	--	--	--	Formin-like protein 14 GN=FH14 OS=Arabidopsis thaliana (Mouse-ear cress) PE=3 SV=3	hypothetical protein OsJ_23569 [Oryza sativa Japonica Group]	CAAACCGCCGGGCGCACTCCTCCCCCGCCTCCACCCCTGACCGTGCCTCCCCACCGCCGTTGGGCGTTCCCCACCCCGTGTCTACGCATCCCACCGGCGCCCTTCCCCCCGCATCCGTGCCTCACTACCGCCGCGCTTTCCCCCACTGCGGGTTCCCCTCGCGCGCGTTCGCGCTTCACCACCGTCGCGCCTTCCCCGCTGCCTCCTCAATTCCTCGCCGCCACCGGTTCCCTACTCCGCCTGCAACCGCCACCATCGGAGCCGTGGATCCATCGCTGCCATGAACTCCACCTGCGATCTGGCGTGACGACAGGAGCAGAGCTGCGACTACCGGGCTTCCATGGTGCTGCTCAAGGAGGAAATTCCAAGCTGAAAAGAGCAGAGTAGGATATTCATTCT…
Rice_newGene_1260	[L]	Replication, recombination and repair	Biological Process: telomere maintenance (GO:0000723);; Molecular Function: DNA helicase activity (GO:0003678);; Molecular Function: binding (GO:0005488);; Cellular Component: nucleus (GO:0005634);; Biological Process: DNA replication (GO:0006260);; Biological Process: DNA repair (GO:0006281);; Biological Process: DNA recombination (GO:0006310);; Biological Process: cellular protein modification …	--	Replication protein A 70 kDa DNA-binding subunit D GN=MSL3.14 OS=Arabidopsis thaliana (Mouse-ear cress) PE=2 SV=1	Os04g0300175 [Oryza sativa Japonica Group]	GGCCACATCACTCCGAAACCGGAACAACCCATGGCCATGGAGTTCTTCAGGTTTCTCTTAGATCATCTTTGTTCTCTTCCCTCTCTCGAATCATTTCTTCACTATGGTGGACTAATTCTTGGTATGACAGTGATTCCGCTTGCGAGGATTGTTGATCCTGGTTTCTGATCTTGCTGCGCGCTCCTCGCTCATCTGTTGGTTGGAATACTTGCTCAGTTTCAACCGGCAATAGGAGGGGCTCAGTAGCGCTTTTCGGGATCGGATCTTTGCTCTTCAGCCTGTTCCTCTGCTCCCTTCTGCCATTGTGAGATGGGTGACTGCTTGATTTCAAAGCTCGAGCTAGGTGGCAGCAAAAGTCGCCTCTGTGTTGTCCCGTATATGGAAGTTCTGCGATGGGAA…
Rice_newGene_1261	--	--	Biological Process: telomere maintenance (GO:0000723);; Molecular Function: DNA helicase activity (GO:0003678);; Biological Process: DNA repair (GO:0006281);; Cellular Component: plastid (GO:0009536);; Cellular Component: cytoplasmic membrane-bounded vesicle (GO:0016023);; Biological Process: DNA duplex unwinding (GO:0032508);;	--	--	Os04g0300175 [Oryza sativa Japonica Group]	TGTTGAAGAGAAGCCCTTGATAGTACGCTTGCGTACCTAACAAGATGATTGGAGTGCGGTTCCATTCTAGGTCTCGTTCCCCAGTCGACTGCTTGTGGCATGTCAACCGGGCGCTTGTATTATTTTGTCTTCCGCTGTTGTTCTCTGATAGTTGTTAGCCTGCCTGGCCCTAATGTAAGCATTTAACTCTCTTAGCCTGAATTCATTCGTGATATGTTGTGATGCGGCTATGTATGTGTGTACCAACTACTGATCCAGGGATTGGTACTGATAAACACAGAAGATTTCCGATTTCCAAAATCGGGGGTCGACAGTTTCCTACCTTTGGGAGCTCGGGAACGACGGCACCCTACTTGCGGGAGTTGAACTGCTGCTTTCGTGTGCCGGTTTTCCGGGAAA…
Rice_newGene_1262	--	--	Molecular Function: nucleic acid binding (GO:0003676);; Molecular Function: protein serine/threonine kinase activity (GO:0004674);; Molecular Function: ATP binding (GO:0005524);; Cellular Component: mitochondrion (GO:0005739);; Biological Process: protein phosphorylation (GO:0006468);;	--	--	hypothetical protein OsJ_36822 [Oryza sativa Japonica Group]	GATTTTCTCCCGTCCTCCTTTCGGTACCACACGGTACTGGTACCATGAGGTACCAGTTTTCATCCGGCCGTCCATTGCTAAAGGGGTACGATGGGCATGAGGCTGTATCGCGTGCGCTATCCATCTCAGGTTTTGGGCGACCTCATCCTGAAGCGCCATAGCCATCCCATCCCACGAGGCCACGACCAAGCAGGCAGCAAGGGCTACCCACACGCTTGACCGGAAGTGCCGCCGCGGCAGGTGCACGGGCTACTGCCGGTGGACGTCGCCGCCGCCGTAGTAGGGGCACGTCGCCAACGCCGCCCTCCGCGGCCGCCGCTGGAGTCATCGCCGCCGCCGCAGGAGTCAACCGCTGCCGCAGGAGCACGTCGCCCCTGCCGCCGTGGGGACACGTCACCA…
Rice_newGene_1263	--	--	--	--	--	Os04g0323800 [Oryza sativa Japonica Group]	AAACCTGCCGTCGCTACTGTACACTATTCATCCGTCCGCGCGGCCACGTCATCGGTAATTCTGGGTCCTTGGATCAGCATCTTGCTTCCTGTCTTCTCCGTCCACGCGTGGCTTCCAGGAGCTTCCTCTACAGTGCTCATCGAGGCGCACTATCTCTACGCACACGATCCCCACCTCCTCGACCTGACCTGCCCAGCCAGCCCCTCTCCTCAGTGAACTCCGCCTCAGCCGTCGCCACCCGCCGTCCCGTTCCTCCCTGCGACCTCTGCTTGGACAGCTTGCAGCTCGGATCCTCGGAGCCGCTGCCTCGATTTCCTCCTACTCGGTCCACTCGCTGTTCCTCCTGCAACCTTCCCCTTGGCACTCTGCTCTATGGTGCTTCCGGCTTCATCGCCGCCT…
Rice_newGene_1264	--	--	Cellular Component: mitochondrion (GO:0005739);; Cellular Component: plastid (GO:0009536);;	--	--	hypothetical protein OsJ_01748 [Oryza sativa Japonica Group]	CTCTCTTCTCTCTCTCCTGCCTTGACCGGCCACTGCCACCATCAGTCGATCTCCTCTTCCGCATCTCCACAAGCCAAGCCCTTGCGCCATCGTGTTTGCCTCGACGAGGTGAACCCATTTTTCCCCTTTCCCCTCTCTTTTAGCCACCACATCAAGCCACCACCGCCACTCCTTTTGTTGCCACGGTCGAGCTCCTGTCGTCGCCGTTCCGGCCAACTCCTTCACTCTCTCCGCCAGCCACCGCCCTCCCCAGGTGCGTCGTGCTCGGGAACACGCGTGGACGCCGACGTCGCAGCCAGTCAGCCACCGGAGCGCCGTCGCCCCAACCGCCCTCCCTCTCCCTTCTATCGGCTGAAGGAAGAAGAAGACGAGAAGAAGGAGAGAGAGAGAAAAGGAAAA…
Rice_newGene_1265	--	--	Molecular Function: catalytic activity (GO:0003824);; Biological Process: cellular component organization (GO:0016043);; Biological Process: macromolecule metabolic process (GO:0043170);; Cellular Component: intracellular membrane-bounded organelle (GO:0043231);; Biological Process: primary metabolic process (GO:0044238);; Cellular Component: cell part (GO:0044464);; Biological Process: single-or…	--	Proline-rich receptor-like protein kinase PERK10 GN=PERK10 OS=Arabidopsis thaliana (Mouse-ear cress) PE=2 SV=2	predicted protein [Micromonas pusilla CCMP1545]	CGCCGACGCCGACGCCGCCACCCACCCACAACCACCGCCGCCTCCGCTCCAGATGCCCCGCCGGGCAGAGTCTTACTCCTCCTCCTCCCCGCAGCCGACTCTTACTCCTCCGCCCACTCACCACGCGCGCTGCCCGCTTGCCTCCTCTTCCCATCCACCCCAGCCGTCGACGCCGCCGTCACCCACCCGCAACCGCCGTGGACGCCACCGTTGCCGACGCCTACTACTTCGCCCACTAGCCACGCGTGCTGCCCACCTGCCTCCTCCTACCACCAGCCGCCGCCGACGACAAATCCTCCAGATCGCCACAGTCGCCGTGGCTGCCGCCGTTCGCGTGCTCCTCCTACCCATCAGCCCATTGCCCCGCGTCGCTTCGTCTCCTCACCCCGCTGCTTCTCG…
Rice_newGene_1266	--	--	--	--	--	OSIGBa0140A01.4 [Oryza sativa Indica Group]	CATAGGCAATCATGCCGAGCCAGTACATTGAACCGAAACCTGGGAGAGATCGAAACATTAGCCGTGACATCGGTTGCCCTTATCCATTAAGGAATCGCTCTCCCTCTCGCTTATATAAACTCATTCCTAACTCGTTCTCATCCCAATCCAACCTCCCATTTGCTCTTCCTCTCACTAAAACTCTTGCTCCACAGAAGAGAAACAAAATCACGCCGCCCGCCGGGTGTCGAACACCTGGTGAGCGGGGCTGTGCCGCCGCCGCAGGGCTTCTCGGCCGGTGTGGGTGGCGGGGTGTGGAGAGGAGGTGCTCGCGTTGCTGTTGCTGCTGTTGGGGAGAGTCGGGAGCCGCTGGACGAGGAGTGCCGGACGTCGAACACCTGCGAGCGTCGCCAACCGCTA…
Rice_newGene_1267	[RTKL]	--	Biological Process: karyogamy (GO:0000741);; Molecular Function: guanylate cyclase activity (GO:0004383);; Molecular Function: protein serine/threonine kinase activity (GO:0004674);; Molecular Function: calcium ion binding (GO:0005509);; Molecular Function: ATP binding (GO:0005524);; Cellular Component: mitochondrion (GO:0005739);; Cellular Component: plasma membrane (GO:0005886);; Biological Pro…	--	Wall-associated receptor kinase 3 (Precursor) GN=WAK3 OS=Arabidopsis thaliana (Mouse-ear cress) PE=2 SV=2	OSIGBa0140A01.1 [Oryza sativa Indica Group]	CCACTAGCTAAAATGCTGATCAGCCTTGGCCATTCCATCACCAGGAACACATGCCTTTTGTAGGAACGTGTGTCCTTGTTCGGGGCACGACTTTGGCTAAGATTGCTGCGAGATCCCAACGTGGCGAGCCGAGGACAGTCCCATATTGATGAGTGCAAGGAACCAAATAAGTATCCTTGCTACGGAAAATGCAGAAATAAACATGGAGGCTATAATTGTACTTGCCCATTTGGTACACGAGGCAATGCCTACATTGGACCATGCGACAAAGGGCTAGCAATTGGAATTTGTGCCTCTGTTTTGGTTGCTCTAACATTTTTACTTGGGATAGAATGGATCAAGTACAAACATCGAATCAAAAGGCAAGATCTCATGCGAAAGAGGGGTGAGTATTTTCAT…
Rice_newGene_1268	--	--	Molecular Function: nucleotide binding (GO:0000166);; Molecular Function: DNA binding (GO:0003677);; Molecular Function: RNA binding (GO:0003723);; Biological Process: regulation of transcription, DNA-templated (GO:0006355);; Molecular Function: zinc ion binding (GO:0008270);;	--	Zinc finger CCCH domain-containing protein 27 GN=OSJNBa0072K14.6 OS=Oryza sativa subsp. japonica (Rice) PE=2 SV=2	Os04g0394300 [Oryza sativa Japonica Group]	CTGCATGTCTTCAACAACAATTCTATTCAGACCGTGCTCCATGGGGCACATATCCCCTCTCAAGCAAAATCCACGCTCCTCAAAGTCTCTACAACGTTGACGAGGCATGCCAAGATCAATTAAAGGAGATATTGCAGGCTGAATAGGGCCTTGCATTCCAAGTGGATGAATTGGATCCAGCATTCCATTAGGCATTCCAGGCATAAATCCATATGGACCCCAAGAACCATTTTGTGCACTACCACCACTTGGCAATGCAGGACCCATAAATAAGCTAGGATGAGTTGGTGGTCCTTGAGAGGCCATCTGTGATGCAAAGTCAATCATCTCAAGTGTGTTAAATCTTGGTTCATGCTGAGCCCAGGGTGCACCATTCCTTCCTCTTCCACGTGTCATAGG…
Rice_newGene_1270	--	--	Cellular Component: cell part (GO:0044464);;	--	Vegetative cell wall protein gp1 (Precursor) GN=GP1 OS=Chlamydomonas reinhardtii (Chlamydomonas smithii) PE=1 SV=1	hypothetical protein OsJ_14728 [Oryza sativa Japonica Group]	CACGGAGAAAAAAAAAGAGACGGTGCGAAAAAAAATAACGCGCACGCTCGGCGGACCTAACCCATCGCCGCGCCGCGCCATCCCCACGCTGCGCCGCCCGCTGGAACTAACCCACGGCGCCGCCATCCCCCACGCACAGCAAGAAATCGCTAATCTCCGCCCCCACGCCACTGCTCCGCCTGCCGCGCCGCCCGCCCCACGCCCCACGCTGCACCGCCCGCCGGACCTGATCCCGCCTCACCTCACCGGCGCCGCCCTCCCCCACGCCACCATCGCCGCCCTGCCCCTTCCCATGCCGCGCCGCCCGCCGGACCTGAGCCCGCCTCACCTCACCGGCGCCGCCTCCCCCACGCCACCATCTCCACGGCCCTCCCCACGCCACCGCCATCCTCCCTCGCC…
Rice_newGene_1271	--	--	Molecular Function: copper ion transmembrane transporter activity (GO:0005375);; Cellular Component: plasma membrane (GO:0005886);; Cellular Component: integral component of membrane (GO:0016021);; Biological Process: copper ion transmembrane transport (GO:0035434);; Molecular Function: protein self-association (GO:0043621);;	--	Copper transporter 6 GN=OJ991214_12.9 OS=Oryza sativa subsp. japonica (Rice) PE=2 SV=1	Os04g0415600 [Oryza sativa Japonica Group]	CGGGCGAGGCGGCGCGAGAGCACGGAGAGCCCCTCGGTGAGCGCGGCGAGCGCGAGCACGAAGAGGAGGCAGAGGGCGTACAATCCCGGCGCCGCGCTCCCCGGGCCAGCCCCGGATCAGGACCACCGCGCGGTCGCTCCAGAAGAAGGTCATGTGCATCATCATCGCCATCTTGTGCTGCGGCGGCGGCGGTGCCACCGCCGTGGCGTGGCCGGAACGCGGCGGCGCCATCGCCATCGGCCCCATCCCGTCGTCAGCCCATCCCCCTCATCTCTGCTGCTGGGGTGTGTGTGCGCGCGCGCGCGCAAGGTGGCGTGGCGCGGGGCGCGGCGAAATAAATATATTGCAGCGGCAGGTGGGCGCGCGCGGGTGAAACGTTAATGGGATCAGGGGGATCGC…
Rice_newGene_1272	--	--	Cellular Component: spindle microtubule (GO:0005876);; Molecular Function: microtubule minus-end binding (GO:0051011);;	--	Probable NAD kinase 2, chloroplastic (Precursor) OS=Oryza sativa subsp. japonica (Rice) PE=2 SV=1	Os04g0436400 [Oryza sativa Japonica Group]	CAGGTTTGCTTCCATGGATCAGTTCGGTTAGGCAAATCTTGTTGCAATGCAGAGTTCTAGGTCCATCCAAATGTCCCATGTTTGCTGTTTACTCCAATCTGCCCGCACTCATTGTCATTTAGACTTGTCATCCTTCCTGATTTCTGCACGACTTGAATTGAAGAGGATTTATCAAAAGCTATTAATTTGGTGCAAACGCGAAGAAATCTGGTTGAGAATGATCGTGTTTTGCTAAACCCTGCACATCGTGCTCAACAGGAATATGAAAGGGTGGCCAGCTGCTGTCTTAGTGGTGAACAAGAAAAGATGGTATCAGAACGGTGTTTGTCAGAACTGAGAAATGCAGTTCAAGAGGCTCAGATGTTTTGAGGATTGCCAACCTGTTAGGGGTTTGAGTTG…
Rice_newGene_1273	--	--	--	--	F-box/FBD/LRR-repeat protein At1g13570 GN=At1g13570 OS=Arabidopsis thaliana (Mouse-ear cress) PE=2 SV=1	Os04g0446700 [Oryza sativa Japonica Group]	GTGCAAACACACCCGAACGAGCGAACGAGGCGGCGCCGCGGCGCTTCTTCTTCCTCTTCCTCGATAACAAACGCAGCCAACCTCCACTCGAGCCCGCCCGACCTCCGCCTCTCCTACCTTCTCCGGCACAGGAACCGACCGCCAGCCGTCGACCGGTCGGAGGGCTCCGCCTCGTCCAGATCTGGCCGCTGCTTCCCGCGGCGGCTCGTCGGATCCGGCTGAATCTCGCGTCGGCGTCGGCGTCAGCGGAGGGAACTCAGGAGGGGATCGGTGCTTCGCGTATTGGGGGGGGCCTCGATGGTCTCCCTCCCCAACGCCGCTCCGACCGTCTCCTCCCCGCGTGGCCCGACGAGGCTCGCGGGCATGGCCGACGAAGGGACGAGTGCTCTCGCCGGGGCA…
Rice_newGene_1274		TACAGGGCGAGAAAATTTCTTGCTCTCATCGTCCCACGCGATGCGGCGATTGTGGAAGGCGACACAACATCGATTCGCCGTGGTGGGTTTTTGACGCTGATTTGTGGGAGTCATCGACGATTCGTTGGCAATATCGTTCTTCCTTTCTCCGTGACTGAATCTCTTGAAGCATCCATGGCCTTCTTATGCTAAAAGTCTGCAGATGCTATATATGCTATGTGGAATCTAGTTTGGGAAGTTGATTTGAATTGGTGTCCTAAGAGGGAAGCCATGAATGCGAAAAAGATAAGTACTGCACACTAACTTTTTGATATGTTAAGAGTTTTGAATTTTGTTGATATCGATACGTTACACTGACTAGTTCGTTGAAATTATCTAAAAAAAATGTAAGGTAAAATT…
Rice_newGene_1275	--	--	--	--	--	Os03g0821250 [Oryza sativa Japonica Group]	TGAAATGACACGTAGCTACTCCACATCAGCATGGTGGTCTGATTACTTCCAATATTTTTTTTCAATTTTTTTCCTTGCTGCGACCAAGGAACGCGCCCTCGACATACAAAATTTCTGCCCAATAAATGTTGGGCCCACCTTATCTTCTCCACAGCTCAAGCAAACCACATCCTCTCGTTTTTCTTCACCCCAACGGCCGGCCGGCGTGCGGCGGCCGGCCGGCACGGCGGCCCCTGCCCTTTCCTTGACCAAACCTCGAGCTCTAGCAACCGGTCGCCAGCAAGCACCCGACAGCTGCCGCTCTCGACAAGCTCGACGGAGCCTCCTCTCTCACCACACGCCGTTGTCTCCGTCTTGCATAAGTTGTTTCGATCCAATTTTCTCAGCTCCTTTCCTCTC…
Rice_newGene_1276	--	--	--	--	--	hypothetical protein [Oryza sativa Japonica Group]	CTCGCACTGAGCCACTGACAACCATCGGCGCTATCCTCGCTACCATCACGCTATCTCCGCGGCCGCACCATCCGCCCGGTAACACCGCCGCCGCGCCATCCTCGGATGACGCCGCCTAGCATTTCGAACGCCGCTGCGAACATCCTCCCACACGCTGCTTTGGCTCACGGCTACGCCACTCCGCCGTGCCTCCGCAGATCGCTTCCTCCGCGCGACCGCGCATCCTCCCTTCGCCGGCGCCGCAGTGGTGCGCCCTTCCGATGGCGGGGCTATTCCGCCTCCCCCGCCAGCACAGTCATCGTCCAGTGTTTCATCCTTTCCGCCGGCCCTCCTCACCTCACCTGCATCGCCGCGTCGCGGTTCCAAAACCCCAACCTCTAGCCGCCTGCCACACCTCCA…
Rice_newGene_1277	--	--	Biological Process: regulation of transcription, DNA-templated (GO:0006355);; Biological Process: signal transduction (GO:0007165);; Biological Process: multicellular organismal development (GO:0007275);; Biological Process: cytokinin-activated signaling pathway (GO:0009736);;	--	Two-component response regulator ARR9 GN=F24I3.120 OS=Arabidopsis thaliana (Mouse-ear cress) PE=1 SV=1	Os04g0494400 [Oryza sativa Japonica Group]	CCTATGTCTTCCAGGCTCTCTCTCTCGTTTACTCTCCCCCACTCTCTCCTCTCTCCCAGTCTCTCTTTCTCTCTCCCTCCTCAACCGGATGCCGTTCTCTCTCCACCTCTCGTCGTCTCTCTGCCCCTGCTCGCGCGGATCCGCTGCCGGCGATGACGGGACGGGCCGAGCCTTCAAGCCATCGTTTCTGCTCGCGTGATCCGCCGTCGACGGCAACGGGAGGGGCGGATCCGGCGACTCTTCCCCTCCCGCACGGATACCGTCCACTCTTCGGCCCCCTCTCACGTGGATCCACCGTCGGCGGCGACGGTAGGGGCAGATCCGGCGACCTCTTCCCCTCCCGCACGTGTCCCGTCTTCTCTCCGCCCGCCTCTCGCGCGGATCCGTTGCCAGCGACGA…
Rice_newGene_1278	--	--	Cellular Component: mitochondrion (GO:0005739);; Cellular Component: plastid (GO:0009536);; Cellular Component: cytoplasmic membrane-bounded vesicle (GO:0016023);;	--	Syntaxin-81 GN=SYP81 OS=Arabidopsis thaliana (Mouse-ear cress) PE=1 SV=2	Os12g0504950 [Oryza sativa Japonica Group]	CCCAAATCAAACCGAGCTTTCTCTCTCCTCCCATGCCGACCACCACCTTGCCACTGGCCGATCTCCTCTTCCACAGCTCTACAAGCCAAGCCCTTGCGCCATCGTGTTTGCCTCGACTAGGTGAACTCATTTTTCCCCTTTCCCCTATCTTTTAGCCACCACAGCAAGCCACCACCGCCACTCCTTTTATTGCAATGGTCAAGCTCCTGCCGTCGCCGTTCCGGCCTCCTCCCTCTCCCTCTCCGCCAGCTACTGCCTTCCCCAGATACGCGACGCTCGGGAACACGCGTGGCCTCCGACGTCGCCGCCCTCCAGCCACCGGAGCGCCGCCACCCCGCTCCCCTTCTCCTCTCTCTTCTCTCGGCTCTCTCTGGAACAGAGAAGAGGAAGACGAGAAGA…
Rice_newGene_1279	--	--	Molecular Function: catalytic activity (GO:0003824);; Molecular Function: protein binding (GO:0005515);; Cellular Component: mitochondrion (GO:0005739);; Cellular Component: plant-type cell wall (GO:0009505);; Cellular Component: plasmodesma (GO:0009506);; Cellular Component: plastid (GO:0009536);; Cellular Component: cytoplasmic membrane-bounded vesicle (GO:0016023);; Biological Process: cellula…	--	Formin-like protein 20 GN=MBK20.20/MBK20.21 OS=Arabidopsis thaliana (Mouse-ear cress) PE=2 SV=3	Os04g0509800 [Oryza sativa Japonica Group]	CTCCTCTCTTCTTCCCTCTCCCTTCTCTCTCTTCTTCCCTTTCCCTCTCTCTTTCTCTTTCTCAGGCAGAGGACGGCGCGGGTGGGCGGCGGAGCAGGCGAGCTCCGGCGGCGGCGGCGGGCGTGGTCGGCGCCGCCGCTCCGCGTGAAGGCGAGCAGCGCGGCGGCGCCCTGGAAGACGCCATCGACGTCGCCATCCATGTCGCCGCCGCCGACCACCCGGACGCCCTCCGCGCGCGCCGGTACGGCATTGCCAAGCGCCTCTACACCGCGCTCGTCATCCTTCCGCCGCCGCTCCACAAGCCGTCTATGCCGCGCTCTCCCCTCCCGACGCCATGCTCCGCCTCCTCGCCTCCCTCCCCTGCGCCCCCAATTCCTTCATGCTCAACACCACGCTCCG…
Rice_newGene_1280	--	--	Biological Process: cell fate specification (GO:0001708);; Molecular Function: DNA binding (GO:0003677);; Molecular Function: chromatin binding (GO:0003682);; Molecular Function: sequence-specific DNA binding transcription factor activity (GO:0003700);; Molecular Function: protein binding (GO:0005515);; Cellular Component: nucleus (GO:0005634);; Cellular Component: mitochondrion (GO:0005739);; Bi…	K09422|1e-116|osa:4336407|Os04g0517100	Myb-related protein Myb4 GN=OSJNBa0073E02.6 OS=Oryza sativa subsp. japonica (Rice) PE=2 SV=2	Os04g0517100 [Oryza sativa Japonica Group]	CCTGCTCTCGATGCAAATAGAGAGAAAATATATTGCTAGTCGTAGGCCACTTTTCTGTAGCTAATTACATCACTGATGATGCGCGAGATGTGCTAAAAGATTCCATCTTGTTTGGCTCTTCCGGTGGTCCGCAATTGCCGCCAGGTTGCCCGGGAGGACGGACAACGAGATCAAGAACGTGTGGCACACCCACCTCAAGAAGCGCCTCGATGCGCCGGCTCAGGGCGGTCATGTCGCGGCGAGCGGCGGCAAGAAGCACAAGAAGCCGAAGAGCGCGAAGAAGCCAGCCGCCGCCGCCGCCGCGCCGCCGGCGTCGCCCGAGCGGTCCGCCTCGTCGTCGGTGACGGAGTCCTCGATGGCCTCGTCGGTGGCGGAGGAGCACGGCAACGCCGGGATCAG…
Rice_newGene_1281	--	--	Cellular Component: chloroplast inner membrane (GO:0009706);;	--	--	OSIGBa0159I10.11 [Oryza sativa Indica Group]	AAAAAAGAGAAAACTGAAAAAGTAGTAGTAGAAGAAGAAGAAATACACATATTTTTGAAAAAAAGAGAGAGAGAGAGACAAACACTATTGTACAGTTCAAGGCTTCAAGCCCATAGATTCTCTACCAAAAAAGGTTCAAAGCCCACAGGTTCAGGGGGCAGCCGCGACCTGCGTCCGGGACTCCGGCGCTGCGACGACGACACGTTCAGAGACTCCGGGCTCCCGCCGGCGAGAGGCCGAGGGAAGTCCAATCCGTGTTGAAGGCACAGATGTCATCCTGTACCATGGCCTCTTTAATTTGTTCACAGATAAAATTAAGCAAAGCACATATTAGGAACCAGGAGACAGATTCATGAGAATGGACAAATCAGATTGCCTAAATCTCTTTATTGGAAACCT…
Rice_newGene_1282	--	--	--	--	--	unknown protein [Oryza sativa Japonica Group]	AAGAATTAGCGTGAAGCAAGAAGGAAAAAGTACATCCAAGGTCTCTCAACTTGTCATCGAATTACAAAATCATCCCCCAACCACAAAACCAAATATATAATATCCCAACTTACAAAACCATTCACTTTACGTTCTTCGGTGGTTTTGATCCCGGTTTTGTCCGACGTGACGGCTGAATCAGCATGGACCCCACATGTTAGATGCCACGTCAGCATCCCTCTCTTTCCCCTCCTTGGAGCACGACGACGACTCGGGGCTGCCGCTCGCTTGCTCCTGGGGGCTGGAAAAGCCGCACGCACTCAGAGTGGAGGCGGTGGGTGTCCGGCGATGTCCCGAGGCGAGCGAGGACAGCGGTGGCTTGCCTCCTGCTCCTCTCCCCGCCGATCTCCCTCACCGACC…
Rice_newGene_1283	--	--	Molecular Function: nucleic acid binding (GO:0003676);; Molecular Function: zinc ion binding (GO:0008270);;	--	--	OSJNBb0103I08.13 [Oryza sativa Japonica Group]	TATTATTCCTCCCCTTTGAGCATAATAATCCTATATTCTATATCTCCGGTATCTTATGCATTAGCCATACATGATTTCGAATGCATAACCTGAATATATAGCAAACCAGATATATGCTAGATTTTGCTTAGCCATGCCTAGTTAGATTGCATAAAATATAATAAACTTAGATTGGAACAATACGGTAGAAATGGTTGATTTCCGGGTGGCTAGTACTGTTCCAACCGACATAAAATTGCCAAGTACATGTGAAGAACATACGAGTACGACCGCAATTCTCGTATGGGCATAGACCTAGCTGATTAAGTTATCTAGCAAAGGTGGTACCTCTGTATAGTGGTTCTTCTTAAGTCCTCGCGCAGGAGGCAAACTTACGCCGAGCAGGGGCGATTGTAATAT…
Rice_newGene_1284	--	--	Cellular Component: mitochondrion (GO:0005739);;	--	--	Os11g0183200 [Oryza sativa Japonica Group]	ATATGAGCCGAGCTCCTCGAGCTCTCTCTCTCCTGTTATGTCTAGCCACCACCGGCCACCGTCGATATCCCTTACCGGAGCGTTGTTGGCCAAGCCCTTGCGCCATCGGGTTTGCCTAGACGAGGCGAATCCATTTCATCCCTTTCCCCTTTCCCTTCCCCTTTGAAACAAACCATCACAGCCACTTCCTCTTGTTGCCGGAGCAAGCTATTGCCGTCGCCGTTCCGGTCTCCTCCCTAAGACCCTAACCCTCTCTACCGGAAACCACCCTCCCTGCGTGCGCGTCGCTCGGGAACATGTTTTGCCGCCGACGTCGCAGCCTCTCAACCACCGGAGTACCGGCGCCCCTCCTCTCCCTCCTCTCAACTCACTCGGCAACAGAAAAGAGGAAGAGAACGG…
Rice_newGene_1285		CCATGATATCCCCTCTCTGTCTGCCCGGCCGCACCGACGCCTTGATGTGCCGCCGGCACCGGTTGGCCGGTTAGTTGCTCGCCTCCACCGTCCGTCCGGCCGGCGGCCGCCTACCTACGTGCTACGTGCGGTACAGCGGATTGTGCGTCCTGTGGATGGATTCGGTGATCGGCTGATCAGCGCACGGTCAAGTTGACGCCTGATTTGAGGAATCAAGGCGGATCCATCATCCATGGATGCACGCAGCATTCAAGCAGGTGCATCTACGATTGGGATCGGTACAGATTCAATAGAAACAGAACTCCAAACTGGGACCAAATCATTATGCTGTATGTACGACGTAATTTGTTGTTTCAACGTGGCTGCAAGCGCGTCACACAAAACCTTTTAAAGTGTACG…
Rice_newGene_1286	--	--	--	--	--	hypothetical protein OsI_06864 [Oryza sativa Indica Group]	CCCATACCTCATAAAAAATTAGGCCCAAACAGATAAATTCAATAGACCAAACAAAAATAACAGCCCAAGCCCAAGAGAAAAAGCCAGGAGATAGCTAGGGTTGAGGTAAGAGTGGAGGACGAGCCGCCAACGCAACTCCCTATCCTCCTCCCTTCAACTTCGTCCGATGCCTGTACCACGCGCCGCTGCCGAGTCGCCGACGAGGCGACGCCCGTGCGTCAAGTCGCGCCACCGCCACCTGTGCGTCGTGCTGCCGTGGATCCACCGCCCACCGTCCGCGCCGCGCGGCTGCGCCGCTCCCCGTGGCGCCGCACCGCAGTACGTCGGTTCCGCAGCCGTCTCCGCTTCGGCGCTCCCAGCCGGCCAGGCAACCAGCCTCCCGCTCCTGCTCCCGCTCTC…
Rice_newGene_1288	--	--	--	--	Formin-like protein 20 GN=MBK20.20/MBK20.21 OS=Arabidopsis thaliana (Mouse-ear cress) PE=2 SV=3	unnamed protein product [Oryza sativa Japonica Group]	CACGGTTACACGAGACGGAGCCATTTTACTTCTATCTATACGACGCAACGTCATGCCATGGACGATGCAGCGGTGCTTCAGTCGAGATCATCTCAACGAGCGCTTGGGCTCGATCGCCGAAGGATTGCGCCCATCCGAGCGTGGGCGCCAGGCCGGCCTGGCGCCTTGGCGCCCTGGCCCCACGAGCGCAACGATCGTCGGATGACATGCACGCGCGGGTCGAGGGAGGAAGGCTGCCGCGTGAAACACCACACAACTCACGGTACCATGCCACGCACGATACGTGTGCGGACGGGGGCGCGAGTCAGCCCGCGTGGTGGATGTCCCGCCTTAGGCCATTCACAGTACAAGTTATGGACCGTAACCCTGTCTAAAAAATTGGTCAAAGACATCATCTCA…
Rice_newGene_1289	--	--	Cellular Component: cytoplasmic membrane-bounded vesicle (GO:0016023);;	--	--	Os12g0504950 [Oryza sativa Japonica Group]	CTGAGCTCTCCTCTTCTCTCTCTCTCCCATGCTAGCCATCGGTTGATCTCCCTCACCGGAGCATTGCCGACCAAATACTCGCGCCAATAGCTTCGCCTCAATGAAGTGAATCCATTTTCCTACTTTCCCCTCTTCCCTACCCATTCCATGATCAAGCCACCACAGCTACCTCTTTTGCTGCCGGAGTTGAGCTCTTGCCCTCGCCGTTCCGGCCTCCTCTCTCAGTGCTTGTGTATGAAGCCACCCTCCCTAGATGCGCGTCGCTCGGGAACATCATCTGCCGCCAACGCTACCTTTCCCTGTCCACCGGAGCACCAGCGCCCTTCTCTCCCTCCTCTCAGTTCCCTGGCAAGAAGCAGAGAAGAGGATGATGGGAGGAAGAAGGACAAGAAAGAGAGA…
Rice_newGene_1290	--	--	Molecular Function: nucleotide binding (GO:0000166);; Molecular Function: sequence-specific DNA binding transcription factor activity (GO:0003700);; Cellular Component: endosome (GO:0005768);; Cellular Component: Golgi apparatus (GO:0005794);; Cellular Component: trans-Golgi network (GO:0005802);; Cellular Component: plasma membrane (GO:0005886);; Biological Process: regulation of transcription, …	--	Probable sugar phosphate/phosphate translocator At4g32390 GN=At4g32390 OS=Arabidopsis thaliana (Mouse-ear cress) PE=3 SV=1	OSJNBa0009P12.19 [Oryza sativa Japonica Group]	GCGACACCTTCGTCGATGTAGCGGGGAGGTTAGGAGGCCCGCCGTGGCCGGCGGCTGGCGGGGGACGACCGCGACGGTCGTCTGCCTTCCCTCGGCCTCCTCCTCCGCGTGCCGTGTGGCACCATTGCCGTGGTGGAGAGAGCGGAGCGGGGGCGGCGGCCGCTCCGTGAATTGCGATATTTTCCTAAGCCGCGGCCACGGTTTGCTTCGCTAGCTTGCAGTATCTGTATCGCACAGAGAGTCAAGGGGACGGAGCTATCTATAGCTAGCAAAGCCCATGTGCAAGAGGAGCTGCATGGCGCCGTCGGAGTCGTGCGCGGTGCGGCGCCGGTGGTCAAGCGGCGGCTGGGACGTCGTCGGACCGCCACCACCAGCTTGTGCTGCAGGCGGAGGCGGGCC…
[truncated: 973 more rows]
