# Supplementary material for: Comparative transcriptome analysis reveals molecular response to salinity stress of salt-tolerant and sensitive genotypes of indica rice at seedling stage
Source: Sci Rep. 2018 Feb 1;8:2085. doi: 10.1038/s41598-018-19984-w (PMC5794784; doi:10.1038/s41598-018-19984-w)
Supplement: Supplementary file 5 — Supplementary Table S4 [file 41598_2018_19984_MOESM5_ESM.xls]

## Sheet: S4
Comparative transcriptome analysis reveals molecular response to salinity stress of salt-tolerant and sensitive genotypes of indica rice at seedling stage Jun Wang1, 2, Jinyan Zhu1, 2, Yadong Zhang 1,Fangjun Fan1, 2, Wenqi Li1, 2, Fangquan Wang1, 2,Weigong Zhong1, 2, Cailin Wang 1, Jie Yang 1, 2 1. Institute of Food Crops, Jiangsu Academy of Agricultural Sciences/Nanjing Branch of Chinese Nationa…
Table S4. The GFF file for new identified rice genes
Chromosome	Software	Type	Start	Stop	Score	Strand	Frame	Description
Chr01	Cufflinks	gene	8922732	8923473	.	+	.	ID=Rice_newGene_10
Chr01	Cufflinks	mRNA	8922732	8923473	.	+	.	ID=Rice_newGene_10.1;Parent=Rice_newGene_10
Chr01	Cufflinks	CDS	8922732	8923237	.	+	.	Parent=Rice_newGene_10.1
Chr01	Cufflinks	CDS	8923373	8923473	.	+	.	Parent=Rice_newGene_10.1
Chr01	Cufflinks	gene	1053778	1055686	.	-	.	ID=Rice_newGene_101
Chr01	Cufflinks	mRNA	1053778	1055686	.	-	.	ID=Rice_newGene_101.1;Parent=Rice_newGene_101
Chr01	Cufflinks	CDS	1053778	1054699	.	-	.	Parent=Rice_newGene_101.1
Chr01	Cufflinks	CDS	1055631	1055686	.	-	.	Parent=Rice_newGene_101.1
Chr01	Cufflinks	gene	2552624	2553826	.	-	.	ID=Rice_newGene_102
Chr01	Cufflinks	mRNA	2552624	2553826	.	-	.	ID=Rice_newGene_102.1;Parent=Rice_newGene_102
Chr01	Cufflinks	CDS	2552624	2552875	.	-	.	Parent=Rice_newGene_102.1
Chr01	Cufflinks	CDS	2553204	2553826	.	-	.	Parent=Rice_newGene_102.1
Chr01	Cufflinks	gene	2741636	2742113	.	-	.	ID=Rice_newGene_103
Chr01	Cufflinks	mRNA	2741636	2742113	.	-	.	ID=Rice_newGene_103.1;Parent=Rice_newGene_103
Chr01	Cufflinks	CDS	2741636	2741739	.	-	.	Parent=Rice_newGene_103.1
Chr01	Cufflinks	CDS	2741863	2742113	.	-	.	Parent=Rice_newGene_103.1
Chr01	Cufflinks	gene	3733049	3734148	.	-	.	ID=Rice_newGene_105
Chr01	Cufflinks	mRNA	3733049	3734148	.	-	.	ID=Rice_newGene_105.1;Parent=Rice_newGene_105
Chr01	Cufflinks	CDS	3733049	3733054	.	-	.	Parent=Rice_newGene_105.1
Chr01	Cufflinks	CDS	3733167	3733245	.	-	.	Parent=Rice_newGene_105.1
Chr01	Cufflinks	CDS	3733351	3734148	.	-	.	Parent=Rice_newGene_105.1
Chr01	Cufflinks	gene	4873654	4876793	.	-	.	ID=Rice_newGene_106
Chr01	Cufflinks	mRNA	4873654	4876759	.	-	.	ID=Rice_newGene_106.1;Parent=Rice_newGene_106
Chr01	Cufflinks	CDS	4873654	4874156	.	-	.	Parent=Rice_newGene_106.1
Chr01	Cufflinks	CDS	4874507	4874564	.	-	.	Parent=Rice_newGene_106.1
Chr01	Cufflinks	CDS	4874690	4874807	.	-	.	Parent=Rice_newGene_106.1
Chr01	Cufflinks	CDS	4874899	4875028	.	-	.	Parent=Rice_newGene_106.1
Chr01	Cufflinks	CDS	4875404	4875566	.	-	.	Parent=Rice_newGene_106.1
Chr01	Cufflinks	CDS	4876435	4876759	.	-	.	Parent=Rice_newGene_106.1
Chr01	Cufflinks	mRNA	4873654	4876766	.	-	.	ID=Rice_newGene_106.2;Parent=Rice_newGene_106
Chr01	Cufflinks	CDS	4873654	4874156	.	-	.	Parent=Rice_newGene_106.2
Chr01	Cufflinks	CDS	4874507	4874564	.	-	.	Parent=Rice_newGene_106.2
Chr01	Cufflinks	CDS	4874690	4874807	.	-	.	Parent=Rice_newGene_106.2
Chr01	Cufflinks	CDS	4874899	4875031	.	-	.	Parent=Rice_newGene_106.2
Chr01	Cufflinks	CDS	4875404	4875561	.	-	.	Parent=Rice_newGene_106.2
Chr01	Cufflinks	CDS	4876435	4876766	.	-	.	Parent=Rice_newGene_106.2
Chr01	Cufflinks	mRNA	4873654	4876777	.	-	.	ID=Rice_newGene_106.3;Parent=Rice_newGene_106
Chr01	Cufflinks	CDS	4873654	4874156	.	-	.	Parent=Rice_newGene_106.3
Chr01	Cufflinks	CDS	4874690	4874807	.	-	.	Parent=Rice_newGene_106.3
Chr01	Cufflinks	CDS	4874899	4875028	.	-	.	Parent=Rice_newGene_106.3
Chr01	Cufflinks	CDS	4875404	4875561	.	-	.	Parent=Rice_newGene_106.3
Chr01	Cufflinks	CDS	4876435	4876777	.	-	.	Parent=Rice_newGene_106.3
Chr01	Cufflinks	mRNA	4873654	4876788	.	-	.	ID=Rice_newGene_106.4;Parent=Rice_newGene_106
Chr01	Cufflinks	CDS	4873654	4874156	.	-	.	Parent=Rice_newGene_106.4
Chr01	Cufflinks	CDS	4874690	4874807	.	-	.	Parent=Rice_newGene_106.4
Chr01	Cufflinks	CDS	4874899	4875031	.	-	.	Parent=Rice_newGene_106.4
Chr01	Cufflinks	CDS	4875404	4875566	.	-	.	Parent=Rice_newGene_106.4
Chr01	Cufflinks	CDS	4876435	4876788	.	-	.	Parent=Rice_newGene_106.4
Chr01	Cufflinks	mRNA	4873654	4876793	.	-	.	ID=Rice_newGene_106.5;Parent=Rice_newGene_106
Chr01	Cufflinks	CDS	4873654	4874156	.	-	.	Parent=Rice_newGene_106.5
Chr01	Cufflinks	CDS	4874690	4874807	.	-	.	Parent=Rice_newGene_106.5
Chr01	Cufflinks	CDS	4874899	4875031	.	-	.	Parent=Rice_newGene_106.5
Chr01	Cufflinks	CDS	4875404	4875561	.	-	.	Parent=Rice_newGene_106.5
Chr01	Cufflinks	CDS	4876435	4876793	.	-	.	Parent=Rice_newGene_106.5
Chr01	Cufflinks	mRNA	4873654	4876793	.	-	.	ID=Rice_newGene_106.6;Parent=Rice_newGene_106
Chr01	Cufflinks	CDS	4873654	4874156	.	-	.	Parent=Rice_newGene_106.6
Chr01	Cufflinks	CDS	4874690	4874807	.	-	.	Parent=Rice_newGene_106.6
Chr01	Cufflinks	CDS	4874899	4875028	.	-	.	Parent=Rice_newGene_106.6
Chr01	Cufflinks	CDS	4875404	4875566	.	-	.	Parent=Rice_newGene_106.6
Chr01	Cufflinks	CDS	4876435	4876793	.	-	.	Parent=Rice_newGene_106.6
Chr01	Cufflinks	mRNA	4873654	4876793	.	-	.	ID=Rice_newGene_106.7;Parent=Rice_newGene_106
Chr01	Cufflinks	CDS	4873654	4874156	.	-	.	Parent=Rice_newGene_106.7
Chr01	Cufflinks	CDS	4874690	4874807	.	-	.	Parent=Rice_newGene_106.7
Chr01	Cufflinks	CDS	4874899	4875031	.	-	.	Parent=Rice_newGene_106.7
Chr01	Cufflinks	CDS	4875404	4875481	.	-	.	Parent=Rice_newGene_106.7
Chr01	Cufflinks	CDS	4876435	4876793	.	-	.	Parent=Rice_newGene_106.7
Chr01	Cufflinks	mRNA	4873654	4876793	.	-	.	ID=Rice_newGene_106.8;Parent=Rice_newGene_106
Chr01	Cufflinks	CDS	4873654	4874156	.	-	.	Parent=Rice_newGene_106.8
Chr01	Cufflinks	CDS	4874507	4874564	.	-	.	Parent=Rice_newGene_106.8
Chr01	Cufflinks	CDS	4874690	4874807	.	-	.	Parent=Rice_newGene_106.8
Chr01	Cufflinks	CDS	4874899	4875031	.	-	.	Parent=Rice_newGene_106.8
Chr01	Cufflinks	CDS	4875404	4875566	.	-	.	Parent=Rice_newGene_106.8
Chr01	Cufflinks	CDS	4876435	4876793	.	-	.	Parent=Rice_newGene_106.8
Chr01	Cufflinks	gene	7079867	7082297	.	-	.	ID=Rice_newGene_108
Chr01	Cufflinks	mRNA	7079867	7082211	.	-	.	ID=Rice_newGene_108.1;Parent=Rice_newGene_108
Chr01	Cufflinks	CDS	7079867	7081484	.	-	.	Parent=Rice_newGene_108.1
Chr01	Cufflinks	CDS	7081622	7081697	.	-	.	Parent=Rice_newGene_108.1
Chr01	Cufflinks	CDS	7082141	7082211	.	-	.	Parent=Rice_newGene_108.1
Chr01	Cufflinks	mRNA	7079867	7082215	.	-	.	ID=Rice_newGene_108.2;Parent=Rice_newGene_108
Chr01	Cufflinks	CDS	7079867	7080203	.	-	.	Parent=Rice_newGene_108.2
Chr01	Cufflinks	CDS	7081417	7081484	.	-	.	Parent=Rice_newGene_108.2
Chr01	Cufflinks	CDS	7081622	7081697	.	-	.	Parent=Rice_newGene_108.2
Chr01	Cufflinks	CDS	7082141	7082215	.	-	.	Parent=Rice_newGene_108.2
Chr01	Cufflinks	mRNA	7079867	7082219	.	-	.	ID=Rice_newGene_108.3;Parent=Rice_newGene_108
Chr01	Cufflinks	CDS	7079867	7081479	.	-	.	Parent=Rice_newGene_108.3
Chr01	Cufflinks	CDS	7081622	7082219	.	-	.	Parent=Rice_newGene_108.3
Chr01	Cufflinks	mRNA	7079867	7082219	.	-	.	ID=Rice_newGene_108.4;Parent=Rice_newGene_108
Chr01	Cufflinks	CDS	7079867	7081484	.	-	.	Parent=Rice_newGene_108.4
Chr01	Cufflinks	CDS	7081622	7082219	.	-	.	Parent=Rice_newGene_108.4
Chr01	Cufflinks	mRNA	7079867	7082219	.	-	.	ID=Rice_newGene_108.5;Parent=Rice_newGene_108
Chr01	Cufflinks	CDS	7079867	7080203	.	-	.	Parent=Rice_newGene_108.5
Chr01	Cufflinks	CDS	7081417	7081479	.	-	.	Parent=Rice_newGene_108.5
Chr01	Cufflinks	CDS	7081622	7082219	.	-	.	Parent=Rice_newGene_108.5
Chr01	Cufflinks	mRNA	7079867	7082297	.	-	.	ID=Rice_newGene_108.6;Parent=Rice_newGene_108
Chr01	Cufflinks	CDS	7079867	7080203	.	-	.	Parent=Rice_newGene_108.6
Chr01	Cufflinks	CDS	7081417	7081484	.	-	.	Parent=Rice_newGene_108.6
Chr01	Cufflinks	CDS	7081622	7082297	.	-	.	Parent=Rice_newGene_108.6
Chr01	Cufflinks	gene	8049824	8051150	.	-	.	ID=Rice_newGene_110
Chr01	Cufflinks	mRNA	8049824	8051150	.	-	.	ID=Rice_newGene_110.1;Parent=Rice_newGene_110
Chr01	Cufflinks	CDS	8049824	8050877	.	-	.	Parent=Rice_newGene_110.1
Chr01	Cufflinks	CDS	8050963	8051150	.	-	.	Parent=Rice_newGene_110.1
Chr01	Cufflinks	gene	8257704	8266084	.	-	.	ID=Rice_newGene_111
Chr01	Cufflinks	mRNA	8257704	8266084	.	-	.	ID=Rice_newGene_111.1;Parent=Rice_newGene_111
Chr01	Cufflinks	CDS	8257704	8257994	.	-	.	Parent=Rice_newGene_111.1
Chr01	Cufflinks	CDS	8263938	8266084	.	-	.	Parent=Rice_newGene_111.1
Chr01	Cufflinks	gene	8345030	8346540	.	-	.	ID=Rice_newGene_112
Chr01	Cufflinks	mRNA	8345030	8346540	.	-	.	ID=Rice_newGene_112.1;Parent=Rice_newGene_112
Chr01	Cufflinks	CDS	8345030	8345664	.	-	.	Parent=Rice_newGene_112.1
Chr01	Cufflinks	CDS	8346184	8346540	.	-	.	Parent=Rice_newGene_112.1
Chr01	Cufflinks	gene	9304645	9308190	.	-	.	ID=Rice_newGene_115
Chr01	Cufflinks	mRNA	9304645	9307990	.	-	.	ID=Rice_newGene_115.1;Parent=Rice_newGene_115
Chr01	Cufflinks	CDS	9304645	9305582	.	-	.	Parent=Rice_newGene_115.1
Chr01	Cufflinks	CDS	9306935	9307077	.	-	.	Parent=Rice_newGene_115.1
Chr01	Cufflinks	CDS	9307969	9307990	.	-	.	Parent=Rice_newGene_115.1
Chr01	Cufflinks	mRNA	9304645	9308190	.	-	.	ID=Rice_newGene_115.2;Parent=Rice_newGene_115
Chr01	Cufflinks	CDS	9304645	9305582	.	-	.	Parent=Rice_newGene_115.2
Chr01	Cufflinks	CDS	9306935	9307109	.	-	.	Parent=Rice_newGene_115.2
Chr01	Cufflinks	CDS	9307969	9308190	.	-	.	Parent=Rice_newGene_115.2
Chr01	Cufflinks	mRNA	9304645	9308190	.	-	.	ID=Rice_newGene_115.3;Parent=Rice_newGene_115
Chr01	Cufflinks	CDS	9304645	9305055	.	-	.	Parent=Rice_newGene_115.3
Chr01	Cufflinks	CDS	9305501	9307868	.	-	.	Parent=Rice_newGene_115.3
Chr01	Cufflinks	CDS	9307969	9308190	.	-	.	Parent=Rice_newGene_115.3
Chr01	Cufflinks	mRNA	9304645	9308190	.	-	.	ID=Rice_newGene_115.4;Parent=Rice_newGene_115
Chr01	Cufflinks	CDS	9304645	9305582	.	-	.	Parent=Rice_newGene_115.4
Chr01	Cufflinks	CDS	9306935	9307868	.	-	.	Parent=Rice_newGene_115.4
Chr01	Cufflinks	CDS	9307969	9308190	.	-	.	Parent=Rice_newGene_115.4
Chr01	Cufflinks	mRNA	9304645	9308190	.	-	.	ID=Rice_newGene_115.5;Parent=Rice_newGene_115
Chr01	Cufflinks	CDS	9304645	9305055	.	-	.	Parent=Rice_newGene_115.5
Chr01	Cufflinks	CDS	9305501	9305567	.	-	.	Parent=Rice_newGene_115.5
Chr01	Cufflinks	CDS	9305831	9307109	.	-	.	Parent=Rice_newGene_115.5
Chr01	Cufflinks	CDS	9307969	9308190	.	-	.	Parent=Rice_newGene_115.5
Chr01	Cufflinks	mRNA	9304645	9308190	.	-	.	ID=Rice_newGene_115.6;Parent=Rice_newGene_115
Chr01	Cufflinks	CDS	9304645	9307868	.	-	.	Parent=Rice_newGene_115.6
Chr01	Cufflinks	CDS	9307969	9308190	.	-	.	Parent=Rice_newGene_115.6
Chr04	Cufflinks	gene	244347	246338	.	+	.	ID=Rice_newGene_1158
Chr04	Cufflinks	mRNA	244725	246315	.	+	.	ID=Rice_newGene_1158.2;Parent=Rice_newGene_1158
Chr04	Cufflinks	CDS	244725	245881	.	+	.	Parent=Rice_newGene_1158.2
Chr04	Cufflinks	CDS	246205	246315	.	+	.	Parent=Rice_newGene_1158.2
Chr04	Cufflinks	gene	1072702	1075882	.	+	.	ID=Rice_newGene_1159
Chr04	Cufflinks	mRNA	1072702	1075882	.	+	.	ID=Rice_newGene_1159.1;Parent=Rice_newGene_1159
Chr04	Cufflinks	CDS	1072702	1073116	.	+	.	Parent=Rice_newGene_1159.1
Chr04	Cufflinks	CDS	1074100	1074146	.	+	.	Parent=Rice_newGene_1159.1
Chr04	Cufflinks	CDS	1074434	1074568	.	+	.	Parent=Rice_newGene_1159.1
Chr04	Cufflinks	CDS	1075572	1075882	.	+	.	Parent=Rice_newGene_1159.1
Chr04	Cufflinks	mRNA	1072705	1075882	.	+	.	ID=Rice_newGene_1159.2;Parent=Rice_newGene_1159
Chr04	Cufflinks	CDS	1072705	1073116	.	+	.	Parent=Rice_newGene_1159.2
Chr04	Cufflinks	CDS	1074100	1074146	.	+	.	Parent=Rice_newGene_1159.2
Chr04	Cufflinks	CDS	1074434	1074568	.	+	.	Parent=Rice_newGene_1159.2
Chr04	Cufflinks	CDS	1075472	1075882	.	+	.	Parent=Rice_newGene_1159.2
Chr04	Cufflinks	mRNA	1072705	1075882	.	+	.	ID=Rice_newGene_1159.3;Parent=Rice_newGene_1159
Chr04	Cufflinks	CDS	1072705	1074146	.	+	.	Parent=Rice_newGene_1159.3
Chr04	Cufflinks	CDS	1074434	1074568	.	+	.	Parent=Rice_newGene_1159.3
Chr04	Cufflinks	CDS	1075472	1075882	.	+	.	Parent=Rice_newGene_1159.3
Chr04	Cufflinks	mRNA	1072708	1075882	.	+	.	ID=Rice_newGene_1159.4;Parent=Rice_newGene_1159
Chr04	Cufflinks	CDS	1072708	1073960	.	+	.	Parent=Rice_newGene_1159.4
Chr04	Cufflinks	CDS	1074100	1074146	.	+	.	Parent=Rice_newGene_1159.4
Chr04	Cufflinks	CDS	1074434	1074568	.	+	.	Parent=Rice_newGene_1159.4
Chr04	Cufflinks	CDS	1075572	1075882	.	+	.	Parent=Rice_newGene_1159.4
Chr01	Cufflinks	gene	9530875	9531818	.	-	.	ID=Rice_newGene_116
Chr01	Cufflinks	mRNA	9530875	9531762	.	-	.	ID=Rice_newGene_116.1;Parent=Rice_newGene_116
Chr01	Cufflinks	CDS	9530875	9531254	.	-	.	Parent=Rice_newGene_116.1
Chr01	Cufflinks	CDS	9531398	9531762	.	-	.	Parent=Rice_newGene_116.1
Chr01	Cufflinks	mRNA	9530875	9531818	.	-	.	ID=Rice_newGene_116.2;Parent=Rice_newGene_116
Chr01	Cufflinks	CDS	9530875	9531254	.	-	.	Parent=Rice_newGene_116.2
Chr01	Cufflinks	CDS	9531404	9531818	.	-	.	Parent=Rice_newGene_116.2
Chr04	Cufflinks	gene	1765877	1768028	.	+	.	ID=Rice_newGene_1160
Chr04	Cufflinks	mRNA	1765877	1768028	.	+	.	ID=Rice_newGene_1160.1;Parent=Rice_newGene_1160
Chr04	Cufflinks	CDS	1765877	1766224	.	+	.	Parent=Rice_newGene_1160.1
Chr04	Cufflinks	CDS	1766372	1766503	.	+	.	Parent=Rice_newGene_1160.1
Chr04	Cufflinks	CDS	1767055	1767108	.	+	.	Parent=Rice_newGene_1160.1
Chr04	Cufflinks	CDS	1767585	1768028	.	+	.	Parent=Rice_newGene_1160.1
Chr04	Cufflinks	mRNA	1766078	1768028	.	+	.	ID=Rice_newGene_1160.2;Parent=Rice_newGene_1160
Chr04	Cufflinks	CDS	1766078	1766224	.	+	.	Parent=Rice_newGene_1160.2
Chr04	Cufflinks	CDS	1767055	1768028	.	+	.	Parent=Rice_newGene_1160.2
Chr04	Cufflinks	mRNA	1766087	1768028	.	+	.	ID=Rice_newGene_1160.3;Parent=Rice_newGene_1160
Chr04	Cufflinks	CDS	1766087	1766224	.	+	.	Parent=Rice_newGene_1160.3
Chr04	Cufflinks	CDS	1766372	1766455	.	+	.	Parent=Rice_newGene_1160.3
Chr04	Cufflinks	CDS	1767055	1768028	.	+	.	Parent=Rice_newGene_1160.3
Chr04	Cufflinks	mRNA	1766088	1768028	.	+	.	ID=Rice_newGene_1160.4;Parent=Rice_newGene_1160
Chr04	Cufflinks	CDS	1766088	1766224	.	+	.	Parent=Rice_newGene_1160.4
Chr04	Cufflinks	CDS	1766372	1766505	.	+	.	Parent=Rice_newGene_1160.4
Chr04	Cufflinks	CDS	1767055	1767108	.	+	.	Parent=Rice_newGene_1160.4
Chr04	Cufflinks	CDS	1767585	1768028	.	+	.	Parent=Rice_newGene_1160.4
Chr04	Cufflinks	mRNA	1766107	1768028	.	+	.	ID=Rice_newGene_1160.5;Parent=Rice_newGene_1160
Chr04	Cufflinks	CDS	1766107	1766224	.	+	.	Parent=Rice_newGene_1160.5
Chr04	Cufflinks	CDS	1766372	1766503	.	+	.	Parent=Rice_newGene_1160.5
Chr04	Cufflinks	CDS	1767042	1768028	.	+	.	Parent=Rice_newGene_1160.5
Chr04	Cufflinks	gene	3454045	3457596	.	+	.	ID=Rice_newGene_1161
Chr04	Cufflinks	mRNA	3454045	3457596	.	+	.	ID=Rice_newGene_1161.1;Parent=Rice_newGene_1161
Chr04	Cufflinks	CDS	3454045	3454697	.	+	.	Parent=Rice_newGene_1161.1
Chr04	Cufflinks	CDS	3454827	3454922	.	+	.	Parent=Rice_newGene_1161.1
Chr04	Cufflinks	CDS	3455021	3455084	.	+	.	Parent=Rice_newGene_1161.1
Chr04	Cufflinks	CDS	3455242	3455364	.	+	.	Parent=Rice_newGene_1161.1
Chr04	Cufflinks	CDS	3455978	3457596	.	+	.	Parent=Rice_newGene_1161.1
Chr04	Cufflinks	mRNA	3454051	3457596	.	+	.	ID=Rice_newGene_1161.10;Parent=Rice_newGene_1161
Chr04	Cufflinks	CDS	3454051	3454922	.	+	.	Parent=Rice_newGene_1161.10
Chr04	Cufflinks	CDS	3455021	3455084	.	+	.	Parent=Rice_newGene_1161.10
Chr04	Cufflinks	CDS	3455242	3455364	.	+	.	Parent=Rice_newGene_1161.10
Chr04	Cufflinks	CDS	3455906	3456699	.	+	.	Parent=Rice_newGene_1161.10
Chr04	Cufflinks	CDS	3457133	3457596	.	+	.	Parent=Rice_newGene_1161.10
Chr04	Cufflinks	mRNA	3454051	3457596	.	+	.	ID=Rice_newGene_1161.11;Parent=Rice_newGene_1161
Chr04	Cufflinks	CDS	3454051	3454922	.	+	.	Parent=Rice_newGene_1161.11
Chr04	Cufflinks	CDS	3455021	3455084	.	+	.	Parent=Rice_newGene_1161.11
Chr04	Cufflinks	CDS	3455242	3456028	.	+	.	Parent=Rice_newGene_1161.11
Chr04	Cufflinks	CDS	3456590	3456699	.	+	.	Parent=Rice_newGene_1161.11
Chr04	Cufflinks	CDS	3457133	3457596	.	+	.	Parent=Rice_newGene_1161.11
Chr04	Cufflinks	mRNA	3454051	3457596	.	+	.	ID=Rice_newGene_1161.12;Parent=Rice_newGene_1161
Chr04	Cufflinks	CDS	3454051	3454922	.	+	.	Parent=Rice_newGene_1161.12
Chr04	Cufflinks	CDS	3455021	3455084	.	+	.	Parent=Rice_newGene_1161.12
Chr04	Cufflinks	CDS	3455242	3455364	.	+	.	Parent=Rice_newGene_1161.12
Chr04	Cufflinks	CDS	3455903	3456028	.	+	.	Parent=Rice_newGene_1161.12
Chr04	Cufflinks	CDS	3456590	3456699	.	+	.	Parent=Rice_newGene_1161.12
Chr04	Cufflinks	CDS	3457133	3457596	.	+	.	Parent=Rice_newGene_1161.12
Chr04	Cufflinks	mRNA	3454045	3457596	.	+	.	ID=Rice_newGene_1161.2;Parent=Rice_newGene_1161
Chr04	Cufflinks	CDS	3454045	3454922	.	+	.	Parent=Rice_newGene_1161.2
Chr04	Cufflinks	CDS	3455021	3455084	.	+	.	Parent=Rice_newGene_1161.2
Chr04	Cufflinks	CDS	3455242	3455364	.	+	.	Parent=Rice_newGene_1161.2
Chr04	Cufflinks	CDS	3455903	3457596	.	+	.	Parent=Rice_newGene_1161.2
Chr04	Cufflinks	mRNA	3454045	3457596	.	+	.	ID=Rice_newGene_1161.3;Parent=Rice_newGene_1161
Chr04	Cufflinks	CDS	3454045	3454922	.	+	.	Parent=Rice_newGene_1161.3
Chr04	Cufflinks	CDS	3455021	3455084	.	+	.	Parent=Rice_newGene_1161.3
Chr04	Cufflinks	CDS	3455242	3455364	.	+	.	Parent=Rice_newGene_1161.3
Chr04	Cufflinks	CDS	3455906	3456028	.	+	.	Parent=Rice_newGene_1161.3
Chr04	Cufflinks	CDS	3456590	3456699	.	+	.	Parent=Rice_newGene_1161.3
Chr04	Cufflinks	CDS	3457133	3457596	.	+	.	Parent=Rice_newGene_1161.3
Chr04	Cufflinks	mRNA	3454045	3457596	.	+	.	ID=Rice_newGene_1161.4;Parent=Rice_newGene_1161
Chr04	Cufflinks	CDS	3454045	3454922	.	+	.	Parent=Rice_newGene_1161.4
Chr04	Cufflinks	CDS	3455021	3455084	.	+	.	Parent=Rice_newGene_1161.4
Chr04	Cufflinks	CDS	3455242	3455364	.	+	.	Parent=Rice_newGene_1161.4
Chr04	Cufflinks	CDS	3455978	3456028	.	+	.	Parent=Rice_newGene_1161.4
Chr04	Cufflinks	CDS	3456590	3456699	.	+	.	Parent=Rice_newGene_1161.4
Chr04	Cufflinks	CDS	3457133	3457596	.	+	.	Parent=Rice_newGene_1161.4
Chr04	Cufflinks	mRNA	3454045	3457596	.	+	.	ID=Rice_newGene_1161.5;Parent=Rice_newGene_1161
Chr04	Cufflinks	CDS	3454045	3454922	.	+	.	Parent=Rice_newGene_1161.5
Chr04	Cufflinks	CDS	3455021	3455084	.	+	.	Parent=Rice_newGene_1161.5
Chr04	Cufflinks	CDS	3455242	3457596	.	+	.	Parent=Rice_newGene_1161.5
Chr04	Cufflinks	mRNA	3454047	3457596	.	+	.	ID=Rice_newGene_1161.6;Parent=Rice_newGene_1161
Chr04	Cufflinks	CDS	3454047	3454922	.	+	.	Parent=Rice_newGene_1161.6
Chr04	Cufflinks	CDS	3455021	3455118	.	+	.	Parent=Rice_newGene_1161.6
Chr04	Cufflinks	CDS	3455242	3456028	.	+	.	Parent=Rice_newGene_1161.6
Chr04	Cufflinks	CDS	3456590	3456699	.	+	.	Parent=Rice_newGene_1161.6
Chr04	Cufflinks	CDS	3457133	3457596	.	+	.	Parent=Rice_newGene_1161.6
Chr04	Cufflinks	mRNA	3454047	3457596	.	+	.	ID=Rice_newGene_1161.7;Parent=Rice_newGene_1161
Chr04	Cufflinks	CDS	3454047	3454922	.	+	.	Parent=Rice_newGene_1161.7
Chr04	Cufflinks	CDS	3455021	3455084	.	+	.	Parent=Rice_newGene_1161.7
Chr04	Cufflinks	CDS	3455242	3455364	.	+	.	Parent=Rice_newGene_1161.7
Chr04	Cufflinks	CDS	3455906	3457596	.	+	.	Parent=Rice_newGene_1161.7
Chr04	Cufflinks	mRNA	3454051	3457596	.	+	.	ID=Rice_newGene_1161.8;Parent=Rice_newGene_1161
Chr04	Cufflinks	CDS	3454051	3454922	.	+	.	Parent=Rice_newGene_1161.8
Chr04	Cufflinks	CDS	3455021	3455084	.	+	.	Parent=Rice_newGene_1161.8
Chr04	Cufflinks	CDS	3455242	3455364	.	+	.	Parent=Rice_newGene_1161.8
Chr04	Cufflinks	CDS	3455978	3456699	.	+	.	Parent=Rice_newGene_1161.8
Chr04	Cufflinks	CDS	3457133	3457596	.	+	.	Parent=Rice_newGene_1161.8
Chr04	Cufflinks	mRNA	3454051	3457596	.	+	.	ID=Rice_newGene_1161.9;Parent=Rice_newGene_1161
Chr04	Cufflinks	CDS	3454051	3454922	.	+	.	Parent=Rice_newGene_1161.9
Chr04	Cufflinks	CDS	3455021	3455084	.	+	.	Parent=Rice_newGene_1161.9
Chr04	Cufflinks	CDS	3455242	3455364	.	+	.	Parent=Rice_newGene_1161.9
Chr04	Cufflinks	CDS	3456590	3457596	.	+	.	Parent=Rice_newGene_1161.9
Chr04	Cufflinks	gene	3818965	3823717	.	+	.	ID=Rice_newGene_1162
Chr04	Cufflinks	mRNA	3818965	3823717	.	+	.	ID=Rice_newGene_1162.1;Parent=Rice_newGene_1162
Chr04	Cufflinks	CDS	3818965	3822013	.	+	.	Parent=Rice_newGene_1162.1
Chr04	Cufflinks	CDS	3822090	3822187	.	+	.	Parent=Rice_newGene_1162.1
Chr04	Cufflinks	CDS	3823008	3823096	.	+	.	Parent=Rice_newGene_1162.1
Chr04	Cufflinks	CDS	3823377	3823717	.	+	.	Parent=Rice_newGene_1162.1
Chr04	Cufflinks	mRNA	3819007	3823717	.	+	.	ID=Rice_newGene_1162.2;Parent=Rice_newGene_1162
Chr04	Cufflinks	CDS	3819007	3819196	.	+	.	Parent=Rice_newGene_1162.2
Chr04	Cufflinks	CDS	3820828	3820895	.	+	.	Parent=Rice_newGene_1162.2
Chr04	Cufflinks	CDS	3821511	3821571	.	+	.	Parent=Rice_newGene_1162.2
Chr04	Cufflinks	CDS	3821915	3822013	.	+	.	Parent=Rice_newGene_1162.2
Chr04	Cufflinks	CDS	3822090	3822187	.	+	.	Parent=Rice_newGene_1162.2
Chr04	Cufflinks	CDS	3823377	3823717	.	+	.	Parent=Rice_newGene_1162.2
Chr04	Cufflinks	gene	4132659	4136157	.	+	.	ID=Rice_newGene_1163
Chr04	Cufflinks	mRNA	4132659	4136157	.	+	.	ID=Rice_newGene_1163.1;Parent=Rice_newGene_1163
Chr04	Cufflinks	CDS	4132659	4133278	.	+	.	Parent=Rice_newGene_1163.1
Chr04	Cufflinks	CDS	4133419	4133475	.	+	.	Parent=Rice_newGene_1163.1
Chr04	Cufflinks	CDS	4134268	4134451	.	+	.	Parent=Rice_newGene_1163.1
Chr04	Cufflinks	CDS	4134660	4134721	.	+	.	Parent=Rice_newGene_1163.1
Chr04	Cufflinks	CDS	4134861	4134931	.	+	.	Parent=Rice_newGene_1163.1
Chr04	Cufflinks	CDS	4135054	4135198	.	+	.	Parent=Rice_newGene_1163.1
Chr04	Cufflinks	CDS	4135356	4136157	.	+	.	Parent=Rice_newGene_1163.1
Chr04	Cufflinks	mRNA	4132663	4136157	.	+	.	ID=Rice_newGene_1163.2;Parent=Rice_newGene_1163
Chr04	Cufflinks	CDS	4132663	4133282	.	+	.	Parent=Rice_newGene_1163.2
Chr04	Cufflinks	CDS	4133419	4133475	.	+	.	Parent=Rice_newGene_1163.2
Chr04	Cufflinks	CDS	4134268	4134451	.	+	.	Parent=Rice_newGene_1163.2
Chr04	Cufflinks	CDS	4134660	4134721	.	+	.	Parent=Rice_newGene_1163.2
Chr04	Cufflinks	CDS	4134861	4134931	.	+	.	Parent=Rice_newGene_1163.2
Chr04	Cufflinks	CDS	4135054	4135198	.	+	.	Parent=Rice_newGene_1163.2
Chr04	Cufflinks	CDS	4135356	4136157	.	+	.	Parent=Rice_newGene_1163.2
Chr04	Cufflinks	mRNA	4132669	4136157	.	+	.	ID=Rice_newGene_1163.3;Parent=Rice_newGene_1163
Chr04	Cufflinks	CDS	4132669	4133278	.	+	.	Parent=Rice_newGene_1163.3
Chr04	Cufflinks	CDS	4133419	4133475	.	+	.	Parent=Rice_newGene_1163.3
Chr04	Cufflinks	CDS	4134268	4134451	.	+	.	Parent=Rice_newGene_1163.3
Chr04	Cufflinks	CDS	4134579	4134721	.	+	.	Parent=Rice_newGene_1163.3
Chr04	Cufflinks	CDS	4134861	4134931	.	+	.	Parent=Rice_newGene_1163.3
Chr04	Cufflinks	CDS	4135054	4135198	.	+	.	Parent=Rice_newGene_1163.3
Chr04	Cufflinks	CDS	4135356	4136157	.	+	.	Parent=Rice_newGene_1163.3
Chr04	Cufflinks	gene	4762232	4763618	.	+	.	ID=Rice_newGene_1164
Chr04	Cufflinks	mRNA	4762232	4763618	.	+	.	ID=Rice_newGene_1164.1;Parent=Rice_newGene_1164
Chr04	Cufflinks	CDS	4762232	4762734	.	+	.	Parent=Rice_newGene_1164.1
Chr04	Cufflinks	CDS	4763291	4763618	.	+	.	Parent=Rice_newGene_1164.1
Chr04	Cufflinks	mRNA	4762287	4762998	.	+	.	ID=Rice_newGene_1164.2;Parent=Rice_newGene_1164
Chr04	Cufflinks	CDS	4762287	4762734	.	+	.	Parent=Rice_newGene_1164.2
Chr04	Cufflinks	CDS	4762832	4762998	.	+	.	Parent=Rice_newGene_1164.2
Chr04	Cufflinks	gene	5805198	5806920	.	+	.	ID=Rice_newGene_1165
Chr04	Cufflinks	mRNA	5805198	5806920	.	+	.	ID=Rice_newGene_1165.1;Parent=Rice_newGene_1165
Chr04	Cufflinks	CDS	5805198	5805418	.	+	.	Parent=Rice_newGene_1165.1
Chr04	Cufflinks	CDS	5805973	5806920	.	+	.	Parent=Rice_newGene_1165.1
Chr04	Cufflinks	gene	6068314	6072118	.	+	.	ID=Rice_newGene_1166
Chr04	Cufflinks	mRNA	6068314	6072118	.	+	.	ID=Rice_newGene_1166.1;Parent=Rice_newGene_1166
Chr04	Cufflinks	CDS	6068314	6068991	.	+	.	Parent=Rice_newGene_1166.1
Chr04	Cufflinks	CDS	6071750	6072118	.	+	.	Parent=Rice_newGene_1166.1
Chr04	Cufflinks	mRNA	6068314	6072118	.	+	.	ID=Rice_newGene_1166.2;Parent=Rice_newGene_1166
Chr04	Cufflinks	CDS	6068314	6071000	.	+	.	Parent=Rice_newGene_1166.2
Chr04	Cufflinks	CDS	6071085	6072118	.	+	.	Parent=Rice_newGene_1166.2
Chr04	Cufflinks	mRNA	6068377	6072118	.	+	.	ID=Rice_newGene_1166.3;Parent=Rice_newGene_1166
Chr04	Cufflinks	CDS	6068377	6068991	.	+	.	Parent=Rice_newGene_1166.3
Chr04	Cufflinks	CDS	6070959	6071000	.	+	.	Parent=Rice_newGene_1166.3
Chr04	Cufflinks	CDS	6071750	6072118	.	+	.	Parent=Rice_newGene_1166.3
Chr04	Cufflinks	mRNA	6068377	6072118	.	+	.	ID=Rice_newGene_1166.4;Parent=Rice_newGene_1166
Chr04	Cufflinks	CDS	6068377	6068991	.	+	.	Parent=Rice_newGene_1166.4
Chr04	Cufflinks	CDS	6070959	6071000	.	+	.	Parent=Rice_newGene_1166.4
Chr04	Cufflinks	CDS	6071085	6072118	.	+	.	Parent=Rice_newGene_1166.4
Chr04	Cufflinks	gene	6768365	6771133	.	+	.	ID=Rice_newGene_1167
Chr04	Cufflinks	mRNA	6769840	6771133	.	+	.	ID=Rice_newGene_1167.2;Parent=Rice_newGene_1167
Chr04	Cufflinks	CDS	6769840	6769891	.	+	.	Parent=Rice_newGene_1167.2
Chr04	Cufflinks	CDS	6770325	6770383	.	+	.	Parent=Rice_newGene_1167.2
Chr04	Cufflinks	CDS	6770568	6770668	.	+	.	Parent=Rice_newGene_1167.2
Chr04	Cufflinks	CDS	6770804	6771133	.	+	.	Parent=Rice_newGene_1167.2
Chr04	Cufflinks	gene	8821761	8824787	.	+	.	ID=Rice_newGene_1168
Chr04	Cufflinks	mRNA	8821761	8824787	.	+	.	ID=Rice_newGene_1168.1;Parent=Rice_newGene_1168
Chr04	Cufflinks	CDS	8821761	8822003	.	+	.	Parent=Rice_newGene_1168.1
Chr04	Cufflinks	CDS	8822833	8823038	.	+	.	Parent=Rice_newGene_1168.1
Chr04	Cufflinks	CDS	8824493	8824787	.	+	.	Parent=Rice_newGene_1168.1
Chr04	Cufflinks	mRNA	8821765	8824787	.	+	.	ID=Rice_newGene_1168.2;Parent=Rice_newGene_1168
Chr04	Cufflinks	CDS	8821765	8822003	.	+	.	Parent=Rice_newGene_1168.2
Chr04	Cufflinks	CDS	8822833	8824787	.	+	.	Parent=Rice_newGene_1168.2
Chr04	Cufflinks	gene	8811392	8829711	.	+	.	ID=Rice_newGene_1169
Chr04	Cufflinks	mRNA	8811392	8814884	.	+	.	ID=Rice_newGene_1169.1;Parent=Rice_newGene_1169
Chr04	Cufflinks	CDS	8811392	8812710	.	+	.	Parent=Rice_newGene_1169.1
Chr04	Cufflinks	CDS	8813225	8813693	.	+	.	Parent=Rice_newGene_1169.1
Chr04	Cufflinks	CDS	8814405	8814884	.	+	.	Parent=Rice_newGene_1169.1
Chr04	Cufflinks	mRNA	8825682	8829711	.	+	.	ID=Rice_newGene_1169.10;Parent=Rice_newGene_1169
Chr04	Cufflinks	CDS	8825682	8826162	.	+	.	Parent=Rice_newGene_1169.10
Chr04	Cufflinks	CDS	8826671	8826771	.	+	.	Parent=Rice_newGene_1169.10
Chr04	Cufflinks	CDS	8827284	8827465	.	+	.	Parent=Rice_newGene_1169.10
Chr04	Cufflinks	CDS	8827560	8829711	.	+	.	Parent=Rice_newGene_1169.10
Chr04	Cufflinks	mRNA	8825682	8829711	.	+	.	ID=Rice_newGene_1169.11;Parent=Rice_newGene_1169
Chr04	Cufflinks	CDS	8825682	8826162	.	+	.	Parent=Rice_newGene_1169.11
Chr04	Cufflinks	CDS	8826671	8826771	.	+	.	Parent=Rice_newGene_1169.11
Chr04	Cufflinks	CDS	8827287	8829711	.	+	.	Parent=Rice_newGene_1169.11
Chr04	Cufflinks	mRNA	8811392	8814884	.	+	.	ID=Rice_newGene_1169.2;Parent=Rice_newGene_1169
Chr04	Cufflinks	CDS	8811392	8811852	.	+	.	Parent=Rice_newGene_1169.2
Chr04	Cufflinks	CDS	8812610	8812710	.	+	.	Parent=Rice_newGene_1169.2
Chr04	Cufflinks	CDS	8813222	8814884	.	+	.	Parent=Rice_newGene_1169.2
Chr04	Cufflinks	mRNA	8811395	8814884	.	+	.	ID=Rice_newGene_1169.3;Parent=Rice_newGene_1169
Chr04	Cufflinks	CDS	8811395	8811852	.	+	.	Parent=Rice_newGene_1169.3
Chr04	Cufflinks	CDS	8812610	8812710	.	+	.	Parent=Rice_newGene_1169.3
Chr04	Cufflinks	CDS	8813225	8814884	.	+	.	Parent=Rice_newGene_1169.3
Chr04	Cufflinks	mRNA	8811396	8814884	.	+	.	ID=Rice_newGene_1169.4;Parent=Rice_newGene_1169
Chr04	Cufflinks	CDS	8811396	8812710	.	+	.	Parent=Rice_newGene_1169.4
Chr04	Cufflinks	CDS	8813222	8814884	.	+	.	Parent=Rice_newGene_1169.4
Chr04	Cufflinks	mRNA	8811397	8814884	.	+	.	ID=Rice_newGene_1169.5;Parent=Rice_newGene_1169
Chr04	Cufflinks	CDS	8811397	8812710	.	+	.	Parent=Rice_newGene_1169.5
Chr04	Cufflinks	CDS	8813225	8814884	.	+	.	Parent=Rice_newGene_1169.5
Chr04	Cufflinks	mRNA	8811399	8814884	.	+	.	ID=Rice_newGene_1169.6;Parent=Rice_newGene_1169
Chr04	Cufflinks	CDS	8811399	8811852	.	+	.	Parent=Rice_newGene_1169.6
Chr04	Cufflinks	CDS	8812610	8812710	.	+	.	Parent=Rice_newGene_1169.6
Chr04	Cufflinks	CDS	8813225	8813693	.	+	.	Parent=Rice_newGene_1169.6
Chr04	Cufflinks	CDS	8814405	8814884	.	+	.	Parent=Rice_newGene_1169.6
Chr04	Cufflinks	mRNA	8811408	8814884	.	+	.	ID=Rice_newGene_1169.7;Parent=Rice_newGene_1169
Chr04	Cufflinks	CDS	8811408	8812710	.	+	.	Parent=Rice_newGene_1169.7
Chr04	Cufflinks	CDS	8813222	8813693	.	+	.	Parent=Rice_newGene_1169.7
Chr04	Cufflinks	CDS	8814405	8814884	.	+	.	Parent=Rice_newGene_1169.7
Chr04	Cufflinks	mRNA	8811408	8814884	.	+	.	ID=Rice_newGene_1169.8;Parent=Rice_newGene_1169
Chr04	Cufflinks	CDS	8811408	8812134	.	+	.	Parent=Rice_newGene_1169.8
Chr04	Cufflinks	CDS	8812610	8812710	.	+	.	Parent=Rice_newGene_1169.8
Chr04	Cufflinks	CDS	8813222	8814884	.	+	.	Parent=Rice_newGene_1169.8
Chr04	Cufflinks	mRNA	8825682	8829711	.	+	.	ID=Rice_newGene_1169.9;Parent=Rice_newGene_1169
Chr04	Cufflinks	CDS	8825682	8826162	.	+	.	Parent=Rice_newGene_1169.9
Chr04	Cufflinks	CDS	8826671	8826771	.	+	.	Parent=Rice_newGene_1169.9
Chr04	Cufflinks	CDS	8827284	8827755	.	+	.	Parent=Rice_newGene_1169.9
Chr04	Cufflinks	CDS	8828467	8829711	.	+	.	Parent=Rice_newGene_1169.9
Chr04	Cufflinks	gene	8979643	8987024	.	+	.	ID=Rice_newGene_1170
Chr04	Cufflinks	mRNA	8979643	8987024	.	+	.	ID=Rice_newGene_1170.1;Parent=Rice_newGene_1170
Chr04	Cufflinks	CDS	8979643	8980147	.	+	.	Parent=Rice_newGene_1170.1
Chr04	Cufflinks	CDS	8986995	8987024	.	+	.	Parent=Rice_newGene_1170.1
Chr04	Cufflinks	mRNA	8979717	8984263	.	+	.	ID=Rice_newGene_1170.3;Parent=Rice_newGene_1170
Chr04	Cufflinks	CDS	8979717	8980147	.	+	.	Parent=Rice_newGene_1170.3
Chr04	Cufflinks	CDS	8984155	8984263	.	+	.	Parent=Rice_newGene_1170.3
Chr04	Cufflinks	gene	9640287	9642119	.	+	.	ID=Rice_newGene_1171
Chr04	Cufflinks	mRNA	9640287	9642119	.	+	.	ID=Rice_newGene_1171.1;Parent=Rice_newGene_1171
Chr04	Cufflinks	CDS	9640287	9640641	.	+	.	Parent=Rice_newGene_1171.1
Chr04	Cufflinks	CDS	9641189	9641248	.	+	.	Parent=Rice_newGene_1171.1
Chr04	Cufflinks	CDS	9641407	9641644	.	+	.	Parent=Rice_newGene_1171.1
Chr04	Cufflinks	CDS	9641782	9642119	.	+	.	Parent=Rice_newGene_1171.1
Chr04	Cufflinks	gene	9960527	9975421	.	+	.	ID=Rice_newGene_1172
Chr04	Cufflinks	mRNA	9960527	9975421	.	+	.	ID=Rice_newGene_1172.1;Parent=Rice_newGene_1172
Chr04	Cufflinks	CDS	9960527	9961064	.	+	.	Parent=Rice_newGene_1172.1
Chr04	Cufflinks	CDS	9974904	9974991	.	+	.	Parent=Rice_newGene_1172.1
Chr04	Cufflinks	CDS	9975095	9975421	.	+	.	Parent=Rice_newGene_1172.1
Chr04	Cufflinks	mRNA	9960529	9962291	.	+	.	ID=Rice_newGene_1172.3;Parent=Rice_newGene_1172
Chr04	Cufflinks	CDS	9960529	9961064	.	+	.	Parent=Rice_newGene_1172.3
Chr04	Cufflinks	CDS	9961473	9962291	.	+	.	Parent=Rice_newGene_1172.3
Chr04	Cufflinks	gene	10791815	10795311	.	+	.	ID=Rice_newGene_1173
Chr04	Cufflinks	mRNA	10791815	10795311	.	+	.	ID=Rice_newGene_1173.1;Parent=Rice_newGene_1173
Chr04	Cufflinks	CDS	10791815	10791845	.	+	.	Parent=Rice_newGene_1173.1
Chr04	Cufflinks	CDS	10793765	10794491	.	+	.	Parent=Rice_newGene_1173.1
Chr04	Cufflinks	CDS	10794685	10794809	.	+	.	Parent=Rice_newGene_1173.1
Chr04	Cufflinks	CDS	10794896	10794968	.	+	.	Parent=Rice_newGene_1173.1
Chr04	Cufflinks	CDS	10795039	10795311	.	+	.	Parent=Rice_newGene_1173.1
Chr04	Cufflinks	mRNA	10792023	10795311	.	+	.	ID=Rice_newGene_1173.2;Parent=Rice_newGene_1173
Chr04	Cufflinks	CDS	10792023	10792446	.	+	.	Parent=Rice_newGene_1173.2
Chr04	Cufflinks	CDS	10793765	10794420	.	+	.	Parent=Rice_newGene_1173.2
Chr04	Cufflinks	CDS	10794737	10795311	.	+	.	Parent=Rice_newGene_1173.2
Chr04	Cufflinks	mRNA	10792023	10795311	.	+	.	ID=Rice_newGene_1173.3;Parent=Rice_newGene_1173
Chr04	Cufflinks	CDS	10792023	10792446	.	+	.	Parent=Rice_newGene_1173.3
Chr04	Cufflinks	CDS	10792549	10792616	.	+	.	Parent=Rice_newGene_1173.3
Chr04	Cufflinks	CDS	10793765	10794491	.	+	.	Parent=Rice_newGene_1173.3
Chr04	Cufflinks	CDS	10794685	10794809	.	+	.	Parent=Rice_newGene_1173.3
Chr04	Cufflinks	CDS	10794896	10794968	.	+	.	Parent=Rice_newGene_1173.3
Chr04	Cufflinks	CDS	10795039	10795311	.	+	.	Parent=Rice_newGene_1173.3
Chr04	Cufflinks	mRNA	10792023	10795311	.	+	.	ID=Rice_newGene_1173.4;Parent=Rice_newGene_1173
Chr04	Cufflinks	CDS	10792023	10792446	.	+	.	Parent=Rice_newGene_1173.4
Chr04	Cufflinks	CDS	10792549	10792616	.	+	.	Parent=Rice_newGene_1173.4
Chr04	Cufflinks	CDS	10793765	10794420	.	+	.	Parent=Rice_newGene_1173.4
Chr04	Cufflinks	CDS	10794685	10794968	.	+	.	Parent=Rice_newGene_1173.4
Chr04	Cufflinks	CDS	10795039	10795311	.	+	.	Parent=Rice_newGene_1173.4
Chr04	Cufflinks	mRNA	10792023	10795311	.	+	.	ID=Rice_newGene_1173.5;Parent=Rice_newGene_1173
Chr04	Cufflinks	CDS	10792023	10792446	.	+	.	Parent=Rice_newGene_1173.5
Chr04	Cufflinks	CDS	10792549	10794236	.	+	.	Parent=Rice_newGene_1173.5
Chr04	Cufflinks	CDS	10794421	10794491	.	+	.	Parent=Rice_newGene_1173.5
Chr04	Cufflinks	CDS	10794685	10794968	.	+	.	Parent=Rice_newGene_1173.5
Chr04	Cufflinks	CDS	10795039	10795311	.	+	.	Parent=Rice_newGene_1173.5
Chr04	Cufflinks	mRNA	10792254	10795311	.	+	.	ID=Rice_newGene_1173.6;Parent=Rice_newGene_1173
Chr04	Cufflinks	CDS	10792254	10792446	.	+	.	Parent=Rice_newGene_1173.6
Chr04	Cufflinks	CDS	10792549	10792616	.	+	.	Parent=Rice_newGene_1173.6
Chr04	Cufflinks	CDS	10794237	10794420	.	+	.	Parent=Rice_newGene_1173.6
Chr04	Cufflinks	CDS	10794685	10794809	.	+	.	Parent=Rice_newGene_1173.6
Chr04	Cufflinks	CDS	10794896	10794968	.	+	.	Parent=Rice_newGene_1173.6
Chr04	Cufflinks	CDS	10795039	10795311	.	+	.	Parent=Rice_newGene_1173.6
Chr04	Cufflinks	mRNA	10792311	10795311	.	+	.	ID=Rice_newGene_1173.7;Parent=Rice_newGene_1173
Chr04	Cufflinks	CDS	10792311	10792446	.	+	.	Parent=Rice_newGene_1173.7
Chr04	Cufflinks	CDS	10792549	10794420	.	+	.	Parent=Rice_newGene_1173.7
Chr04	Cufflinks	CDS	10794685	10795311	.	+	.	Parent=Rice_newGene_1173.7
Chr04	Cufflinks	gene	11229968	11231107	.	+	.	ID=Rice_newGene_1174
Chr04	Cufflinks	mRNA	11229968	11231107	.	+	.	ID=Rice_newGene_1174.1;Parent=Rice_newGene_1174
Chr04	Cufflinks	CDS	11229968	11230037	.	+	.	Parent=Rice_newGene_1174.1
Chr04	Cufflinks	CDS	11230125	11230575	.	+	.	Parent=Rice_newGene_1174.1
Chr04	Cufflinks	CDS	11230699	11231107	.	+	.	Parent=Rice_newGene_1174.1
Chr04	Cufflinks	gene	12016951	12018305	.	+	.	ID=Rice_newGene_1177
Chr04	Cufflinks	mRNA	12016951	12018305	.	+	.	ID=Rice_newGene_1177.1;Parent=Rice_newGene_1177
Chr04	Cufflinks	CDS	12016951	12017213	.	+	.	Parent=Rice_newGene_1177.1
Chr04	Cufflinks	CDS	12017278	12017591	.	+	.	Parent=Rice_newGene_1177.1
Chr04	Cufflinks	CDS	12017681	12018305	.	+	.	Parent=Rice_newGene_1177.1
Chr04	Cufflinks	gene	12176445	12178638	.	+	.	ID=Rice_newGene_1178
Chr04	Cufflinks	mRNA	12176445	12178638	.	+	.	ID=Rice_newGene_1178.1;Parent=Rice_newGene_1178
Chr04	Cufflinks	CDS	12176445	12177014	.	+	.	Parent=Rice_newGene_1178.1
Chr04	Cufflinks	CDS	12177164	12178638	.	+	.	Parent=Rice_newGene_1178.1
Chr04	Cufflinks	gene	12220849	12221477	.	+	.	ID=Rice_newGene_1179
Chr04	Cufflinks	mRNA	12220849	12221477	.	+	.	ID=Rice_newGene_1179.1;Parent=Rice_newGene_1179
Chr04	Cufflinks	CDS	12220849	12220960	.	+	.	Parent=Rice_newGene_1179.1
Chr04	Cufflinks	CDS	12221043	12221477	.	+	.	Parent=Rice_newGene_1179.1
Chr01	Cufflinks	gene	9905574	9917746	.	-	.	ID=Rice_newGene_118
Chr01	Cufflinks	mRNA	9905574	9912652	.	-	.	ID=Rice_newGene_118.1;Parent=Rice_newGene_118
Chr01	Cufflinks	CDS	9905574	9906237	.	-	.	Parent=Rice_newGene_118.1
Chr01	Cufflinks	CDS	9906496	9907057	.	-	.	Parent=Rice_newGene_118.1
Chr01	Cufflinks	CDS	9908158	9908249	.	-	.	Parent=Rice_newGene_118.1
Chr01	Cufflinks	CDS	9908552	9908642	.	-	.	Parent=Rice_newGene_118.1
Chr01	Cufflinks	CDS	9911101	9911183	.	-	.	Parent=Rice_newGene_118.1
Chr01	Cufflinks	CDS	9912428	9912504	.	-	.	Parent=Rice_newGene_118.1
Chr01	Cufflinks	CDS	9912644	9912652	.	-	.	Parent=Rice_newGene_118.1
Chr01	Cufflinks	mRNA	9905574	9917744	.	-	.	ID=Rice_newGene_118.10;Parent=Rice_newGene_118
Chr01	Cufflinks	CDS	9905574	9906237	.	-	.	Parent=Rice_newGene_118.10
Chr01	Cufflinks	CDS	9908158	9908249	.	-	.	Parent=Rice_newGene_118.10
Chr01	Cufflinks	CDS	9908552	9908642	.	-	.	Parent=Rice_newGene_118.10
Chr01	Cufflinks	CDS	9910817	9910911	.	-	.	Parent=Rice_newGene_118.10
Chr01	Cufflinks	CDS	9911101	9913159	.	-	.	Parent=Rice_newGene_118.10
Chr01	Cufflinks	CDS	9913224	9913513	.	-	.	Parent=Rice_newGene_118.10
Chr01	Cufflinks	CDS	9914654	9914809	.	-	.	Parent=Rice_newGene_118.10
Chr01	Cufflinks	CDS	9916447	9916521	.	-	.	Parent=Rice_newGene_118.10
Chr01	Cufflinks	CDS	9917535	9917744	.	-	.	Parent=Rice_newGene_118.10
Chr01	Cufflinks	mRNA	9905574	9917744	.	-	.	ID=Rice_newGene_118.11;Parent=Rice_newGene_118
Chr01	Cufflinks	CDS	9905574	9906237	.	-	.	Parent=Rice_newGene_118.11
Chr01	Cufflinks	CDS	9906496	9907057	.	-	.	Parent=Rice_newGene_118.11
Chr01	Cufflinks	CDS	9908158	9908249	.	-	.	Parent=Rice_newGene_118.11
Chr01	Cufflinks	CDS	9908552	9908642	.	-	.	Parent=Rice_newGene_118.11
Chr01	Cufflinks	CDS	9910817	9910911	.	-	.	Parent=Rice_newGene_118.11
Chr01	Cufflinks	CDS	9911101	9913159	.	-	.	Parent=Rice_newGene_118.11
Chr01	Cufflinks	CDS	9913224	9913513	.	-	.	Parent=Rice_newGene_118.11
Chr01	Cufflinks	CDS	9914654	9914809	.	-	.	Parent=Rice_newGene_118.11
Chr01	Cufflinks	CDS	9916447	9916521	.	-	.	Parent=Rice_newGene_118.11
Chr01	Cufflinks	CDS	9917535	9917744	.	-	.	Parent=Rice_newGene_118.11
Chr01	Cufflinks	mRNA	9905574	9917746	.	-	.	ID=Rice_newGene_118.12;Parent=Rice_newGene_118
Chr01	Cufflinks	CDS	9905574	9906237	.	-	.	Parent=Rice_newGene_118.12
Chr01	Cufflinks	CDS	9906515	9907057	.	-	.	Parent=Rice_newGene_118.12
Chr01	Cufflinks	CDS	9908158	9908249	.	-	.	Parent=Rice_newGene_118.12
Chr01	Cufflinks	CDS	9908552	9908642	.	-	.	Parent=Rice_newGene_118.12
Chr01	Cufflinks	CDS	9911101	9911175	.	-	.	Parent=Rice_newGene_118.12
Chr01	Cufflinks	CDS	9911831	9911892	.	-	.	Parent=Rice_newGene_118.12
Chr01	Cufflinks	CDS	9912428	9912473	.	-	.	Parent=Rice_newGene_118.12
Chr01	Cufflinks	CDS	9912644	9913159	.	-	.	Parent=Rice_newGene_118.12
Chr01	Cufflinks	CDS	9913224	9913505	.	-	.	Parent=Rice_newGene_118.12
Chr01	Cufflinks	CDS	9914654	9915536	.	-	.	Parent=Rice_newGene_118.12
Chr01	Cufflinks	CDS	9915655	9915756	.	-	.	Parent=Rice_newGene_118.12
Chr01	Cufflinks	CDS	9916447	9916521	.	-	.	Parent=Rice_newGene_118.12
Chr01	Cufflinks	CDS	9917535	9917746	.	-	.	Parent=Rice_newGene_118.12
Chr01	Cufflinks	mRNA	9911147	9917744	.	-	.	ID=Rice_newGene_118.13;Parent=Rice_newGene_118
Chr01	Cufflinks	CDS	9911147	9911175	.	-	.	Parent=Rice_newGene_118.13
Chr01	Cufflinks	CDS	9911831	9913159	.	-	.	Parent=Rice_newGene_118.13
Chr01	Cufflinks	CDS	9913224	9913513	.	-	.	Parent=Rice_newGene_118.13
Chr01	Cufflinks	CDS	9914654	9914809	.	-	.	Parent=Rice_newGene_118.13
Chr01	Cufflinks	CDS	9916447	9916521	.	-	.	Parent=Rice_newGene_118.13
Chr01	Cufflinks	CDS	9917535	9917744	.	-	.	Parent=Rice_newGene_118.13
Chr01	Cufflinks	mRNA	9905574	9912667	.	-	.	ID=Rice_newGene_118.2;Parent=Rice_newGene_118
Chr01	Cufflinks	CDS	9905574	9906237	.	-	.	Parent=Rice_newGene_118.2
Chr01	Cufflinks	CDS	9906515	9907057	.	-	.	Parent=Rice_newGene_118.2
Chr01	Cufflinks	CDS	9908158	9908249	.	-	.	Parent=Rice_newGene_118.2
Chr01	Cufflinks	CDS	9908552	9908642	.	-	.	Parent=Rice_newGene_118.2
Chr01	Cufflinks	CDS	9910817	9910911	.	-	.	Parent=Rice_newGene_118.2
Chr01	Cufflinks	CDS	9911101	9911175	.	-	.	Parent=Rice_newGene_118.2
Chr01	Cufflinks	CDS	9912644	9912667	.	-	.	Parent=Rice_newGene_118.2
Chr01	Cufflinks	mRNA	9905574	9913127	.	-	.	ID=Rice_newGene_118.3;Parent=Rice_newGene_118
Chr01	Cufflinks	CDS	9905574	9906237	.	-	.	Parent=Rice_newGene_118.3
Chr01	Cufflinks	CDS	9906496	9907057	.	-	.	Parent=Rice_newGene_118.3
Chr01	Cufflinks	CDS	9908158	9908249	.	-	.	Parent=Rice_newGene_118.3
Chr01	Cufflinks	CDS	9908552	9908642	.	-	.	Parent=Rice_newGene_118.3
Chr01	Cufflinks	CDS	9913107	9913127	.	-	.	Parent=Rice_newGene_118.3
Chr01	Cufflinks	mRNA	9905574	9913133	.	-	.	ID=Rice_newGene_118.4;Parent=Rice_newGene_118
Chr01	Cufflinks	CDS	9905574	9906237	.	-	.	Parent=Rice_newGene_118.4
Chr01	Cufflinks	CDS	9906496	9907057	.	-	.	Parent=Rice_newGene_118.4
Chr01	Cufflinks	CDS	9908158	9908249	.	-	.	Parent=Rice_newGene_118.4
Chr01	Cufflinks	CDS	9908552	9908642	.	-	.	Parent=Rice_newGene_118.4
Chr01	Cufflinks	CDS	9910817	9910911	.	-	.	Parent=Rice_newGene_118.4
Chr01	Cufflinks	CDS	9911101	9911892	.	-	.	Parent=Rice_newGene_118.4
Chr01	Cufflinks	CDS	9912428	9913133	.	-	.	Parent=Rice_newGene_118.4
Chr01	Cufflinks	mRNA	9905574	9917727	.	-	.	ID=Rice_newGene_118.5;Parent=Rice_newGene_118
Chr01	Cufflinks	CDS	9905574	9906237	.	-	.	Parent=Rice_newGene_118.5
Chr01	Cufflinks	CDS	9906515	9907057	.	-	.	Parent=Rice_newGene_118.5
Chr01	Cufflinks	CDS	9908158	9908249	.	-	.	Parent=Rice_newGene_118.5
Chr01	Cufflinks	CDS	9908552	9908642	.	-	.	Parent=Rice_newGene_118.5
Chr01	Cufflinks	CDS	9910817	9910911	.	-	.	Parent=Rice_newGene_118.5
Chr01	Cufflinks	CDS	9911101	9911175	.	-	.	Parent=Rice_newGene_118.5
Chr01	Cufflinks	CDS	9913224	9913513	.	-	.	Parent=Rice_newGene_118.5
Chr01	Cufflinks	CDS	9914654	9914706	.	-	.	Parent=Rice_newGene_118.5
Chr01	Cufflinks	CDS	9917535	9917727	.	-	.	Parent=Rice_newGene_118.5
Chr01	Cufflinks	mRNA	9905574	9917742	.	-	.	ID=Rice_newGene_118.6;Parent=Rice_newGene_118
Chr01	Cufflinks	CDS	9905574	9906237	.	-	.	Parent=Rice_newGene_118.6
Chr01	Cufflinks	CDS	9906496	9907057	.	-	.	Parent=Rice_newGene_118.6
Chr01	Cufflinks	CDS	9908158	9908249	.	-	.	Parent=Rice_newGene_118.6
Chr01	Cufflinks	CDS	9908552	9908642	.	-	.	Parent=Rice_newGene_118.6
Chr01	Cufflinks	CDS	9910817	9910911	.	-	.	Parent=Rice_newGene_118.6
Chr01	Cufflinks	CDS	9911101	9911183	.	-	.	Parent=Rice_newGene_118.6
Chr01	Cufflinks	CDS	9913224	9913300	.	-	.	Parent=Rice_newGene_118.6
Chr01	Cufflinks	CDS	9913447	9913513	.	-	.	Parent=Rice_newGene_118.6
Chr01	Cufflinks	CDS	9914654	9914809	.	-	.	Parent=Rice_newGene_118.6
Chr01	Cufflinks	CDS	9916447	9916521	.	-	.	Parent=Rice_newGene_118.6
Chr01	Cufflinks	CDS	9917535	9917742	.	-	.	Parent=Rice_newGene_118.6
Chr01	Cufflinks	mRNA	9905574	9917744	.	-	.	ID=Rice_newGene_118.7;Parent=Rice_newGene_118
Chr01	Cufflinks	CDS	9905574	9906237	.	-	.	Parent=Rice_newGene_118.7
Chr01	Cufflinks	CDS	9906496	9907057	.	-	.	Parent=Rice_newGene_118.7
Chr01	Cufflinks	CDS	9908158	9908249	.	-	.	Parent=Rice_newGene_118.7
Chr01	Cufflinks	CDS	9908552	9908642	.	-	.	Parent=Rice_newGene_118.7
Chr01	Cufflinks	CDS	9910817	9910911	.	-	.	Parent=Rice_newGene_118.7
Chr01	Cufflinks	CDS	9911101	9911175	.	-	.	Parent=Rice_newGene_118.7
Chr01	Cufflinks	CDS	9911831	9911892	.	-	.	Parent=Rice_newGene_118.7
Chr01	Cufflinks	CDS	9913224	9913513	.	-	.	Parent=Rice_newGene_118.7
Chr01	Cufflinks	CDS	9914654	9915536	.	-	.	Parent=Rice_newGene_118.7
Chr01	Cufflinks	CDS	9915655	9915744	.	-	.	Parent=Rice_newGene_118.7
Chr01	Cufflinks	CDS	9916447	9916521	.	-	.	Parent=Rice_newGene_118.7
Chr01	Cufflinks	CDS	9917535	9917744	.	-	.	Parent=Rice_newGene_118.7
Chr01	Cufflinks	mRNA	9905574	9917744	.	-	.	ID=Rice_newGene_118.8;Parent=Rice_newGene_118
Chr01	Cufflinks	CDS	9905574	9906237	.	-	.	Parent=Rice_newGene_118.8
Chr01	Cufflinks	CDS	9906496	9907057	.	-	.	Parent=Rice_newGene_118.8
Chr01	Cufflinks	CDS	9908158	9908249	.	-	.	Parent=Rice_newGene_118.8
Chr01	Cufflinks	CDS	9908552	9908642	.	-	.	Parent=Rice_newGene_118.8
Chr01	Cufflinks	CDS	9910817	9910911	.	-	.	Parent=Rice_newGene_118.8
Chr01	Cufflinks	CDS	9911101	9911175	.	-	.	Parent=Rice_newGene_118.8
Chr01	Cufflinks	CDS	9911831	9911892	.	-	.	Parent=Rice_newGene_118.8
Chr01	Cufflinks	CDS	9913224	9913513	.	-	.	Parent=Rice_newGene_118.8
Chr01	Cufflinks	CDS	9914654	9915382	.	-	.	Parent=Rice_newGene_118.8
Chr01	Cufflinks	CDS	9915655	9915987	.	-	.	Parent=Rice_newGene_118.8
Chr01	Cufflinks	CDS	9916447	9916521	.	-	.	Parent=Rice_newGene_118.8
Chr01	Cufflinks	CDS	9917535	9917744	.	-	.	Parent=Rice_newGene_118.8
Chr01	Cufflinks	mRNA	9905574	9917744	.	-	.	ID=Rice_newGene_118.9;Parent=Rice_newGene_118
Chr01	Cufflinks	CDS	9905574	9906237	.	-	.	Parent=Rice_newGene_118.9
Chr01	Cufflinks	CDS	9906496	9907057	.	-	.	Parent=Rice_newGene_118.9
Chr01	Cufflinks	CDS	9908158	9908249	.	-	.	Parent=Rice_newGene_118.9
Chr01	Cufflinks	CDS	9908552	9908642	.	-	.	Parent=Rice_newGene_118.9
Chr01	Cufflinks	CDS	9910817	9910911	.	-	.	Parent=Rice_newGene_118.9
Chr01	Cufflinks	CDS	9911101	9911175	.	-	.	Parent=Rice_newGene_118.9
Chr01	Cufflinks	CDS	9911831	9911892	.	-	.	Parent=Rice_newGene_118.9
Chr01	Cufflinks	CDS	9913224	9913513	.	-	.	Parent=Rice_newGene_118.9
Chr01	Cufflinks	CDS	9914654	9915987	.	-	.	Parent=Rice_newGene_118.9
Chr01	Cufflinks	CDS	9916445	9916521	.	-	.	Parent=Rice_newGene_118.9
Chr01	Cufflinks	CDS	9917535	9917744	.	-	.	Parent=Rice_newGene_118.9
Chr04	Cufflinks	gene	12616195	12618687	.	+	.	ID=Rice_newGene_1181
Chr04	Cufflinks	mRNA	12616195	12618687	.	+	.	ID=Rice_newGene_1181.1;Parent=Rice_newGene_1181
Chr04	Cufflinks	CDS	12616195	12616680	.	+	.	Parent=Rice_newGene_1181.1
Chr04	Cufflinks	CDS	12616843	12618687	.	+	.	Parent=Rice_newGene_1181.1
Chr04	Cufflinks	gene	12775820	12780746	.	+	.	ID=Rice_newGene_1182
Chr04	Cufflinks	mRNA	12775820	12780746	.	+	.	ID=Rice_newGene_1182.1;Parent=Rice_newGene_1182
Chr04	Cufflinks	CDS	12775820	12776259	.	+	.	Parent=Rice_newGene_1182.1
Chr04	Cufflinks	CDS	12776386	12776610	.	+	.	Parent=Rice_newGene_1182.1
Chr04	Cufflinks	CDS	12777309	12777480	.	+	.	Parent=Rice_newGene_1182.1
Chr04	Cufflinks	CDS	12777602	12777781	.	+	.	Parent=Rice_newGene_1182.1
Chr04	Cufflinks	CDS	12779267	12779340	.	+	.	Parent=Rice_newGene_1182.1
Chr04	Cufflinks	CDS	12780451	12780746	.	+	.	Parent=Rice_newGene_1182.1
Chr04	Cufflinks	mRNA	12775820	12780746	.	+	.	ID=Rice_newGene_1182.2;Parent=Rice_newGene_1182
Chr04	Cufflinks	CDS	12775820	12776259	.	+	.	Parent=Rice_newGene_1182.2
Chr04	Cufflinks	CDS	12776389	12776610	.	+	.	Parent=Rice_newGene_1182.2
Chr04	Cufflinks	CDS	12777309	12777480	.	+	.	Parent=Rice_newGene_1182.2
Chr04	Cufflinks	CDS	12777602	12777781	.	+	.	Parent=Rice_newGene_1182.2
Chr04	Cufflinks	CDS	12779267	12779340	.	+	.	Parent=Rice_newGene_1182.2
Chr04	Cufflinks	CDS	12780451	12780746	.	+	.	Parent=Rice_newGene_1182.2
Chr04	Cufflinks	mRNA	12775820	12780746	.	+	.	ID=Rice_newGene_1182.3;Parent=Rice_newGene_1182
Chr04	Cufflinks	CDS	12775820	12776259	.	+	.	Parent=Rice_newGene_1182.3
Chr04	Cufflinks	CDS	12776389	12776610	.	+	.	Parent=Rice_newGene_1182.3
Chr04	Cufflinks	CDS	12777602	12777781	.	+	.	Parent=Rice_newGene_1182.3
Chr04	Cufflinks	CDS	12779270	12779340	.	+	.	Parent=Rice_newGene_1182.3
Chr04	Cufflinks	CDS	12780451	12780746	.	+	.	Parent=Rice_newGene_1182.3
Chr04	Cufflinks	mRNA	12775833	12780746	.	+	.	ID=Rice_newGene_1182.4;Parent=Rice_newGene_1182
Chr04	Cufflinks	CDS	12775833	12776259	.	+	.	Parent=Rice_newGene_1182.4
Chr04	Cufflinks	CDS	12776386	12776610	.	+	.	Parent=Rice_newGene_1182.4
Chr04	Cufflinks	CDS	12777602	12777781	.	+	.	Parent=Rice_newGene_1182.4
Chr04	Cufflinks	CDS	12779267	12779340	.	+	.	Parent=Rice_newGene_1182.4
Chr04	Cufflinks	CDS	12780451	12780746	.	+	.	Parent=Rice_newGene_1182.4
Chr04	Cufflinks	mRNA	12775833	12780746	.	+	.	ID=Rice_newGene_1182.5;Parent=Rice_newGene_1182
Chr04	Cufflinks	CDS	12775833	12776259	.	+	.	Parent=Rice_newGene_1182.5
Chr04	Cufflinks	CDS	12776386	12776610	.	+	.	Parent=Rice_newGene_1182.5
Chr04	Cufflinks	CDS	12777602	12777781	.	+	.	Parent=Rice_newGene_1182.5
Chr04	Cufflinks	CDS	12779267	12779340	.	+	.	Parent=Rice_newGene_1182.5
Chr04	Cufflinks	CDS	12780488	12780746	.	+	.	Parent=Rice_newGene_1182.5
Chr04	Cufflinks	mRNA	12775833	12780746	.	+	.	ID=Rice_newGene_1182.6;Parent=Rice_newGene_1182
Chr04	Cufflinks	CDS	12775833	12776259	.	+	.	Parent=Rice_newGene_1182.6
Chr04	Cufflinks	CDS	12776389	12776610	.	+	.	Parent=Rice_newGene_1182.6
Chr04	Cufflinks	CDS	12777602	12777781	.	+	.	Parent=Rice_newGene_1182.6
Chr04	Cufflinks	CDS	12779267	12779340	.	+	.	Parent=Rice_newGene_1182.6
Chr04	Cufflinks	CDS	12780451	12780746	.	+	.	Parent=Rice_newGene_1182.6
Chr04	Cufflinks	gene	13778615	13781008	.	+	.	ID=Rice_newGene_1183
Chr04	Cufflinks	mRNA	13778615	13781008	.	+	.	ID=Rice_newGene_1183.1;Parent=Rice_newGene_1183
Chr04	Cufflinks	CDS	13778615	13779210	.	+	.	Parent=Rice_newGene_1183.1
Chr04	Cufflinks	CDS	13779541	13781008	.	+	.	Parent=Rice_newGene_1183.1
Chr04	Cufflinks	gene	15214431	15217849	.	+	.	ID=Rice_newGene_1186
Chr04	Cufflinks	mRNA	15214431	15217849	.	+	.	ID=Rice_newGene_1186.1;Parent=Rice_newGene_1186
Chr04	Cufflinks	CDS	15214431	15214979	.	+	.	Parent=Rice_newGene_1186.1
Chr04	Cufflinks	CDS	15215076	15215233	.	+	.	Parent=Rice_newGene_1186.1
Chr04	Cufflinks	CDS	15215681	15216279	.	+	.	Parent=Rice_newGene_1186.1
Chr04	Cufflinks	CDS	15217304	15217849	.	+	.	Parent=Rice_newGene_1186.1
Chr04	Cufflinks	mRNA	15214431	15217849	.	+	.	ID=Rice_newGene_1186.2;Parent=Rice_newGene_1186
Chr04	Cufflinks	CDS	15214431	15214979	.	+	.	Parent=Rice_newGene_1186.2
Chr04	Cufflinks	CDS	15215076	15215233	.	+	.	Parent=Rice_newGene_1186.2
Chr04	Cufflinks	CDS	15215681	15217849	.	+	.	Parent=Rice_newGene_1186.2
Chr04	Cufflinks	gene	15221349	15223199	.	+	.	ID=Rice_newGene_1187
Chr04	Cufflinks	mRNA	15221349	15223199	.	+	.	ID=Rice_newGene_1187.1;Parent=Rice_newGene_1187
Chr04	Cufflinks	CDS	15221349	15221472	.	+	.	Parent=Rice_newGene_1187.1
Chr04	Cufflinks	CDS	15221551	15222513	.	+	.	Parent=Rice_newGene_1187.1
Chr04	Cufflinks	CDS	15222644	15223199	.	+	.	Parent=Rice_newGene_1187.1
Chr04	Cufflinks	gene	15610632	15613663	.	+	.	ID=Rice_newGene_1188
Chr04	Cufflinks	mRNA	15610668	15613663	.	+	.	ID=Rice_newGene_1188.2;Parent=Rice_newGene_1188
Chr04	Cufflinks	CDS	15610668	15611495	.	+	.	Parent=Rice_newGene_1188.2
Chr04	Cufflinks	CDS	15612700	15613663	.	+	.	Parent=Rice_newGene_1188.2
Chr04	Cufflinks	gene	15917049	15918436	.	+	.	ID=Rice_newGene_1189
Chr04	Cufflinks	mRNA	15917049	15918436	.	+	.	ID=Rice_newGene_1189.1;Parent=Rice_newGene_1189
Chr04	Cufflinks	CDS	15917049	15917610	.	+	.	Parent=Rice_newGene_1189.1
Chr04	Cufflinks	CDS	15917836	15918436	.	+	.	Parent=Rice_newGene_1189.1
Chr04	Cufflinks	mRNA	15917079	15918436	.	+	.	ID=Rice_newGene_1189.2;Parent=Rice_newGene_1189
Chr04	Cufflinks	CDS	15917079	15917610	.	+	.	Parent=Rice_newGene_1189.2
Chr04	Cufflinks	CDS	15917834	15918436	.	+	.	Parent=Rice_newGene_1189.2
Chr01	Cufflinks	gene	11113162	11117780	.	-	.	ID=Rice_newGene_119
Chr01	Cufflinks	mRNA	11113162	11117051	.	-	.	ID=Rice_newGene_119.1;Parent=Rice_newGene_119
Chr01	Cufflinks	CDS	11113162	11114639	.	-	.	Parent=Rice_newGene_119.1
Chr01	Cufflinks	CDS	11115952	11115994	.	-	.	Parent=Rice_newGene_119.1
Chr01	Cufflinks	CDS	11116630	11117051	.	-	.	Parent=Rice_newGene_119.1
Chr01	Cufflinks	mRNA	11113162	11117780	.	-	.	ID=Rice_newGene_119.10;Parent=Rice_newGene_119
Chr01	Cufflinks	CDS	11113162	11114639	.	-	.	Parent=Rice_newGene_119.10
Chr01	Cufflinks	CDS	11117579	11117780	.	-	.	Parent=Rice_newGene_119.10
Chr01	Cufflinks	mRNA	11113162	11117053	.	-	.	ID=Rice_newGene_119.2;Parent=Rice_newGene_119
Chr01	Cufflinks	CDS	11113162	11114639	.	-	.	Parent=Rice_newGene_119.2
Chr01	Cufflinks	CDS	11116630	11117053	.	-	.	Parent=Rice_newGene_119.2
Chr01	Cufflinks	mRNA	11113162	11117055	.	-	.	ID=Rice_newGene_119.3;Parent=Rice_newGene_119
Chr01	Cufflinks	CDS	11113162	11114639	.	-	.	Parent=Rice_newGene_119.3
Chr01	Cufflinks	CDS	11115952	11117055	.	-	.	Parent=Rice_newGene_119.3
Chr01	Cufflinks	mRNA	11113162	11117055	.	-	.	ID=Rice_newGene_119.4;Parent=Rice_newGene_119
Chr01	Cufflinks	CDS	11113162	11116128	.	-	.	Parent=Rice_newGene_119.4
Chr01	Cufflinks	CDS	11116630	11117055	.	-	.	Parent=Rice_newGene_119.4
Chr01	Cufflinks	mRNA	11113162	11117109	.	-	.	ID=Rice_newGene_119.5;Parent=Rice_newGene_119
Chr01	Cufflinks	CDS	11113162	11115994	.	-	.	Parent=Rice_newGene_119.5
Chr01	Cufflinks	CDS	11116630	11117109	.	-	.	Parent=Rice_newGene_119.5
Chr01	Cufflinks	mRNA	11113162	11117119	.	-	.	ID=Rice_newGene_119.6;Parent=Rice_newGene_119
Chr01	Cufflinks	CDS	11113162	11114639	.	-	.	Parent=Rice_newGene_119.6
Chr01	Cufflinks	CDS	11116058	11117119	.	-	.	Parent=Rice_newGene_119.6
Chr01	Cufflinks	mRNA	11113162	11117119	.	-	.	ID=Rice_newGene_119.7;Parent=Rice_newGene_119
Chr01	Cufflinks	CDS	11113162	11114639	.	-	.	Parent=Rice_newGene_119.7
Chr01	Cufflinks	CDS	11116058	11116110	.	-	.	Parent=Rice_newGene_119.7
Chr01	Cufflinks	CDS	11116630	11117119	.	-	.	Parent=Rice_newGene_119.7
Chr01	Cufflinks	mRNA	11113162	11117254	.	-	.	ID=Rice_newGene_119.8;Parent=Rice_newGene_119
Chr01	Cufflinks	CDS	11113162	11114639	.	-	.	Parent=Rice_newGene_119.8
Chr01	Cufflinks	CDS	11115952	11116128	.	-	.	Parent=Rice_newGene_119.8
Chr01	Cufflinks	CDS	11116630	11117254	.	-	.	Parent=Rice_newGene_119.8
Chr01	Cufflinks	mRNA	11113162	11117254	.	-	.	ID=Rice_newGene_119.9;Parent=Rice_newGene_119
Chr01	Cufflinks	CDS	11113162	11114639	.	-	.	Parent=Rice_newGene_119.9
Chr01	Cufflinks	CDS	11116058	11116128	.	-	.	Parent=Rice_newGene_119.9
Chr01	Cufflinks	CDS	11116630	11117254	.	-	.	Parent=Rice_newGene_119.9
Chr04	Cufflinks	gene	15966865	15969513	.	+	.	ID=Rice_newGene_1190
Chr04	Cufflinks	mRNA	15966865	15969513	.	+	.	ID=Rice_newGene_1190.1;Parent=Rice_newGene_1190
Chr04	Cufflinks	CDS	15966865	15968427	.	+	.	Parent=Rice_newGene_1190.1
Chr04	Cufflinks	CDS	15968628	15969513	.	+	.	Parent=Rice_newGene_1190.1
Chr04	Cufflinks	mRNA	15966866	15969513	.	+	.	ID=Rice_newGene_1190.2;Parent=Rice_newGene_1190
Chr04	Cufflinks	CDS	15966866	15966960	.	+	.	Parent=Rice_newGene_1190.2
Chr04	Cufflinks	CDS	15968100	15968167	.	+	.	Parent=Rice_newGene_1190.2
Chr04	Cufflinks	CDS	15968276	15968427	.	+	.	Parent=Rice_newGene_1190.2
Chr04	Cufflinks	CDS	15968628	15969513	.	+	.	Parent=Rice_newGene_1190.2
Chr04	Cufflinks	gene	16064760	16069135	.	+	.	ID=Rice_newGene_1191
Chr04	Cufflinks	mRNA	16064760	16069135	.	+	.	ID=Rice_newGene_1191.1;Parent=Rice_newGene_1191
Chr04	Cufflinks	CDS	16064760	16065400	.	+	.	Parent=Rice_newGene_1191.1
Chr04	Cufflinks	CDS	16065474	16065622	.	+	.	Parent=Rice_newGene_1191.1
Chr04	Cufflinks	CDS	16065965	16066105	.	+	.	Parent=Rice_newGene_1191.1
Chr04	Cufflinks	CDS	16066508	16066596	.	+	.	Parent=Rice_newGene_1191.1
Chr04	Cufflinks	CDS	16067645	16067705	.	+	.	Parent=Rice_newGene_1191.1
Chr04	Cufflinks	CDS	16067835	16069135	.	+	.	Parent=Rice_newGene_1191.1
Chr04	Cufflinks	mRNA	16064760	16069135	.	+	.	ID=Rice_newGene_1191.2;Parent=Rice_newGene_1191
Chr04	Cufflinks	CDS	16064760	16065400	.	+	.	Parent=Rice_newGene_1191.2
Chr04	Cufflinks	CDS	16065474	16065622	.	+	.	Parent=Rice_newGene_1191.2
Chr04	Cufflinks	CDS	16065965	16066105	.	+	.	Parent=Rice_newGene_1191.2
Chr04	Cufflinks	CDS	16066508	16066596	.	+	.	Parent=Rice_newGene_1191.2
Chr04	Cufflinks	CDS	16067645	16067705	.	+	.	Parent=Rice_newGene_1191.2
Chr04	Cufflinks	CDS	16068288	16069135	.	+	.	Parent=Rice_newGene_1191.2
Chr04	Cufflinks	mRNA	16064908	16069135	.	+	.	ID=Rice_newGene_1191.3;Parent=Rice_newGene_1191
Chr04	Cufflinks	CDS	16064908	16065400	.	+	.	Parent=Rice_newGene_1191.3
Chr04	Cufflinks	CDS	16065474	16065622	.	+	.	Parent=Rice_newGene_1191.3
Chr04	Cufflinks	CDS	16066508	16066596	.	+	.	Parent=Rice_newGene_1191.3
Chr04	Cufflinks	CDS	16067645	16069135	.	+	.	Parent=Rice_newGene_1191.3
Chr04	Cufflinks	gene	16728538	16731813	.	+	.	ID=Rice_newGene_1192
Chr04	Cufflinks	mRNA	16728538	16731813	.	+	.	ID=Rice_newGene_1192.1;Parent=Rice_newGene_1192
Chr04	Cufflinks	CDS	16728538	16728967	.	+	.	Parent=Rice_newGene_1192.1
Chr04	Cufflinks	CDS	16729096	16729164	.	+	.	Parent=Rice_newGene_1192.1
Chr04	Cufflinks	CDS	16729265	16729358	.	+	.	Parent=Rice_newGene_1192.1
Chr04	Cufflinks	CDS	16730001	16730047	.	+	.	Parent=Rice_newGene_1192.1
Chr04	Cufflinks	CDS	16730414	16730517	.	+	.	Parent=Rice_newGene_1192.1
Chr04	Cufflinks	CDS	16731130	16731241	.	+	.	Parent=Rice_newGene_1192.1
Chr04	Cufflinks	CDS	16731425	16731813	.	+	.	Parent=Rice_newGene_1192.1
Chr04	Cufflinks	gene	17031936	17034450	.	+	.	ID=Rice_newGene_1194
Chr04	Cufflinks	mRNA	17031936	17034450	.	+	.	ID=Rice_newGene_1194.1;Parent=Rice_newGene_1194
Chr04	Cufflinks	CDS	17031936	17032149	.	+	.	Parent=Rice_newGene_1194.1
Chr04	Cufflinks	CDS	17033351	17033408	.	+	.	Parent=Rice_newGene_1194.1
Chr04	Cufflinks	CDS	17033485	17033524	.	+	.	Parent=Rice_newGene_1194.1
Chr04	Cufflinks	CDS	17033624	17033691	.	+	.	Parent=Rice_newGene_1194.1
Chr04	Cufflinks	CDS	17033772	17033846	.	+	.	Parent=Rice_newGene_1194.1
Chr04	Cufflinks	CDS	17033926	17033981	.	+	.	Parent=Rice_newGene_1194.1
Chr04	Cufflinks	CDS	17034082	17034126	.	+	.	Parent=Rice_newGene_1194.1
Chr04	Cufflinks	CDS	17034215	17034450	.	+	.	Parent=Rice_newGene_1194.1
Chr04	Cufflinks	mRNA	17031967	17034450	.	+	.	ID=Rice_newGene_1194.2;Parent=Rice_newGene_1194
Chr04	Cufflinks	CDS	17031967	17032149	.	+	.	Parent=Rice_newGene_1194.2
Chr04	Cufflinks	CDS	17033351	17033408	.	+	.	Parent=Rice_newGene_1194.2
Chr04	Cufflinks	CDS	17033485	17033524	.	+	.	Parent=Rice_newGene_1194.2
Chr04	Cufflinks	CDS	17033627	17033691	.	+	.	Parent=Rice_newGene_1194.2
Chr04	Cufflinks	CDS	17033772	17033846	.	+	.	Parent=Rice_newGene_1194.2
Chr04	Cufflinks	CDS	17033926	17033981	.	+	.	Parent=Rice_newGene_1194.2
Chr04	Cufflinks	CDS	17034082	17034126	.	+	.	Parent=Rice_newGene_1194.2
Chr04	Cufflinks	CDS	17034215	17034450	.	+	.	Parent=Rice_newGene_1194.2
Chr04	Cufflinks	gene	17077394	17078594	.	+	.	ID=Rice_newGene_1195
Chr04	Cufflinks	mRNA	17077394	17078594	.	+	.	ID=Rice_newGene_1195.1;Parent=Rice_newGene_1195
Chr04	Cufflinks	CDS	17077394	17077662	.	+	.	Parent=Rice_newGene_1195.1
Chr04	Cufflinks	CDS	17078271	17078594	.	+	.	Parent=Rice_newGene_1195.1
Chr04	Cufflinks	mRNA	17077394	17078594	.	+	.	ID=Rice_newGene_1195.2;Parent=Rice_newGene_1195
Chr04	Cufflinks	CDS	17077394	17077662	.	+	.	Parent=Rice_newGene_1195.2
Chr04	Cufflinks	CDS	17078283	17078594	.	+	.	Parent=Rice_newGene_1195.2
Chr04	Cufflinks	gene	17125935	17127566	.	+	.	ID=Rice_newGene_1196
Chr04	Cufflinks	mRNA	17125935	17127566	.	+	.	ID=Rice_newGene_1196.1;Parent=Rice_newGene_1196
Chr04	Cufflinks	CDS	17125935	17125973	.	+	.	Parent=Rice_newGene_1196.1
Chr04	Cufflinks	CDS	17127102	17127566	.	+	.	Parent=Rice_newGene_1196.1
Chr04	Cufflinks	gene	17289014	17307661	.	+	.	ID=Rice_newGene_1197
Chr04	Cufflinks	mRNA	17289014	17307661	.	+	.	ID=Rice_newGene_1197.1;Parent=Rice_newGene_1197
Chr04	Cufflinks	CDS	17289014	17289156	.	+	.	Parent=Rice_newGene_1197.1
Chr04	Cufflinks	CDS	17296409	17296459	.	+	.	Parent=Rice_newGene_1197.1
Chr04	Cufflinks	CDS	17296682	17296754	.	+	.	Parent=Rice_newGene_1197.1
Chr04	Cufflinks	CDS	17306765	17307661	.	+	.	Parent=Rice_newGene_1197.1
Chr04	Cufflinks	mRNA	17289014	17307661	.	+	.	ID=Rice_newGene_1197.2;Parent=Rice_newGene_1197
Chr04	Cufflinks	CDS	17289014	17289156	.	+	.	Parent=Rice_newGene_1197.2
Chr04	Cufflinks	CDS	17289522	17289572	.	+	.	Parent=Rice_newGene_1197.2
Chr04	Cufflinks	CDS	17289795	17289867	.	+	.	Parent=Rice_newGene_1197.2
Chr04	Cufflinks	CDS	17306765	17307661	.	+	.	Parent=Rice_newGene_1197.2
Chr04	Cufflinks	mRNA	17289014	17307661	.	+	.	ID=Rice_newGene_1197.3;Parent=Rice_newGene_1197
Chr04	Cufflinks	CDS	17289014	17289156	.	+	.	Parent=Rice_newGene_1197.3
Chr04	Cufflinks	CDS	17289522	17289572	.	+	.	Parent=Rice_newGene_1197.3
Chr04	Cufflinks	CDS	17289795	17289815	.	+	.	Parent=Rice_newGene_1197.3
Chr04	Cufflinks	CDS	17296703	17296754	.	+	.	Parent=Rice_newGene_1197.3
Chr04	Cufflinks	CDS	17306765	17307661	.	+	.	Parent=Rice_newGene_1197.3
Chr04	Cufflinks	mRNA	17289014	17307661	.	+	.	ID=Rice_newGene_1197.4;Parent=Rice_newGene_1197
Chr04	Cufflinks	CDS	17289014	17289156	.	+	.	Parent=Rice_newGene_1197.4
Chr04	Cufflinks	CDS	17289522	17289572	.	+	.	Parent=Rice_newGene_1197.4
Chr04	Cufflinks	CDS	17296682	17296754	.	+	.	Parent=Rice_newGene_1197.4
Chr04	Cufflinks	CDS	17306765	17307661	.	+	.	Parent=Rice_newGene_1197.4
Chr04	Cufflinks	mRNA	17296013	17307661	.	+	.	ID=Rice_newGene_1197.5;Parent=Rice_newGene_1197
Chr04	Cufflinks	CDS	17296013	17296040	.	+	.	Parent=Rice_newGene_1197.5
Chr04	Cufflinks	CDS	17296409	17296459	.	+	.	Parent=Rice_newGene_1197.5
Chr04	Cufflinks	CDS	17296682	17296754	.	+	.	Parent=Rice_newGene_1197.5
Chr04	Cufflinks	CDS	17306765	17307661	.	+	.	Parent=Rice_newGene_1197.5
Chr04	Cufflinks	gene	18344247	18350016	.	+	.	ID=Rice_newGene_1198
Chr04	Cufflinks	mRNA	18344247	18350016	.	+	.	ID=Rice_newGene_1198.1;Parent=Rice_newGene_1198
Chr04	Cufflinks	CDS	18344247	18346401	.	+	.	Parent=Rice_newGene_1198.1
Chr04	Cufflinks	CDS	18346571	18346635	.	+	.	Parent=Rice_newGene_1198.1
Chr04	Cufflinks	CDS	18346720	18346876	.	+	.	Parent=Rice_newGene_1198.1
Chr04	Cufflinks	CDS	18348627	18348727	.	+	.	Parent=Rice_newGene_1198.1
Chr04	Cufflinks	CDS	18349429	18350016	.	+	.	Parent=Rice_newGene_1198.1
Chr04	Cufflinks	mRNA	18344247	18350016	.	+	.	ID=Rice_newGene_1198.2;Parent=Rice_newGene_1198
Chr04	Cufflinks	CDS	18344247	18346401	.	+	.	Parent=Rice_newGene_1198.2
Chr04	Cufflinks	CDS	18346520	18346635	.	+	.	Parent=Rice_newGene_1198.2
Chr04	Cufflinks	CDS	18346722	18346876	.	+	.	Parent=Rice_newGene_1198.2
Chr04	Cufflinks	CDS	18348627	18348727	.	+	.	Parent=Rice_newGene_1198.2
Chr04	Cufflinks	CDS	18349429	18350016	.	+	.	Parent=Rice_newGene_1198.2
Chr04	Cufflinks	mRNA	18344247	18350016	.	+	.	ID=Rice_newGene_1198.3;Parent=Rice_newGene_1198
Chr04	Cufflinks	CDS	18344247	18346401	.	+	.	Parent=Rice_newGene_1198.3
Chr04	Cufflinks	CDS	18346565	18346635	.	+	.	Parent=Rice_newGene_1198.3
Chr04	Cufflinks	CDS	18346722	18346876	.	+	.	Parent=Rice_newGene_1198.3
Chr04	Cufflinks	CDS	18348627	18348727	.	+	.	Parent=Rice_newGene_1198.3
Chr04	Cufflinks	CDS	18349429	18350016	.	+	.	Parent=Rice_newGene_1198.3
Chr04	Cufflinks	mRNA	18344262	18350016	.	+	.	ID=Rice_newGene_1198.4;Parent=Rice_newGene_1198
Chr04	Cufflinks	CDS	18344262	18346401	.	+	.	Parent=Rice_newGene_1198.4
Chr04	Cufflinks	CDS	18346571	18346635	.	+	.	Parent=Rice_newGene_1198.4
Chr04	Cufflinks	CDS	18346722	18346876	.	+	.	Parent=Rice_newGene_1198.4
Chr04	Cufflinks	CDS	18348627	18348727	.	+	.	Parent=Rice_newGene_1198.4
Chr04	Cufflinks	CDS	18349429	18350016	.	+	.	Parent=Rice_newGene_1198.4
Chr04	Cufflinks	mRNA	18344262	18350016	.	+	.	ID=Rice_newGene_1198.5;Parent=Rice_newGene_1198
Chr04	Cufflinks	CDS	18344262	18346401	.	+	.	Parent=Rice_newGene_1198.5
Chr04	Cufflinks	CDS	18346520	18346635	.	+	.	Parent=Rice_newGene_1198.5
Chr04	Cufflinks	CDS	18346722	18346877	.	+	.	Parent=Rice_newGene_1198.5
Chr04	Cufflinks	CDS	18348627	18348727	.	+	.	Parent=Rice_newGene_1198.5
Chr04	Cufflinks	CDS	18349823	18350016	.	+	.	Parent=Rice_newGene_1198.5
Chr04	Cufflinks	gene	18723558	18725629	.	+	.	ID=Rice_newGene_1199
Chr04	Cufflinks	mRNA	18723558	18725629	.	+	.	ID=Rice_newGene_1199.1;Parent=Rice_newGene_1199
Chr04	Cufflinks	CDS	18723558	18724473	.	+	.	Parent=Rice_newGene_1199.1
Chr04	Cufflinks	CDS	18724956	18725046	.	+	.	Parent=Rice_newGene_1199.1
Chr04	Cufflinks	CDS	18725273	18725629	.	+	.	Parent=Rice_newGene_1199.1
Chr01	Cufflinks	gene	11883292	11885173	.	-	.	ID=Rice_newGene_120
Chr01	Cufflinks	mRNA	11883292	11885148	.	-	.	ID=Rice_newGene_120.1;Parent=Rice_newGene_120
Chr01	Cufflinks	CDS	11883292	11883891	.	-	.	Parent=Rice_newGene_120.1
Chr01	Cufflinks	CDS	11884670	11885148	.	-	.	Parent=Rice_newGene_120.1
Chr01	Cufflinks	mRNA	11883292	11885148	.	-	.	ID=Rice_newGene_120.2;Parent=Rice_newGene_120
Chr01	Cufflinks	CDS	11883292	11883916	.	-	.	Parent=Rice_newGene_120.2
Chr01	Cufflinks	CDS	11884019	11884059	.	-	.	Parent=Rice_newGene_120.2
Chr01	Cufflinks	CDS	11884670	11885148	.	-	.	Parent=Rice_newGene_120.2
Chr01	Cufflinks	mRNA	11883292	11885148	.	-	.	ID=Rice_newGene_120.3;Parent=Rice_newGene_120
Chr01	Cufflinks	CDS	11883292	11883891	.	-	.	Parent=Rice_newGene_120.3
Chr01	Cufflinks	CDS	11884019	11884059	.	-	.	Parent=Rice_newGene_120.3
Chr01	Cufflinks	CDS	11884670	11885148	.	-	.	Parent=Rice_newGene_120.3
Chr01	Cufflinks	mRNA	11883292	11885148	.	-	.	ID=Rice_newGene_120.4;Parent=Rice_newGene_120
Chr01	Cufflinks	CDS	11883292	11883891	.	-	.	Parent=Rice_newGene_120.4
Chr01	Cufflinks	CDS	11884019	11885148	.	-	.	Parent=Rice_newGene_120.4
Chr01	Cufflinks	mRNA	11883292	11885173	.	-	.	ID=Rice_newGene_120.5;Parent=Rice_newGene_120
Chr01	Cufflinks	CDS	11883292	11883916	.	-	.	Parent=Rice_newGene_120.5
Chr01	Cufflinks	CDS	11884019	11885173	.	-	.	Parent=Rice_newGene_120.5
Chr04	Cufflinks	gene	19314913	19318018	.	+	.	ID=Rice_newGene_1200
Chr04	Cufflinks	mRNA	19314913	19318018	.	+	.	ID=Rice_newGene_1200.1;Parent=Rice_newGene_1200
Chr04	Cufflinks	CDS	19314913	19315259	.	+	.	Parent=Rice_newGene_1200.1
Chr04	Cufflinks	CDS	19315457	19315556	.	+	.	Parent=Rice_newGene_1200.1
Chr04	Cufflinks	CDS	19316435	19318018	.	+	.	Parent=Rice_newGene_1200.1
Chr04	Cufflinks	mRNA	19315191	19318018	.	+	.	ID=Rice_newGene_1200.2;Parent=Rice_newGene_1200
Chr04	Cufflinks	CDS	19315191	19315259	.	+	.	Parent=Rice_newGene_1200.2
Chr04	Cufflinks	CDS	19316435	19318018	.	+	.	Parent=Rice_newGene_1200.2
Chr04	Cufflinks	mRNA	19315468	19318018	.	+	.	ID=Rice_newGene_1200.3;Parent=Rice_newGene_1200
Chr04	Cufflinks	CDS	19315468	19315499	.	+	.	Parent=Rice_newGene_1200.3
Chr04	Cufflinks	CDS	19316435	19318018	.	+	.	Parent=Rice_newGene_1200.3
Chr04	Cufflinks	gene	19584065	19585596	.	+	.	ID=Rice_newGene_1201
Chr04	Cufflinks	mRNA	19584065	19585596	.	+	.	ID=Rice_newGene_1201.1;Parent=Rice_newGene_1201
Chr04	Cufflinks	CDS	19584065	19584122	.	+	.	Parent=Rice_newGene_1201.1
Chr04	Cufflinks	CDS	19584237	19584369	.	+	.	Parent=Rice_newGene_1201.1
Chr04	Cufflinks	CDS	19584484	19585596	.	+	.	Parent=Rice_newGene_1201.1
Chr04	Cufflinks	gene	19596062	19610332	.	+	.	ID=Rice_newGene_1202
Chr04	Cufflinks	mRNA	19596062	19601517	.	+	.	ID=Rice_newGene_1202.1;Parent=Rice_newGene_1202
Chr04	Cufflinks	CDS	19596062	19596267	.	+	.	Parent=Rice_newGene_1202.1
Chr04	Cufflinks	CDS	19601050	19601517	.	+	.	Parent=Rice_newGene_1202.1
Chr04	Cufflinks	mRNA	19596062	19610332	.	+	.	ID=Rice_newGene_1202.2;Parent=Rice_newGene_1202
Chr04	Cufflinks	CDS	19596062	19596267	.	+	.	Parent=Rice_newGene_1202.2
Chr04	Cufflinks	CDS	19607711	19607819	.	+	.	Parent=Rice_newGene_1202.2
Chr04	Cufflinks	CDS	19609969	19610332	.	+	.	Parent=Rice_newGene_1202.2
Chr04	Cufflinks	mRNA	19596062	19610332	.	+	.	ID=Rice_newGene_1202.3;Parent=Rice_newGene_1202
Chr04	Cufflinks	CDS	19596062	19596267	.	+	.	Parent=Rice_newGene_1202.3
Chr04	Cufflinks	CDS	19601050	19601177	.	+	.	Parent=Rice_newGene_1202.3
Chr04	Cufflinks	CDS	19605753	19605857	.	+	.	Parent=Rice_newGene_1202.3
Chr04	Cufflinks	CDS	19606698	19606796	.	+	.	Parent=Rice_newGene_1202.3
Chr04	Cufflinks	CDS	19606892	19607220	.	+	.	Parent=Rice_newGene_1202.3
Chr04	Cufflinks	CDS	19607711	19607819	.	+	.	Parent=Rice_newGene_1202.3
Chr04	Cufflinks	CDS	19608422	19608505	.	+	.	Parent=Rice_newGene_1202.3
Chr04	Cufflinks	CDS	19609969	19610332	.	+	.	Parent=Rice_newGene_1202.3
Chr04	Cufflinks	mRNA	19596062	19610332	.	+	.	ID=Rice_newGene_1202.4;Parent=Rice_newGene_1202
Chr04	Cufflinks	CDS	19596062	19596267	.	+	.	Parent=Rice_newGene_1202.4
Chr04	Cufflinks	CDS	19601050	19601177	.	+	.	Parent=Rice_newGene_1202.4
Chr04	Cufflinks	CDS	19605753	19605857	.	+	.	Parent=Rice_newGene_1202.4
Chr04	Cufflinks	CDS	19606698	19606796	.	+	.	Parent=Rice_newGene_1202.4
Chr04	Cufflinks	CDS	19606892	19607220	.	+	.	Parent=Rice_newGene_1202.4
Chr04	Cufflinks	CDS	19607711	19607819	.	+	.	Parent=Rice_newGene_1202.4
Chr04	Cufflinks	CDS	19609969	19610332	.	+	.	Parent=Rice_newGene_1202.4
Chr04	Cufflinks	mRNA	19596062	19610332	.	+	.	ID=Rice_newGene_1202.5;Parent=Rice_newGene_1202
Chr04	Cufflinks	CDS	19596062	19596267	.	+	.	Parent=Rice_newGene_1202.5
Chr04	Cufflinks	CDS	19601050	19601177	.	+	.	Parent=Rice_newGene_1202.5
Chr04	Cufflinks	CDS	19607711	19607819	.	+	.	Parent=Rice_newGene_1202.5
Chr04	Cufflinks	CDS	19609969	19610332	.	+	.	Parent=Rice_newGene_1202.5
Chr04	Cufflinks	mRNA	19596062	19610332	.	+	.	ID=Rice_newGene_1202.6;Parent=Rice_newGene_1202
Chr04	Cufflinks	CDS	19596062	19596267	.	+	.	Parent=Rice_newGene_1202.6
Chr04	Cufflinks	CDS	19605753	19605857	.	+	.	Parent=Rice_newGene_1202.6
Chr04	Cufflinks	CDS	19606698	19606796	.	+	.	Parent=Rice_newGene_1202.6
Chr04	Cufflinks	CDS	19606892	19607220	.	+	.	Parent=Rice_newGene_1202.6
Chr04	Cufflinks	CDS	19607711	19607819	.	+	.	Parent=Rice_newGene_1202.6
Chr04	Cufflinks	CDS	19609969	19610332	.	+	.	Parent=Rice_newGene_1202.6
Chr04	Cufflinks	mRNA	19596072	19610332	.	+	.	ID=Rice_newGene_1202.7;Parent=Rice_newGene_1202
Chr04	Cufflinks	CDS	19596072	19596267	.	+	.	Parent=Rice_newGene_1202.7
Chr04	Cufflinks	CDS	19605753	19605857	.	+	.	Parent=Rice_newGene_1202.7
Chr04	Cufflinks	CDS	19606698	19606796	.	+	.	Parent=Rice_newGene_1202.7
Chr04	Cufflinks	CDS	19606892	19607122	.	+	.	Parent=Rice_newGene_1202.7
Chr04	Cufflinks	CDS	19607711	19607819	.	+	.	Parent=Rice_newGene_1202.7
Chr04	Cufflinks	CDS	19609969	19610332	.	+	.	Parent=Rice_newGene_1202.7
Chr04	Cufflinks	mRNA	19596082	19610332	.	+	.	ID=Rice_newGene_1202.8;Parent=Rice_newGene_1202
Chr04	Cufflinks	CDS	19596082	19596267	.	+	.	Parent=Rice_newGene_1202.8
Chr04	Cufflinks	CDS	19605753	19605857	.	+	.	Parent=Rice_newGene_1202.8
Chr04	Cufflinks	CDS	19606441	19606796	.	+	.	Parent=Rice_newGene_1202.8
Chr04	Cufflinks	CDS	19606892	19607220	.	+	.	Parent=Rice_newGene_1202.8
Chr04	Cufflinks	CDS	19607711	19607819	.	+	.	Parent=Rice_newGene_1202.8
Chr04	Cufflinks	CDS	19609969	19610332	.	+	.	Parent=Rice_newGene_1202.8
Chr04	Cufflinks	gene	19659458	19660631	.	+	.	ID=Rice_newGene_1203
Chr04	Cufflinks	mRNA	19659458	19660631	.	+	.	ID=Rice_newGene_1203.1;Parent=Rice_newGene_1203
Chr04	Cufflinks	CDS	19659458	19660519	.	+	.	Parent=Rice_newGene_1203.1
Chr04	Cufflinks	CDS	19660597	19660631	.	+	.	Parent=Rice_newGene_1203.1
Chr04	Cufflinks	gene	20473862	20476238	.	+	.	ID=Rice_newGene_1205
Chr04	Cufflinks	mRNA	20473862	20476238	.	+	.	ID=Rice_newGene_1205.1;Parent=Rice_newGene_1205
Chr04	Cufflinks	CDS	20473862	20474000	.	+	.	Parent=Rice_newGene_1205.1
Chr04	Cufflinks	CDS	20474103	20474185	.	+	.	Parent=Rice_newGene_1205.1
Chr04	Cufflinks	CDS	20474266	20474343	.	+	.	Parent=Rice_newGene_1205.1
Chr04	Cufflinks	CDS	20475121	20476238	.	+	.	Parent=Rice_newGene_1205.1
Chr04	Cufflinks	gene	21296590	21298541	.	+	.	ID=Rice_newGene_1207
Chr04	Cufflinks	mRNA	21296590	21298541	.	+	.	ID=Rice_newGene_1207.1;Parent=Rice_newGene_1207
Chr04	Cufflinks	CDS	21296590	21296974	.	+	.	Parent=Rice_newGene_1207.1
Chr04	Cufflinks	CDS	21297118	21298541	.	+	.	Parent=Rice_newGene_1207.1
Chr04	Cufflinks	gene	22310377	22311588	.	+	.	ID=Rice_newGene_1209
Chr04	Cufflinks	mRNA	22310377	22311588	.	+	.	ID=Rice_newGene_1209.1;Parent=Rice_newGene_1209
Chr04	Cufflinks	CDS	22310377	22311124	.	+	.	Parent=Rice_newGene_1209.1
Chr04	Cufflinks	CDS	22311270	22311588	.	+	.	Parent=Rice_newGene_1209.1
Chr04	Cufflinks	gene	22712447	22713514	.	+	.	ID=Rice_newGene_1210
Chr04	Cufflinks	mRNA	22712447	22713514	.	+	.	ID=Rice_newGene_1210.1;Parent=Rice_newGene_1210
Chr04	Cufflinks	CDS	22712447	22712763	.	+	.	Parent=Rice_newGene_1210.1
Chr04	Cufflinks	CDS	22712847	22713514	.	+	.	Parent=Rice_newGene_1210.1
Chr04	Cufflinks	gene	22914274	22918085	.	+	.	ID=Rice_newGene_1211
Chr04	Cufflinks	mRNA	22914274	22918085	.	+	.	ID=Rice_newGene_1211.1;Parent=Rice_newGene_1211
Chr04	Cufflinks	CDS	22914274	22914756	.	+	.	Parent=Rice_newGene_1211.1
Chr04	Cufflinks	CDS	22915295	22915377	.	+	.	Parent=Rice_newGene_1211.1
Chr04	Cufflinks	CDS	22915471	22916616	.	+	.	Parent=Rice_newGene_1211.1
Chr04	Cufflinks	CDS	22916727	22917122	.	+	.	Parent=Rice_newGene_1211.1
Chr04	Cufflinks	CDS	22917210	22917386	.	+	.	Parent=Rice_newGene_1211.1
Chr04	Cufflinks	CDS	22917476	22918085	.	+	.	Parent=Rice_newGene_1211.1
Chr04	Cufflinks	mRNA	22914282	22918085	.	+	.	ID=Rice_newGene_1211.2;Parent=Rice_newGene_1211
Chr04	Cufflinks	CDS	22914282	22914756	.	+	.	Parent=Rice_newGene_1211.2
Chr04	Cufflinks	CDS	22915295	22915377	.	+	.	Parent=Rice_newGene_1211.2
Chr04	Cufflinks	CDS	22915471	22916616	.	+	.	Parent=Rice_newGene_1211.2
Chr04	Cufflinks	CDS	22916727	22917122	.	+	.	Parent=Rice_newGene_1211.2
Chr04	Cufflinks	CDS	22917210	22917395	.	+	.	Parent=Rice_newGene_1211.2
Chr04	Cufflinks	CDS	22917476	22918085	.	+	.	Parent=Rice_newGene_1211.2
Chr04	Cufflinks	mRNA	22914310	22916812	.	+	.	ID=Rice_newGene_1211.3;Parent=Rice_newGene_1211
Chr04	Cufflinks	CDS	22914310	22914756	.	+	.	Parent=Rice_newGene_1211.3
Chr04	Cufflinks	CDS	22915471	22916616	.	+	.	Parent=Rice_newGene_1211.3
Chr04	Cufflinks	CDS	22916727	22916812	.	+	.	Parent=Rice_newGene_1211.3
Chr04	Cufflinks	mRNA	22914310	22916812	.	+	.	ID=Rice_newGene_1211.4;Parent=Rice_newGene_1211
Chr04	Cufflinks	CDS	22914310	22914756	.	+	.	Parent=Rice_newGene_1211.4
Chr04	Cufflinks	CDS	22915471	22916616	.	+	.	Parent=Rice_newGene_1211.4
Chr04	Cufflinks	CDS	22916731	22916812	.	+	.	Parent=Rice_newGene_1211.4
Chr04	Cufflinks	mRNA	22914506	22916812	.	+	.	ID=Rice_newGene_1211.5;Parent=Rice_newGene_1211
Chr04	Cufflinks	CDS	22914506	22914756	.	+	.	Parent=Rice_newGene_1211.5
Chr04	Cufflinks	CDS	22915295	22915373	.	+	.	Parent=Rice_newGene_1211.5
Chr04	Cufflinks	CDS	22915471	22916812	.	+	.	Parent=Rice_newGene_1211.5
Chr04	Cufflinks	mRNA	22914755	22918085	.	+	.	ID=Rice_newGene_1211.6;Parent=Rice_newGene_1211
Chr04	Cufflinks	CDS	22914755	22914756	.	+	.	Parent=Rice_newGene_1211.6
Chr04	Cufflinks	CDS	22915294	22915377	.	+	.	Parent=Rice_newGene_1211.6
Chr04	Cufflinks	CDS	22915471	22916616	.	+	.	Parent=Rice_newGene_1211.6
Chr04	Cufflinks	CDS	22916727	22917122	.	+	.	Parent=Rice_newGene_1211.6
Chr04	Cufflinks	CDS	22917210	22917386	.	+	.	Parent=Rice_newGene_1211.6
Chr04	Cufflinks	CDS	22917476	22918085	.	+	.	Parent=Rice_newGene_1211.6
Chr04	Cufflinks	gene	23319193	23322422	.	+	.	ID=Rice_newGene_1212
Chr04	Cufflinks	mRNA	23319193	23322422	.	+	.	ID=Rice_newGene_1212.1;Parent=Rice_newGene_1212
Chr04	Cufflinks	CDS	23319193	23319819	.	+	.	Parent=Rice_newGene_1212.1
Chr04	Cufflinks	CDS	23320048	23321003	.	+	.	Parent=Rice_newGene_1212.1
Chr04	Cufflinks	CDS	23322034	23322422	.	+	.	Parent=Rice_newGene_1212.1
Chr04	Cufflinks	gene	24780497	24783928	.	+	.	ID=Rice_newGene_1213
Chr04	Cufflinks	mRNA	24780497	24783928	.	+	.	ID=Rice_newGene_1213.1;Parent=Rice_newGene_1213
Chr04	Cufflinks	CDS	24780497	24781522	.	+	.	Parent=Rice_newGene_1213.1
Chr04	Cufflinks	CDS	24781599	24781777	.	+	.	Parent=Rice_newGene_1213.1
Chr04	Cufflinks	CDS	24781991	24783928	.	+	.	Parent=Rice_newGene_1213.1
Chr04	Cufflinks	mRNA	24780515	24783928	.	+	.	ID=Rice_newGene_1213.2;Parent=Rice_newGene_1213
Chr04	Cufflinks	CDS	24780515	24781777	.	+	.	Parent=Rice_newGene_1213.2
Chr04	Cufflinks	CDS	24781991	24782135	.	+	.	Parent=Rice_newGene_1213.2
Chr04	Cufflinks	CDS	24782508	24783928	.	+	.	Parent=Rice_newGene_1213.2
Chr04	Cufflinks	mRNA	24780515	24783928	.	+	.	ID=Rice_newGene_1213.3;Parent=Rice_newGene_1213
Chr04	Cufflinks	CDS	24780515	24782135	.	+	.	Parent=Rice_newGene_1213.3
Chr04	Cufflinks	CDS	24782508	24783928	.	+	.	Parent=Rice_newGene_1213.3
Chr04	Cufflinks	gene	26025538	26027861	.	+	.	ID=Rice_newGene_1216
Chr04	Cufflinks	mRNA	26025538	26027861	.	+	.	ID=Rice_newGene_1216.1;Parent=Rice_newGene_1216
Chr04	Cufflinks	CDS	26025538	26025624	.	+	.	Parent=Rice_newGene_1216.1
Chr04	Cufflinks	CDS	26025711	26027024	.	+	.	Parent=Rice_newGene_1216.1
Chr04	Cufflinks	CDS	26027122	26027861	.	+	.	Parent=Rice_newGene_1216.1
Chr04	Cufflinks	gene	26486826	26488259	.	+	.	ID=Rice_newGene_1217
Chr04	Cufflinks	mRNA	26486826	26488259	.	+	.	ID=Rice_newGene_1217.1;Parent=Rice_newGene_1217
Chr04	Cufflinks	CDS	26486826	26487071	.	+	.	Parent=Rice_newGene_1217.1
Chr04	Cufflinks	CDS	26487158	26487203	.	+	.	Parent=Rice_newGene_1217.1
Chr04	Cufflinks	CDS	26487854	26488259	.	+	.	Parent=Rice_newGene_1217.1
Chr04	Cufflinks	gene	27005870	27007028	.	+	.	ID=Rice_newGene_1218
Chr04	Cufflinks	mRNA	27005870	27007028	.	+	.	ID=Rice_newGene_1218.1;Parent=Rice_newGene_1218
Chr04	Cufflinks	CDS	27005870	27006510	.	+	.	Parent=Rice_newGene_1218.1
Chr04	Cufflinks	CDS	27006644	27007028	.	+	.	Parent=Rice_newGene_1218.1
Chr04	Cufflinks	mRNA	27005886	27007028	.	+	.	ID=Rice_newGene_1218.2;Parent=Rice_newGene_1218
Chr04	Cufflinks	CDS	27005886	27006510	.	+	.	Parent=Rice_newGene_1218.2
Chr04	Cufflinks	CDS	27006641	27007028	.	+	.	Parent=Rice_newGene_1218.2
Chr04	Cufflinks	gene	27099138	27100684	.	+	.	ID=Rice_newGene_1219
Chr04	Cufflinks	mRNA	27099138	27100684	.	+	.	ID=Rice_newGene_1219.1;Parent=Rice_newGene_1219
Chr04	Cufflinks	CDS	27099138	27099976	.	+	.	Parent=Rice_newGene_1219.1
Chr04	Cufflinks	CDS	27100640	27100684	.	+	.	Parent=Rice_newGene_1219.1
Chr01	Cufflinks	gene	11926918	11927820	.	-	.	ID=Rice_newGene_122
Chr01	Cufflinks	mRNA	11926918	11927820	.	-	.	ID=Rice_newGene_122.1;Parent=Rice_newGene_122
Chr01	Cufflinks	CDS	11926918	11926943	.	-	.	Parent=Rice_newGene_122.1
Chr01	Cufflinks	CDS	11927035	11927110	.	-	.	Parent=Rice_newGene_122.1
Chr01	Cufflinks	CDS	11927607	11927820	.	-	.	Parent=Rice_newGene_122.1
Chr04	Cufflinks	gene	27201296	27203240	.	+	.	ID=Rice_newGene_1220
Chr04	Cufflinks	mRNA	27201296	27203240	.	+	.	ID=Rice_newGene_1220.1;Parent=Rice_newGene_1220
Chr04	Cufflinks	CDS	27201296	27202785	.	+	.	Parent=Rice_newGene_1220.1
Chr04	Cufflinks	CDS	27202871	27203240	.	+	.	Parent=Rice_newGene_1220.1
Chr04	Cufflinks	gene	27228495	27230048	.	+	.	ID=Rice_newGene_1221
Chr04	Cufflinks	mRNA	27228495	27230048	.	+	.	ID=Rice_newGene_1221.1;Parent=Rice_newGene_1221
Chr04	Cufflinks	CDS	27228495	27228659	.	+	.	Parent=Rice_newGene_1221.1
Chr04	Cufflinks	CDS	27228741	27230048	.	+	.	Parent=Rice_newGene_1221.1
Chr04	Cufflinks	mRNA	27228514	27230048	.	+	.	ID=Rice_newGene_1221.2;Parent=Rice_newGene_1221
Chr04	Cufflinks	CDS	27228514	27228925	.	+	.	Parent=Rice_newGene_1221.2
Chr04	Cufflinks	CDS	27229667	27230048	.	+	.	Parent=Rice_newGene_1221.2
Chr04	Cufflinks	mRNA	27228520	27230048	.	+	.	ID=Rice_newGene_1221.3;Parent=Rice_newGene_1221
Chr04	Cufflinks	CDS	27228520	27228659	.	+	.	Parent=Rice_newGene_1221.3
Chr04	Cufflinks	CDS	27228741	27228925	.	+	.	Parent=Rice_newGene_1221.3
Chr04	Cufflinks	CDS	27229749	27230048	.	+	.	Parent=Rice_newGene_1221.3
Chr04	Cufflinks	gene	29660039	29662165	.	+	.	ID=Rice_newGene_1223
Chr04	Cufflinks	mRNA	29660039	29662165	.	+	.	ID=Rice_newGene_1223.1;Parent=Rice_newGene_1223
Chr04	Cufflinks	CDS	29660039	29660353	.	+	.	Parent=Rice_newGene_1223.1
Chr04	Cufflinks	CDS	29660452	29661047	.	+	.	Parent=Rice_newGene_1223.1
Chr04	Cufflinks	CDS	29661773	29662165	.	+	.	Parent=Rice_newGene_1223.1
Chr04	Cufflinks	gene	29969956	29972183	.	+	.	ID=Rice_newGene_1224
Chr04	Cufflinks	mRNA	29969956	29972183	.	+	.	ID=Rice_newGene_1224.1;Parent=Rice_newGene_1224
Chr04	Cufflinks	CDS	29969956	29970012	.	+	.	Parent=Rice_newGene_1224.1
Chr04	Cufflinks	CDS	29970414	29970603	.	+	.	Parent=Rice_newGene_1224.1
Chr04	Cufflinks	CDS	29970712	29972183	.	+	.	Parent=Rice_newGene_1224.1
Chr04	Cufflinks	gene	30456163	30457607	.	+	.	ID=Rice_newGene_1225
Chr04	Cufflinks	mRNA	30456163	30457607	.	+	.	ID=Rice_newGene_1225.1;Parent=Rice_newGene_1225
Chr04	Cufflinks	CDS	30456163	30456315	.	+	.	Parent=Rice_newGene_1225.1
Chr04	Cufflinks	CDS	30457013	30457607	.	+	.	Parent=Rice_newGene_1225.1
Chr04	Cufflinks	gene	30579336	30580051	.	+	.	ID=Rice_newGene_1226
Chr04	Cufflinks	mRNA	30579336	30580051	.	+	.	ID=Rice_newGene_1226.1;Parent=Rice_newGene_1226
Chr04	Cufflinks	CDS	30579336	30579488	.	+	.	Parent=Rice_newGene_1226.1
Chr04	Cufflinks	CDS	30579577	30580051	.	+	.	Parent=Rice_newGene_1226.1
Chr01	Cufflinks	gene	11928513	11928963	.	-	.	ID=Rice_newGene_123
Chr01	Cufflinks	mRNA	11928513	11928963	.	-	.	ID=Rice_newGene_123.1;Parent=Rice_newGene_123
Chr01	Cufflinks	CDS	11928513	11928687	.	-	.	Parent=Rice_newGene_123.1
Chr01	Cufflinks	CDS	11928782	11928963	.	-	.	Parent=Rice_newGene_123.1
Chr04	Cufflinks	gene	31970331	31971932	.	+	.	ID=Rice_newGene_1230
Chr04	Cufflinks	mRNA	31970331	31971932	.	+	.	ID=Rice_newGene_1230.1;Parent=Rice_newGene_1230
Chr04	Cufflinks	CDS	31970331	31970692	.	+	.	Parent=Rice_newGene_1230.1
Chr04	Cufflinks	CDS	31970805	31970951	.	+	.	Parent=Rice_newGene_1230.1
Chr04	Cufflinks	CDS	31971052	31971273	.	+	.	Parent=Rice_newGene_1230.1
Chr04	Cufflinks	CDS	31971396	31971617	.	+	.	Parent=Rice_newGene_1230.1
Chr04	Cufflinks	CDS	31971694	31971932	.	+	.	Parent=Rice_newGene_1230.1
Chr04	Cufflinks	gene	32389390	32395701	.	+	.	ID=Rice_newGene_1231
Chr04	Cufflinks	mRNA	32389390	32395701	.	+	.	ID=Rice_newGene_1231.1;Parent=Rice_newGene_1231
Chr04	Cufflinks	CDS	32389390	32389982	.	+	.	Parent=Rice_newGene_1231.1
Chr04	Cufflinks	CDS	32390117	32390176	.	+	.	Parent=Rice_newGene_1231.1
Chr04	Cufflinks	CDS	32390284	32390360	.	+	.	Parent=Rice_newGene_1231.1
Chr04	Cufflinks	CDS	32390928	32390985	.	+	.	Parent=Rice_newGene_1231.1
Chr04	Cufflinks	CDS	32391075	32391158	.	+	.	Parent=Rice_newGene_1231.1
Chr04	Cufflinks	CDS	32391254	32391290	.	+	.	Parent=Rice_newGene_1231.1
Chr04	Cufflinks	CDS	32391751	32391820	.	+	.	Parent=Rice_newGene_1231.1
Chr04	Cufflinks	CDS	32392552	32392746	.	+	.	Parent=Rice_newGene_1231.1
Chr04	Cufflinks	CDS	32392844	32392936	.	+	.	Parent=Rice_newGene_1231.1
Chr04	Cufflinks	CDS	32393086	32393317	.	+	.	Parent=Rice_newGene_1231.1
Chr04	Cufflinks	CDS	32393414	32393497	.	+	.	Parent=Rice_newGene_1231.1
Chr04	Cufflinks	CDS	32393587	32393738	.	+	.	Parent=Rice_newGene_1231.1
Chr04	Cufflinks	CDS	32394104	32394200	.	+	.	Parent=Rice_newGene_1231.1
Chr04	Cufflinks	CDS	32394327	32394476	.	+	.	Parent=Rice_newGene_1231.1
Chr04	Cufflinks	CDS	32394561	32394638	.	+	.	Parent=Rice_newGene_1231.1
Chr04	Cufflinks	CDS	32394724	32394846	.	+	.	Parent=Rice_newGene_1231.1
Chr04	Cufflinks	CDS	32394959	32395072	.	+	.	Parent=Rice_newGene_1231.1
Chr04	Cufflinks	CDS	32395188	32395701	.	+	.	Parent=Rice_newGene_1231.1
Chr04	Cufflinks	mRNA	32389457	32395701	.	+	.	ID=Rice_newGene_1231.2;Parent=Rice_newGene_1231
Chr04	Cufflinks	CDS	32389457	32389982	.	+	.	Parent=Rice_newGene_1231.2
Chr04	Cufflinks	CDS	32390117	32390176	.	+	.	Parent=Rice_newGene_1231.2
Chr04	Cufflinks	CDS	32390284	32390360	.	+	.	Parent=Rice_newGene_1231.2
Chr04	Cufflinks	CDS	32390928	32390985	.	+	.	Parent=Rice_newGene_1231.2
Chr04	Cufflinks	CDS	32391072	32391158	.	+	.	Parent=Rice_newGene_1231.2
Chr04	Cufflinks	CDS	32391254	32391290	.	+	.	Parent=Rice_newGene_1231.2
Chr04	Cufflinks	CDS	32391751	32391820	.	+	.	Parent=Rice_newGene_1231.2
Chr04	Cufflinks	CDS	32392552	32392746	.	+	.	Parent=Rice_newGene_1231.2
Chr04	Cufflinks	CDS	32392844	32392936	.	+	.	Parent=Rice_newGene_1231.2
Chr04	Cufflinks	CDS	32393121	32393317	.	+	.	Parent=Rice_newGene_1231.2
Chr04	Cufflinks	CDS	32393414	32393497	.	+	.	Parent=Rice_newGene_1231.2
Chr04	Cufflinks	CDS	32393587	32393738	.	+	.	Parent=Rice_newGene_1231.2
Chr04	Cufflinks	CDS	32394104	32394200	.	+	.	Parent=Rice_newGene_1231.2
Chr04	Cufflinks	CDS	32394327	32394476	.	+	.	Parent=Rice_newGene_1231.2
Chr04	Cufflinks	CDS	32394561	32394638	.	+	.	Parent=Rice_newGene_1231.2
Chr04	Cufflinks	CDS	32394724	32394846	.	+	.	Parent=Rice_newGene_1231.2
Chr04	Cufflinks	CDS	32394959	32395072	.	+	.	Parent=Rice_newGene_1231.2
Chr04	Cufflinks	CDS	32395188	32395701	.	+	.	Parent=Rice_newGene_1231.2
Chr04	Cufflinks	mRNA	32389543	32395701	.	+	.	ID=Rice_newGene_1231.3;Parent=Rice_newGene_1231
Chr04	Cufflinks	CDS	32389543	32389982	.	+	.	Parent=Rice_newGene_1231.3
Chr04	Cufflinks	CDS	32390116	32390176	.	+	.	Parent=Rice_newGene_1231.3
Chr04	Cufflinks	CDS	32390284	32390360	.	+	.	Parent=Rice_newGene_1231.3
Chr04	Cufflinks	CDS	32390928	32390985	.	+	.	Parent=Rice_newGene_1231.3
Chr04	Cufflinks	CDS	32391075	32391158	.	+	.	Parent=Rice_newGene_1231.3
Chr04	Cufflinks	CDS	32391254	32391290	.	+	.	Parent=Rice_newGene_1231.3
Chr04	Cufflinks	CDS	32391751	32391820	.	+	.	Parent=Rice_newGene_1231.3
Chr04	Cufflinks	CDS	32392552	32392746	.	+	.	Parent=Rice_newGene_1231.3
Chr04	Cufflinks	CDS	32392844	32392936	.	+	.	Parent=Rice_newGene_1231.3
Chr04	Cufflinks	CDS	32393086	32393317	.	+	.	Parent=Rice_newGene_1231.3
Chr04	Cufflinks	CDS	32393414	32393497	.	+	.	Parent=Rice_newGene_1231.3
Chr04	Cufflinks	CDS	32393587	32393738	.	+	.	Parent=Rice_newGene_1231.3
Chr04	Cufflinks	CDS	32394104	32394200	.	+	.	Parent=Rice_newGene_1231.3
Chr04	Cufflinks	CDS	32394327	32394476	.	+	.	Parent=Rice_newGene_1231.3
Chr04	Cufflinks	CDS	32394561	32394638	.	+	.	Parent=Rice_newGene_1231.3
Chr04	Cufflinks	CDS	32394724	32394846	.	+	.	Parent=Rice_newGene_1231.3
Chr04	Cufflinks	CDS	32394959	32395072	.	+	.	Parent=Rice_newGene_1231.3
Chr04	Cufflinks	CDS	32395188	32395701	.	+	.	Parent=Rice_newGene_1231.3
Chr04	Cufflinks	gene	33102827	33105637	.	+	.	ID=Rice_newGene_1232
Chr04	Cufflinks	mRNA	33102827	33105637	.	+	.	ID=Rice_newGene_1232.1;Parent=Rice_newGene_1232
Chr04	Cufflinks	CDS	33102827	33103535	.	+	.	Parent=Rice_newGene_1232.1
Chr04	Cufflinks	CDS	33103787	33103849	.	+	.	Parent=Rice_newGene_1232.1
Chr04	Cufflinks	CDS	33105200	33105637	.	+	.	Parent=Rice_newGene_1232.1
Chr04	Cufflinks	mRNA	33102969	33105637	.	+	.	ID=Rice_newGene_1232.2;Parent=Rice_newGene_1232
Chr04	Cufflinks	CDS	33102969	33103535	.	+	.	Parent=Rice_newGene_1232.2
Chr04	Cufflinks	CDS	33103787	33105637	.	+	.	Parent=Rice_newGene_1232.2
Chr04	Cufflinks	gene	33638884	33639863	.	+	.	ID=Rice_newGene_1233
Chr04	Cufflinks	mRNA	33638884	33639863	.	+	.	ID=Rice_newGene_1233.1;Parent=Rice_newGene_1233
Chr04	Cufflinks	CDS	33638884	33639676	.	+	.	Parent=Rice_newGene_1233.1
Chr04	Cufflinks	CDS	33639776	33639863	.	+	.	Parent=Rice_newGene_1233.1
Chr04	Cufflinks	gene	34456791	34461751	.	+	.	ID=Rice_newGene_1236
Chr04	Cufflinks	mRNA	34456791	34461751	.	+	.	ID=Rice_newGene_1236.1;Parent=Rice_newGene_1236
Chr04	Cufflinks	CDS	34456791	34456791	.	+	.	Parent=Rice_newGene_1236.1
Chr04	Cufflinks	CDS	34457027	34457090	.	+	.	Parent=Rice_newGene_1236.1
Chr04	Cufflinks	CDS	34460307	34461751	.	+	.	Parent=Rice_newGene_1236.1
Chr04	Cufflinks	gene	1017107	1018143	.	-	.	ID=Rice_newGene_1237
Chr04	Cufflinks	mRNA	1017107	1018143	.	-	.	ID=Rice_newGene_1237.1;Parent=Rice_newGene_1237
Chr04	Cufflinks	CDS	1017107	1017166	.	-	.	Parent=Rice_newGene_1237.1
Chr04	Cufflinks	CDS	1017313	1018143	.	-	.	Parent=Rice_newGene_1237.1
Chr04	Cufflinks	gene	1358354	1362897	.	-	.	ID=Rice_newGene_1238
Chr04	Cufflinks	mRNA	1358354	1362897	.	-	.	ID=Rice_newGene_1238.1;Parent=Rice_newGene_1238
Chr04	Cufflinks	CDS	1358354	1360688	.	-	.	Parent=Rice_newGene_1238.1
Chr04	Cufflinks	CDS	1361512	1362897	.	-	.	Parent=Rice_newGene_1238.1
Chr04	Cufflinks	gene	1551846	1553370	.	-	.	ID=Rice_newGene_1239
Chr04	Cufflinks	mRNA	1551846	1553370	.	-	.	ID=Rice_newGene_1239.1;Parent=Rice_newGene_1239
Chr04	Cufflinks	CDS	1551846	1552202	.	-	.	Parent=Rice_newGene_1239.1
Chr04	Cufflinks	CDS	1552984	1553370	.	-	.	Parent=Rice_newGene_1239.1
Chr01	Cufflinks	gene	11983912	11985258	.	-	.	ID=Rice_newGene_124
Chr01	Cufflinks	mRNA	11983912	11985258	.	-	.	ID=Rice_newGene_124.1;Parent=Rice_newGene_124
Chr01	Cufflinks	CDS	11983912	11984329	.	-	.	Parent=Rice_newGene_124.1
Chr01	Cufflinks	CDS	11984488	11985258	.	-	.	Parent=Rice_newGene_124.1
Chr04	Cufflinks	gene	2012438	2013392	.	-	.	ID=Rice_newGene_1240
Chr04	Cufflinks	mRNA	2012438	2013392	.	-	.	ID=Rice_newGene_1240.1;Parent=Rice_newGene_1240
Chr04	Cufflinks	CDS	2012438	2012451	.	-	.	Parent=Rice_newGene_1240.1
Chr04	Cufflinks	CDS	2012587	2012668	.	-	.	Parent=Rice_newGene_1240.1
Chr04	Cufflinks	CDS	2013085	2013392	.	-	.	Parent=Rice_newGene_1240.1
Chr04	Cufflinks	gene	3338374	3342137	.	-	.	ID=Rice_newGene_1241
Chr04	Cufflinks	mRNA	3338783	3342134	.	-	.	ID=Rice_newGene_1241.2;Parent=Rice_newGene_1241
Chr04	Cufflinks	CDS	3338783	3339261	.	-	.	Parent=Rice_newGene_1241.2
Chr04	Cufflinks	CDS	3339370	3339471	.	-	.	Parent=Rice_newGene_1241.2
Chr04	Cufflinks	CDS	3341601	3342134	.	-	.	Parent=Rice_newGene_1241.2
Chr04	Cufflinks	mRNA	3338783	3342137	.	-	.	ID=Rice_newGene_1241.3;Parent=Rice_newGene_1241
Chr04	Cufflinks	CDS	3338783	3340756	.	-	.	Parent=Rice_newGene_1241.3
Chr04	Cufflinks	CDS	3341601	3342137	.	-	.	Parent=Rice_newGene_1241.3
Chr04	Cufflinks	gene	4677080	4679717	.	-	.	ID=Rice_newGene_1242
Chr04	Cufflinks	mRNA	4677080	4679717	.	-	.	ID=Rice_newGene_1242.1;Parent=Rice_newGene_1242
Chr04	Cufflinks	CDS	4677080	4678621	.	-	.	Parent=Rice_newGene_1242.1
Chr04	Cufflinks	CDS	4679274	4679717	.	-	.	Parent=Rice_newGene_1242.1
Chr04	Cufflinks	gene	5473170	5473820	.	-	.	ID=Rice_newGene_1244
Chr04	Cufflinks	mRNA	5473170	5473820	.	-	.	ID=Rice_newGene_1244.1;Parent=Rice_newGene_1244
Chr04	Cufflinks	CDS	5473170	5473525	.	-	.	Parent=Rice_newGene_1244.1
Chr04	Cufflinks	CDS	5473599	5473820	.	-	.	Parent=Rice_newGene_1244.1
Chr04	Cufflinks	gene	6992027	6994741	.	-	.	ID=Rice_newGene_1246
Chr04	Cufflinks	mRNA	6992027	6994686	.	-	.	ID=Rice_newGene_1246.1;Parent=Rice_newGene_1246
Chr04	Cufflinks	CDS	6992027	6992716	.	-	.	Parent=Rice_newGene_1246.1
Chr04	Cufflinks	CDS	6992788	6993093	.	-	.	Parent=Rice_newGene_1246.1
Chr04	Cufflinks	CDS	6993458	6993894	.	-	.	Parent=Rice_newGene_1246.1
Chr04	Cufflinks	CDS	6994087	6994171	.	-	.	Parent=Rice_newGene_1246.1
Chr04	Cufflinks	CDS	6994455	6994686	.	-	.	Parent=Rice_newGene_1246.1
Chr04	Cufflinks	mRNA	6992027	6994738	.	-	.	ID=Rice_newGene_1246.2;Parent=Rice_newGene_1246
Chr04	Cufflinks	CDS	6992027	6992716	.	-	.	Parent=Rice_newGene_1246.2
Chr04	Cufflinks	CDS	6992789	6993093	.	-	.	Parent=Rice_newGene_1246.2
Chr04	Cufflinks	CDS	6993458	6993894	.	-	.	Parent=Rice_newGene_1246.2
Chr04	Cufflinks	CDS	6994087	6994171	.	-	.	Parent=Rice_newGene_1246.2
Chr04	Cufflinks	CDS	6994455	6994738	.	-	.	Parent=Rice_newGene_1246.2
Chr04	Cufflinks	mRNA	6992027	6994739	.	-	.	ID=Rice_newGene_1246.3;Parent=Rice_newGene_1246
Chr04	Cufflinks	CDS	6992027	6992716	.	-	.	Parent=Rice_newGene_1246.3
Chr04	Cufflinks	CDS	6992792	6993093	.	-	.	Parent=Rice_newGene_1246.3
Chr04	Cufflinks	CDS	6993458	6993725	.	-	.	Parent=Rice_newGene_1246.3
Chr04	Cufflinks	CDS	6993818	6993894	.	-	.	Parent=Rice_newGene_1246.3
Chr04	Cufflinks	CDS	6994087	6994171	.	-	.	Parent=Rice_newGene_1246.3
Chr04	Cufflinks	CDS	6994455	6994739	.	-	.	Parent=Rice_newGene_1246.3
Chr04	Cufflinks	mRNA	6992027	6994741	.	-	.	ID=Rice_newGene_1246.4;Parent=Rice_newGene_1246
Chr04	Cufflinks	CDS	6992027	6992716	.	-	.	Parent=Rice_newGene_1246.4
Chr04	Cufflinks	CDS	6992792	6993036	.	-	.	Parent=Rice_newGene_1246.4
Chr04	Cufflinks	CDS	6993458	6993894	.	-	.	Parent=Rice_newGene_1246.4
Chr04	Cufflinks	CDS	6994087	6994171	.	-	.	Parent=Rice_newGene_1246.4
Chr04	Cufflinks	CDS	6994455	6994741	.	-	.	Parent=Rice_newGene_1246.4
Chr04	Cufflinks	mRNA	6992027	6994741	.	-	.	ID=Rice_newGene_1246.5;Parent=Rice_newGene_1246
Chr04	Cufflinks	CDS	6992027	6992716	.	-	.	Parent=Rice_newGene_1246.5
Chr04	Cufflinks	CDS	6992792	6993093	.	-	.	Parent=Rice_newGene_1246.5
Chr04	Cufflinks	CDS	6993458	6993894	.	-	.	Parent=Rice_newGene_1246.5
Chr04	Cufflinks	CDS	6993995	6994171	.	-	.	Parent=Rice_newGene_1246.5
Chr04	Cufflinks	CDS	6994455	6994741	.	-	.	Parent=Rice_newGene_1246.5
Chr04	Cufflinks	gene	7441664	7444347	.	-	.	ID=Rice_newGene_1247
Chr04	Cufflinks	mRNA	7441817	7444347	.	-	.	ID=Rice_newGene_1247.2;Parent=Rice_newGene_1247
Chr04	Cufflinks	CDS	7441817	7442138	.	-	.	Parent=Rice_newGene_1247.2
Chr04	Cufflinks	CDS	7443640	7444347	.	-	.	Parent=Rice_newGene_1247.2
Chr04	Cufflinks	mRNA	7441817	7444347	.	-	.	ID=Rice_newGene_1247.3;Parent=Rice_newGene_1247
Chr04	Cufflinks	CDS	7441817	7442144	.	-	.	Parent=Rice_newGene_1247.3
Chr04	Cufflinks	CDS	7443640	7444347	.	-	.	Parent=Rice_newGene_1247.3
Chr04	Cufflinks	gene	7490179	7495062	.	-	.	ID=Rice_newGene_1248
Chr04	Cufflinks	mRNA	7490179	7494747	.	-	.	ID=Rice_newGene_1248.1;Parent=Rice_newGene_1248
Chr04	Cufflinks	CDS	7490179	7491985	.	-	.	Parent=Rice_newGene_1248.1
Chr04	Cufflinks	CDS	7492132	7492534	.	-	.	Parent=Rice_newGene_1248.1
Chr04	Cufflinks	CDS	7493043	7493124	.	-	.	Parent=Rice_newGene_1248.1
Chr04	Cufflinks	CDS	7493942	7494747	.	-	.	Parent=Rice_newGene_1248.1
Chr04	Cufflinks	mRNA	7490179	7495062	.	-	.	ID=Rice_newGene_1248.10;Parent=Rice_newGene_1248
Chr04	Cufflinks	CDS	7490179	7491985	.	-	.	Parent=Rice_newGene_1248.10
Chr04	Cufflinks	CDS	7492132	7492273	.	-	.	Parent=Rice_newGene_1248.10
Chr04	Cufflinks	CDS	7492359	7492431	.	-	.	Parent=Rice_newGene_1248.10
Chr04	Cufflinks	CDS	7492506	7492542	.	-	.	Parent=Rice_newGene_1248.10
Chr04	Cufflinks	CDS	7493043	7495062	.	-	.	Parent=Rice_newGene_1248.10
Chr04	Cufflinks	mRNA	7490179	7494747	.	-	.	ID=Rice_newGene_1248.2;Parent=Rice_newGene_1248
Chr04	Cufflinks	CDS	7490179	7491985	.	-	.	Parent=Rice_newGene_1248.2
Chr04	Cufflinks	CDS	7492132	7492273	.	-	.	Parent=Rice_newGene_1248.2
Chr04	Cufflinks	CDS	7492359	7493124	.	-	.	Parent=Rice_newGene_1248.2
Chr04	Cufflinks	CDS	7493942	7494747	.	-	.	Parent=Rice_newGene_1248.2
Chr04	Cufflinks	mRNA	7490179	7494765	.	-	.	ID=Rice_newGene_1248.3;Parent=Rice_newGene_1248
Chr04	Cufflinks	CDS	7490179	7491021	.	-	.	Parent=Rice_newGene_1248.3
Chr04	Cufflinks	CDS	7491845	7491985	.	-	.	Parent=Rice_newGene_1248.3
Chr04	Cufflinks	CDS	7492132	7492534	.	-	.	Parent=Rice_newGene_1248.3
Chr04	Cufflinks	CDS	7493043	7493124	.	-	.	Parent=Rice_newGene_1248.3
Chr04	Cufflinks	CDS	7493942	7493983	.	-	.	Parent=Rice_newGene_1248.3
Chr04	Cufflinks	CDS	7494075	7494765	.	-	.	Parent=Rice_newGene_1248.3
Chr04	Cufflinks	mRNA	7490179	7494836	.	-	.	ID=Rice_newGene_1248.4;Parent=Rice_newGene_1248
Chr04	Cufflinks	CDS	7490179	7491985	.	-	.	Parent=Rice_newGene_1248.4
Chr04	Cufflinks	CDS	7492132	7492273	.	-	.	Parent=Rice_newGene_1248.4
Chr04	Cufflinks	CDS	7492359	7494836	.	-	.	Parent=Rice_newGene_1248.4
Chr04	Cufflinks	mRNA	7490179	7494836	.	-	.	ID=Rice_newGene_1248.5;Parent=Rice_newGene_1248
Chr04	Cufflinks	CDS	7490179	7491021	.	-	.	Parent=Rice_newGene_1248.5
Chr04	Cufflinks	CDS	7491845	7491985	.	-	.	Parent=Rice_newGene_1248.5
Chr04	Cufflinks	CDS	7492132	7492273	.	-	.	Parent=Rice_newGene_1248.5
Chr04	Cufflinks	CDS	7492359	7494836	.	-	.	Parent=Rice_newGene_1248.5
Chr04	Cufflinks	mRNA	7490179	7494836	.	-	.	ID=Rice_newGene_1248.6;Parent=Rice_newGene_1248
Chr04	Cufflinks	CDS	7490179	7490916	.	-	.	Parent=Rice_newGene_1248.6
Chr04	Cufflinks	CDS	7491845	7491985	.	-	.	Parent=Rice_newGene_1248.6
Chr04	Cufflinks	CDS	7492132	7492273	.	-	.	Parent=Rice_newGene_1248.6
Chr04	Cufflinks	CDS	7492359	7494836	.	-	.	Parent=Rice_newGene_1248.6
Chr04	Cufflinks	mRNA	7490179	7494837	.	-	.	ID=Rice_newGene_1248.7;Parent=Rice_newGene_1248
Chr04	Cufflinks	CDS	7490179	7491985	.	-	.	Parent=Rice_newGene_1248.7
Chr04	Cufflinks	CDS	7492132	7492273	.	-	.	Parent=Rice_newGene_1248.7
Chr04	Cufflinks	CDS	7492359	7492534	.	-	.	Parent=Rice_newGene_1248.7
Chr04	Cufflinks	CDS	7493043	7494837	.	-	.	Parent=Rice_newGene_1248.7
Chr04	Cufflinks	mRNA	7490179	7494999	.	-	.	ID=Rice_newGene_1248.8;Parent=Rice_newGene_1248
Chr04	Cufflinks	CDS	7490179	7491985	.	-	.	Parent=Rice_newGene_1248.8
Chr04	Cufflinks	CDS	7492132	7492539	.	-	.	Parent=Rice_newGene_1248.8
Chr04	Cufflinks	CDS	7493043	7494999	.	-	.	Parent=Rice_newGene_1248.8
Chr04	Cufflinks	mRNA	7490179	7495062	.	-	.	ID=Rice_newGene_1248.9;Parent=Rice_newGene_1248
Chr04	Cufflinks	CDS	7490179	7491985	.	-	.	Parent=Rice_newGene_1248.9
Chr04	Cufflinks	CDS	7492132	7492273	.	-	.	Parent=Rice_newGene_1248.9
Chr04	Cufflinks	CDS	7492359	7492542	.	-	.	Parent=Rice_newGene_1248.9
Chr04	Cufflinks	CDS	7493043	7493124	.	-	.	Parent=Rice_newGene_1248.9
Chr04	Cufflinks	CDS	7493942	7495062	.	-	.	Parent=Rice_newGene_1248.9
Chr04	Cufflinks	gene	7660893	7665080	.	-	.	ID=Rice_newGene_1249
Chr04	Cufflinks	mRNA	7660893	7665080	.	-	.	ID=Rice_newGene_1249.1;Parent=Rice_newGene_1249
Chr04	Cufflinks	CDS	7660893	7661174	.	-	.	Parent=Rice_newGene_1249.1
Chr04	Cufflinks	CDS	7664482	7664594	.	-	.	Parent=Rice_newGene_1249.1
Chr04	Cufflinks	CDS	7664672	7665080	.	-	.	Parent=Rice_newGene_1249.1
Chr04	Cufflinks	gene	7778025	7778980	.	-	.	ID=Rice_newGene_1250
Chr04	Cufflinks	mRNA	7778025	7778980	.	-	.	ID=Rice_newGene_1250.1;Parent=Rice_newGene_1250
Chr04	Cufflinks	CDS	7778025	7778207	.	-	.	Parent=Rice_newGene_1250.1
Chr04	Cufflinks	CDS	7778366	7778480	.	-	.	Parent=Rice_newGene_1250.1
Chr04	Cufflinks	CDS	7778555	7778980	.	-	.	Parent=Rice_newGene_1250.1
Chr04	Cufflinks	gene	7872257	7875121	.	-	.	ID=Rice_newGene_1251
Chr04	Cufflinks	mRNA	7872257	7875121	.	-	.	ID=Rice_newGene_1251.1;Parent=Rice_newGene_1251
Chr04	Cufflinks	CDS	7872257	7872530	.	-	.	Parent=Rice_newGene_1251.1
Chr04	Cufflinks	CDS	7873752	7873817	.	-	.	Parent=Rice_newGene_1251.1
Chr04	Cufflinks	CDS	7874503	7874744	.	-	.	Parent=Rice_newGene_1251.1
Chr04	Cufflinks	CDS	7874841	7875121	.	-	.	Parent=Rice_newGene_1251.1
Chr04	Cufflinks	gene	8088909	8095295	.	-	.	ID=Rice_newGene_1252
Chr04	Cufflinks	mRNA	8089072	8095289	.	-	.	ID=Rice_newGene_1252.2;Parent=Rice_newGene_1252
Chr04	Cufflinks	CDS	8089072	8094387	.	-	.	Parent=Rice_newGene_1252.2
Chr04	Cufflinks	CDS	8094862	8095289	.	-	.	Parent=Rice_newGene_1252.2
Chr04	Cufflinks	mRNA	8089072	8095289	.	-	.	ID=Rice_newGene_1252.3;Parent=Rice_newGene_1252
Chr04	Cufflinks	CDS	8089072	8094618	.	-	.	Parent=Rice_newGene_1252.3
Chr04	Cufflinks	CDS	8094862	8095289	.	-	.	Parent=Rice_newGene_1252.3
Chr04	Cufflinks	gene	8708498	8717472	.	-	.	ID=Rice_newGene_1254
Chr04	Cufflinks	mRNA	8708498	8717468	.	-	.	ID=Rice_newGene_1254.2;Parent=Rice_newGene_1254
Chr04	Cufflinks	CDS	8708498	8711322	.	-	.	Parent=Rice_newGene_1254.2
Chr04	Cufflinks	CDS	8716999	8717468	.	-	.	Parent=Rice_newGene_1254.2
Chr04	Cufflinks	mRNA	8715479	8717465	.	-	.	ID=Rice_newGene_1254.4;Parent=Rice_newGene_1254
Chr04	Cufflinks	CDS	8715479	8715960	.	-	.	Parent=Rice_newGene_1254.4
Chr04	Cufflinks	CDS	8716999	8717465	.	-	.	Parent=Rice_newGene_1254.4
Chr04	Cufflinks	gene	8833721	8841377	.	-	.	ID=Rice_newGene_1255
Chr04	Cufflinks	mRNA	8833721	8837965	.	-	.	ID=Rice_newGene_1255.1;Parent=Rice_newGene_1255
Chr04	Cufflinks	CDS	8833721	8834004	.	-	.	Parent=Rice_newGene_1255.1
Chr04	Cufflinks	CDS	8834171	8834213	.	-	.	Parent=Rice_newGene_1255.1
Chr04	Cufflinks	CDS	8835229	8835883	.	-	.	Parent=Rice_newGene_1255.1
Chr04	Cufflinks	CDS	8835969	8837965	.	-	.	Parent=Rice_newGene_1255.1
Chr04	Cufflinks	mRNA	8833721	8841377	.	-	.	ID=Rice_newGene_1255.10;Parent=Rice_newGene_1255
Chr04	Cufflinks	CDS	8833721	8836330	.	-	.	Parent=Rice_newGene_1255.10
Chr04	Cufflinks	CDS	8836721	8836787	.	-	.	Parent=Rice_newGene_1255.10
Chr04	Cufflinks	CDS	8840284	8840329	.	-	.	Parent=Rice_newGene_1255.10
Chr04	Cufflinks	CDS	8840507	8840759	.	-	.	Parent=Rice_newGene_1255.10
Chr04	Cufflinks	CDS	8840930	8841377	.	-	.	Parent=Rice_newGene_1255.10
Chr04	Cufflinks	mRNA	8833721	8841377	.	-	.	ID=Rice_newGene_1255.11;Parent=Rice_newGene_1255
Chr04	Cufflinks	CDS	8833721	8836787	.	-	.	Parent=Rice_newGene_1255.11
Chr04	Cufflinks	CDS	8840284	8840329	.	-	.	Parent=Rice_newGene_1255.11
Chr04	Cufflinks	CDS	8840507	8840699	.	-	.	Parent=Rice_newGene_1255.11
Chr04	Cufflinks	CDS	8840930	8841377	.	-	.	Parent=Rice_newGene_1255.11
Chr04	Cufflinks	mRNA	8839920	8841377	.	-	.	ID=Rice_newGene_1255.12;Parent=Rice_newGene_1255
Chr04	Cufflinks	CDS	8839920	8840329	.	-	.	Parent=Rice_newGene_1255.12
Chr04	Cufflinks	CDS	8840507	8840759	.	-	.	Parent=Rice_newGene_1255.12
Chr04	Cufflinks	CDS	8840930	8841377	.	-	.	Parent=Rice_newGene_1255.12
Chr04	Cufflinks	mRNA	8833721	8837965	.	-	.	ID=Rice_newGene_1255.2;Parent=Rice_newGene_1255
Chr04	Cufflinks	CDS	8833721	8834004	.	-	.	Parent=Rice_newGene_1255.2
Chr04	Cufflinks	CDS	8834171	8834213	.	-	.	Parent=Rice_newGene_1255.2
Chr04	Cufflinks	CDS	8835229	8835819	.	-	.	Parent=Rice_newGene_1255.2
Chr04	Cufflinks	CDS	8835969	8837965	.	-	.	Parent=Rice_newGene_1255.2
Chr04	Cufflinks	mRNA	8833721	8837965	.	-	.	ID=Rice_newGene_1255.3;Parent=Rice_newGene_1255
Chr04	Cufflinks	CDS	8833721	8836055	.	-	.	Parent=Rice_newGene_1255.3
Chr04	Cufflinks	CDS	8836285	8836330	.	-	.	Parent=Rice_newGene_1255.3
Chr04	Cufflinks	CDS	8836721	8837965	.	-	.	Parent=Rice_newGene_1255.3
Chr04	Cufflinks	mRNA	8833721	8841328	.	-	.	ID=Rice_newGene_1255.5;Parent=Rice_newGene_1255
Chr04	Cufflinks	CDS	8833721	8836787	.	-	.	Parent=Rice_newGene_1255.5
Chr04	Cufflinks	CDS	8840284	8840329	.	-	.	Parent=Rice_newGene_1255.5
Chr04	Cufflinks	CDS	8840507	8840759	.	-	.	Parent=Rice_newGene_1255.5
Chr04	Cufflinks	CDS	8840930	8841328	.	-	.	Parent=Rice_newGene_1255.5
Chr04	Cufflinks	mRNA	8833721	8841338	.	-	.	ID=Rice_newGene_1255.6;Parent=Rice_newGene_1255
Chr04	Cufflinks	CDS	8833721	8834213	.	-	.	Parent=Rice_newGene_1255.6
Chr04	Cufflinks	CDS	8835229	8835883	.	-	.	Parent=Rice_newGene_1255.6
Chr04	Cufflinks	CDS	8835969	8836787	.	-	.	Parent=Rice_newGene_1255.6
Chr04	Cufflinks	CDS	8840284	8840329	.	-	.	Parent=Rice_newGene_1255.6
Chr04	Cufflinks	CDS	8840507	8840759	.	-	.	Parent=Rice_newGene_1255.6
Chr04	Cufflinks	CDS	8840930	8841338	.	-	.	Parent=Rice_newGene_1255.6
Chr04	Cufflinks	mRNA	8833721	8841338	.	-	.	ID=Rice_newGene_1255.7;Parent=Rice_newGene_1255
Chr04	Cufflinks	CDS	8833721	8834213	.	-	.	Parent=Rice_newGene_1255.7
Chr04	Cufflinks	CDS	8835229	8835819	.	-	.	Parent=Rice_newGene_1255.7
Chr04	Cufflinks	CDS	8835969	8836330	.	-	.	Parent=Rice_newGene_1255.7
Chr04	Cufflinks	CDS	8840284	8840329	.	-	.	Parent=Rice_newGene_1255.7
Chr04	Cufflinks	CDS	8840507	8840699	.	-	.	Parent=Rice_newGene_1255.7
Chr04	Cufflinks	CDS	8840930	8841338	.	-	.	Parent=Rice_newGene_1255.7
Chr04	Cufflinks	mRNA	8833721	8841376	.	-	.	ID=Rice_newGene_1255.8;Parent=Rice_newGene_1255
Chr04	Cufflinks	CDS	8833721	8834213	.	-	.	Parent=Rice_newGene_1255.8
Chr04	Cufflinks	CDS	8835229	8836330	.	-	.	Parent=Rice_newGene_1255.8
Chr04	Cufflinks	CDS	8836721	8836787	.	-	.	Parent=Rice_newGene_1255.8
Chr04	Cufflinks	CDS	8840284	8840329	.	-	.	Parent=Rice_newGene_1255.8
Chr04	Cufflinks	CDS	8840507	8840759	.	-	.	Parent=Rice_newGene_1255.8
Chr04	Cufflinks	CDS	8840930	8841376	.	-	.	Parent=Rice_newGene_1255.8
Chr04	Cufflinks	mRNA	8833721	8841376	.	-	.	ID=Rice_newGene_1255.9;Parent=Rice_newGene_1255
Chr04	Cufflinks	CDS	8833721	8835883	.	-	.	Parent=Rice_newGene_1255.9
Chr04	Cufflinks	CDS	8835969	8836055	.	-	.	Parent=Rice_newGene_1255.9
Chr04	Cufflinks	CDS	8836285	8836330	.	-	.	Parent=Rice_newGene_1255.9
Chr04	Cufflinks	CDS	8840284	8840329	.	-	.	Parent=Rice_newGene_1255.9
Chr04	Cufflinks	CDS	8840507	8840759	.	-	.	Parent=Rice_newGene_1255.9
Chr04	Cufflinks	CDS	8840930	8841376	.	-	.	Parent=Rice_newGene_1255.9
Chr04	Cufflinks	gene	8967922	8971116	.	-	.	ID=Rice_newGene_1256
Chr04	Cufflinks	mRNA	8967922	8971116	.	-	.	ID=Rice_newGene_1256.1;Parent=Rice_newGene_1256
Chr04	Cufflinks	CDS	8967922	8968248	.	-	.	Parent=Rice_newGene_1256.1
Chr04	Cufflinks	CDS	8970609	8971019	.	-	.	Parent=Rice_newGene_1256.1
Chr04	Cufflinks	CDS	8971093	8971116	.	-	.	Parent=Rice_newGene_1256.1
Chr04	Cufflinks	gene	9168367	9172422	.	-	.	ID=Rice_newGene_1257
Chr04	Cufflinks	mRNA	9168367	9170826	.	-	.	ID=Rice_newGene_1257.1;Parent=Rice_newGene_1257
Chr04	Cufflinks	CDS	9168367	9168508	.	-	.	Parent=Rice_newGene_1257.1
Chr04	Cufflinks	CDS	9169231	9170826	.	-	.	Parent=Rice_newGene_1257.1
Chr04	Cufflinks	mRNA	9168367	9172417	.	-	.	ID=Rice_newGene_1257.2;Parent=Rice_newGene_1257
Chr04	Cufflinks	CDS	9168367	9168508	.	-	.	Parent=Rice_newGene_1257.2
Chr04	Cufflinks	CDS	9169231	9169321	.	-	.	Parent=Rice_newGene_1257.2
Chr04	Cufflinks	CDS	9170844	9171085	.	-	.	Parent=Rice_newGene_1257.2
Chr04	Cufflinks	CDS	9171937	9172077	.	-	.	Parent=Rice_newGene_1257.2
Chr04	Cufflinks	CDS	9172212	9172276	.	-	.	Parent=Rice_newGene_1257.2
Chr04	Cufflinks	CDS	9172343	9172417	.	-	.	Parent=Rice_newGene_1257.2
Chr04	Cufflinks	mRNA	9168367	9172422	.	-	.	ID=Rice_newGene_1257.3;Parent=Rice_newGene_1257
Chr04	Cufflinks	CDS	9168367	9168508	.	-	.	Parent=Rice_newGene_1257.3
Chr04	Cufflinks	CDS	9169231	9169321	.	-	.	Parent=Rice_newGene_1257.3
Chr04	Cufflinks	CDS	9170844	9171090	.	-	.	Parent=Rice_newGene_1257.3
Chr04	Cufflinks	CDS	9171937	9172077	.	-	.	Parent=Rice_newGene_1257.3
Chr04	Cufflinks	CDS	9172212	9172276	.	-	.	Parent=Rice_newGene_1257.3
Chr04	Cufflinks	CDS	9172343	9172422	.	-	.	Parent=Rice_newGene_1257.3
Chr04	Cufflinks	gene	9313703	9317091	.	-	.	ID=Rice_newGene_1258
Chr04	Cufflinks	mRNA	9313703	9317059	.	-	.	ID=Rice_newGene_1258.1;Parent=Rice_newGene_1258
Chr04	Cufflinks	CDS	9313703	9314463	.	-	.	Parent=Rice_newGene_1258.1
Chr04	Cufflinks	CDS	9316678	9317059	.	-	.	Parent=Rice_newGene_1258.1
Chr04	Cufflinks	mRNA	9313703	9317091	.	-	.	ID=Rice_newGene_1258.2;Parent=Rice_newGene_1258
Chr04	Cufflinks	CDS	9313703	9314201	.	-	.	Parent=Rice_newGene_1258.2
Chr04	Cufflinks	CDS	9316678	9317091	.	-	.	Parent=Rice_newGene_1258.2
Chr04	Cufflinks	gene	9858064	9868181	.	-	.	ID=Rice_newGene_1259
Chr04	Cufflinks	mRNA	9858064	9868106	.	-	.	ID=Rice_newGene_1259.1;Parent=Rice_newGene_1259
Chr04	Cufflinks	CDS	9858064	9860370	.	-	.	Parent=Rice_newGene_1259.1
Chr04	Cufflinks	CDS	9867785	9868106	.	-	.	Parent=Rice_newGene_1259.1
Chr04	Cufflinks	mRNA	9858064	9868116	.	-	.	ID=Rice_newGene_1259.10;Parent=Rice_newGene_1259
Chr04	Cufflinks	CDS	9858064	9859891	.	-	.	Parent=Rice_newGene_1259.10
Chr04	Cufflinks	CDS	9860231	9860370	.	-	.	Parent=Rice_newGene_1259.10
Chr04	Cufflinks	CDS	9860985	9861032	.	-	.	Parent=Rice_newGene_1259.10
Chr04	Cufflinks	CDS	9867785	9868116	.	-	.	Parent=Rice_newGene_1259.10
Chr04	Cufflinks	mRNA	9858064	9868124	.	-	.	ID=Rice_newGene_1259.11;Parent=Rice_newGene_1259
Chr04	Cufflinks	CDS	9858064	9858568	.	-	.	Parent=Rice_newGene_1259.11
Chr04	Cufflinks	CDS	9859835	9859891	.	-	.	Parent=Rice_newGene_1259.11
Chr04	Cufflinks	CDS	9860231	9860370	.	-	.	Parent=Rice_newGene_1259.11
Chr04	Cufflinks	CDS	9867785	9868124	.	-	.	Parent=Rice_newGene_1259.11
Chr04	Cufflinks	mRNA	9858064	9868131	.	-	.	ID=Rice_newGene_1259.12;Parent=Rice_newGene_1259
Chr04	Cufflinks	CDS	9858064	9859891	.	-	.	Parent=Rice_newGene_1259.12
Chr04	Cufflinks	CDS	9860231	9861032	.	-	.	Parent=Rice_newGene_1259.12
Chr04	Cufflinks	CDS	9867785	9868131	.	-	.	Parent=Rice_newGene_1259.12
Chr04	Cufflinks	mRNA	9858064	9868139	.	-	.	ID=Rice_newGene_1259.13;Parent=Rice_newGene_1259
Chr04	Cufflinks	CDS	9858064	9859160	.	-	.	Parent=Rice_newGene_1259.13
Chr04	Cufflinks	CDS	9859835	9859891	.	-	.	Parent=Rice_newGene_1259.13
Chr04	Cufflinks	CDS	9860231	9860370	.	-	.	Parent=Rice_newGene_1259.13
Chr04	Cufflinks	CDS	9860985	9861032	.	-	.	Parent=Rice_newGene_1259.13
Chr04	Cufflinks	CDS	9867785	9868139	.	-	.	Parent=Rice_newGene_1259.13
Chr04	Cufflinks	mRNA	9858064	9868139	.	-	.	ID=Rice_newGene_1259.14;Parent=Rice_newGene_1259
Chr04	Cufflinks	CDS	9858064	9859891	.	-	.	Parent=Rice_newGene_1259.14
Chr04	Cufflinks	CDS	9860231	9860370	.	-	.	Parent=Rice_newGene_1259.14
Chr04	Cufflinks	CDS	9867785	9868139	.	-	.	Parent=Rice_newGene_1259.14
Chr04	Cufflinks	mRNA	9858064	9868139	.	-	.	ID=Rice_newGene_1259.15;Parent=Rice_newGene_1259
Chr04	Cufflinks	CDS	9858064	9861032	.	-	.	Parent=Rice_newGene_1259.15
Chr04	Cufflinks	CDS	9867785	9868139	.	-	.	Parent=Rice_newGene_1259.15
Chr04	Cufflinks	mRNA	9858064	9868181	.	-	.	ID=Rice_newGene_1259.16;Parent=Rice_newGene_1259
Chr04	Cufflinks	CDS	9858064	9859891	.	-	.	Parent=Rice_newGene_1259.16
Chr04	Cufflinks	CDS	9860231	9860370	.	-	.	Parent=Rice_newGene_1259.16
Chr04	Cufflinks	CDS	9860947	9861032	.	-	.	Parent=Rice_newGene_1259.16
Chr04	Cufflinks	CDS	9867785	9868181	.	-	.	Parent=Rice_newGene_1259.16
Chr04	Cufflinks	mRNA	9858064	9868107	.	-	.	ID=Rice_newGene_1259.2;Parent=Rice_newGene_1259
Chr04	Cufflinks	CDS	9858064	9858568	.	-	.	Parent=Rice_newGene_1259.2
Chr04	Cufflinks	CDS	9859208	9860370	.	-	.	Parent=Rice_newGene_1259.2
Chr04	Cufflinks	CDS	9867785	9868107	.	-	.	Parent=Rice_newGene_1259.2
Chr04	Cufflinks	mRNA	9858064	9868109	.	-	.	ID=Rice_newGene_1259.3;Parent=Rice_newGene_1259
Chr04	Cufflinks	CDS	9858064	9858568	.	-	.	Parent=Rice_newGene_1259.3
Chr04	Cufflinks	CDS	9859208	9859891	.	-	.	Parent=Rice_newGene_1259.3
Chr04	Cufflinks	CDS	9860231	9861032	.	-	.	Parent=Rice_newGene_1259.3
Chr04	Cufflinks	CDS	9867785	9868109	.	-	.	Parent=Rice_newGene_1259.3
Chr04	Cufflinks	mRNA	9858064	9868109	.	-	.	ID=Rice_newGene_1259.4;Parent=Rice_newGene_1259
Chr04	Cufflinks	CDS	9858064	9858568	.	-	.	Parent=Rice_newGene_1259.4
Chr04	Cufflinks	CDS	9859835	9861032	.	-	.	Parent=Rice_newGene_1259.4
Chr04	Cufflinks	CDS	9867785	9868109	.	-	.	Parent=Rice_newGene_1259.4
Chr04	Cufflinks	mRNA	9858064	9868109	.	-	.	ID=Rice_newGene_1259.5;Parent=Rice_newGene_1259
Chr04	Cufflinks	CDS	9858064	9859160	.	-	.	Parent=Rice_newGene_1259.5
Chr04	Cufflinks	CDS	9859835	9859891	.	-	.	Parent=Rice_newGene_1259.5
Chr04	Cufflinks	CDS	9860231	9861032	.	-	.	Parent=Rice_newGene_1259.5
Chr04	Cufflinks	CDS	9867785	9868109	.	-	.	Parent=Rice_newGene_1259.5
Chr04	Cufflinks	mRNA	9858064	9868109	.	-	.	ID=Rice_newGene_1259.6;Parent=Rice_newGene_1259
Chr04	Cufflinks	CDS	9858064	9858568	.	-	.	Parent=Rice_newGene_1259.6
Chr04	Cufflinks	CDS	9859835	9859891	.	-	.	Parent=Rice_newGene_1259.6
Chr04	Cufflinks	CDS	9860231	9860370	.	-	.	Parent=Rice_newGene_1259.6
Chr04	Cufflinks	CDS	9860947	9861032	.	-	.	Parent=Rice_newGene_1259.6
Chr04	Cufflinks	CDS	9867785	9868109	.	-	.	Parent=Rice_newGene_1259.6
Chr04	Cufflinks	mRNA	9858064	9868110	.	-	.	ID=Rice_newGene_1259.7;Parent=Rice_newGene_1259
Chr04	Cufflinks	CDS	9858064	9860370	.	-	.	Parent=Rice_newGene_1259.7
Chr04	Cufflinks	CDS	9860947	9861032	.	-	.	Parent=Rice_newGene_1259.7
Chr04	Cufflinks	CDS	9867785	9868110	.	-	.	Parent=Rice_newGene_1259.7
Chr04	Cufflinks	mRNA	9858064	9868110	.	-	.	ID=Rice_newGene_1259.8;Parent=Rice_newGene_1259
Chr04	Cufflinks	CDS	9858064	9860370	.	-	.	Parent=Rice_newGene_1259.8
Chr04	Cufflinks	CDS	9860985	9861032	.	-	.	Parent=Rice_newGene_1259.8
Chr04	Cufflinks	CDS	9867785	9868110	.	-	.	Parent=Rice_newGene_1259.8
Chr04	Cufflinks	mRNA	9858064	9868116	.	-	.	ID=Rice_newGene_1259.9;Parent=Rice_newGene_1259
Chr04	Cufflinks	CDS	9858064	9858568	.	-	.	Parent=Rice_newGene_1259.9
Chr04	Cufflinks	CDS	9859835	9859891	.	-	.	Parent=Rice_newGene_1259.9
Chr04	Cufflinks	CDS	9860231	9861032	.	-	.	Parent=Rice_newGene_1259.9
Chr04	Cufflinks	CDS	9867785	9868116	.	-	.	Parent=Rice_newGene_1259.9
Chr01	Cufflinks	gene	12266099	12271181	.	-	.	ID=Rice_newGene_126
Chr01	Cufflinks	mRNA	12266173	12271181	.	-	.	ID=Rice_newGene_126.2;Parent=Rice_newGene_126
Chr01	Cufflinks	CDS	12266173	12266566	.	-	.	Parent=Rice_newGene_126.2
Chr01	Cufflinks	CDS	12271179	12271181	.	-	.	Parent=Rice_newGene_126.2
Chr04	Cufflinks	gene	11301513	11316598	.	-	.	ID=Rice_newGene_1260
Chr04	Cufflinks	mRNA	11301513	11316598	.	-	.	ID=Rice_newGene_1260.1;Parent=Rice_newGene_1260
Chr04	Cufflinks	CDS	11301513	11301835	.	-	.	Parent=Rice_newGene_1260.1
Chr04	Cufflinks	CDS	11301985	11302059	.	-	.	Parent=Rice_newGene_1260.1
Chr04	Cufflinks	CDS	11302139	11302218	.	-	.	Parent=Rice_newGene_1260.1
Chr04	Cufflinks	CDS	11302305	11302693	.	-	.	Parent=Rice_newGene_1260.1
Chr04	Cufflinks	CDS	11302895	11303049	.	-	.	Parent=Rice_newGene_1260.1
Chr04	Cufflinks	CDS	11303117	11303237	.	-	.	Parent=Rice_newGene_1260.1
Chr04	Cufflinks	CDS	11303316	11303397	.	-	.	Parent=Rice_newGene_1260.1
Chr04	Cufflinks	CDS	11303488	11303618	.	-	.	Parent=Rice_newGene_1260.1
Chr04	Cufflinks	CDS	11303768	11303870	.	-	.	Parent=Rice_newGene_1260.1
Chr04	Cufflinks	CDS	11303964	11304237	.	-	.	Parent=Rice_newGene_1260.1
Chr04	Cufflinks	CDS	11304380	11304464	.	-	.	Parent=Rice_newGene_1260.1
Chr04	Cufflinks	CDS	11316290	11316598	.	-	.	Parent=Rice_newGene_1260.1
Chr04	Cufflinks	mRNA	11301513	11316598	.	-	.	ID=Rice_newGene_1260.2;Parent=Rice_newGene_1260
Chr04	Cufflinks	CDS	11301513	11301835	.	-	.	Parent=Rice_newGene_1260.2
Chr04	Cufflinks	CDS	11301985	11302059	.	-	.	Parent=Rice_newGene_1260.2
Chr04	Cufflinks	CDS	11302139	11302218	.	-	.	Parent=Rice_newGene_1260.2
Chr04	Cufflinks	CDS	11302305	11302728	.	-	.	Parent=Rice_newGene_1260.2
Chr04	Cufflinks	CDS	11302895	11303237	.	-	.	Parent=Rice_newGene_1260.2
Chr04	Cufflinks	CDS	11303316	11303397	.	-	.	Parent=Rice_newGene_1260.2
Chr04	Cufflinks	CDS	11303488	11303618	.	-	.	Parent=Rice_newGene_1260.2
Chr04	Cufflinks	CDS	11303768	11303870	.	-	.	Parent=Rice_newGene_1260.2
Chr04	Cufflinks	CDS	11303964	11304237	.	-	.	Parent=Rice_newGene_1260.2
Chr04	Cufflinks	CDS	11304380	11304464	.	-	.	Parent=Rice_newGene_1260.2
Chr04	Cufflinks	CDS	11316290	11316598	.	-	.	Parent=Rice_newGene_1260.2
Chr04	Cufflinks	gene	11309701	11310894	.	-	.	ID=Rice_newGene_1261
Chr04	Cufflinks	mRNA	11309701	11310894	.	-	.	ID=Rice_newGene_1261.1;Parent=Rice_newGene_1261
Chr04	Cufflinks	CDS	11309701	11309723	.	-	.	Parent=Rice_newGene_1261.1
Chr04	Cufflinks	CDS	11309805	11310894	.	-	.	Parent=Rice_newGene_1261.1
Chr04	Cufflinks	gene	11443581	11444629	.	-	.	ID=Rice_newGene_1262
Chr04	Cufflinks	mRNA	11443581	11444629	.	-	.	ID=Rice_newGene_1262.1;Parent=Rice_newGene_1262
Chr04	Cufflinks	CDS	11443581	11444041	.	-	.	Parent=Rice_newGene_1262.1
Chr04	Cufflinks	CDS	11444125	11444629	.	-	.	Parent=Rice_newGene_1262.1
Chr04	Cufflinks	gene	12615551	12618678	.	-	.	ID=Rice_newGene_1263
Chr04	Cufflinks	mRNA	12615551	12618678	.	-	.	ID=Rice_newGene_1263.1;Parent=Rice_newGene_1263
Chr04	Cufflinks	CDS	12615551	12615709	.	-	.	Parent=Rice_newGene_1263.1
Chr04	Cufflinks	CDS	12616401	12616470	.	-	.	Parent=Rice_newGene_1263.1
Chr04	Cufflinks	CDS	12616621	12616669	.	-	.	Parent=Rice_newGene_1263.1
Chr04	Cufflinks	CDS	12616843	12616942	.	-	.	Parent=Rice_newGene_1263.1
Chr04	Cufflinks	CDS	12617124	12617372	.	-	.	Parent=Rice_newGene_1263.1
Chr04	Cufflinks	CDS	12617472	12618090	.	-	.	Parent=Rice_newGene_1263.1
Chr04	Cufflinks	CDS	12618254	12618678	.	-	.	Parent=Rice_newGene_1263.1
Chr04	Cufflinks	mRNA	12616160	12618661	.	-	.	ID=Rice_newGene_1263.2;Parent=Rice_newGene_1263
Chr04	Cufflinks	CDS	12616160	12616470	.	-	.	Parent=Rice_newGene_1263.2
Chr04	Cufflinks	CDS	12617124	12618661	.	-	.	Parent=Rice_newGene_1263.2
Chr04	Cufflinks	mRNA	12616160	12618671	.	-	.	ID=Rice_newGene_1263.3;Parent=Rice_newGene_1263
Chr04	Cufflinks	CDS	12616160	12616470	.	-	.	Parent=Rice_newGene_1263.3
Chr04	Cufflinks	CDS	12616621	12616669	.	-	.	Parent=Rice_newGene_1263.3
Chr04	Cufflinks	CDS	12617124	12618671	.	-	.	Parent=Rice_newGene_1263.3
Chr04	Cufflinks	mRNA	12616160	12618678	.	-	.	ID=Rice_newGene_1263.4;Parent=Rice_newGene_1263
Chr04	Cufflinks	CDS	12616160	12616470	.	-	.	Parent=Rice_newGene_1263.4
Chr04	Cufflinks	CDS	12616621	12616669	.	-	.	Parent=Rice_newGene_1263.4
Chr04	Cufflinks	CDS	12616850	12616942	.	-	.	Parent=Rice_newGene_1263.4
Chr04	Cufflinks	CDS	12617124	12617372	.	-	.	Parent=Rice_newGene_1263.4
Chr04	Cufflinks	CDS	12617472	12618090	.	-	.	Parent=Rice_newGene_1263.4
Chr04	Cufflinks	CDS	12618254	12618678	.	-	.	Parent=Rice_newGene_1263.4
Chr04	Cufflinks	mRNA	12616160	12618678	.	-	.	ID=Rice_newGene_1263.5;Parent=Rice_newGene_1263
Chr04	Cufflinks	CDS	12616160	12616470	.	-	.	Parent=Rice_newGene_1263.5
Chr04	Cufflinks	CDS	12616621	12616669	.	-	.	Parent=Rice_newGene_1263.5
Chr04	Cufflinks	CDS	12616843	12616942	.	-	.	Parent=Rice_newGene_1263.5
Chr04	Cufflinks	CDS	12617124	12617372	.	-	.	Parent=Rice_newGene_1263.5
Chr04	Cufflinks	CDS	12617472	12618090	.	-	.	Parent=Rice_newGene_1263.5
Chr04	Cufflinks	CDS	12618254	12618678	.	-	.	Parent=Rice_newGene_1263.5
Chr04	Cufflinks	mRNA	12617106	12618523	.	-	.	ID=Rice_newGene_1263.6;Parent=Rice_newGene_1263
Chr04	Cufflinks	CDS	12617106	12617372	.	-	.	Parent=Rice_newGene_1263.6
Chr04	Cufflinks	CDS	12617852	12618090	.	-	.	Parent=Rice_newGene_1263.6
Chr04	Cufflinks	CDS	12618254	12618523	.	-	.	Parent=Rice_newGene_1263.6
Chr04	Cufflinks	gene	13831955	13838989	.	-	.	ID=Rice_newGene_1264
Chr04	Cufflinks	mRNA	13831955	13838911	.	-	.	ID=Rice_newGene_1264.1;Parent=Rice_newGene_1264
Chr04	Cufflinks	CDS	13831955	13832524	.	-	.	Parent=Rice_newGene_1264.1
Chr04	Cufflinks	CDS	13832987	13833097	.	-	.	Parent=Rice_newGene_1264.1
Chr04	Cufflinks	CDS	13833206	13833350	.	-	.	Parent=Rice_newGene_1264.1
Chr04	Cufflinks	CDS	13833452	13833689	.	-	.	Parent=Rice_newGene_1264.1
Chr04	Cufflinks	CDS	13837715	13838911	.	-	.	Parent=Rice_newGene_1264.1
Chr04	Cufflinks	mRNA	13831955	13838929	.	-	.	ID=Rice_newGene_1264.2;Parent=Rice_newGene_1264
Chr04	Cufflinks	CDS	13831955	13832524	.	-	.	Parent=Rice_newGene_1264.2
Chr04	Cufflinks	CDS	13832987	13833097	.	-	.	Parent=Rice_newGene_1264.2
Chr04	Cufflinks	CDS	13833206	13833350	.	-	.	Parent=Rice_newGene_1264.2
Chr04	Cufflinks	CDS	13833452	13833689	.	-	.	Parent=Rice_newGene_1264.2
Chr04	Cufflinks	CDS	13837715	13837803	.	-	.	Parent=Rice_newGene_1264.2
Chr04	Cufflinks	CDS	13838507	13838929	.	-	.	Parent=Rice_newGene_1264.2
Chr04	Cufflinks	mRNA	13831955	13838929	.	-	.	ID=Rice_newGene_1264.3;Parent=Rice_newGene_1264
Chr04	Cufflinks	CDS	13831955	13832524	.	-	.	Parent=Rice_newGene_1264.3
Chr04	Cufflinks	CDS	13832987	13833097	.	-	.	Parent=Rice_newGene_1264.3
Chr04	Cufflinks	CDS	13833206	13833350	.	-	.	Parent=Rice_newGene_1264.3
Chr04	Cufflinks	CDS	13833452	13833689	.	-	.	Parent=Rice_newGene_1264.3
Chr04	Cufflinks	CDS	13837715	13837806	.	-	.	Parent=Rice_newGene_1264.3
Chr04	Cufflinks	CDS	13838507	13838929	.	-	.	Parent=Rice_newGene_1264.3
Chr04	Cufflinks	mRNA	13831955	13838929	.	-	.	ID=Rice_newGene_1264.4;Parent=Rice_newGene_1264
Chr04	Cufflinks	CDS	13831955	13832524	.	-	.	Parent=Rice_newGene_1264.4
Chr04	Cufflinks	CDS	13832899	13833097	.	-	.	Parent=Rice_newGene_1264.4
Chr04	Cufflinks	CDS	13833206	13833350	.	-	.	Parent=Rice_newGene_1264.4
Chr04	Cufflinks	CDS	13833452	13833689	.	-	.	Parent=Rice_newGene_1264.4
Chr04	Cufflinks	CDS	13838507	13838929	.	-	.	Parent=Rice_newGene_1264.4
Chr04	Cufflinks	mRNA	13831955	13838952	.	-	.	ID=Rice_newGene_1264.5;Parent=Rice_newGene_1264
Chr04	Cufflinks	CDS	13831955	13832524	.	-	.	Parent=Rice_newGene_1264.5
Chr04	Cufflinks	CDS	13832987	13833097	.	-	.	Parent=Rice_newGene_1264.5
Chr04	Cufflinks	CDS	13833206	13833350	.	-	.	Parent=Rice_newGene_1264.5
Chr04	Cufflinks	CDS	13833452	13833689	.	-	.	Parent=Rice_newGene_1264.5
Chr04	Cufflinks	CDS	13834879	13835600	.	-	.	Parent=Rice_newGene_1264.5
Chr04	Cufflinks	CDS	13838507	13838952	.	-	.	Parent=Rice_newGene_1264.5
Chr04	Cufflinks	mRNA	13831955	13838989	.	-	.	ID=Rice_newGene_1264.6;Parent=Rice_newGene_1264
Chr04	Cufflinks	CDS	13831955	13832524	.	-	.	Parent=Rice_newGene_1264.6
Chr04	Cufflinks	CDS	13832987	13833097	.	-	.	Parent=Rice_newGene_1264.6
Chr04	Cufflinks	CDS	13833206	13833350	.	-	.	Parent=Rice_newGene_1264.6
Chr04	Cufflinks	CDS	13833452	13833689	.	-	.	Parent=Rice_newGene_1264.6
Chr04	Cufflinks	CDS	13838507	13838989	.	-	.	Parent=Rice_newGene_1264.6
Chr04	Cufflinks	mRNA	13836307	13838896	.	-	.	ID=Rice_newGene_1264.7;Parent=Rice_newGene_1264
Chr04	Cufflinks	CDS	13836307	13836761	.	-	.	Parent=Rice_newGene_1264.7
Chr04	Cufflinks	CDS	13837715	13837806	.	-	.	Parent=Rice_newGene_1264.7
Chr04	Cufflinks	CDS	13838507	13838896	.	-	.	Parent=Rice_newGene_1264.7
Chr04	Cufflinks	mRNA	13836307	13838911	.	-	.	ID=Rice_newGene_1264.8;Parent=Rice_newGene_1264
Chr04	Cufflinks	CDS	13836307	13836761	.	-	.	Parent=Rice_newGene_1264.8
Chr04	Cufflinks	CDS	13838507	13838911	.	-	.	Parent=Rice_newGene_1264.8
Chr04	Cufflinks	mRNA	13836307	13838918	.	-	.	ID=Rice_newGene_1264.9;Parent=Rice_newGene_1264
Chr04	Cufflinks	CDS	13836307	13837803	.	-	.	Parent=Rice_newGene_1264.9
Chr04	Cufflinks	CDS	13838507	13838918	.	-	.	Parent=Rice_newGene_1264.9
Chr04	Cufflinks	gene	14462614	14465431	.	-	.	ID=Rice_newGene_1265
Chr04	Cufflinks	mRNA	14462614	14465431	.	-	.	ID=Rice_newGene_1265.1;Parent=Rice_newGene_1265
Chr04	Cufflinks	CDS	14462614	14462655	.	-	.	Parent=Rice_newGene_1265.1
Chr04	Cufflinks	CDS	14463638	14463704	.	-	.	Parent=Rice_newGene_1265.1
Chr04	Cufflinks	CDS	14463922	14464014	.	-	.	Parent=Rice_newGene_1265.1
Chr04	Cufflinks	CDS	14464167	14464768	.	-	.	Parent=Rice_newGene_1265.1
Chr04	Cufflinks	CDS	14464956	14465431	.	-	.	Parent=Rice_newGene_1265.1
Chr04	Cufflinks	gene	14784688	14787835	.	-	.	ID=Rice_newGene_1266
Chr04	Cufflinks	mRNA	14784688	14787835	.	-	.	ID=Rice_newGene_1266.1;Parent=Rice_newGene_1266
Chr04	Cufflinks	CDS	14784688	14785153	.	-	.	Parent=Rice_newGene_1266.1
Chr04	Cufflinks	CDS	14786472	14786528	.	-	.	Parent=Rice_newGene_1266.1
Chr04	Cufflinks	CDS	14787373	14787835	.	-	.	Parent=Rice_newGene_1266.1
Chr04	Cufflinks	gene	15618008	15620392	.	-	.	ID=Rice_newGene_1267
Chr04	Cufflinks	mRNA	15618008	15620392	.	-	.	ID=Rice_newGene_1267.1;Parent=Rice_newGene_1267
Chr04	Cufflinks	CDS	15618008	15619469	.	-	.	Parent=Rice_newGene_1267.1
Chr04	Cufflinks	CDS	15619652	15619792	.	-	.	Parent=Rice_newGene_1267.1
Chr04	Cufflinks	CDS	15620146	15620243	.	-	.	Parent=Rice_newGene_1267.1
Chr04	Cufflinks	CDS	15620349	15620392	.	-	.	Parent=Rice_newGene_1267.1
Chr04	Cufflinks	gene	17118702	17123089	.	-	.	ID=Rice_newGene_1268
Chr04	Cufflinks	mRNA	17118702	17123089	.	-	.	ID=Rice_newGene_1268.1;Parent=Rice_newGene_1268
Chr04	Cufflinks	CDS	17118702	17118726	.	-	.	Parent=Rice_newGene_1268.1
Chr04	Cufflinks	CDS	17122274	17123089	.	-	.	Parent=Rice_newGene_1268.1
Chr01	Cufflinks	gene	13890056	13891275	.	-	.	ID=Rice_newGene_127
Chr01	Cufflinks	mRNA	13890056	13891256	.	-	.	ID=Rice_newGene_127.1;Parent=Rice_newGene_127
Chr01	Cufflinks	CDS	13890056	13890111	.	-	.	Parent=Rice_newGene_127.1
Chr01	Cufflinks	CDS	13890195	13890983	.	-	.	Parent=Rice_newGene_127.1
Chr01	Cufflinks	CDS	13891061	13891256	.	-	.	Parent=Rice_newGene_127.1
Chr01	Cufflinks	mRNA	13890056	13891275	.	-	.	ID=Rice_newGene_127.2;Parent=Rice_newGene_127
Chr01	Cufflinks	CDS	13890056	13890111	.	-	.	Parent=Rice_newGene_127.2
Chr01	Cufflinks	CDS	13890195	13890328	.	-	.	Parent=Rice_newGene_127.2
Chr01	Cufflinks	CDS	13890401	13890948	.	-	.	Parent=Rice_newGene_127.2
Chr01	Cufflinks	CDS	13891061	13891275	.	-	.	Parent=Rice_newGene_127.2
Chr04	Cufflinks	gene	18204257	18207333	.	-	.	ID=Rice_newGene_1270
Chr04	Cufflinks	mRNA	18204257	18207284	.	-	.	ID=Rice_newGene_1270.1;Parent=Rice_newGene_1270
Chr04	Cufflinks	CDS	18204257	18204712	.	-	.	Parent=Rice_newGene_1270.1
Chr04	Cufflinks	CDS	18205551	18205667	.	-	.	Parent=Rice_newGene_1270.1
Chr04	Cufflinks	CDS	18206482	18207284	.	-	.	Parent=Rice_newGene_1270.1
Chr04	Cufflinks	mRNA	18204257	18207311	.	-	.	ID=Rice_newGene_1270.2;Parent=Rice_newGene_1270
Chr04	Cufflinks	CDS	18204257	18204712	.	-	.	Parent=Rice_newGene_1270.2
Chr04	Cufflinks	CDS	18205551	18207311	.	-	.	Parent=Rice_newGene_1270.2
Chr04	Cufflinks	mRNA	18204257	18207333	.	-	.	ID=Rice_newGene_1270.3;Parent=Rice_newGene_1270
Chr04	Cufflinks	CDS	18204257	18204722	.	-	.	Parent=Rice_newGene_1270.3
Chr04	Cufflinks	CDS	18205551	18205667	.	-	.	Parent=Rice_newGene_1270.3
Chr04	Cufflinks	CDS	18206482	18207333	.	-	.	Parent=Rice_newGene_1270.3
Chr04	Cufflinks	mRNA	18204257	18207333	.	-	.	ID=Rice_newGene_1270.4;Parent=Rice_newGene_1270
Chr04	Cufflinks	CDS	18204257	18204722	.	-	.	Parent=Rice_newGene_1270.4
Chr04	Cufflinks	CDS	18205551	18205667	.	-	.	Parent=Rice_newGene_1270.4
Chr04	Cufflinks	CDS	18205749	18206374	.	-	.	Parent=Rice_newGene_1270.4
Chr04	Cufflinks	CDS	18206482	18207333	.	-	.	Parent=Rice_newGene_1270.4
Chr04	Cufflinks	mRNA	18204257	18207333	.	-	.	ID=Rice_newGene_1270.5;Parent=Rice_newGene_1270
Chr04	Cufflinks	CDS	18204257	18205667	.	-	.	Parent=Rice_newGene_1270.5
Chr04	Cufflinks	CDS	18206482	18207333	.	-	.	Parent=Rice_newGene_1270.5
Chr04	Cufflinks	gene	18381569	18383167	.	-	.	ID=Rice_newGene_1271
Chr04	Cufflinks	mRNA	18381569	18383167	.	-	.	ID=Rice_newGene_1271.1;Parent=Rice_newGene_1271
Chr04	Cufflinks	CDS	18381569	18381900	.	-	.	Parent=Rice_newGene_1271.1
Chr04	Cufflinks	CDS	18382859	18383167	.	-	.	Parent=Rice_newGene_1271.1
Chr04	Cufflinks	gene	19703476	19707864	.	-	.	ID=Rice_newGene_1272
Chr04	Cufflinks	mRNA	19703476	19707862	.	-	.	ID=Rice_newGene_1272.1;Parent=Rice_newGene_1272
Chr04	Cufflinks	CDS	19703476	19703926	.	-	.	Parent=Rice_newGene_1272.1
Chr04	Cufflinks	CDS	19704232	19704319	.	-	.	Parent=Rice_newGene_1272.1
Chr04	Cufflinks	CDS	19704659	19704783	.	-	.	Parent=Rice_newGene_1272.1
Chr04	Cufflinks	CDS	19705411	19705516	.	-	.	Parent=Rice_newGene_1272.1
Chr04	Cufflinks	CDS	19706115	19706217	.	-	.	Parent=Rice_newGene_1272.1
Chr04	Cufflinks	CDS	19707739	19707795	.	-	.	Parent=Rice_newGene_1272.1
Chr04	Cufflinks	CDS	19707860	19707862	.	-	.	Parent=Rice_newGene_1272.1
Chr04	Cufflinks	mRNA	19703476	19707864	.	-	.	ID=Rice_newGene_1272.2;Parent=Rice_newGene_1272
Chr04	Cufflinks	CDS	19703476	19703926	.	-	.	Parent=Rice_newGene_1272.2
Chr04	Cufflinks	CDS	19704659	19704783	.	-	.	Parent=Rice_newGene_1272.2
Chr04	Cufflinks	CDS	19705411	19705516	.	-	.	Parent=Rice_newGene_1272.2
Chr04	Cufflinks	CDS	19706115	19706217	.	-	.	Parent=Rice_newGene_1272.2
Chr04	Cufflinks	CDS	19707739	19707795	.	-	.	Parent=Rice_newGene_1272.2
Chr04	Cufflinks	CDS	19707860	19707864	.	-	.	Parent=Rice_newGene_1272.2
Chr04	Cufflinks	gene	20463101	20468241	.	-	.	ID=Rice_newGene_1273
Chr04	Cufflinks	mRNA	20463101	20468213	.	-	.	ID=Rice_newGene_1273.1;Parent=Rice_newGene_1273
Chr04	Cufflinks	CDS	20463101	20463794	.	-	.	Parent=Rice_newGene_1273.1
Chr04	Cufflinks	CDS	20464781	20464930	.	-	.	Parent=Rice_newGene_1273.1
Chr04	Cufflinks	CDS	20465020	20465874	.	-	.	Parent=Rice_newGene_1273.1
Chr04	Cufflinks	CDS	20467437	20467549	.	-	.	Parent=Rice_newGene_1273.1
Chr04	Cufflinks	CDS	20467656	20468213	.	-	.	Parent=Rice_newGene_1273.1
Chr04	Cufflinks	mRNA	20463101	20468233	.	-	.	ID=Rice_newGene_1273.2;Parent=Rice_newGene_1273
Chr04	Cufflinks	CDS	20463101	20463794	.	-	.	Parent=Rice_newGene_1273.2
Chr04	Cufflinks	CDS	20464781	20464930	.	-	.	Parent=Rice_newGene_1273.2
Chr04	Cufflinks	CDS	20465020	20465877	.	-	.	Parent=Rice_newGene_1273.2
Chr04	Cufflinks	CDS	20467437	20467549	.	-	.	Parent=Rice_newGene_1273.2
Chr04	Cufflinks	CDS	20467656	20468233	.	-	.	Parent=Rice_newGene_1273.2
Chr04	Cufflinks	mRNA	20463101	20468241	.	-	.	ID=Rice_newGene_1273.3;Parent=Rice_newGene_1273
Chr04	Cufflinks	CDS	20463101	20463794	.	-	.	Parent=Rice_newGene_1273.3
Chr04	Cufflinks	CDS	20464781	20464930	.	-	.	Parent=Rice_newGene_1273.3
Chr04	Cufflinks	CDS	20467437	20467549	.	-	.	Parent=Rice_newGene_1273.3
Chr04	Cufflinks	CDS	20467656	20468241	.	-	.	Parent=Rice_newGene_1273.3
Chr04	Cufflinks	gene	21238412	21244027	.	-	.	ID=Rice_newGene_1274
Chr04	Cufflinks	mRNA	21238412	21244023	.	-	.	ID=Rice_newGene_1274.1;Parent=Rice_newGene_1274
Chr04	Cufflinks	CDS	21238412	21240283	.	-	.	Parent=Rice_newGene_1274.1
Chr04	Cufflinks	CDS	21243788	21243858	.	-	.	Parent=Rice_newGene_1274.1
Chr04	Cufflinks	CDS	21243948	21244023	.	-	.	Parent=Rice_newGene_1274.1
Chr04	Cufflinks	mRNA	21238412	21244027	.	-	.	ID=Rice_newGene_1274.2;Parent=Rice_newGene_1274
Chr04	Cufflinks	CDS	21238412	21240283	.	-	.	Parent=Rice_newGene_1274.2
Chr04	Cufflinks	CDS	21243195	21243276	.	-	.	Parent=Rice_newGene_1274.2
Chr04	Cufflinks	CDS	21243788	21243858	.	-	.	Parent=Rice_newGene_1274.2
Chr04	Cufflinks	CDS	21243948	21244027	.	-	.	Parent=Rice_newGene_1274.2
Chr04	Cufflinks	gene	21401047	21402021	.	-	.	ID=Rice_newGene_1275
Chr04	Cufflinks	mRNA	21401047	21402021	.	-	.	ID=Rice_newGene_1275.1;Parent=Rice_newGene_1275
Chr04	Cufflinks	CDS	21401047	21401389	.	-	.	Parent=Rice_newGene_1275.1
Chr04	Cufflinks	CDS	21401503	21402021	.	-	.	Parent=Rice_newGene_1275.1
Chr04	Cufflinks	mRNA	21401047	21402021	.	-	.	ID=Rice_newGene_1275.2;Parent=Rice_newGene_1275
Chr04	Cufflinks	CDS	21401047	21401391	.	-	.	Parent=Rice_newGene_1275.2
Chr04	Cufflinks	CDS	21401503	21402021	.	-	.	Parent=Rice_newGene_1275.2
Chr04	Cufflinks	gene	21550083	21553775	.	-	.	ID=Rice_newGene_1276
Chr04	Cufflinks	mRNA	21550083	21553765	.	-	.	ID=Rice_newGene_1276.1;Parent=Rice_newGene_1276
Chr04	Cufflinks	CDS	21550083	21550683	.	-	.	Parent=Rice_newGene_1276.1
Chr04	Cufflinks	CDS	21551813	21551915	.	-	.	Parent=Rice_newGene_1276.1
Chr04	Cufflinks	CDS	21552129	21552496	.	-	.	Parent=Rice_newGene_1276.1
Chr04	Cufflinks	CDS	21552602	21552841	.	-	.	Parent=Rice_newGene_1276.1
Chr04	Cufflinks	CDS	21552937	21553765	.	-	.	Parent=Rice_newGene_1276.1
Chr04	Cufflinks	mRNA	21550083	21553775	.	-	.	ID=Rice_newGene_1276.10;Parent=Rice_newGene_1276
Chr04	Cufflinks	CDS	21550083	21551257	.	-	.	Parent=Rice_newGene_1276.10
Chr04	Cufflinks	CDS	21551813	21551915	.	-	.	Parent=Rice_newGene_1276.10
Chr04	Cufflinks	CDS	21552129	21552330	.	-	.	Parent=Rice_newGene_1276.10
Chr04	Cufflinks	CDS	21552456	21552507	.	-	.	Parent=Rice_newGene_1276.10
Chr04	Cufflinks	CDS	21552602	21552678	.	-	.	Parent=Rice_newGene_1276.10
Chr04	Cufflinks	CDS	21552782	21552841	.	-	.	Parent=Rice_newGene_1276.10
Chr04	Cufflinks	CDS	21552937	21553775	.	-	.	Parent=Rice_newGene_1276.10
Chr04	Cufflinks	mRNA	21550083	21553775	.	-	.	ID=Rice_newGene_1276.11;Parent=Rice_newGene_1276
Chr04	Cufflinks	CDS	21550083	21550683	.	-	.	Parent=Rice_newGene_1276.11
Chr04	Cufflinks	CDS	21551079	21551915	.	-	.	Parent=Rice_newGene_1276.11
Chr04	Cufflinks	CDS	21552129	21552507	.	-	.	Parent=Rice_newGene_1276.11
Chr04	Cufflinks	CDS	21552602	21552841	.	-	.	Parent=Rice_newGene_1276.11
Chr04	Cufflinks	CDS	21552937	21553775	.	-	.	Parent=Rice_newGene_1276.11
Chr04	Cufflinks	mRNA	21550083	21553775	.	-	.	ID=Rice_newGene_1276.12;Parent=Rice_newGene_1276
Chr04	Cufflinks	CDS	21550083	21550683	.	-	.	Parent=Rice_newGene_1276.12
Chr04	Cufflinks	CDS	21551113	21551257	.	-	.	Parent=Rice_newGene_1276.12
Chr04	Cufflinks	CDS	21551813	21551915	.	-	.	Parent=Rice_newGene_1276.12
Chr04	Cufflinks	CDS	21552129	21552183	.	-	.	Parent=Rice_newGene_1276.12
Chr04	Cufflinks	CDS	21552456	21552507	.	-	.	Parent=Rice_newGene_1276.12
Chr04	Cufflinks	CDS	21552602	21552841	.	-	.	Parent=Rice_newGene_1276.12
Chr04	Cufflinks	CDS	21552937	21553775	.	-	.	Parent=Rice_newGene_1276.12
Chr04	Cufflinks	mRNA	21551562	21553769	.	-	.	ID=Rice_newGene_1276.14;Parent=Rice_newGene_1276
Chr04	Cufflinks	CDS	21551562	21551915	.	-	.	Parent=Rice_newGene_1276.14
Chr04	Cufflinks	CDS	21552129	21552183	.	-	.	Parent=Rice_newGene_1276.14
Chr04	Cufflinks	CDS	21552456	21552507	.	-	.	Parent=Rice_newGene_1276.14
Chr04	Cufflinks	CDS	21552602	21552841	.	-	.	Parent=Rice_newGene_1276.14
Chr04	Cufflinks	CDS	21552937	21553769	.	-	.	Parent=Rice_newGene_1276.14
Chr04	Cufflinks	mRNA	21550083	21553769	.	-	.	ID=Rice_newGene_1276.2;Parent=Rice_newGene_1276
Chr04	Cufflinks	CDS	21550083	21550346	.	-	.	Parent=Rice_newGene_1276.2
Chr04	Cufflinks	CDS	21550551	21550683	.	-	.	Parent=Rice_newGene_1276.2
Chr04	Cufflinks	CDS	21551813	21551915	.	-	.	Parent=Rice_newGene_1276.2
Chr04	Cufflinks	CDS	21552129	21552507	.	-	.	Parent=Rice_newGene_1276.2
Chr04	Cufflinks	CDS	21552602	21552678	.	-	.	Parent=Rice_newGene_1276.2
Chr04	Cufflinks	CDS	21552782	21552841	.	-	.	Parent=Rice_newGene_1276.2
Chr04	Cufflinks	CDS	21552937	21553769	.	-	.	Parent=Rice_newGene_1276.2
Chr04	Cufflinks	mRNA	21550083	21553769	.	-	.	ID=Rice_newGene_1276.3;Parent=Rice_newGene_1276
Chr04	Cufflinks	CDS	21550083	21551257	.	-	.	Parent=Rice_newGene_1276.3
Chr04	Cufflinks	CDS	21551347	21551382	.	-	.	Parent=Rice_newGene_1276.3
Chr04	Cufflinks	CDS	21551813	21551915	.	-	.	Parent=Rice_newGene_1276.3
Chr04	Cufflinks	CDS	21552129	21552507	.	-	.	Parent=Rice_newGene_1276.3
Chr04	Cufflinks	CDS	21552602	21552678	.	-	.	Parent=Rice_newGene_1276.3
Chr04	Cufflinks	CDS	21552782	21552841	.	-	.	Parent=Rice_newGene_1276.3
Chr04	Cufflinks	CDS	21552937	21553769	.	-	.	Parent=Rice_newGene_1276.3
Chr04	Cufflinks	mRNA	21550083	21553771	.	-	.	ID=Rice_newGene_1276.4;Parent=Rice_newGene_1276
Chr04	Cufflinks	CDS	21550083	21551257	.	-	.	Parent=Rice_newGene_1276.4
Chr04	Cufflinks	CDS	21551813	21551915	.	-	.	Parent=Rice_newGene_1276.4
Chr04	Cufflinks	CDS	21552129	21552251	.	-	.	Parent=Rice_newGene_1276.4
Chr04	Cufflinks	CDS	21552456	21552507	.	-	.	Parent=Rice_newGene_1276.4
Chr04	Cufflinks	CDS	21552602	21552841	.	-	.	Parent=Rice_newGene_1276.4
Chr04	Cufflinks	CDS	21552937	21553771	.	-	.	Parent=Rice_newGene_1276.4
Chr04	Cufflinks	mRNA	21550083	21553771	.	-	.	ID=Rice_newGene_1276.5;Parent=Rice_newGene_1276
Chr04	Cufflinks	CDS	21550083	21551257	.	-	.	Parent=Rice_newGene_1276.5
Chr04	Cufflinks	CDS	21551813	21551915	.	-	.	Parent=Rice_newGene_1276.5
Chr04	Cufflinks	CDS	21552129	21552200	.	-	.	Parent=Rice_newGene_1276.5
Chr04	Cufflinks	CDS	21552456	21552507	.	-	.	Parent=Rice_newGene_1276.5
Chr04	Cufflinks	CDS	21552602	21552841	.	-	.	Parent=Rice_newGene_1276.5
Chr04	Cufflinks	CDS	21552937	21553771	.	-	.	Parent=Rice_newGene_1276.5
Chr04	Cufflinks	mRNA	21550083	21553771	.	-	.	ID=Rice_newGene_1276.6;Parent=Rice_newGene_1276
Chr04	Cufflinks	CDS	21550083	21550683	.	-	.	Parent=Rice_newGene_1276.6
Chr04	Cufflinks	CDS	21551813	21551915	.	-	.	Parent=Rice_newGene_1276.6
Chr04	Cufflinks	CDS	21552129	21552507	.	-	.	Parent=Rice_newGene_1276.6
Chr04	Cufflinks	CDS	21552602	21552841	.	-	.	Parent=Rice_newGene_1276.6
Chr04	Cufflinks	CDS	21552937	21553771	.	-	.	Parent=Rice_newGene_1276.6
Chr04	Cufflinks	mRNA	21550083	21553771	.	-	.	ID=Rice_newGene_1276.7;Parent=Rice_newGene_1276
Chr04	Cufflinks	CDS	21550083	21550683	.	-	.	Parent=Rice_newGene_1276.7
Chr04	Cufflinks	CDS	21551079	21551257	.	-	.	Parent=Rice_newGene_1276.7
Chr04	Cufflinks	CDS	21551813	21551915	.	-	.	Parent=Rice_newGene_1276.7
Chr04	Cufflinks	CDS	21552129	21552507	.	-	.	Parent=Rice_newGene_1276.7
Chr04	Cufflinks	CDS	21552602	21552841	.	-	.	Parent=Rice_newGene_1276.7
Chr04	Cufflinks	CDS	21552937	21553771	.	-	.	Parent=Rice_newGene_1276.7
Chr04	Cufflinks	mRNA	21550083	21553771	.	-	.	ID=Rice_newGene_1276.8;Parent=Rice_newGene_1276
Chr04	Cufflinks	CDS	21550083	21551257	.	-	.	Parent=Rice_newGene_1276.8
Chr04	Cufflinks	CDS	21551813	21551915	.	-	.	Parent=Rice_newGene_1276.8
Chr04	Cufflinks	CDS	21552129	21552183	.	-	.	Parent=Rice_newGene_1276.8
Chr04	Cufflinks	CDS	21552456	21552507	.	-	.	Parent=Rice_newGene_1276.8
Chr04	Cufflinks	CDS	21552602	21552841	.	-	.	Parent=Rice_newGene_1276.8
Chr04	Cufflinks	CDS	21552937	21553771	.	-	.	Parent=Rice_newGene_1276.8
Chr04	Cufflinks	mRNA	21550083	21553771	.	-	.	ID=Rice_newGene_1276.9;Parent=Rice_newGene_1276
Chr04	Cufflinks	CDS	21550083	21550346	.	-	.	Parent=Rice_newGene_1276.9
Chr04	Cufflinks	CDS	21550557	21550683	.	-	.	Parent=Rice_newGene_1276.9
Chr04	Cufflinks	CDS	21551113	21551257	.	-	.	Parent=Rice_newGene_1276.9
Chr04	Cufflinks	CDS	21551813	21551915	.	-	.	Parent=Rice_newGene_1276.9
Chr04	Cufflinks	CDS	21552129	21552330	.	-	.	Parent=Rice_newGene_1276.9
Chr04	Cufflinks	CDS	21552456	21552507	.	-	.	Parent=Rice_newGene_1276.9
Chr04	Cufflinks	CDS	21552602	21552678	.	-	.	Parent=Rice_newGene_1276.9
Chr04	Cufflinks	CDS	21552782	21552841	.	-	.	Parent=Rice_newGene_1276.9
Chr04	Cufflinks	CDS	21552937	21553771	.	-	.	Parent=Rice_newGene_1276.9
Chr04	Cufflinks	gene	23318206	23322477	.	-	.	ID=Rice_newGene_1277
Chr04	Cufflinks	mRNA	23318206	23322477	.	-	.	ID=Rice_newGene_1277.1;Parent=Rice_newGene_1277
Chr04	Cufflinks	CDS	23318206	23318305	.	-	.	Parent=Rice_newGene_1277.1
Chr04	Cufflinks	CDS	23318427	23318546	.	-	.	Parent=Rice_newGene_1277.1
Chr04	Cufflinks	CDS	23319509	23319838	.	-	.	Parent=Rice_newGene_1277.1
Chr04	Cufflinks	CDS	23320530	23320639	.	-	.	Parent=Rice_newGene_1277.1
Chr04	Cufflinks	CDS	23320719	23320830	.	-	.	Parent=Rice_newGene_1277.1
Chr04	Cufflinks	CDS	23320906	23320983	.	-	.	Parent=Rice_newGene_1277.1
Chr04	Cufflinks	CDS	23322034	23322477	.	-	.	Parent=Rice_newGene_1277.1
Chr04	Cufflinks	mRNA	23319230	23322477	.	-	.	ID=Rice_newGene_1277.2;Parent=Rice_newGene_1277
Chr04	Cufflinks	CDS	23319230	23319838	.	-	.	Parent=Rice_newGene_1277.2
Chr04	Cufflinks	CDS	23320530	23320644	.	-	.	Parent=Rice_newGene_1277.2
Chr04	Cufflinks	CDS	23320719	23320830	.	-	.	Parent=Rice_newGene_1277.2
Chr04	Cufflinks	CDS	23320906	23320983	.	-	.	Parent=Rice_newGene_1277.2
Chr04	Cufflinks	CDS	23322034	23322477	.	-	.	Parent=Rice_newGene_1277.2
Chr04	Cufflinks	mRNA	23319230	23322477	.	-	.	ID=Rice_newGene_1277.3;Parent=Rice_newGene_1277
Chr04	Cufflinks	CDS	23319230	23319838	.	-	.	Parent=Rice_newGene_1277.3
Chr04	Cufflinks	CDS	23320530	23320599	.	-	.	Parent=Rice_newGene_1277.3
Chr04	Cufflinks	CDS	23320719	23320830	.	-	.	Parent=Rice_newGene_1277.3
Chr04	Cufflinks	CDS	23320906	23320983	.	-	.	Parent=Rice_newGene_1277.3
Chr04	Cufflinks	CDS	23322034	23322477	.	-	.	Parent=Rice_newGene_1277.3
Chr04	Cufflinks	gene	23577447	23582753	.	-	.	ID=Rice_newGene_1278
Chr04	Cufflinks	mRNA	23577447	23582753	.	-	.	ID=Rice_newGene_1278.1;Parent=Rice_newGene_1278
Chr04	Cufflinks	CDS	23577447	23577957	.	-	.	Parent=Rice_newGene_1278.1
Chr04	Cufflinks	CDS	23578039	23580197	.	-	.	Parent=Rice_newGene_1278.1
Chr04	Cufflinks	CDS	23582305	23582753	.	-	.	Parent=Rice_newGene_1278.1
Chr04	Cufflinks	mRNA	23577447	23582753	.	-	.	ID=Rice_newGene_1278.2;Parent=Rice_newGene_1278
Chr04	Cufflinks	CDS	23577447	23581230	.	-	.	Parent=Rice_newGene_1278.2
Chr04	Cufflinks	CDS	23582305	23582753	.	-	.	Parent=Rice_newGene_1278.2
Chr04	Cufflinks	mRNA	23577447	23582753	.	-	.	ID=Rice_newGene_1278.3;Parent=Rice_newGene_1278
Chr04	Cufflinks	CDS	23577447	23577920	.	-	.	Parent=Rice_newGene_1278.3
Chr04	Cufflinks	CDS	23578039	23582753	.	-	.	Parent=Rice_newGene_1278.3
Chr04	Cufflinks	gene	24206588	24209867	.	-	.	ID=Rice_newGene_1279
Chr04	Cufflinks	mRNA	24206588	24209861	.	-	.	ID=Rice_newGene_1279.1;Parent=Rice_newGene_1279
Chr04	Cufflinks	CDS	24206588	24206699	.	-	.	Parent=Rice_newGene_1279.1
Chr04	Cufflinks	CDS	24209089	24209861	.	-	.	Parent=Rice_newGene_1279.1
Chr04	Cufflinks	mRNA	24207943	24209867	.	-	.	ID=Rice_newGene_1279.2;Parent=Rice_newGene_1279
Chr04	Cufflinks	CDS	24207943	24208619	.	-	.	Parent=Rice_newGene_1279.2
Chr04	Cufflinks	CDS	24209089	24209867	.	-	.	Parent=Rice_newGene_1279.2
Chr04	Cufflinks	mRNA	24208661	24209867	.	-	.	ID=Rice_newGene_1279.3;Parent=Rice_newGene_1279
Chr04	Cufflinks	CDS	24208661	24208768	.	-	.	Parent=Rice_newGene_1279.3
Chr04	Cufflinks	CDS	24209089	24209867	.	-	.	Parent=Rice_newGene_1279.3
Chr01	Cufflinks	gene	14454230	14455480	.	-	.	ID=Rice_newGene_128
Chr01	Cufflinks	mRNA	14454230	14455480	.	-	.	ID=Rice_newGene_128.1;Parent=Rice_newGene_128
Chr01	Cufflinks	CDS	14454230	14454837	.	-	.	Parent=Rice_newGene_128.1
Chr01	Cufflinks	CDS	14454938	14455480	.	-	.	Parent=Rice_newGene_128.1
Chr01	Cufflinks	mRNA	14454230	14455480	.	-	.	ID=Rice_newGene_128.2;Parent=Rice_newGene_128
Chr01	Cufflinks	CDS	14454230	14454837	.	-	.	Parent=Rice_newGene_128.2
Chr01	Cufflinks	CDS	14454953	14455480	.	-	.	Parent=Rice_newGene_128.2
Chr04	Cufflinks	gene	24546324	24547744	.	-	.	ID=Rice_newGene_1280
Chr04	Cufflinks	mRNA	24546324	24547744	.	-	.	ID=Rice_newGene_1280.1;Parent=Rice_newGene_1280
Chr04	Cufflinks	CDS	24546324	24547414	.	-	.	Parent=Rice_newGene_1280.1
Chr04	Cufflinks	CDS	24547622	24547744	.	-	.	Parent=Rice_newGene_1280.1
Chr04	Cufflinks	gene	25444344	25447643	.	-	.	ID=Rice_newGene_1281
Chr04	Cufflinks	mRNA	25444344	25447643	.	-	.	ID=Rice_newGene_1281.1;Parent=Rice_newGene_1281
Chr04	Cufflinks	CDS	25444344	25445618	.	-	.	Parent=Rice_newGene_1281.1
Chr04	Cufflinks	CDS	25447289	25447395	.	-	.	Parent=Rice_newGene_1281.1
Chr04	Cufflinks	CDS	25447496	25447643	.	-	.	Parent=Rice_newGene_1281.1
Chr04	Cufflinks	gene	25485790	25486447	.	-	.	ID=Rice_newGene_1282
Chr04	Cufflinks	mRNA	25485790	25486447	.	-	.	ID=Rice_newGene_1282.1;Parent=Rice_newGene_1282
Chr04	Cufflinks	CDS	25485790	25485896	.	-	.	Parent=Rice_newGene_1282.1
Chr04	Cufflinks	CDS	25485996	25486447	.	-	.	Parent=Rice_newGene_1282.1
Chr04	Cufflinks	gene	25927442	25955055	.	-	.	ID=Rice_newGene_1283
Chr04	Cufflinks	mRNA	25927442	25929881	.	-	.	ID=Rice_newGene_1283.1;Parent=Rice_newGene_1283
Chr04	Cufflinks	CDS	25927442	25928046	.	-	.	Parent=Rice_newGene_1283.1
Chr04	Cufflinks	CDS	25928672	25928792	.	-	.	Parent=Rice_newGene_1283.1
Chr04	Cufflinks	CDS	25928894	25929881	.	-	.	Parent=Rice_newGene_1283.1
Chr04	Cufflinks	mRNA	25927442	25929987	.	-	.	ID=Rice_newGene_1283.2;Parent=Rice_newGene_1283
Chr04	Cufflinks	CDS	25927442	25928055	.	-	.	Parent=Rice_newGene_1283.2
Chr04	Cufflinks	CDS	25928672	25928792	.	-	.	Parent=Rice_newGene_1283.2
Chr04	Cufflinks	CDS	25928894	25929987	.	-	.	Parent=Rice_newGene_1283.2
Chr04	Cufflinks	mRNA	25928161	25929987	.	-	.	ID=Rice_newGene_1283.3;Parent=Rice_newGene_1283
Chr04	Cufflinks	CDS	25928161	25928792	.	-	.	Parent=Rice_newGene_1283.3
Chr04	Cufflinks	CDS	25928894	25929987	.	-	.	Parent=Rice_newGene_1283.3
Chr04	Cufflinks	mRNA	25928161	25929987	.	-	.	ID=Rice_newGene_1283.4;Parent=Rice_newGene_1283
Chr04	Cufflinks	CDS	25928161	25928424	.	-	.	Parent=Rice_newGene_1283.4
Chr04	Cufflinks	CDS	25928672	25929987	.	-	.	Parent=Rice_newGene_1283.4
Chr04	Cufflinks	mRNA	25945488	25955055	.	-	.	ID=Rice_newGene_1283.5;Parent=Rice_newGene_1283
Chr04	Cufflinks	CDS	25945488	25945775	.	-	.	Parent=Rice_newGene_1283.5
Chr04	Cufflinks	CDS	25945852	25945984	.	-	.	Parent=Rice_newGene_1283.5
Chr04	Cufflinks	CDS	25946096	25946154	.	-	.	Parent=Rice_newGene_1283.5
Chr04	Cufflinks	CDS	25946338	25955055	.	-	.	Parent=Rice_newGene_1283.5
Chr04	Cufflinks	gene	25955138	25960247	.	-	.	ID=Rice_newGene_1284
Chr04	Cufflinks	mRNA	25955138	25960247	.	-	.	ID=Rice_newGene_1284.1;Parent=Rice_newGene_1284
Chr04	Cufflinks	CDS	25955138	25955148	.	-	.	Parent=Rice_newGene_1284.1
Chr04	Cufflinks	CDS	25959801	25960247	.	-	.	Parent=Rice_newGene_1284.1
Chr04	Cufflinks	mRNA	25958027	25960247	.	-	.	ID=Rice_newGene_1284.2;Parent=Rice_newGene_1284
Chr04	Cufflinks	CDS	25958027	25958683	.	-	.	Parent=Rice_newGene_1284.2
Chr04	Cufflinks	CDS	25959801	25960247	.	-	.	Parent=Rice_newGene_1284.2
Chr04	Cufflinks	mRNA	25958027	25960247	.	-	.	ID=Rice_newGene_1284.3;Parent=Rice_newGene_1284
Chr04	Cufflinks	CDS	25958027	25958680	.	-	.	Parent=Rice_newGene_1284.3
Chr04	Cufflinks	CDS	25959801	25960247	.	-	.	Parent=Rice_newGene_1284.3
Chr04	Cufflinks	gene	26971680	26972752	.	-	.	ID=Rice_newGene_1285
Chr04	Cufflinks	mRNA	26971680	26972752	.	-	.	ID=Rice_newGene_1285.1;Parent=Rice_newGene_1285
Chr04	Cufflinks	CDS	26971680	26972393	.	-	.	Parent=Rice_newGene_1285.1
Chr04	Cufflinks	CDS	26972500	26972752	.	-	.	Parent=Rice_newGene_1285.1
Chr04	Cufflinks	gene	27179871	27181542	.	-	.	ID=Rice_newGene_1286
Chr04	Cufflinks	mRNA	27179871	27181533	.	-	.	ID=Rice_newGene_1286.1;Parent=Rice_newGene_1286
Chr04	Cufflinks	CDS	27179871	27180728	.	-	.	Parent=Rice_newGene_1286.1
Chr04	Cufflinks	CDS	27181047	27181533	.	-	.	Parent=Rice_newGene_1286.1
Chr04	Cufflinks	mRNA	27179871	27181533	.	-	.	ID=Rice_newGene_1286.2;Parent=Rice_newGene_1286
Chr04	Cufflinks	CDS	27179871	27180265	.	-	.	Parent=Rice_newGene_1286.2
Chr04	Cufflinks	CDS	27181047	27181533	.	-	.	Parent=Rice_newGene_1286.2
Chr04	Cufflinks	mRNA	27179871	27181533	.	-	.	ID=Rice_newGene_1286.3;Parent=Rice_newGene_1286
Chr04	Cufflinks	CDS	27179871	27180265	.	-	.	Parent=Rice_newGene_1286.3
Chr04	Cufflinks	CDS	27180597	27181533	.	-	.	Parent=Rice_newGene_1286.3
Chr04	Cufflinks	mRNA	27179871	27181542	.	-	.	ID=Rice_newGene_1286.4;Parent=Rice_newGene_1286
Chr04	Cufflinks	CDS	27179871	27180265	.	-	.	Parent=Rice_newGene_1286.4
Chr04	Cufflinks	CDS	27180597	27180728	.	-	.	Parent=Rice_newGene_1286.4
Chr04	Cufflinks	CDS	27181047	27181542	.	-	.	Parent=Rice_newGene_1286.4
Chr04	Cufflinks	gene	27201296	27203240	.	-	.	ID=Rice_newGene_1288
Chr04	Cufflinks	mRNA	27201296	27203240	.	-	.	ID=Rice_newGene_1288.1;Parent=Rice_newGene_1288
Chr04	Cufflinks	CDS	27201296	27202045	.	-	.	Parent=Rice_newGene_1288.1
Chr04	Cufflinks	CDS	27202220	27203240	.	-	.	Parent=Rice_newGene_1288.1
Chr04	Cufflinks	gene	27843780	27846069	.	-	.	ID=Rice_newGene_1289
Chr04	Cufflinks	mRNA	27844230	27846002	.	-	.	ID=Rice_newGene_1289.2;Parent=Rice_newGene_1289
Chr04	Cufflinks	CDS	27844230	27845031	.	-	.	Parent=Rice_newGene_1289.2
Chr04	Cufflinks	CDS	27845583	27846002	.	-	.	Parent=Rice_newGene_1289.2
Chr01	Cufflinks	gene	15150439	15187033	.	-	.	ID=Rice_newGene_129
Chr01	Cufflinks	mRNA	15150439	15186887	.	-	.	ID=Rice_newGene_129.1;Parent=Rice_newGene_129
Chr01	Cufflinks	CDS	15150439	15150566	.	-	.	Parent=Rice_newGene_129.1
Chr01	Cufflinks	CDS	15185848	15186887	.	-	.	Parent=Rice_newGene_129.1
Chr01	Cufflinks	mRNA	15159014	15186887	.	-	.	ID=Rice_newGene_129.2;Parent=Rice_newGene_129
Chr01	Cufflinks	CDS	15159014	15159207	.	-	.	Parent=Rice_newGene_129.2
Chr01	Cufflinks	CDS	15185848	15186887	.	-	.	Parent=Rice_newGene_129.2
Chr04	Cufflinks	gene	28830600	28832426	.	-	.	ID=Rice_newGene_1290
Chr04	Cufflinks	mRNA	28830600	28832426	.	-	.	ID=Rice_newGene_1290.1;Parent=Rice_newGene_1290
Chr04	Cufflinks	CDS	28830600	28831582	.	-	.	Parent=Rice_newGene_1290.1
Chr04	Cufflinks	CDS	28831875	28832426	.	-	.	Parent=Rice_newGene_1290.1
Chr04	Cufflinks	gene	29061273	29062854	.	-	.	ID=Rice_newGene_1291
Chr04	Cufflinks	mRNA	29061273	29062854	.	-	.	ID=Rice_newGene_1291.1;Parent=Rice_newGene_1291
Chr04	Cufflinks	CDS	29061273	29062583	.	-	.	Parent=Rice_newGene_1291.1
Chr04	Cufflinks	CDS	29062763	29062854	.	-	.	Parent=Rice_newGene_1291.1
Chr04	Cufflinks	gene	29303878	29310123	.	-	.	ID=Rice_newGene_1292
Chr04	Cufflinks	mRNA	29303878	29309789	.	-	.	ID=Rice_newGene_1292.1;Parent=Rice_newGene_1292
Chr04	Cufflinks	CDS	29303878	29304797	.	-	.	Parent=Rice_newGene_1292.1
Chr04	Cufflinks	CDS	29304985	29309789	.	-	.	Parent=Rice_newGene_1292.1
Chr04	Cufflinks	mRNA	29303878	29310123	.	-	.	ID=Rice_newGene_1292.2;Parent=Rice_newGene_1292
Chr04	Cufflinks	CDS	29303878	29304797	.	-	.	Parent=Rice_newGene_1292.2
Chr04	Cufflinks	CDS	29304984	29310123	.	-	.	Parent=Rice_newGene_1292.2
Chr04	Cufflinks	gene	29323204	29325101	.	-	.	ID=Rice_newGene_1293
Chr04	Cufflinks	mRNA	29323204	29325101	.	-	.	ID=Rice_newGene_1293.1;Parent=Rice_newGene_1293
Chr04	Cufflinks	CDS	29323204	29324571	.	-	.	Parent=Rice_newGene_1293.1
Chr04	Cufflinks	CDS	29324647	29325101	.	-	.	Parent=Rice_newGene_1293.1
Chr04	Cufflinks	gene	29610884	29614356	.	-	.	ID=Rice_newGene_1294
Chr04	Cufflinks	mRNA	29610884	29614351	.	-	.	ID=Rice_newGene_1294.1;Parent=Rice_newGene_1294
Chr04	Cufflinks	CDS	29610884	29612924	.	-	.	Parent=Rice_newGene_1294.1
Chr04	Cufflinks	CDS	29613245	29614351	.	-	.	Parent=Rice_newGene_1294.1
Chr04	Cufflinks	mRNA	29610884	29614356	.	-	.	ID=Rice_newGene_1294.2;Parent=Rice_newGene_1294
Chr04	Cufflinks	CDS	29610884	29612386	.	-	.	Parent=Rice_newGene_1294.2
Chr04	Cufflinks	CDS	29612765	29614356	.	-	.	Parent=Rice_newGene_1294.2
Chr04	Cufflinks	gene	29855282	29858140	.	-	.	ID=Rice_newGene_1295
Chr04	Cufflinks	mRNA	29855282	29858140	.	-	.	ID=Rice_newGene_1295.1;Parent=Rice_newGene_1295
Chr04	Cufflinks	CDS	29855282	29856490	.	-	.	Parent=Rice_newGene_1295.1
Chr04	Cufflinks	CDS	29857299	29857376	.	-	.	Parent=Rice_newGene_1295.1
Chr04	Cufflinks	CDS	29858005	29858140	.	-	.	Parent=Rice_newGene_1295.1
Chr04	Cufflinks	gene	29928179	29928824	.	-	.	ID=Rice_newGene_1296
Chr04	Cufflinks	mRNA	29928179	29928824	.	-	.	ID=Rice_newGene_1296.1;Parent=Rice_newGene_1296
Chr04	Cufflinks	CDS	29928179	29928638	.	-	.	Parent=Rice_newGene_1296.1
Chr04	Cufflinks	CDS	29928730	29928824	.	-	.	Parent=Rice_newGene_1296.1
Chr04	Cufflinks	gene	30167997	30169322	.	-	.	ID=Rice_newGene_1297
Chr04	Cufflinks	mRNA	30167997	30169322	.	-	.	ID=Rice_newGene_1297.1;Parent=Rice_newGene_1297
Chr04	Cufflinks	CDS	30167997	30168664	.	-	.	Parent=Rice_newGene_1297.1
Chr04	Cufflinks	CDS	30168787	30169322	.	-	.	Parent=Rice_newGene_1297.1
Chr04	Cufflinks	gene	30231915	30232737	.	-	.	ID=Rice_newGene_1298
Chr04	Cufflinks	mRNA	30231915	30232737	.	-	.	ID=Rice_newGene_1298.1;Parent=Rice_newGene_1298
Chr04	Cufflinks	CDS	30231915	30232374	.	-	.	Parent=Rice_newGene_1298.1
Chr04	Cufflinks	CDS	30232461	30232737	.	-	.	Parent=Rice_newGene_1298.1
Chr01	Cufflinks	gene	9959684	9966725	.	+	.	ID=Rice_newGene_13
Chr01	Cufflinks	mRNA	9959684	9966725	.	+	.	ID=Rice_newGene_13.1;Parent=Rice_newGene_13
Chr01	Cufflinks	CDS	9959684	9960007	.	+	.	Parent=Rice_newGene_13.1
Chr01	Cufflinks	CDS	9960851	9960937	.	+	.	Parent=Rice_newGene_13.1
Chr01	Cufflinks	CDS	9961046	9961174	.	+	.	Parent=Rice_newGene_13.1
Chr01	Cufflinks	CDS	9961379	9961459	.	+	.	Parent=Rice_newGene_13.1
Chr01	Cufflinks	CDS	9961560	9961709	.	+	.	Parent=Rice_newGene_13.1
Chr01	Cufflinks	CDS	9961785	9961838	.	+	.	Parent=Rice_newGene_13.1
Chr01	Cufflinks	CDS	9961928	9962038	.	+	.	Parent=Rice_newGene_13.1
Chr01	Cufflinks	CDS	9962136	9963528	.	+	.	Parent=Rice_newGene_13.1
Chr01	Cufflinks	CDS	9963633	9966519	.	+	.	Parent=Rice_newGene_13.1
Chr01	Cufflinks	CDS	9966687	9966725	.	+	.	Parent=Rice_newGene_13.1
Chr01	Cufflinks	mRNA	9959684	9966725	.	+	.	ID=Rice_newGene_13.2;Parent=Rice_newGene_13
Chr01	Cufflinks	CDS	9959684	9960007	.	+	.	Parent=Rice_newGene_13.2
Chr01	Cufflinks	CDS	9960851	9960937	.	+	.	Parent=Rice_newGene_13.2
Chr01	Cufflinks	CDS	9961015	9961174	.	+	.	Parent=Rice_newGene_13.2
Chr01	Cufflinks	CDS	9961379	9961459	.	+	.	Parent=Rice_newGene_13.2
Chr01	Cufflinks	CDS	9961560	9961709	.	+	.	Parent=Rice_newGene_13.2
Chr01	Cufflinks	CDS	9961785	9961838	.	+	.	Parent=Rice_newGene_13.2
Chr01	Cufflinks	CDS	9961928	9962038	.	+	.	Parent=Rice_newGene_13.2
Chr01	Cufflinks	CDS	9962136	9963528	.	+	.	Parent=Rice_newGene_13.2
Chr01	Cufflinks	CDS	9963633	9966519	.	+	.	Parent=Rice_newGene_13.2
Chr01	Cufflinks	CDS	9966687	9966725	.	+	.	Parent=Rice_newGene_13.2
Chr01	Cufflinks	gene	15878785	15881768	.	-	.	ID=Rice_newGene_130
Chr01	Cufflinks	mRNA	15878785	15881651	.	-	.	ID=Rice_newGene_130.1;Parent=Rice_newGene_130
Chr01	Cufflinks	CDS	15878785	15880957	.	-	.	Parent=Rice_newGene_130.1
Chr01	Cufflinks	CDS	15881271	15881510	.	-	.	Parent=Rice_newGene_130.1
Chr01	Cufflinks	CDS	15881586	15881651	.	-	.	Parent=Rice_newGene_130.1
Chr01	Cufflinks	mRNA	15878785	15881669	.	-	.	ID=Rice_newGene_130.2;Parent=Rice_newGene_130
Chr01	Cufflinks	CDS	15878785	15879196	.	-	.	Parent=Rice_newGene_130.2
Chr01	Cufflinks	CDS	15879400	15879477	.	-	.	Parent=Rice_newGene_130.2
Chr01	Cufflinks	CDS	15881271	15881510	.	-	.	Parent=Rice_newGene_130.2
Chr01	Cufflinks	CDS	15881586	15881669	.	-	.	Parent=Rice_newGene_130.2
Chr01	Cufflinks	mRNA	15878785	15881732	.	-	.	ID=Rice_newGene_130.3;Parent=Rice_newGene_130
Chr01	Cufflinks	CDS	15878785	15879192	.	-	.	Parent=Rice_newGene_130.3
Chr01	Cufflinks	CDS	15879400	15879477	.	-	.	Parent=Rice_newGene_130.3
Chr01	Cufflinks	CDS	15881271	15881510	.	-	.	Parent=Rice_newGene_130.3
Chr01	Cufflinks	CDS	15881586	15881732	.	-	.	Parent=Rice_newGene_130.3
Chr01	Cufflinks	mRNA	15878785	15881768	.	-	.	ID=Rice_newGene_130.4;Parent=Rice_newGene_130
Chr01	Cufflinks	CDS	15878785	15881516	.	-	.	Parent=Rice_newGene_130.4
Chr01	Cufflinks	CDS	15881586	15881768	.	-	.	Parent=Rice_newGene_130.4
Chr01	Cufflinks	mRNA	15878785	15881768	.	-	.	ID=Rice_newGene_130.5;Parent=Rice_newGene_130
Chr01	Cufflinks	CDS	15878785	15879272	.	-	.	Parent=Rice_newGene_130.5
[truncated: 21,702 more rows]
