# Supplementary material for: Comparative transcriptome analysis reveals molecular response to salinity stress of salt-tolerant and sensitive genotypes of indica rice at seedling stage
Source: Sci Rep. 2018 Feb 1;8:2085. doi: 10.1038/s41598-018-19984-w (PMC5794784; doi:10.1038/s41598-018-19984-w)
Supplement: Supplementary file 6 — Supplementary Table S5 [file 41598_2018_19984_MOESM6_ESM.xls]

## Sheet: S5
Comparative transcriptome analysis reveals molecular response to salinity stress of salt-tolerant and sensitive genotypes of indica rice at seedling stage Jun Wang1, 2, Jinyan Zhu1, 2, Yadong Zhang 1,Fangjun Fan1, 2, Wenqi Li1, 2, Fangquan Wang1, 2,Weigong Zhong1, 2, Cailin Wang 1, Jie Yang 1, 2 1. Institute of Food Crops, Jiangsu Academy of Agricultural Sciences/Nanjing Branch of Chinese Nationa…
Table S5. The FPKM value and annotation of DEGs in response to salinity stress in rice														T04	T05	T06	T07	T08	T09	T10	T11	T12	T13	T14	T15	T16	T17	T18	COG_class	COG_class_annotation	GO_annotation	KEGG_annotation	Swissprot_annotation	nr_annotation
Gene ID	Tolerant-0	Tolerant-48H Average	Tolerant-66H Average	Sensitive-0 Average	Sensitive-48H Average	Sensitive-66H Average	Tolerant-0vs48h	Tolerant-0vs66h	Sensitive-0vs44h	Sensitive-0vs66h	T01	T02	T03	126.631	155.011	144.203	106.142	106.007	105.853	148.448	140.389	129.269	207.337	184.336	195.022	226.812	230.49	247.088	[E]	Amino acid transport and metabolism	Molecular Function: cysteine synthase activity (GO:0004124);; Molecular Function: Rab GTPase activator activity (GO:0005097);; Molecular Function: ATP binding (GO:0005524);; Cellular Component: mitochondrion (GO:0005739);; Biological Process: cysteine biosynthetic process from serine (GO:0006535);; Molecular Function: zinc ion binding (GO:0008270);; Cellular Component: chloroplast stroma (GO:0009…	K01738|1e-153|osa:4327819|Os01g0978100	Putative uncharacterized protein GN=OsI_05444 OS=Oryza sativa subsp. indica (Rice) PE=2 SV=1	hypothetical protein OsI_05444 [Oryza sativa Indica Group]
BGIOSGA000001	125.914	141.948	106.001	139.369	195.565	234.797	--	--	--	DEG	117.167	132.934	127.641	121.202	79.823	66.5969	249.911	331.256	246.596	129.929	110.499	176.558	62.3024	38.4219	51.1783	298.901	300.862	291.823	[G]	Carbohydrate transport and metabolism	Cellular Component: vacuolar membrane (GO:0005774);; Biological Process: water transport (GO:0006833);; Molecular Function: urea transmembrane transporter activity (GO:0015204);; Molecular Function: water channel activity (GO:0015250);; Cellular Component: integral component of membrane (GO:0016021);; Biological Process: urea transmembrane transport (GO:0071918);;	K09873|1e-142|osa:4324303|Os01g0975900	Uncharacterized protein OS=Oryza glaberrima (African rice) PE=3 SV=1	Os01g0975900 [Oryza sativa Japonica Group]
BGIOSGA000010	114.488	89.2072	275.921	138.995	50.6342	297.195	--	DEG	DEG	DEG	95.1029	151.664	96.6985	8.51491	7.34743	7.79202	1.40211	1.19496	1.1755	5.20679	5.95029	6.27204	5.98828	7.69224	6.30366	1.19887	1.57742	1.16978	[J]	Translation, ribosomal structure and biogenesis	Molecular Function: RNA binding (GO:0003723);;	--	Uncharacterized protein GN=P0518C01.18 OS=Oryza sativa subsp. japonica (Rice) PE=4 SV=1	Os01g0971900 [Oryza sativa Japonica Group]
BGIOSGA000020	5.50061	7.88479	1.25752	5.80971	6.66139	1.31536	--	DEG	--	DEG	5.91836	5.02338	5.5601	504.053	463.956	436.864	0.777908	2.29292	2.48218	291.62	298.426	305.896	646.602	601.513	555.183	10.0892	5.8777	14.9735	--	--	Molecular Function: DNA binding (GO:0003677);; Molecular Function: chromatin binding (GO:0003682);; Cellular Component: nucleus (GO:0005634);; Biological Process: regulation of transcription, DNA-templated (GO:0006355);; Biological Process: rhythmic process (GO:0048511);;	--	Putative uncharacterized protein GN=OsI_05389 OS=Oryza sativa subsp. indica (Rice) PE=4 SV=1	hypothetical protein OsI_05389 [Oryza sativa Indica Group]
BGIOSGA000023	159.017	468.291	1.851	298.647	601.099	10.3135	DEG	DEG	DEG	DEG	133.805	170.201	173.043	2.61134	2.84064	2.85098	0.657397	0.572928	0.757483	2.3718	1.89353	2.31639	2.98628	3.58935	2.70651	0.859658	0.87313	1.23486	--	--	Molecular Function: protein serine/threonine kinase activity (GO:0004674);; Molecular Function: ATP binding (GO:0005524);; Cellular Component: mitochondrion (GO:0005739);; Biological Process: protein phosphorylation (GO:0006468);; Cellular Component: chloroplast (GO:0009507);; Biological Process: mitochondrial mRNA modification (GO:0080156);;	--	Putative uncharacterized protein GN=OsI_05387 OS=Oryza sativa subsp. indica (Rice) PE=2 SV=1	hypothetical protein OsI_05387 [Oryza sativa Indica Group]
BGIOSGA000025	1.94222	2.76765	0.662603	2.19391	3.09405	0.989217	--	DEG	--	--	1.9415	2.16017	1.725	3.8494	3.10002	3.74584	1.43957	1.17504	0.689013	4.99486	4.25199	4.897	2.62944	3.5868	2.59048	1.42672	1.37663	0.802116	--	--	Cellular Component: mitochondrion (GO:0005739);; Biological Process: RNA splicing (GO:0008380);; Biological Process: embryo sac egg cell differentiation (GO:0009560);;	--	Putative uncharacterized protein GN=OsI_05381 OS=Oryza sativa subsp. indica (Rice) PE=2 SV=1	hypothetical protein OsI_05381 [Oryza sativa Indica Group]
BGIOSGA000028	3.99488	3.56509	1.10121	4.71462	2.93557	1.20182	--	DEG	--	DEG	4.24396	4.97778	2.76289	111.278	104.043	108.589	194.743	175.995	195.733	163.862	133.175	148.479	116.98	112.79	99.5233	152.176	161.558	146.408	[O]	Posttranslational modification, protein turnover, chaperones	Molecular Function: magnesium ion binding (GO:0000287);; Molecular Function: metalloendopeptidase activity (GO:0004222);; Cellular Component: plasma membrane (GO:0005886);; Biological Process: proteolysis (GO:0006508);; Cellular Component: plastid (GO:0009536);; Cellular Component: membrane (GO:0016020);; Biological Process: L-methionine biosynthetic process from methylthioadenosine (GO:0019509);…	--	cDNA clone:J013043D06, full insert sequence GN=P0518C01.4-1 OS=Oryza sativa subsp. japonica (Rice) PE=2 SV=1	Os01g0970700 [Oryza sativa Japonica Group]
BGIOSGA000029	112.459	107.97	188.823	148.505	109.765	153.381	--	DEG	--	--	99.4497	113.047	124.879	7.06379	6.88627	6.67133	0.972131	1.4878	1.03397	5.67142	6.4147	5.25397	6.65866	5.68157	5.7251	3.74677	3.87345	2.70832	--	--	--	--	Putative uncharacterized protein GN=OsI_05370 OS=Oryza sativa subsp. indica (Rice) PE=4 SV=1	hypothetical protein OsI_05370 [Oryza sativa Indica Group]
BGIOSGA000034	5.25939	6.8738	1.16464	5.78003	6.02178	3.44285	--	DEG	--	--	6.0977	5.30757	4.37289	8.30454	7.24064	6.4439	20.5236	18.99	22.3642	4.20123	3.03479	3.26241	4.99602	3.7755	7.37324	12.9621	11.2776	11.1095	--	--	Cellular Component: nucleus (GO:0005634);; Cellular Component: plasma membrane (GO:0005886);;	--	Putative uncharacterized protein GN=OsI_05337 OS=Oryza sativa subsp. indica (Rice) PE=2 SV=1	hypothetical protein OsI_05337 [Oryza sativa Indica Group]
BGIOSGA000049	5.10225	7.32969	20.626	3.49948	5.38159	11.7831	--	DEG	--	DEG	4.98532	5.61488	4.70654	35.0716	28.5378	30.6199	23.7497	22.0109	17.0534	27.374	36.4861	41.5222	19.8058	26.3636	21.7486	14.7938	13.2042	10.2034	[RTKL]	--	Molecular Function: protein serine/threonine kinase activity (GO:0004674);; Molecular Function: ATP binding (GO:0005524);; Cellular Component: extracellular region (GO:0005576);; Cellular Component: plasma membrane (GO:0005886);; Biological Process: protein phosphorylation (GO:0006468);; Biological Process: transmembrane receptor protein tyrosine kinase signaling pathway (GO:0007169);; Cellular C…	--	Putative uncharacterized protein GN=OsI_05296 OS=Oryza sativa subsp. indica (Rice) PE=3 SV=1	hypothetical protein OsI_05296 [Oryza sativa Indica Group]
BGIOSGA000071	35.8011	31.4098	20.938	35.1274	22.6394	12.7338	--	--	--	DEG	35.5817	39.241	32.5806	21.3308	17.4059	16.7881	13.5906	25.9305	28.9103	5.50843	5.12453	6.04898	29.3233	18.0598	40.9085	34.4217	21.8051	55.0735	[TZDR]	--	Molecular Function: calcium ion binding (GO:0005509);;	K13448|1e-104|osa:4325408|Os01g0955100	Putative uncharacterized protein GN=OsI_05248 OS=Oryza sativa subsp. indica (Rice) PE=2 SV=1	hypothetical protein OsI_05248 [Oryza sativa Indica Group]
BGIOSGA000087	5.65489	18.5083	22.8105	5.56065	29.4306	37.1001	DEG	DEG	DEG	DEG	6.64931	3.9574	6.35795	2.79253	6.42541	5.15326	4.35634	3.37926	7.80705	2.74855	2.71894	3.20626	6.06316	4.5524	8.02465	6.11147	4.85067	7.79885	--	--	Cellular Component: plastid (GO:0009536);;	--	Putative uncharacterized protein GN=OsI_05244 OS=Oryza sativa subsp. indica (Rice) PE=4 SV=1	hypothetical protein OsI_05244 [Oryza sativa Indica Group]
BGIOSGA000090	2.12953	4.7904	5.18088	2.89125	6.2134	6.25366	--	--	DEG	DEG	2.41435	1.70147	2.27277	7.7436	19.9362	14.7514	16.5757	14.0549	23.1204	6.35853	6.62108	7.06476	17.281	8.58634	20.6033	23.9873	17.773	30.4871	--	--	Molecular Function: monooxygenase activity (GO:0004497);; Molecular Function: iron ion binding (GO:0005506);; Molecular Function: electron carrier activity (GO:0009055);; Cellular Component: cytoplasmic membrane-bounded vesicle (GO:0016023);; Molecular Function: oxidoreductase activity, acting on paired donors, with incorporation or reduction of molecular oxygen (GO:0016705);; Molecular Function:…	--	Putative uncharacterized protein GN=OsI_05218 OS=Oryza sativa subsp. indica (Rice) PE=3 SV=1	hypothetical protein OsI_05218 [Oryza sativa Indica Group]
BGIOSGA000101	6.9972	14.1437	17.917	6.68146	15.4902	24.0825	--	DEG	--	DEG	6.43766	7.23623	7.3177	8.7243	6.4521	8.47191	2.94341	2.60715	2.99304	7.98507	7.19574	8.10307	5.94492	7.48199	6.3496	3.52622	1.34034	1.57287	--	--	Molecular Function: single-stranded DNA binding (GO:0003697);; Cellular Component: mitochondrion (GO:0005739);; Cellular Component: plastid (GO:0009536);;	--	Uncharacterized protein GN=OsJ_04758 OS=Oryza sativa subsp. japonica (Rice) PE=4 SV=1	hypothetical protein OsI_05193 [Oryza sativa Indica Group]
BGIOSGA000111	7.2132	7.88277	2.84787	7.7613	6.59217	2.14648	--	DEG	--	DEG	7.7908	6.63216	7.21664	30.0278	21.2172	27.7923	8.20985	7.44894	6.85674	35.2074	32.6703	35.4722	15.8983	19.8131	17.2703	5.49113	5.04951	3.53063	[E]	Amino acid transport and metabolism	Biological Process: amino acid transmembrane transport (GO:0003333);; Molecular Function: amino acid transmembrane transporter activity (GO:0015171);; Cellular Component: integral component of membrane (GO:0016021);;	--	cDNA clone:J013146P21, full insert sequence GN=P0614D08.28 OS=Oryza sativa subsp. japonica (Rice) PE=2 SV=1	Os01g0945300 [Oryza sativa Japonica Group]
BGIOSGA000127	24.9629	26.3457	7.50518	34.45	17.6606	4.69042	--	DEG	--	DEG	23.951	28.8128	22.1249	57.2	23.1362	34.3929	40.4599	44.7112	37.8982	11.2598	95.1767	24.2491	16.3265	33.9903	74.5468	55.5919	74.0959	76.9009	--	--	Cellular Component: cell wall (GO:0005618);; Cellular Component: vacuole (GO:0005773);; Cellular Component: plasma membrane (GO:0005886);; Biological Process: carbohydrate metabolic process (GO:0005975);; Biological Process: response to cold (GO:0009409);; Biological Process: response to bacterium (GO:0009617);; Biological Process: response to salt stress (GO:0009651);; Biological Process: defens…	--	Putative uncharacterized protein GN=OsI_05154 OS=Oryza sativa subsp. indica (Rice) PE=3 SV=1	hypothetical protein OsI_05154 [Oryza sativa Indica Group]
BGIOSGA000132	22.939	38.243	41.0231	43.5619	41.6212	68.8629	--	DEG	--	--	20.9315	33.4428	14.4426	2.92679	1.1329	12.1949	5.10891	11.7851	13.506	34.5116	30.1055	31.731	12.214	12.5721	16.0855	12.9641	15.1444	18.4901	--	--	--	--	Putative uncharacterized protein GN=OsI_05152 OS=Oryza sativa subsp. indica (Rice) PE=4 SV=1	hypothetical protein OsI_05152 [Oryza sativa Indica Group]
BGIOSGA000134	23.9425	5.4182	10.1333	32.116	13.6239	15.5328	DEG	--	DEG	--	18.7166	27.3543	25.7567	8.50404	6.37717	9.05573	8.76147	15.4184	13.8927	22.756	23.5901	22.6923	12.8466	14.9835	15.3585	19.6945	17.5084	16.2456	--	--	--	--	Putative uncharacterized protein GN=OsI_05125 OS=Oryza sativa subsp. indica (Rice) PE=2 SV=1	hypothetical protein OsI_05125 [Oryza sativa Indica Group]
BGIOSGA000147	23.6444	7.97898	12.6908	23.0128	14.3962	17.8162	DEG	--	--	--	21.428	25.0148	24.4905	3.24934	2.89223	5.14248	5.2252	8.30691	7.36704	7.76089	9.62206	8.96266	5.54888	4.18642	6.20219	10.036	8.77981	7.50943	--	--	Cellular Component: mitochondrion (GO:0005739);; Biological Process: phosphatidylinositol biosynthetic process (GO:0006661);;	--	cDNA clone:001-102-D10, full insert sequence GN=B1150F11.4 OS=Oryza sativa subsp. japonica (Rice) PE=2 SV=1	Os01g0938400 [Oryza sativa Japonica Group]
BGIOSGA000148	11.0946	3.76135	6.96638	8.78187	5.3125	8.77508	DEG	--	--	--	11.4332	11.6472	10.2034	0.583986	1.34271	2.31976	0.805587	1.5762	1.36085	7.54297	8.23122	8.0509	5.40972	6.64689	22.6858	5.86535	5.45801	4.88713	--	--	Molecular Function: carboxylic ester hydrolase activity (GO:0004091);; Cellular Component: cytoplasmic membrane-bounded vesicle (GO:0016023);;	--	Uncharacterized protein OS=Oryza glaberrima (African rice) PE=4 SV=1	hypothetical protein OsI_05085 [Oryza sativa Indica Group]
BGIOSGA000173	3.04512	1.41549	1.24755	7.94169	11.5808	5.4035	--	DEG	--	--	2.54436	3.77161	2.81941	32.5958	46.2151	45.0259	20.7796	22.0538	29.9313	29.1769	25.1331	27.5535	46.788	61.5417	53.911	32.0814	30.844	28.1919	--	--	Biological Process: metal ion transport (GO:0030001);; Molecular Function: metal ion binding (GO:0046872);;	--	Putative uncharacterized protein GN=OsI_05074 OS=Oryza sativa subsp. indica (Rice) PE=4 SV=1	hypothetical protein OsI_05074 [Oryza sativa Indica Group]
BGIOSGA000181	12.8918	41.2789	24.2549	27.2878	54.0802	30.3724	DEG	DEG	DEG	--	14.606	12.8591	11.2104	0.808831	1.60855	1.78242	0	0.255539	0.266385	2.70013	2.16855	1.45092	2.92269	3.11585	3.7876	0.919327	0.946185	1.12768	--	--	Cellular Component: mitochondrion (GO:0005739);; Biological Process: starch catabolic process (GO:0005983);; Cellular Component: plastid (GO:0009536);; Molecular Function: beta-amylase activity (GO:0016161);; Biological Process: response to herbivore (GO:0080027);;	--	Putative uncharacterized protein GN=OsI_05073 OS=Oryza sativa subsp. indica (Rice) PE=4 SV=1	hypothetical protein OsI_05073 [Oryza sativa Indica Group]
BGIOSGA000182	0.950342	1.39993	0.173975	2.10653	3.27538	0.997732	--	DEG	--	--	0.802942	1.04666	1.00143	22.1019	21.5464	22.3556	12.401	10.5654	10.4447	33.4773	32.2411	34.902	18.3967	22.5776	21.4195	10.3979	9.73181	9.21509	--	--	Molecular Function: thiamine diphosphokinase activity (GO:0004788);; Molecular Function: ATP binding (GO:0005524);; Biological Process: phosphatidylglycerol biosynthetic process (GO:0006655);; Biological Process: thiamine metabolic process (GO:0006772);; Biological Process: thiamine diphosphate biosynthetic process (GO:0009229);; Cellular Component: plastid (GO:0009536);; Molecular Function: kina…	K13511|0.0|osa:4326817|Os01g0931300	Putative uncharacterized protein GN=OsI_05055 OS=Oryza sativa subsp. indica (Rice) PE=2 SV=1	hypothetical protein OsI_05055 [Oryza sativa Indica Group]
BGIOSGA000192	31.7786	22.0013	11.137	33.5401	20.7979	9.78159	--	DEG	--	DEG	31.9038	30.3588	33.0732	13.2186	16.8794	16.0082	11.7861	11.8294	11.5139	30.958	31.5597	30.0169	9.87185	16.1569	11.359	8.11178	5.81918	5.28876	[S]	Function unknown	Biological Process: cytokinesis by cell plate formation (GO:0000911);; Biological Process: response to cyclopentenone (GO:0010583);; Cellular Component: membrane (GO:0016020);; Biological Process: mRNA modification (GO:0016556);; Molecular Function: transferase activity (GO:0016740);; Biological Process: spindle assembly (GO:0051225);;	K10532|0.0|osa:4326815|Os01g0931100	cDNA clone:J013159E17, full insert sequence GN=Os01g0931100 OS=Oryza sativa subsp. japonica (Rice) PE=2 SV=1	Os01g0931100 [Oryza sativa Japonica Group]
BGIOSGA000194	39.4092	15.3687	11.7098	30.8448	12.4626	6.40657	DEG	DEG	DEG	DEG	39.134	39.8685	39.2249	9.64523	6.42928	12.0842	7.72894	7.52414	9.12561	18.1147	26.3802	23.5347	21.3702	17.0129	19.302	20.2236	16.7258	15.0135	--	--	Biological Process: toxin catabolic process (GO:0009407);; Biological Process: response to cyclopentenone (GO:0010583);; Biological Process: metal ion transport (GO:0030001);; Molecular Function: metal ion binding (GO:0046872);;	--	Putative uncharacterized protein GN=OsI_05024 OS=Oryza sativa subsp. indica (Rice) PE=4 SV=1	hypothetical protein OsI_05024 [Oryza sativa Indica Group]
BGIOSGA000209	23.1722	9.38622	8.12623	22.6765	19.2284	17.321	DEG	DEG	--	--	17.8797	23.2282	28.4088	39.9253	28.0543	43.7631	40.2842	55.5739	50.8296	81.083	107.425	93.8859	62.5299	66.7163	72.1652	84.1337	75.4183	61.8527	--	--	Cellular Component: Golgi membrane (GO:0000139);; Cellular Component: Golgi apparatus (GO:0005794);; Biological Process: plant-type secondary cell wall biogenesis (GO:0009834);; Biological Process: glucuronoxylan biosynthetic process (GO:0010417);; Cellular Component: integral component of membrane (GO:0016021);; Cellular Component: cytoplasmic membrane-bounded vesicle (GO:0016023);; Molecular Fu…	--	Putative uncharacterized protein GN=OsI_05014 OS=Oryza sativa subsp. indica (Rice) PE=2 SV=1	RecName: Full=Probable glucuronosyltransferase Os01g0926700
BGIOSGA000212	85.2371	37.2476	48.8959	94.1313	67.1371	73.8016	DEG	--	--	--	76.2469	103.141	76.3235	10.6715	7.53339	11.8379	10.9514	12.9176	11.951	19.3207	26.4549	21.413	17.1631	17.408	17.4804	21.052	18.6313	14.7821	--	--	Cellular Component: Golgi membrane (GO:0000139);; Cellular Component: integral component of membrane (GO:0016021);; Cellular Component: cytoplasmic membrane-bounded vesicle (GO:0016023);; Molecular Function: transferase activity (GO:0016740);; Molecular Function: transferase activity, transferring glycosyl groups (GO:0016757);;	--	Putative uncharacterized protein GN=OsI_05011 OS=Oryza sativa subsp. indica (Rice) PE=4 SV=1	hypothetical protein OsI_05011 [Oryza sativa Indica Group]
BGIOSGA000214	22.3122	10.0143	11.94	22.3962	17.3505	18.1551	DEG	--	--	--	21.1637	25.4988	20.2743	10.764	6.972	10.5895	0.312786	0.0638274	0.377041	26.3795	15.6991	15.5127	9.28393	7.03002	9.06025	0.390364	0.642533	0.295751	--	--	--	--	Uncharacterized protein GN=B1455F06.13 OS=Oryza sativa subsp. japonica (Rice) PE=4 SV=1	Os01g0922700 [Oryza sativa Japonica Group]
BGIOSGA000229	13.1514	9.44182	0.251218	19.1971	8.45807	0.442883	--	DEG	--	DEG	10.7254	12.245	16.4837	1.49387	1.12025	1.13051	0.593046	1.91611	2.9436	7.28387	12.4231	10.1811	2.25672	2.55392	4.39807	4.89795	2.4155	4.20561	--	--	Molecular Function: methyltransferase activity (GO:0008168);; Molecular Function: zinc ion binding (GO:0008270);; Biological Process: rRNA methylation (GO:0031167);;	--	Putative uncharacterized protein GN=OsI_04961 OS=Oryza sativa subsp. indica (Rice) PE=4 SV=1	hypothetical protein OsI_04961 [Oryza sativa Indica Group]
BGIOSGA000234	6.42013	1.24821	1.81759	9.9627	3.06957	3.83969	DEG	DEG	DEG	DEG	7.93577	5.39646	5.92816	10.095	4.95282	5.97182	33.881	26.6361	18.3501	15.6136	12.8395	17.393	3.88727	5.02765	2.22818	7.49942	12.6029	15.121	--	--	Cellular Component: endoplasmic reticulum (GO:0005783);; Biological Process: auxin-activated signaling pathway (GO:0009734);; Biological Process: auxin homeostasis (GO:0010252);; Cellular Component: integral component of membrane (GO:0016021);; Biological Process: transmembrane transport (GO:0055085);; Molecular Function: auxin transmembrane transporter activity (GO:0080161);; Biological Process:…	K13947|0.0|osa:4324368|Os01g0919800	Os01g0919800 protein GN=OsPIN5a OS=Oryza sativa subsp. japonica (Rice) PE=4 SV=1	Os01g0919800 [Oryza sativa Japonica Group]
BGIOSGA000238	11.87	7.00655	26.2891	15.282	3.71436	11.7411	--	DEG	DEG	--	13.7408	13.4958	8.37336	11.7751	11.8905	8.52783	77.6275	75.8713	65.4594	16.0661	14.5751	16.215	14.9895	12.8475	9.13167	61.8689	74.5069	74.7323	[M]	Cell wall/membrane/envelope biogenesis	Biological Process: response to hypoxia (GO:0001666);; Molecular Function: sequence-specific DNA binding transcription factor activity (GO:0003700);; Cellular Component: nucleus (GO:0005634);; Biological Process: sucrose metabolic process (GO:0005985);; Biological Process: sucrose biosynthetic process (GO:0005986);; Biological Process: regulation of transcription, DNA-templated (GO:0006355);; Mol…	K00696|0.0|sbi:SORBI_03g043900|hypothetical protein	Putative uncharacterized protein GN=OsI_04951 OS=Oryza sativa subsp. indica (Rice) PE=2 SV=1	hypothetical protein OsI_04951 [Oryza sativa Indica Group]
BGIOSGA000239	10.6973	10.7311	72.9861	15.6187	12.3229	70.3694	--	DEG	--	DEG	10.533	11.4677	10.0913	0.930232	0.329765	1.08155	0.581909	1.4101	1.70205	5.71767	5.21114	6.38247	0.664303	0.805486	2.18947	2.64328	1.00473	2.65284	--	--	Molecular Function: methyltransferase activity (GO:0008168);; Molecular Function: zinc ion binding (GO:0008270);; Biological Process: rRNA methylation (GO:0031167);;	--	Putative uncharacterized protein GN=OsI_04939 OS=Oryza sativa subsp. indica (Rice) PE=4 SV=1	hypothetical protein OsI_04939 [Oryza sativa Indica Group]
BGIOSGA000247	3.38356	0.780514	1.23135	5.77042	1.21975	2.10028	DEG	--	DEG	DEG	3.92379	2.82406	3.40285	0.661926	1.03247	0.846557	0.540879	0.755179	0.878067	3.49639	3.64955	2.85988	1.55991	1.43609	1.41572	1.88088	1.30064	1.26894	--	--	Molecular Function: nucleic acid binding (GO:0003676);; Cellular Component: mitochondrion (GO:0005739);; Molecular Function: zinc ion binding (GO:0008270);;	--	Putative uncharacterized protein GN=OsI_04938 OS=Oryza sativa subsp. indica (Rice) PE=4 SV=1	hypothetical protein OsI_04938 [Oryza sativa Indica Group]
BGIOSGA000248	3.05645	0.846983	0.724708	3.33527	1.47057	1.48349	DEG	DEG	--	--	3.53552	2.97032	2.66351	39.6101	48.3029	39.1776	76.4134	74.2271	72.7994	36.4084	35.9919	31.8344	55.3788	46.0145	37.6762	74.4641	83.3325	89.1035	--	--	Molecular Function: DNA binding (GO:0003677);; Cellular Component: nucleus (GO:0005634);; Molecular Function: metal ion binding (GO:0046872);;	--	Putative uncharacterized protein GN=OsI_04935 OS=Oryza sativa subsp. indica (Rice) PE=2 SV=1	hypothetical protein OsI_04935 [Oryza sativa Indica Group]
BGIOSGA000249	35.4618	42.3636	74.48	34.7449	46.3565	82.3	--	DEG	--	DEG	31.4813	36.9656	37.9386	5.79186	5.98507	6.09684	0.996356	1.32156	1.80155	7.58717	6.63717	5.89171	7.10895	7.35556	7.95409	1.97493	1.74679	2.06924	--	--	Cellular Component: cytoplasmic membrane-bounded vesicle (GO:0016023);;	--	Putative uncharacterized protein GN=OsI_04933 OS=Oryza sativa subsp. indica (Rice) PE=2 SV=1	hypothetical protein OsI_04933 [Oryza sativa Indica Group]
BGIOSGA000251	6.9143	5.95792	1.37316	6.70535	7.47287	1.93032	--	DEG	--	DEG	7.81207	7.31356	5.61726	8.66363	1.60365	1.942	4.81072	3.36851	1.10361	0	5.09801	8.0369	0.215368	0.464247	0	0.727113	0.400905	0	[G]	Carbohydrate transport and metabolism	Cellular Component: plastid (GO:0009536);;	--	Uncharacterized protein OS=Oryza glaberrima (African rice) PE=4 SV=1	hypothetical protein OsI_04914 [Oryza sativa Indica Group]
BGIOSGA000258	9.82034	4.06976	3.09428	4.3783	0.226538	0.376006	--	DEG	--	--	11.3601	9.72786	8.37305	8.752	8.30108	9.2134	11.8073	12.0104	12.1631	7.43497	8.03034	7.77425	7.74536	10.5603	9.2087	10.5205	10.9281	10.9902	[O]	Posttranslational modification, protein turnover, chaperones	Biological Process: protein O-linked glycosylation (GO:0006493);; Molecular Function: transferase activity, transferring glycosyl groups (GO:0016757);;	K09667|0.0|vvi:100244912|hypothetical protein LOC100244912	Putative uncharacterized protein GN=OsI_04909 OS=Oryza sativa subsp. indica (Rice) PE=4 SV=1	hypothetical protein OsI_04909 [Oryza sativa Indica Group]
BGIOSGA000263	6.85803	8.75549	11.9936	7.74652	9.17146	10.8129	--	DEG	--	--	7.50389	6.32648	6.74372	17.5654	23.7071	15.3879	48.5196	44.3719	46.3785	11.7274	10.9612	11.9319	20.8561	15.6985	18.7983	40.3273	43.6939	54.8206	[V]	Defense mechanisms	Biological Process: response to reactive oxygen species (GO:0000302);; Molecular Function: ATP binding (GO:0005524);; Biological Process: ATP catabolic process (GO:0006200);; Cellular Component: chloroplast envelope (GO:0009941);; Biological Process: response to iron ion (GO:0010039);; Biological Process: chlorophyll catabolic process (GO:0015996);; Cellular Component: integral component of membr…	--	Putative uncharacterized protein GN=OsI_04878 OS=Oryza sativa subsp. indica (Rice) PE=3 SV=1	hypothetical protein OsI_04878 [Oryza sativa Indica Group]
BGIOSGA000277	11.7642	18.8868	46.4233	11.5402	18.451	46.2806	--	DEG	--	DEG	10.8367	12.3076	12.1483	434.78	348.303	341.261	359.062	294.647	144.063	133.923	220.027	278.677	103.57	185.26	95.0413	139.304	250.044	281.556	--	--	--	--	Uncharacterized protein OS=Oryza glaberrima (African rice) PE=4 SV=1	Os01g0910900 [Oryza sativa Japonica Group]
BGIOSGA000281	193.088	374.781	265.924	210.876	127.957	223.634	DEG	--	--	--	252.74	229.448	97.0751	19.5432	50.7288	26.1757	20.2527	10.5386	37.0506	0	0	0	5.31768	4.98383	2.65051	4.68346	3.01268	7.79668	--	--	--	--	Uncharacterized protein GN=OsJ_04497 OS=Oryza sativa subsp. japonica (Rice) PE=4 SV=1	Os01g0910800 [Oryza sativa Japonica Group]
BGIOSGA000282	0	32.1492	22.614	0	4.31734	5.16427	DEG	DEG	--	--	0	0	0	80.6521	68.8242	91.8181	104.49	103.278	61.8278	84.0231	95.2829	142.224	36.6904	44.924	17.1642	25.8695	59.3148	58.1115	--	--	Cellular Component: mitochondrion (GO:0005739);;	--	Putative uncharacterized protein GN=OsI_04875 OS=Oryza sativa subsp. indica (Rice) PE=4 SV=1	hypothetical protein OsI_04875 [Oryza sativa Indica Group]
BGIOSGA000283	78.8628	80.4315	89.8654	107.177	32.9262	47.7653	--	--	DEG	--	89.1966	89.9373	57.4543	0	2.71252	0	0	0.12852	0	2.78475	2.37478	3.36382	4.02632	5.57946	6.4291	5.82577	5.35354	7.78417	[D]	Cell cycle control, cell division, chromosome partitioning	Molecular Function: catalytic activity (GO:0003824);; Biological Process: cellular process (GO:0009987);; Biological Process: single-organism process (GO:0044699);;	--	Putative uncharacterized protein GN=OsI_04845 OS=Oryza sativa subsp. indica (Rice) PE=4 SV=1	hypothetical protein OsI_04845 [Oryza sativa Indica Group]
BGIOSGA000295	0	0.904172	0.0428399	2.84112	5.34496	6.32116	--	--	--	DEG	0	0	0	0.793282	0.773345	1.01794	2.25465	2.75447	2.42963	0.619425	1.49149	1.24496	1.32082	1.24107	1.12593	4.31226	4.66519	2.91528	--	--	Cellular Component: Golgi apparatus (GO:0005794);; Molecular Function: ceramide glucosyltransferase activity (GO:0008120);; Cellular Component: membrane (GO:0016020);;	--	Putative uncharacterized protein GN=OsI_04841 OS=Oryza sativa subsp. indica (Rice) PE=4 SV=1	hypothetical protein OsI_04841 [Oryza sativa Indica Group]
BGIOSGA000299	2.16457	0.861524	2.47958	1.11862	1.22927	3.96425	--	--	--	DEG	3.27507	1.40375	1.81489	7.6561	7.92555	8.63198	11.9969	11.5919	13.3149	9.76981	7.96957	8.0841	8.26203	6.91929	8.68227	15.6162	15.5875	16.084	[R]	General function prediction only	Molecular Function: protein kinase activity (GO:0004672);; Molecular Function: ATP binding (GO:0005524);; Biological Process: protein phosphorylation (GO:0006468);; Cellular Component: chloroplast (GO:0009507);;	K08869|0.0|osa:4325018|Os01g0904200	Putative uncharacterized protein GN=OsI_04827 OS=Oryza sativa subsp. indica (Rice) PE=4 SV=1	hypothetical protein OsI_04827 [Oryza sativa Indica Group]
BGIOSGA000307	10.2408	8.07121	12.3012	8.60783	7.95453	15.7626	--	--	--	DEG	10.4697	10.0267	10.226	64.0969	57.961	65.3527	20.203	18.3001	17.1777	52.2392	48.7177	49.3931	65.6179	71.4637	63.2776	21.0324	21.1253	20.3656	--	--	Molecular Function: RNA binding (GO:0003723);; Cellular Component: mitochondrion (GO:0005739);; Cellular Component: cytosol (GO:0005829);; Cellular Component: plastid chromosome (GO:0009508);; Cellular Component: chloroplast stroma (GO:0009570);; Biological Process: transcription from plastid promoter (GO:0042793);; Biological Process: positive regulation of transcription, DNA-templated (GO:00458…	--	Putative uncharacterized protein GN=OsI_04816 OS=Oryza sativa subsp. indica (Rice) PE=2 SV=1	hypothetical protein OsI_04816 [Oryza sativa Indica Group]
BGIOSGA000311	39.4781	62.4702	18.5603	50.1167	66.7864	20.8411	--	--	--	DEG	45.0014	36.8529	36.58	7.91482	7.38043	9.39463	2.07194	1.05701	1.37734	11.7696	13.1604	11.198	8.44755	10.0608	9.20004	1.58898	1.92632	1.087	[L]	Replication, recombination and repair	Molecular Function: single-stranded DNA binding (GO:0003697);; Molecular Function: ATP binding (GO:0005524);; Cellular Component: mitochondrion (GO:0005739);; Biological Process: DNA repair (GO:0006281);; Biological Process: DNA recombination (GO:0006310);; Molecular Function: DNA-dependent ATPase activity (GO:0008094);; Biological Process: SOS response (GO:0009432);;	K03553|0.0|osa:4325041|Os01g0901200	Putative uncharacterized protein GN=OsI_04810 OS=Oryza sativa subsp. indica (Rice) PE=2 SV=1	hypothetical protein OsI_04810 [Oryza sativa Indica Group]
BGIOSGA000313	7.38796	8.22996	1.5021	12.0427	9.23613	1.5341	--	DEG	--	DEG	7.47287	7.90063	6.79038	7.98247	8.56584	10.168	17.8311	16.7293	19.2106	10.7299	8.01791	8.50323	8.68633	10.6861	11.7015	16.8143	17.4761	17.7788	--	--	Cellular Component: ubiquitin ligase complex (GO:0000151);; Molecular Function: ubiquitin-protein transferase activity (GO:0004842);; Cellular Component: mitochondrion (GO:0005739);; Biological Process: protein ubiquitination (GO:0016567);;	--	Uncharacterized protein GN=OsJ_04432 OS=Oryza sativa subsp. japonica (Rice) PE=2 SV=1	hypothetical protein OsI_04808 [Oryza sativa Indica Group]
BGIOSGA000315	6.78374	8.90543	17.9237	9.08369	10.358	17.3564	--	DEG	--	DEG	5.65657	5.87475	8.8199	207.562	227.936	192.658	327.841	321.362	295.359	172.887	140.02	147.137	194.967	169.737	136.631	280.568	305.135	322.409	--	--	Biological Process: maltose metabolic process (GO:0000023);; Cellular Component: nucleus (GO:0005634);; Biological Process: pentose-phosphate shunt (GO:0006098);; Cellular Component: chloroplast thylakoid (GO:0009534);; Biological Process: carotenoid biosynthetic process (GO:0016117);; Biological Process: starch biosynthetic process (GO:0019252);; Biological Process: isopentenyl diphosphate biosy…	--	Putative uncharacterized protein GN=OsI_04777 OS=Oryza sativa subsp. indica (Rice) PE=4 SV=1	hypothetical protein OsI_04777 [Oryza sativa Indica Group]
BGIOSGA000331	170.302	209.385	314.854	153.348	167.112	302.704	--	DEG	--	DEG	158.535	168.209	184.161	3.27942	4.09028	3.41604	47.7037	48.376	46.5909	3.41352	3.38891	3.5343	4.64078	2.70508	3.85442	39.6952	42.092	39.5025	--	--	Cellular Component: mitochondrion (GO:0005739);; Cellular Component: cytoplasmic membrane-bounded vesicle (GO:0016023);;	--	Putative uncharacterized protein GN=OsI_04755 OS=Oryza sativa subsp. indica (Rice) PE=4 SV=1	hypothetical protein OsI_04755 [Oryza sativa Indica Group]
BGIOSGA000343	3.01694	3.59524	47.5569	3.44558	3.73343	40.4299	--	DEG	--	DEG	3.69474	2.81839	2.53768	0.309821	0.0671189	0.135467	0.532977	0.664643	0.440907	0.400039	0.111648	0.564808	0.169012	0.182161	0.581263	0.326062	0.188768	0.239976	--	--	Cellular Component: mitochondrion (GO:0005739);; Cellular Component: cytoplasmic membrane-bounded vesicle (GO:0016023);;	--	Putative uncharacterized protein GN=OsI_04754 OS=Oryza sativa subsp. indica (Rice) PE=2 SV=1	hypothetical protein OsI_04754 [Oryza sativa Indica Group]
BGIOSGA000344	1.16795	0.170802	0.546175	0.358832	0.310812	0.251602	DEG	--	--	--	1.11437	0.862196	1.52727	52.9554	55.2866	54.625	9.64828	8.58504	7.27888	46.2569	43.1203	49.2489	45.6201	53.7799	37.9981	9.90809	10.4542	11.1383	[F]	Nucleotide transport and metabolism	Molecular Function: phosphoribosylformylglycinamidine synthase activity (GO:0004642);; Molecular Function: ATP binding (GO:0005524);; Cellular Component: mitochondrion (GO:0005739);; Biological Process: 'de novo' IMP biosynthetic process (GO:0006189);; Cellular Component: chloroplast stroma (GO:0009570);; Molecular Function: transferase activity (GO:0016740);; Biological Process: microgametogenes…	K01952|0.0|sbi:SORBI_01g010140|hypothetical protein	Putative uncharacterized protein GN=OsI_04723 OS=Oryza sativa subsp. indica (Rice) PE=2 SV=1	hypothetical protein OsI_04723 [Oryza sativa Indica Group]
BGIOSGA000359	38.7628	54.289	8.50406	46.2087	45.7994	10.5002	--	DEG	--	DEG	42.0818	38.2078	35.9988	14.4738	18.3223	21.0458	13.6578	19.1463	18.6252	34.3616	43.3311	38.4769	19.9386	25.6139	25.0658	31.6617	29.5568	27.4881	--	--	--	--	Putative uncharacterized protein GN=OsI_04699 OS=Oryza sativa subsp. indica (Rice) PE=4 SV=1	hypothetical protein OsI_04699 [Oryza sativa Indica Group]
BGIOSGA000369	38.7029	17.9473	17.1431	38.7232	23.5394	29.5689	DEG	--	--	--	40.7607	38.3699	36.9781	23.1377	22.4394	19.8732	64.0872	53.8153	63.5027	18.5542	16.3303	18.8173	19.2468	17.6992	24.4261	47.0673	50.8382	47.4796	--	--	Cellular Component: mitochondrion (GO:0005739);;	--	Putative uncharacterized protein GN=OsI_04694 OS=Oryza sativa subsp. indica (Rice) PE=4 SV=1	hypothetical protein OsI_04694 [Oryza sativa Indica Group]
BGIOSGA000372	20.8537	21.8168	60.4684	17.9006	20.4574	48.4617	--	DEG	--	DEG	19.1454	21.8316	21.5843	365.459	520.61	347.379	328.572	355.566	550.38	184.817	193.023	215.409	555.238	397.791	561.277	522.457	488.24	735.304	--	--	Molecular Function: DNA binding (GO:0003677);; Cellular Component: nucleus (GO:0005634);; Biological Process: regulation of transcription, DNA-templated (GO:0006355);; Biological Process: response to wounding (GO:0009611);; Biological Process: negative regulation of abscisic acid-activated signaling pathway (GO:0009788);;	--	Putative uncharacterized protein GN=OsI_04690 OS=Oryza sativa subsp. indica (Rice) PE=2 SV=1	hypothetical protein OsI_04690 [Oryza sativa Indica Group]
BGIOSGA000374	184.077	411.149	411.506	197.75	504.768	582	DEG	DEG	DEG	DEG	165.781	185.87	200.58	6.00229	5.60196	6.40853	5.60301	6.94181	6.89592	13.2473	16.9267	15.9299	9.43463	11.3259	9.66354	11.9654	11.7367	10.8052	--	--	Cellular Component: Golgi apparatus (GO:0005794);; Molecular Function: methyltransferase activity (GO:0008168);; Biological Process: methylation (GO:0032259);;	--	Putative uncharacterized protein GN=OsI_04689 OS=Oryza sativa subsp. indica (Rice) PE=2 SV=1	hypothetical protein OsI_04689 [Oryza sativa Indica Group]
BGIOSGA000375	15.8397	6.00426	6.48025	15.3679	10.1413	11.5024	DEG	DEG	--	--	20.3841	13.6931	13.442	0.940163	0.249964	1.34535	1.39679	3.67539	2.58033	4.6952	4.34278	4.95481	0.839244	0.361816	2.79011	2.26673	3.43694	3.12802	[S]	Function unknown	Biological Process: cellular aromatic compound metabolic process (GO:0006725);; Molecular Function: ferrous iron binding (GO:0008198);; Molecular Function: zinc ion binding (GO:0008270);; Molecular Function: oxidoreductase activity, acting on single donors with incorporation of molecular oxygen, incorporation of two atoms of oxygen (GO:0016702);; Biological Process: oxidation-reduction process (G…	--	Putative uncharacterized protein GN=OsI_04653 OS=Oryza sativa subsp. indica (Rice) PE=2 SV=1	hypothetical protein OsI_04653 [Oryza sativa Indica Group]
BGIOSGA000392	4.95788	0.845158	2.55083	4.66427	1.33039	2.94389	DEG	--	DEG	--	6.17908	4.63809	4.05646	45.2031	29.5666	39.9559	43.0093	50.4094	40.582	56.558	79.2614	73.4441	50.1349	46.053	59.4339	58.8523	61.4619	50.0983	[S]	Function unknown	Cellular Component: mitochondrion (GO:0005739);; Biological Process: cellular aromatic compound metabolic process (GO:0006725);; Molecular Function: ferrous iron binding (GO:0008198);; Molecular Function: zinc ion binding (GO:0008270);; Molecular Function: oxidoreductase activity, acting on single donors with incorporation of molecular oxygen, incorporation of two atoms of oxygen (GO:0016702);; B…	--	Putative uncharacterized protein GN=OsI_04652 OS=Oryza sativa subsp. indica (Rice) PE=2 SV=1	hypothetical protein OsI_04652 [Oryza sativa Indica Group]
BGIOSGA000393	80.6603	38.2419	44.6669	69.7545	51.874	56.8042	DEG	--	--	--	74.5585	93.3553	74.067	1.36067	3.4741	1.43423	6.04686	5.2314	4.97923	1.6428	1.82124	2.76401	1.686	1.9886	2.37044	5.46203	7.37243	7.67859	--	--	Cellular Component: integral component of membrane (GO:0016021);;	--	Putative uncharacterized protein GN=OsI_04649 OS=Oryza sativa subsp. indica (Rice) PE=2 SV=1	hypothetical protein OsI_04649 [Oryza sativa Indica Group]
BGIOSGA000395	1.23103	2.08967	5.41916	2.07601	2.01501	6.83769	--	DEG	--	DEG	1.46822	1.65663	0.56824	6.64931	5.9017	8.6895	2.21943	2.2645	2.17903	10.9037	8.69052	9.22702	7.11381	8.50753	9.49584	2.44403	1.17911	1.55662	--	--	Biological Process: double-strand break repair via homologous recombination (GO:0000724);; Molecular Function: double-stranded DNA binding (GO:0003690);; Molecular Function: single-stranded DNA binding (GO:0003697);; Cellular Component: nucleus (GO:0005634);; Cellular Component: mitochondrion (GO:0005739);; Cellular Component: plastid (GO:0009536);; Molecular Function: cobalt ion binding (GO:0050…	--	Putative uncharacterized protein GN=OsI_04644 OS=Oryza sativa subsp. indica (Rice) PE=4 SV=1	hypothetical protein OsI_04644 [Oryza sativa Indica Group]
BGIOSGA000398	6.4666	7.08017	2.22098	9.60709	8.37239	1.72659	--	--	--	DEG	6.104	7.66406	5.63175	19.4886	26.4205	14.3963	17.2922	21.764	28.0678	8.54835	9.28997	12.5657	28.2232	20.5769	31.7905	32.3844	28.3518	45.6627	--	--	Cellular Component: mitochondrion (GO:0005739);; Cellular Component: membrane (GO:0016020);;	--	Putative uncharacterized protein GN=OsI_04640 OS=Oryza sativa subsp. indica (Rice) PE=2 SV=1	hypothetical protein OsI_04640 [Oryza sativa Indica Group]
BGIOSGA000399	10.3722	20.1018	22.3747	10.1347	26.8635	35.4663	--	DEG	DEG	DEG	9.71514	10.4187	10.9827	5.99616	5.84547	5.7404	0.720943	1.41458	1.26817	5.10849	5.88988	5.9592	5.15972	6.8235	6.31426	2.41223	2.88732	2.19111	--	--	--	--	Putative uncharacterized protein GN=OsI_04631 OS=Oryza sativa subsp. indica (Rice) PE=2 SV=1	hypothetical protein OsI_04631 [Oryza sativa Indica Group]
BGIOSGA000403	4.17713	5.86068	1.13457	5.65252	6.09916	2.49689	--	DEG	--	--	4.76562	4.33986	3.42592	37.9358	31.8607	31.6154	24.8832	22.3646	22.0655	36.5445	37.9137	37.7629	28.909	30.6888	29.3393	15.5748	13.1261	11.9801	--	--	Molecular Function: ATP binding (GO:0005524);; Cellular Component: nucleus (GO:0005634);; Biological Process: nucleobase-containing compound metabolic process (GO:0006139);; Molecular Function: kinase activity (GO:0016301);; Biological Process: phosphorylation (GO:0016310);; Molecular Function: phosphotransferase activity, alcohol group as acceptor (GO:0016773);;	--	Putative uncharacterized protein GN=OsI_04626 OS=Oryza sativa subsp. indica (Rice) PE=4 SV=1	hypothetical protein OsI_04626 [Oryza sativa Indica Group]
BGIOSGA000405	30.7943	33.804	23.1044	37.4071	29.6457	13.5603	--	--	--	DEG	27.4245	35.7084	29.2499	26.6372	21.3425	25.336	41.3689	37.1471	38.9791	20.1634	18.17	19.6727	28.5764	26.9272	21.3978	25.3917	31.1176	30.7907	[F]	Nucleotide transport and metabolism	Molecular Function: amidophosphoribosyltransferase activity (GO:0004044);; Cellular Component: cell wall (GO:0005618);; Biological Process: 'de novo' IMP biosynthetic process (GO:0006189);; Biological Process: purine nucleobase biosynthetic process (GO:0009113);; Biological Process: nucleoside metabolic process (GO:0009116);; Cellular Component: chloroplast (GO:0009507);; Cellular Component: plas…	K00764|0.0|sbi:SORBI_03g041300|hypothetical protein	Amidophosphoribosyltransferase GN=OsI_04619 OS=Oryza sativa subsp. indica (Rice) PE=2 SV=1	hypothetical protein OsI_04619 [Oryza sativa Indica Group]
BGIOSGA000410	23.031	24.4386	39.165	19.3354	25.6338	29.1	--	DEG	--	--	22.1677	21.6818	25.2436	1.04162	0.957422	1.55175	1.10072	1.07084	0.735118	1.00608	0.836519	1.26955	0.818237	0.566934	0.77052	1.7477	1.38714	0.855789	[RTKL]	--	Molecular Function: protein serine/threonine kinase activity (GO:0004674);; Molecular Function: ATP binding (GO:0005524);; Cellular Component: mitochondrion (GO:0005739);; Biological Process: protein phosphorylation (GO:0006468);; Cellular Component: plastid (GO:0009536);; Cellular Component: cytoplasmic membrane-bounded vesicle (GO:0016023);; Biological Process: recognition of pollen (GO:0048544…	--	Serine/threonine-protein kinase GN=OsI_04594 OS=Oryza sativa subsp. indica (Rice) PE=3 SV=1	hypothetical protein OsI_04594 [Oryza sativa Indica Group]
BGIOSGA000419	0.332924	1.1836	0.968894	1.03738	0.718564	1.33021	DEG	DEG	--	--	0.224791	0.559038	0.214942	8.93811	5.32121	3.89319	8.33354	10.4787	10.3617	1.15328	2.1391	1.79113	8.50855	6.57101	11.5207	13.8945	11.3489	12.3071	--	--	Molecular Function: DNA binding (GO:0003677);; Molecular Function: sequence-specific DNA binding transcription factor activity (GO:0003700);; Cellular Component: nucleus (GO:0005634);; Biological Process: regulation of transcription, DNA-templated (GO:0006355);;	--	Os01g0868000 protein GN=P0677H08.10 OS=Oryza sativa subsp. japonica (Rice) PE=4 SV=1	Os01g0868000 [Oryza sativa Japonica Group]
BGIOSGA000428	1.42756	6.05083	9.72467	1.6945	8.86675	12.5168	DEG	DEG	DEG	DEG	0.957097	1.49527	1.83032	14.1259	20.2746	12.6984	11.9755	12.1932	18.9468	8.08967	6.20885	8.0269	20.5352	19.7999	25.0761	23.8472	18.9275	25.3511	--	--	Molecular Function: sequence-specific DNA binding transcription factor activity (GO:0003700);; Cellular Component: nucleus (GO:0005634);; Biological Process: regulation of transcription, DNA-templated (GO:0006355);; Molecular Function: sequence-specific DNA binding (GO:0043565);;	K14432|1e-180|osa:4325078|Os01g0867300	Putative uncharacterized protein GN=OsI_04566 OS=Oryza sativa subsp. indica (Rice) PE=4 SV=1	hypothetical protein OsI_04566 [Oryza sativa Indica Group]
BGIOSGA000430	7.0778	15.6996	14.3718	7.44181	21.8038	22.7086	DEG	DEG	DEG	DEG	6.29102	6.054	8.88837	2.97357	3.15941	2.97468	2.25593	2.463	3.16358	1.50009	1.28226	1.44353	4.13368	3.55362	3.79859	2.68992	3.46571	2.54745	[C]	Energy production and conversion	Molecular Function: magnesium ion binding (GO:0000287);; Molecular Function: inorganic diphosphatase activity (GO:0004427);; Cellular Component: nucleus (GO:0005634);; Cellular Component: cytoplasm (GO:0005737);; Cellular Component: vacuolar membrane (GO:0005774);; Biological Process: phosphate-containing compound metabolic process (GO:0006796);; Biological Process: ion transport (GO:0006811);; C…	K01507|1e-156|osa:4325072|Os01g0866500	cDNA clone:J023060L20, full insert sequence GN=P0505D12.37 OS=Oryza sativa subsp. japonica (Rice) PE=2 SV=1	Os01g0866500 [Oryza sativa Japonica Group]
BGIOSGA000433	1.04487	3.03589	2.6275	1.40863	3.82863	2.90103	DEG	DEG	DEG	DEG	0.847217	1.08088	1.20652	8.91062	7.46511	9.17711	4.49082	3.17686	3.43907	5.22151	3.38664	4.34024	5.19504	4.93616	4.70177	3.29685	2.22676	2.97237	--	--	Biological Process: metabolic process (GO:0008152);; Molecular Function: transferase activity, transferring hexosyl groups (GO:0016758);;	--	Putative uncharacterized protein GN=OsI_04548 OS=Oryza sativa subsp. indica (Rice) PE=4 SV=1	hypothetical protein OsI_04548 [Oryza sativa Indica Group]
BGIOSGA000437	9.78879	8.51761	3.70225	4.31613	4.94433	2.83199	--	DEG	--	--	10.0656	10.8972	8.40355	2.68807	1.41302	2.30745	2.99213	4.32492	3.76109	4.12042	5.89752	4.8139	3.80395	3.34686	4.09385	7.41357	7.56271	6.45291	--	--	Cellular Component: nucleus (GO:0005634);; Cellular Component: mitochondrion (GO:0005739);;	--	Putative uncharacterized protein GN=OsI_04497 OS=Oryza sativa subsp. indica (Rice) PE=4 SV=1	hypothetical protein OsI_04497 [Oryza sativa Indica Group]
BGIOSGA000458	5.37618	2.13618	3.69271	4.94395	3.74822	7.14306	DEG	--	--	--	6.057	5.77543	4.29612	10.058	9.12687	10.0194	4.40724	5.66254	3.99313	13.0313	10.0529	9.75606	10.0004	9.30563	10.3963	5.03298	4.33595	4.29951	[I]	Lipid transport and metabolism	Cellular Component: mitochondrion (GO:0005739);; Biological Process: ubiquinone biosynthetic process (GO:0006744);; Cellular Component: chloroplast (GO:0009507);; Biological Process: dolichol biosynthetic process (GO:0019408);; Molecular Function: dehydrodolichyl diphosphate synthase activity (GO:0045547);;	K11778|1e-161|osa:4324755|Os01g0857200	Putative uncharacterized protein GN=OsI_04491 OS=Oryza sativa subsp. indica (Rice) PE=2 SV=1	hypothetical protein OsI_04491 [Oryza sativa Indica Group]
BGIOSGA000462	11.21	9.73477	4.68763	10.9468	9.90079	4.55614	--	--	--	DEG	10.9213	11.1565	11.5523	3.42879	3.63426	4.12031	1.40534	1.27231	1.74736	4.76487	4.4034	4.70693	4.40623	4.09149	4.71454	1.50396	1.43012	1.16303	--	--	Cellular Component: nuclear pore (GO:0005643);; Cellular Component: cytosol (GO:0005829);; Cellular Component: plastid (GO:0009536);; Cellular Component: cytoplasmic membrane-bounded vesicle (GO:0016023);; Molecular Function: structural constituent of nuclear pore (GO:0017056);;	K14306|6e-90|sbi:SORBI_03g040330|hypothetical protein	Putative uncharacterized protein GN=OsI_04486 OS=Oryza sativa subsp. indica (Rice) PE=4 SV=1	hypothetical protein OsI_04486 [Oryza sativa Indica Group]
BGIOSGA000464	4.10346	3.72779	1.475	4.62507	4.40409	1.3657	--	DEG	--	DEG	4.14677	3.84238	4.32121	6.57305	5.42203	5.17321	12.1337	13.5338	14.062	3.73905	3.55301	6.52599	3.42571	2.94308	8.02519	10.1529	9.79642	13.0855	--	--	Biological Process: response to oxidative stress (GO:0006979);; Biological Process: response to salicylic acid (GO:0009751);; Biological Process: defense response to bacterium, incompatible interaction (GO:0009816);;	--	Putative uncharacterized protein GN=OsI_04482 OS=Oryza sativa subsp. indica (Rice) PE=2 SV=1	hypothetical protein OsI_04482 [Oryza sativa Indica Group]
BGIOSGA000466	6.84693	5.72276	13.2432	4.60602	4.79799	11.0116	--	DEG	--	DEG	8.02009	4.64335	7.87734	1.10921	0.282088	1.32846	0.580741	1.01577	2.02953	6.72515	23.3053	15.456	0.899744	1.07182	2.49723	2.96915	1.89524	1.34477	--	--	Molecular Function: 1-acylglycerol-3-phosphate O-acyltransferase activity (GO:0003841);; Cellular Component: mitochondrion (GO:0005739);; Biological Process: phosphatidylglycerol biosynthetic process (GO:0006655);; Biological Process: flower development (GO:0009908);; Biological Process: cutin biosynthetic process (GO:0010143);; Cellular Component: membrane (GO:0016020);; Biological Process: deph…	K13508|0.0|osa:4324826|Os01g0855000	Putative uncharacterized protein GN=OsI_04478 OS=Oryza sativa subsp. indica (Rice) PE=2 SV=1	hypothetical protein OsI_04478 [Oryza sativa Indica Group]
BGIOSGA000468	13.2722	0.906588	1.20868	15.1621	1.4896	2.06972	--	--	DEG	DEG	24.0939	8.70681	7.01594	2.27635	1.96157	2.4794	2.65725	2.72904	3.12379	4.91697	5.95457	5.98019	2.91375	3.248	2.85986	3.17641	3.10203	2.42634	--	--	Molecular Function: DNA binding (GO:0003677);; Molecular Function: chromatin binding (GO:0003682);; Cellular Component: nucleus (GO:0005634);;	--	Uncharacterized protein OS=Oryza glaberrima (African rice) PE=4 SV=1	hypothetical protein OsI_04470 [Oryza sativa Indica Group]
BGIOSGA000472	5.53579	2.23911	2.83669	5.61725	3.0072	2.9016	DEG	--	--	--	5.06608	6.23584	5.30544	36.1184	40.0375	34.7587	16.0011	16.5394	21.8104	40.6509	35.7054	36.7204	24.7584	20.4602	22.7772	9.52851	11.6003	13.9533	--	--	--	--	Putative uncharacterized protein GN=OsI_04467 OS=Oryza sativa subsp. indica (Rice) PE=4 SV=1	hypothetical protein OsI_04467 [Oryza sativa Indica Group]
BGIOSGA000473	48.0954	36.9715	18.117	37.6922	22.6653	11.6941	--	DEG	--	DEG	43.7445	49.1464	51.3951	7.37318	5.86531	6.70239	7.10296	9.86135	9.76727	13.4286	17.4725	15.1296	9.64354	10.6123	17.7284	16.6212	16.388	19.6087	[G]	Carbohydrate transport and metabolism	Molecular Function: magnesium ion binding (GO:0000287);; Molecular Function: pyruvate kinase activity (GO:0004743);; Cellular Component: mitochondrion (GO:0005739);; Biological Process: glycolytic process (GO:0006096);; Biological Process: fatty acid biosynthetic process (GO:0006633);; Cellular Component: chloroplast stroma (GO:0009570);; Biological Process: seed maturation (GO:0010431);; Biologi…	K00873|0.0|sbi:SORBI_03g030110|hypothetical protein	Pyruvate kinase GN=OsI_04452 OS=Oryza sativa subsp. indica (Rice) PE=3 SV=1	hypothetical protein OsI_04452 [Oryza sativa Indica Group]
BGIOSGA000482	15.0395	6.64696	8.91053	15.3436	12.6614	17.5393	DEG	--	--	--	19.9854	13.2961	11.8371	18.5348	13.6917	17.3098	6.10752	6.87301	6.44826	21.9524	22.4647	23.5287	10.9198	11.8247	11.5781	8.70368	6.63257	5.77793	--	--	Molecular Function: zinc ion binding (GO:0008270);;	--	Putative uncharacterized protein GN=OsI_04444 OS=Oryza sativa subsp. indica (Rice) PE=4 SV=1	hypothetical protein OsI_04444 [Oryza sativa Indica Group]
BGIOSGA000486	24.5161	16.5121	6.47626	22.6486	11.4409	7.03806	--	DEG	--	DEG	23.042	26.5347	23.9717	1.02005	2.48605	1.13814	0.941584	1.01529	1.54774	2.14209	2.55519	3.02067	4.62942	4.16019	5.5452	6.59825	5.40022	4.72613	--	--	Molecular Function: Rho guanyl-nucleotide exchange factor activity (GO:0005089);;	--	Putative uncharacterized protein GN=OsI_04439 OS=Oryza sativa subsp. indica (Rice) PE=2 SV=1	hypothetical protein OsI_04439 [Oryza sativa Indica Group]
BGIOSGA000488	1.37682	1.54808	1.1682	2.57265	4.77827	5.57487	--	--	--	DEG	1.66445	1.2852	1.1808	1.66207	0.202537	4.04695	2.32311	6.05332	7.37464	12.1154	16.2614	14.1803	3.87606	5.89265	4.86447	10.9806	14.8482	9.45016	[Q]	Secondary metabolites biosynthesis, transport and catabolism	Molecular Function: copper ion binding (GO:0005507);; Biological Process: response to water deprivation (GO:0009414);; Cellular Component: cytoplasmic membrane-bounded vesicle (GO:0016023);; Biological Process: lignin catabolic process (GO:0046274);; Cellular Component: apoplast (GO:0048046);; Molecular Function: hydroquinone:oxygen oxidoreductase activity (GO:0052716);; Biological Process: oxida…	--	Putative uncharacterized protein GN=OsI_04394 OS=Oryza sativa subsp. indica (Rice) PE=2 SV=1	hypothetical protein OsI_04394 [Oryza sativa Indica Group]
BGIOSGA000508	10.9411	1.97052	5.25036	14.1857	4.87772	11.7596	DEG	--	DEG	--	10.9848	12.8353	9.00301	1.10612	1.63608	1.16324	0.852995	0.870314	0.977044	3.18327	2.26792	2.96214	1.57302	1.13027	1.63156	1.51735	1.42922	1.79477	[G]	Carbohydrate transport and metabolism	Molecular Function: trehalose-phosphatase activity (GO:0004805);; Biological Process: trehalose biosynthetic process (GO:0005992);; Biological Process: response to stress (GO:0006950);; Biological Process: response to cadmium ion (GO:0046686);;	--	Uncharacterized protein OS=Oryza glaberrima (African rice) PE=4 SV=1	hypothetical protein OsI_04393 [Oryza sativa Indica Group]
BGIOSGA000509	3.55988	1.30182	0.900118	2.80444	1.44495	1.58045	DEG	DEG	--	--	2.83984	4.21927	3.62054	2.36537	2.77229	2.11786	1.55448	1.14288	1.48316	3.67807	3.36166	3.80821	1.77458	2.10953	2.36346	1.28384	1.11731	1.06531	--	--	--	--	Uncharacterized protein GN=OsJ_04028 OS=Oryza sativa subsp. japonica (Rice) PE=4 SV=1	hypothetical protein OsI_04391 [Oryza sativa Indica Group]
BGIOSGA000510	4.70715	2.4185	1.39351	3.61598	2.08252	1.15549	--	DEG	--	DEG	4.38772	4.77049	4.96325	5.6189	3.42355	6.67946	8.50812	9.68251	8.05873	14.4689	19.2992	16.8375	13.6209	8.45531	11.0688	14.5249	15.2987	12.266	[Q]	Secondary metabolites biosynthesis, transport and catabolism	Molecular Function: copper ion binding (GO:0005507);; Biological Process: response to water deprivation (GO:0009414);; Cellular Component: cytoplasmic membrane-bounded vesicle (GO:0016023);; Biological Process: lignin catabolic process (GO:0046274);; Cellular Component: apoplast (GO:0048046);; Molecular Function: hydroquinone:oxygen oxidoreductase activity (GO:0052716);; Biological Process: oxida…	--	Putative uncharacterized protein GN=OsI_04389 OS=Oryza sativa subsp. indica (Rice) PE=2 SV=1	hypothetical protein OsI_04389 [Oryza sativa Indica Group]
BGIOSGA000512	22.2812	5.24064	8.74979	16.8685	11.0484	14.0299	DEG	--	--	--	15.8839	31.2124	19.7473	1.06617	0	0	0.772253	0.886425	0.564697	2.31195	2.30524	2.33237	1.3775	0.534481	2.58982	1.11615	0.615407	0.929044	--	--	Biological Process: cell adhesion (GO:0007155);; Biological Process: response to salt stress (GO:0009651);; Biological Process: multidimensional cell growth (GO:0009825);; Cellular Component: external side of plasma membrane (GO:0009897);; Molecular Function: polysaccharide binding (GO:0030247);; Cellular Component: anchored component of plasma membrane (GO:0046658);;	--	Putative uncharacterized protein GN=OsI_04379 OS=Oryza sativa subsp. indica (Rice) PE=4 SV=1	hypothetical protein OsI_04379 [Oryza sativa Indica Group]
BGIOSGA000515	2.40067	0.35539	0.741125	2.31652	1.5006	0.886868	DEG	--	--	--	2.66418	1.93247	2.60534	1.54237	1.50361	1.19222	0.663323	0.290054	0.705518	3.60797	1.78653	3.85613	1.83902	1.51573	2.10825	1.0435	1.10754	2.11199	--	--	Molecular Function: metal ion binding (GO:0046872);;	--	Putative uncharacterized protein GN=OsI_04363 OS=Oryza sativa subsp. indica (Rice) PE=4 SV=1	hypothetical protein OsI_04363 [Oryza sativa Indica Group]
BGIOSGA000523	2.88729	1.41273	0.552965	3.08354	1.821	1.42101	--	DEG	--	--	2.25867	3.33414	3.06905	1.70435	1.33573	2.49865	2.04087	3.92998	4.40253	10.4148	11.9946	11.7703	2.98613	3.00625	4.85279	7.75508	4.76455	5.06697	--	--	Cellular Component: mitochondrion (GO:0005739);; Cellular Component: plastid (GO:0009536);;	--	Putative uncharacterized protein GN=OsI_04323 OS=Oryza sativa subsp. indica (Rice) PE=4 SV=1	hypothetical protein OsI_04323 [Oryza sativa Indica Group]
BGIOSGA000542	7.79346	1.84625	3.45779	11.3932	3.61506	5.8622	DEG	--	DEG	--	8.47414	7.04476	7.86147	15.0248	15.313	13.6055	37.6833	35.7514	38.5184	17.2074	18.6426	19.7584	13.9485	14.7807	13.8764	34.1547	33.9229	32.8797	--	--	--	--	Uncharacterized protein GN=OsJ_03977 OS=Oryza sativa subsp. japonica (Rice) PE=4 SV=1	Os01g0833800 [Oryza sativa Japonica Group]
BGIOSGA000543	18.3088	14.6477	37.3177	18.5361	14.2019	33.6524	--	DEG	--	DEG	20.4129	17.4613	17.0522	4.30361	3.38343	2.32179	17.0755	14.2545	12.9545	2.05324	3.00165	1.82219	5.58898	4.40767	4.37564	12.3603	14.7176	13.7907	[S]	Function unknown	Biological Process: intracellular protein transport (GO:0006886);; Biological Process: retrograde vesicle-mediated transport, Golgi to ER (GO:0006890);; Cellular Component: plastid (GO:0009536);; Cellular Component: COPI vesicle coat (GO:0030126);; Cellular Component: clathrin adaptor complex (GO:0030131);; Biological Process: protein catabolic process (GO:0030163);;	--	Putative uncharacterized protein GN=OsI_04320 OS=Oryza sativa subsp. indica (Rice) PE=4 SV=1	hypothetical protein OsI_04320 [Oryza sativa Indica Group]
BGIOSGA000545	1.94481	3.33627	14.7615	2.29236	4.79076	13.6229	--	DEG	--	DEG	1.94739	1.73851	2.14853	2.18988	1.3824	1.57164	2.00711	1.81157	2.47963	2.69271	2.25101	2.74872	1.63916	1.65271	4.12196	2.56725	2.19823	1.62669	[P]	Inorganic ion transport and metabolism	Biological Process: MAPK cascade (GO:0000165);; Biological Process: response to molecule of bacterial origin (GO:0002237);; Cellular Component: plasma membrane (GO:0005886);; Biological Process: protein targeting to membrane (GO:0006612);; Biological Process: nucleotide transport (GO:0006862);; Biological Process: ER to Golgi vesicle-mediated transport (GO:0006888);; Biological Process: membrane …	--	Putative uncharacterized protein GN=OsI_04305 OS=Oryza sativa subsp. indica (Rice) PE=4 SV=1	RecName: Full=Ammonium transporter 2 member 3; Short=OsAMT2;3
BGIOSGA000551	4.33936	1.71464	2.09944	2.56415	2.47128	2.13072	DEG	--	--	--	4.35794	4.27092	4.38923	8.52936	10.9846	7.86115	11.1977	11.7796	12.7724	6.35489	7.57089	9.37859	8.37518	8.31415	11.0162	16.838	21.7444	19.4806	--	--	Cellular Component: mitochondrion (GO:0005739);; Cellular Component: plastid (GO:0009536);;	--	Putative uncharacterized protein GN=OsI_04299 OS=Oryza sativa subsp. indica (Rice) PE=4 SV=1	hypothetical protein OsI_04299 [Oryza sativa Indica Group]
BGIOSGA000553	7.24187	9.12503	11.9166	7.76812	9.23518	19.3543	--	--	--	DEG	7.26596	8.94792	5.51175	53.6821	59.6447	44.3061	157.756	138.531	139.582	43.7257	42.9067	44.2853	54.2801	45.5311	47.7253	121.722	130.142	135.522	[O]	Posttranslational modification, protein turnover, chaperones	Biological Process: cellular iron ion homeostasis (GO:0006879);; Cellular Component: chloroplast (GO:0009507);; Biological Process: iron-sulfur cluster assembly (GO:0016226);; Biological Process: regulation of response to red or far red light (GO:2000030);;	--	cDNA clone:J023069G03, full insert sequence GN=Os01g0830000 OS=Oryza sativa subsp. japonica (Rice) PE=2 SV=1	Os01g0830000 [Oryza sativa Japonica Group]
BGIOSGA000555	44.7865	52.5443	145.29	43.6392	49.1788	129.129	--	DEG	--	DEG	43.5376	47.6872	43.1346	0.31555	0.30762	1.24174	0.361888	0.692318	1.10661	3.22245	3.2408	2.64616	0.826257	1.00186	1.12482	1.69367	1.00936	1.60397	--	--	--	--	Putative uncharacterized protein GN=OsI_04293 OS=Oryza sativa subsp. indica (Rice) PE=4 SV=1	hypothetical protein OsI_04293 [Oryza sativa Indica Group]
BGIOSGA000557	2.21048	0.621638	0.720273	3.03647	0.984313	1.43566	DEG	--	--	--	2.04295	2.6893	1.89917	1.74259	0.970739	1.11957	5.59779	4.52547	5.10797	2.21662	2.57592	2.52844	1.53649	0.903289	2.28185	4.24424	5.33029	4.5244	--	--	Cellular Component: mitochondrion (GO:0005739);; Biological Process: cell communication (GO:0007154);; Cellular Component: plastid (GO:0009536);; Molecular Function: phosphatidylinositol binding (GO:0035091);;	--	Putative uncharacterized protein GN=OsI_04279 OS=Oryza sativa subsp. indica (Rice) PE=2 SV=1	hypothetical protein OsI_04279 [Oryza sativa Indica Group]
BGIOSGA000562	2.01881	1.27763	5.07708	2.44033	1.57387	4.69964	--	DEG	--	DEG	1.99545	2.18966	1.87132	4.8812	3.82751	4.01913	67.8832	59.6697	61.0132	8.04323	6.85434	9.51751	4.16779	4.01477	4.30015	49.5503	56.878	53.2368	--	--	Biological Process: cell communication (GO:0007154);; Cellular Component: chloroplast (GO:0009507);; Molecular Function: phosphatidylinositol binding (GO:0035091);;	--	Putative uncharacterized protein GN=OsI_04278 OS=Oryza sativa subsp. indica (Rice) PE=2 SV=1	hypothetical protein OsI_04278 [Oryza sativa Indica Group]
BGIOSGA000563	8.04998	4.24261	62.8553	8.13836	4.16091	53.2217	--	DEG	--	DEG	7.92915	8.77593	7.44486	0.599073	1.43637	0.955724	1.61548	1.74775	2.02931	0.530249	0.08752	1.68245	1.0652	0.668282	0.674361	0.981497	0.902643	2.18685	--	--	--	--	Putative uncharacterized protein GN=OsI_04256 OS=Oryza sativa subsp. indica (Rice) PE=2 SV=1	hypothetical protein OsI_04256 [Oryza sativa Indica Group]
BGIOSGA000572	0.339594	0.997055	1.79752	0.76674	0.802614	1.357	--	DEG	--	--	0.262064	0.439316	0.317403	2.27528	1.47874	5.09859	2.12014	3.38345	3.87399	15.9577	15.5786	14.5176	4.59243	4.14707	5.9762	6.76461	5.08305	4.7914	--	--	Molecular Function: DNA binding (GO:0003677);; Cellular Component: mitochondrion (GO:0005739);;	--	Putative uncharacterized protein GN=OsI_04254 OS=Oryza sativa subsp. indica (Rice) PE=4 SV=1	hypothetical protein OsI_04254 [Oryza sativa Indica Group]
BGIOSGA000573	10.7582	2.95087	3.12586	15.3513	4.90524	5.54635	DEG	DEG	DEG	DEG	10.5707	10.5531	11.1509	70.2121	75.057	72.5786	4.25017	2.82374	3.6795	79.8798	79.0109	88.7394	70.8611	65.4289	52.6475	4.24489	4.30589	3.50468	--	--	Molecular Function: zinc ion binding (GO:0008270);;	--	Putative uncharacterized protein GN=OsI_04246 OS=Oryza sativa subsp. indica (Rice) PE=2 SV=1	hypothetical protein OsI_04246 [Oryza sativa Indica Group]
BGIOSGA000577	83.1683	72.6159	3.58447	82.5433	62.9792	4.01848	--	DEG	--	DEG	80.8456	78.7883	89.8709	0.672742	0.327917	0.728022	0.23146	0.649438	0.123092	1.9189	4.65466	2.64906	0.660581	0.925569	4.61946	0.382323	0.676316	0.762082	[R]	General function prediction only	Molecular Function: sequence-specific DNA binding transcription factor activity (GO:0003700);; Biological Process: regulation of transcription, DNA-templated (GO:0006355);; Molecular Function: sequence-specific DNA binding (GO:0043565);;	--	Putative uncharacterized protein GN=OsI_04237 OS=Oryza sativa subsp. indica (Rice) PE=4 SV=1	hypothetical protein OsI_04237 [Oryza sativa Indica Group]
BGIOSGA000583	1.50515	0.576227	0.334663	3.07421	2.06854	0.606907	--	DEG	--	DEG	1.23406	1.68494	1.59645	29.6424	31.916	31.6203	15.0923	14.5406	13.6668	43.2901	44.0851	47.9909	22.7234	29.3206	23.7059	17.2198	17.3434	15.1476	[RTKL]	--	Molecular Function: protein serine/threonine kinase activity (GO:0004674);; Molecular Function: ATP binding (GO:0005524);; Biological Process: protein phosphorylation (GO:0006468);; Cellular Component: integral component of membrane (GO:0016021);; Cellular Component: cytoplasmic membrane-bounded vesicle (GO:0016023);;	--	Putative uncharacterized protein GN=OsI_04218 OS=Oryza sativa subsp. indica (Rice) PE=3 SV=1	hypothetical protein OsI_04218 [Oryza sativa Indica Group]
BGIOSGA000591	39.4113	31.0596	14.4332	45.122	25.2499	16.5703	--	DEG	--	DEG	41.0124	41.7054	35.5161	1.75377	1.23478	0.862672	0.251413	0.171012	0.222838	1.33808	1.42198	1.27886	1.48289	2.2685	1.42579	0.645995	0.356179	0.382052	--	--	Cellular Component: mitochondrion (GO:0005739);; Cellular Component: plastid (GO:0009536);;	--	Pentatricopeptide (PPR) repeat-containing protein-like GN=P0454H12.27 OS=Oryza sativa subsp. japonica (Rice) PE=2 SV=1	pentatricopeptide (PPR) repeat-containing protein-like [Oryza sativa Japonica Group]
BGIOSGA000592	1.1968	1.28374	0.215088	1.34631	1.72573	0.461408	--	DEG	--	--	1.36673	1.06762	1.15605	4.59224	5.09432	3.99852	16.617	17.6956	15.7908	8.08563	7.3613	7.67888	7.77454	6.70353	7.07075	14.2489	13.9416	11.5449	--	--	Cellular Component: mitochondrion (GO:0005739);;	--	cDNA clone:J023131P12, full insert sequence GN=P0454H12.5 OS=Oryza sativa subsp. japonica (Rice) PE=2 SV=1	Os01g0817000 [Oryza sativa Japonica Group]
BGIOSGA000595	5.79486	4.5617	16.7011	7.7086	7.18294	13.2451	--	DEG	--	DEG	4.89827	6.1144	6.37192	3.00003	1.41357	1.62327	2.10735	2.4573	2.65309	3.80318	5.78385	5.96131	1.57109	2.59291	18.6864	2.36796	2.97027	2.4399	--	--	Molecular Function: DNA binding (GO:0003677);; Cellular Component: nucleus (GO:0005634);; Biological Process: regulation of transcription, DNA-templated (GO:0006355);;	--	Putative uncharacterized protein GN=OsI_04203 OS=Oryza sativa subsp. indica (Rice) PE=2 SV=1	hypothetical protein OsI_04203 [Oryza sativa Indica Group]
BGIOSGA000598	5.51747	2.01229	2.40592	5.18278	7.61679	2.59271	DEG	--	--	--	5.66502	4.74833	6.13904	1.3905	1.05125	1.25629	0.146451	0.273946	0.181729	1.19916	1.07375	1.02431	1.08672	1.68182	1.14998	0.268786	0.155609	0.247278	--	--	--	--	Putative uncharacterized protein GN=OsI_04201 OS=Oryza sativa subsp. indica (Rice) PE=2 SV=1	hypothetical protein OsI_04201 [Oryza sativa Indica Group]
BGIOSGA000599	0.597765	1.23268	0.200709	1.09907	1.30617	0.223891	--	--	--	DEG	0.704274	0.503443	0.585578	11.0077	12.1247	10.1261	15.4933	16.4352	18.1791	4.83279	7.26382	6.09836	7.86092	10.1368	11.9084	7.58275	8.23107	13.5782	[J]	Translation, ribosomal structure and biogenesis	Molecular Function: structural constituent of ribosome (GO:0003735);; Cellular Component: ribosome (GO:0005840);; Biological Process: translation (GO:0006412);; Cellular Component: cytoplasmic membrane-bounded vesicle (GO:0016023);;	--	Uncharacterized protein GN=OsJ_03857 OS=Oryza sativa subsp. japonica (Rice) PE=4 SV=1	hypothetical protein OsI_04197 [Oryza sativa Indica Group]
BGIOSGA000602	9.35667	11.0862	16.7026	6.06499	9.96868	9.79735	--	DEG	--	--	12.3406	8.35451	7.37491	17.0473	16.1384	17.3772	2.11995	2.41535	1.69111	10.6754	8.30442	9.83997	20.1274	20.2587	18.4961	3.61845	2.85319	4.009	[E]	Amino acid transport and metabolism	Molecular Function: cysteine synthase activity (GO:0004124);; Biological Process: cysteine biosynthetic process from serine (GO:0006535);; Cellular Component: chloroplast (GO:0009507);; Biological Process: photosynthetic acclimation (GO:0009643);; Biological Process: regulation of hydrogen peroxide metabolic process (GO:0010310);; Biological Process: photosynthesis (GO:0015979);; Molecular Functi…	K01738|0.0|osa:4327479|Os01g0814800	Cysteine synthase GN=OsI_04195 OS=Oryza sativa subsp. indica (Rice) PE=3 SV=1	hypothetical protein OsI_04195 [Oryza sativa Indica Group]
BGIOSGA000604	8.86279	16.8543	2.07547	9.6066	19.6274	3.49355	--	DEG	DEG	DEG	8.86496	8.14494	9.57847	5.16643	5.10465	7.36646	4.89421	7.88864	5.79636	12.2067	11.6235	11.9704	9.97468	10.1042	10.9831	8.21648	8.03965	8.74532	[G]	Carbohydrate transport and metabolism	Molecular Function: hydrolase activity, hydrolyzing O-glycosyl compounds (GO:0004553);; Biological Process: carbohydrate metabolic process (GO:0005975);; Molecular Function: beta-glucosidase activity (GO:0008422);; Cellular Component: cytoplasmic membrane-bounded vesicle (GO:0016023);;	--	Putative uncharacterized protein GN=OsI_04188 OS=Oryza sativa subsp. indica (Rice) PE=3 SV=1	hypothetical protein OsI_04188 [Oryza sativa Indica Group]
BGIOSGA000607	13.49	5.87918	6.19307	11.9335	10.354	8.33382	DEG	--	--	--	11.3944	15.1911	13.8846	4.10339	5.84352	4.63054	3.9101	3.45991	2.98111	3.05996	3.78374	3.38824	5.5698	7.66358	6.56634	3.92474	3.89724	4.7675	--	--	Molecular Function: sequence-specific DNA binding transcription factor activity (GO:0003700);; Cellular Component: nucleus (GO:0005634);; Biological Process: regulation of transcription, DNA-templated (GO:0006355);; Molecular Function: sequence-specific DNA binding (GO:0043565);;	K14431|0.0|sbi:SORBI_03g037560|hypothetical protein	Putative uncharacterized protein GN=OsI_04142 OS=Oryza sativa subsp. indica (Rice) PE=2 SV=1	hypothetical protein OsI_04142 [Oryza sativa Indica Group]
BGIOSGA000624	2.20719	4.85915	3.45037	3.41065	6.59991	4.19649	DEG	--	--	--	2.99523	1.34344	2.28289	3.19021	2.3472	2.84242	3.15821	4.43731	3.68951	7.63072	6.63748	8.69078	1.95045	2.0385	2.30375	8.55197	6.60136	4.77304	[GER]	--	Cellular Component: mitochondrion (GO:0005739);; Cellular Component: membrane (GO:0016020);; Cellular Component: cytoplasmic membrane-bounded vesicle (GO:0016023);;	--	Putative uncharacterized protein GN=OsI_04113 OS=Oryza sativa subsp. indica (Rice) PE=4 SV=1	hypothetical protein OsI_04113 [Oryza sativa Indica Group]
BGIOSGA000635	9.42544	2.79328	3.76168	7.653	2.09757	6.64212	DEG	DEG	DEG	--	10.5869	10.0505	7.63886	0	0	0.0459681	0.0401902	0.0410063	0	0.197449	0.202057	0.102217	1.05526	1.48351	2.3669	6.32879	2.69031	2.36152	--	--	Molecular Function: catechol oxidase activity (GO:0004097);; Cellular Component: cytoplasmic membrane-bounded vesicle (GO:0016023);; Biological Process: pigment biosynthetic process (GO:0046148);; Molecular Function: metal ion binding (GO:0046872);; Biological Process: oxidation-reduction process (GO:0055114);;	--	Putative uncharacterized protein GN=OsI_04046 OS=Oryza sativa subsp. indica (Rice) PE=4 SV=1	hypothetical protein OsI_04046 [Oryza sativa Indica Group]
BGIOSGA000664	0.0336125	0.0153227	0.0270655	0.167241	1.63522	3.79354	--	--	DEG	DEG	0.100838	0	0	9.19445	11.9154	8.95515	20.4263	19.8424	20.3489	12.7184	12.0232	13.0279	8.14524	8.19628	9.9781	17.6087	18.9193	21.1092	[R]	General function prediction only	Cellular Component: mitochondrion (GO:0005739);; Biological Process: cellular response to phosphate starvation (GO:0016036);; Biological Process: galactolipid biosynthetic process (GO:0019375);; Biological Process: cellular response to water deprivation (GO:0042631);;	--	Putative uncharacterized protein GN=OsI_04020 OS=Oryza sativa subsp. indica (Rice) PE=2 SV=1	hypothetical protein OsI_04020 [Oryza sativa Indica Group]
BGIOSGA000679	11.4486	10.0217	20.2059	12.5898	8.77321	19.2124	--	DEG	--	--	11.2282	11.5295	11.5883	9.67999	9.97213	10.3336	10.6586	9.2784	8.57311	5.87464	5.23244	5.81967	7.85343	9.37264	6.91658	7.44547	8.68988	8.94348	[R]	General function prediction only	Cellular Component: integral component of membrane (GO:0016021);; Cellular Component: cytoplasmic membrane-bounded vesicle (GO:0016023);;	--	Putative uncharacterized protein GN=OsI_04019 OS=Oryza sativa subsp. indica (Rice) PE=2 SV=1	hypothetical protein OsI_04019 [Oryza sativa Indica Group]
BGIOSGA000680	5.71332	9.99523	9.50337	5.64225	8.04755	8.35961	--	DEG	--	--	6.66709	5.3375	5.13538	27.0898	20.2476	20.7331	6.29856	6.13956	5.10417	10.0614	9.70715	11.8715	11.8342	13.5622	8.5129	4.12854	4.3421	3.91212	--	--	Molecular Function: protein serine/threonine kinase activity (GO:0004674);; Molecular Function: ATP binding (GO:0005524);; Cellular Component: nucleus (GO:0005634);; Cellular Component: vacuole (GO:0005773);; Cellular Component: cytosol (GO:0005829);; Cellular Component: plasma membrane (GO:0005886);; Cellular Component: cytoplasmic membrane-bounded vesicle (GO:0016023);; Molecular Function: carb…	--	Putative uncharacterized protein GN=OsI_04010 OS=Oryza sativa subsp. indica (Rice) PE=4 SV=1	hypothetical protein OsI_04010 [Oryza sativa Indica Group]
BGIOSGA000687	13.8684	22.6902	5.84743	10.5467	11.3031	4.12759	--	--	--	DEG	12.9576	15.8978	12.7496	14.4246	18.808	17.0644	3.25686	3.82935	2.80422	21.2196	19.9605	20.5899	18.2005	17.7846	15.2631	7.856	6.52553	7.9501	[IR]	--	Molecular Function: diacylglycerol kinase activity (GO:0004143);; Biological Process: protein kinase C-activating G-protein coupled receptor signaling pathway (GO:0007205);; Biological Process: phosphorylation (GO:0016310);;	K04718|0.0|osa:4327845|Os01g0782200	Putative uncharacterized protein GN=OsI_03990 OS=Oryza sativa subsp. indica (Rice) PE=4 SV=1	hypothetical protein OsI_03990 [Oryza sativa Indica Group]
BGIOSGA000699	15.0156	16.7656	3.29681	20.59	17.0828	7.44388	--	DEG	--	DEG	14.8643	17.123	13.0596	12.9579	9.64039	9.61024	56.2625	53.3561	51.18	11.5912	10.8209	14.4806	11.0692	10.4232	9.86725	43.3179	48.7265	47.1752	--	--	Molecular Function: DNA binding (GO:0003677);; Cellular Component: nucleus (GO:0005634);; Biological Process: DNA-templated transcription, initiation (GO:0006352);; Biological Process: regulation of transcription, DNA-templated (GO:0006355);; Molecular Function: zinc ion binding (GO:0008270);; Biological Process: histone modification (GO:0016570);; Biological Process: growth (GO:0040007);;	--	Putative uncharacterized protein GN=OsI_03933 OS=Oryza sativa subsp. indica (Rice) PE=2 SV=1	hypothetical protein OsI_03933 [Oryza sativa Indica Group]
BGIOSGA000726	14.1523	10.7362	53.5996	12.2976	10.4532	46.4066	--	DEG	--	DEG	14.718	13.3761	14.3628	0.681782	0.983678	0.643902	1.05556	1.05306	1.39715	0.691444	0.58965	0.268466	1.20502	1.15447	1.84191	1.62733	1.0468	1.94863	--	--	Molecular Function: acetylglucosaminyltransferase activity (GO:0008375);; Cellular Component: membrane (GO:0016020);; Cellular Component: cytoplasmic membrane-bounded vesicle (GO:0016023);;	--	Uncharacterized protein GN=P0695H10.18 OS=Oryza sativa subsp. japonica (Rice) PE=2 SV=1	Os01g0772500 [Oryza sativa Japonica Group]
BGIOSGA000733	0.390025	0.769787	1.16859	0.51652	1.40047	1.54092	--	DEG	--	DEG	0.264842	0.426896	0.478337	9.77869	6.70448	7.77016	3.37364	4.14943	3.53909	9.3088	7.14453	8.58031	7.06955	7.7333	8.52788	3.20613	3.92833	2.43457	--	--	Cellular Component: mitochondrial matrix (GO:0005759);;	--	cDNA clone:002-104-C12, full insert sequence GN=P0665A11.28 OS=Oryza sativa subsp. japonica (Rice) PE=2 SV=1	Os01g0771100 [Oryza sativa Japonica Group]
BGIOSGA000739	9.70294	8.08444	3.68739	8.34455	7.77691	3.18967	--	DEG	--	DEG	10.4357	9.02736	9.64579	6.32024	3.59415	2.79801	16.3088	13.127	13.7806	2.00306	2.84696	2.30437	1.44806	1.44925	3.32011	8.48071	7.70159	5.87451	--	--	--	--	cDNA clone:J023015J20, full insert sequence GN=P0665A11.26 OS=Oryza sativa subsp. japonica (Rice) PE=2 SV=1	Os01g0771000 [Oryza sativa Japonica Group]
BGIOSGA000741	7.19886	4.23746	14.4055	2.3848	2.07247	7.35227	--	DEG	--	DEG	7.50178	6.59567	7.49912	6.74893	5.76258	6.68534	5.96513	9.1498	8.55881	3.49113	3.67324	4.3274	3.29062	4.187	5.50135	6.83329	6.12545	5.19143	[E]	Amino acid transport and metabolism	Biological Process: cellular amino acid metabolic process (GO:0006520);; Molecular Function: carboxy-lyase activity (GO:0016831);; Molecular Function: pyridoxal phosphate binding (GO:0030170);;	K01592|0.0|osa:4325604|Os01g0770200	Putative uncharacterized protein GN=OsI_03897 OS=Oryza sativa subsp. indica (Rice) PE=3 SV=1	hypothetical protein OsI_03897 [Oryza sativa Indica Group]
BGIOSGA000744	4.27412	6.39895	7.89125	3.83059	4.32632	6.05006	--	DEG	--	--	4.26898	4.71156	3.84182	3.35669	2.44273	3.30229	3.86317	5.51825	3.97916	8.44073	8.27995	8.68767	3.94593	5.20359	4.94936	8.7321	4.75285	4.40805	--	--	Molecular Function: diacylglycerol O-acyltransferase activity (GO:0004144);; Cellular Component: plastid (GO:0009536);; Biological Process: glycerolipid biosynthetic process (GO:0045017);;	--	Putative uncharacterized protein GN=OsI_03896 OS=Oryza sativa subsp. indica (Rice) PE=4 SV=1	hypothetical protein OsI_03896 [Oryza sativa Indica Group]
BGIOSGA000745	7.27731	3.0339	4.45352	8.46945	4.69963	5.96433	DEG	--	--	--	7.19301	9.07813	5.5608	20.3096	20.4474	22.032	8.00662	7.79787	9.29012	19.508	18.7217	17.5206	21.5747	22.7734	22.3517	7.61456	7.31958	7.58462	--	--	Biological Process: RNA splicing, via endonucleolytic cleavage and ligation (GO:0000394);; Molecular Function: carboxypeptidase activity (GO:0004180);; Cellular Component: vacuole (GO:0005773);; Cellular Component: cytosol (GO:0005829);; Biological Process: proteolysis (GO:0006508);; Molecular Function: serine-type peptidase activity (GO:0008236);; Biological Process: methionine biosynthetic proc…	K01285|0.0|osa:4325498|Os01g0767100	Putative uncharacterized protein GN=OsI_03875 OS=Oryza sativa subsp. indica (Rice) PE=4 SV=1	hypothetical protein OsI_03875 [Oryza sativa Indica Group]
BGIOSGA000750	19.0418	20.9296	8.36487	18.5834	22.2333	7.50625	--	--	--	DEG	19.4364	18.3246	19.3643	3.81019	1.96865	3.29862	0.786547	1.07002	1.1503	1.89184	1.64765	1.66705	1.83324	2.09685	1.84428	0.577428	0.208933	0.298812	[F]	Nucleotide transport and metabolism	Biological Process: metabolic process (GO:0008152);; Molecular Function: zinc ion binding (GO:0008270);; Cellular Component: chloroplast (GO:0009507);; Cellular Component: cytoplasmic membrane-bounded vesicle (GO:0016023);; Molecular Function: hydrolase activity (GO:0016787);; Molecular Function: hydrolase activity, acting on carbon-nitrogen (but not peptide) bonds (GO:0016810);;	K01493|1e-173|osa:4326895|Os01g0765000	Putative uncharacterized protein GN=OsI_03859 OS=Oryza sativa subsp. indica (Rice) PE=4 SV=1	hypothetical protein OsI_03859 [Oryza sativa Indica Group]
BGIOSGA000759	3.25758	3.02582	1.00229	1.73551	1.92479	0.361724	--	DEG	--	DEG	3.3302	3.0617	3.38084	30.517	26.5099	26.3639	11.9748	11.5653	9.99365	31.2814	29.2978	29.0579	17.8012	20.7604	19.2822	11.5356	9.15508	8.24291	[C]	Energy production and conversion	Cellular Component: vacuole (GO:0005773);; Biological Process: metabolic process (GO:0008152);; Molecular Function: hydrolase activity, acting on carbon-nitrogen (but not peptide) bonds, in linear amides (GO:0016811);;	--	Putative uncharacterized protein GN=OsI_03858 OS=Oryza sativa subsp. indica (Rice) PE=2 SV=1	hypothetical protein OsI_03858 [Oryza sativa Indica Group]
BGIOSGA000760	31.9418	27.7969	11.1779	29.879	19.2813	9.64451	--	DEG	--	DEG	28.6405	31.0465	36.1384	7.32983	4.71307	3.45209	5.76808	1.64238	3.85221	11.0385	13.8251	12.4526	8.26928	8.58255	7.46101	6.79493	3.77703	7.40631	--	--	--	--	Putative transcription factor GN=P0512C01.45 OS=Oryza sativa subsp. japonica (Rice) PE=2 SV=1	Os01g0763200 [Oryza sativa Japonica Group]
BGIOSGA000770	12.0476	5.165	3.75422	12.4388	8.10428	5.99276	DEG	DEG	--	--	12.2004	11.3111	12.6312	22.3839	15.3161	17.4507	8.42779	8.52479	9.11845	22.0407	20.4549	20.9728	19.574	20.1135	21.0133	12.7209	9.64956	7.87558	--	--	Biological Process: mRNA splicing, via spliceosome (GO:0000398);; Biological Process: RNA methylation (GO:0001510);; Biological Process: chromatin assembly or disassembly (GO:0006333);;	--	cDNA clone:J013022F08, full insert sequence GN=P0512C01.42 OS=Oryza sativa subsp. japonica (Rice) PE=2 SV=1	Os01g0763000 [Oryza sativa Japonica Group]
BGIOSGA000772	20.8811	18.3835	8.69034	21.1561	20.2336	10.082	--	DEG	--	--	19.9605	21.2438	21.4389	38.7101	48.225	41.1922	72.9137	71.1691	72.7266	42.7853	35.3441	31.3656	60.5025	51.9703	54.0133	56.8285	50.2739	60.9421	--	--	Cellular Component: mitochondrial inner membrane presequence translocase complex (GO:0005744);; Biological Process: protein transport (GO:0015031);;	--	Putative uncharacterized protein GN=OsI_03834 OS=Oryza sativa subsp. indica (Rice) PE=2 SV=1	hypothetical protein OsI_03834 [Oryza sativa Indica Group]
BGIOSGA000774	26.017	42.7091	72.2698	36.4983	55.4953	56.0149	--	DEG	--	--	21.1417	25.653	31.2562	49.6473	65.9387	52.8882	66.3947	57.104	76.9276	33.7591	46.5412	40.4825	40.9684	37.9903	58.4906	48.7694	47.0179	50.2793	[E]	Amino acid transport and metabolism	Molecular Function: L-aspartate:2-oxoglutarate aminotransferase activity (GO:0004069);; Molecular Function: copper ion binding (GO:0005507);; Cellular Component: cell wall (GO:0005618);; Cellular Component: peroxisome (GO:0005777);; Cellular Component: cytosol (GO:0005829);; Cellular Component: plasma membrane (GO:0005886);; Biological Process: tricarboxylic acid cycle (GO:0006099);; Biological P…	K00813|0.0|osa:4325621|Os01g0760600	Aspartate aminotransferase GN=OsI_03821 OS=Oryza sativa subsp. indica (Rice) PE=3 SV=1	RecName: Full=Aspartate aminotransferase, cytoplasmic; AltName: Full=Transaminase A
BGIOSGA000783	38.1405	56.1581	66.8088	40.2609	45.8164	48.6889	--	DEG	--	--	41.9697	40.1881	32.2637	7.15735	6.1579	5.52131	3.38107	2.85151	3.38828	6.097	3.832	5.49256	3.99367	4.71319	3.83659	1.57107	1.53667	1.68295	[RTKL]	--	Molecular Function: protein serine/threonine kinase activity (GO:0004674);; Molecular Function: ATP binding (GO:0005524);; Biological Process: protein phosphorylation (GO:0006468);; Biological Process: signal transduction (GO:0007165);; Cellular Component: plastid (GO:0009536);;	--	Putative uncharacterized protein GN=OsI_03812 OS=Oryza sativa subsp. indica (Rice) PE=4 SV=1	hypothetical protein OsI_03812 [Oryza sativa Indica Group]
BGIOSGA000786	6.4348	6.27885	3.20695	5.14052	4.18115	1.5969	--	--	--	DEG	6.00684	6.66306	6.63449	1.64125	3.04	2.90636	1.69403	0.648161	2.02702	0.260079	0.0887162	0.0897604	4.35126	2.43175	7.85191	3.80865	2.17495	4.86253	--	--	Molecular Function: DNA binding (GO:0003677);; Molecular Function: transposase activity (GO:0004803);; Cellular Component: mitochondrion (GO:0005739);; Biological Process: transposition, DNA-mediated (GO:0006313);; Molecular Function: zinc ion binding (GO:0008270);;	--	Putative uncharacterized protein GN=OsI_03810 OS=Oryza sativa subsp. indica (Rice) PE=4 SV=1	hypothetical protein OsI_03810 [Oryza sativa Indica Group]
BGIOSGA000788	0	2.5292	1.4564	0.146185	4.87831	3.61538	DEG	--	DEG	DEG	0	0	0	0.123798	0.482749	1.58329	0.851867	0.97781	2.15188	4.05431	5.35346	4.33317	0.486242	0.262037	0.975497	0.703554	1.24456	0.647256	--	--	Cellular Component: chloroplast (GO:0009507);;	--	Putative uncharacterized protein GN=OsI_03805 OS=Oryza sativa subsp. indica (Rice) PE=2 SV=1	hypothetical protein OsI_03805 [Oryza sativa Indica Group]
BGIOSGA000790	5.38586	0.729947	1.32719	4.58031	0.574592	0.865123	DEG	DEG	DEG	DEG	5.7441	5.9429	4.47057	30.3635	27.6154	34.4399	6.91324	8.62108	9.34648	25.4728	24.0591	21.9198	33.1117	31.5293	28.7107	10.0151	9.82668	10.4588	--	--	Biological Process: embryo development ending in seed dormancy (GO:0009793);;	--	Putative uncharacterized protein GN=OsI_03797 OS=Oryza sativa subsp. indica (Rice) PE=2 SV=1	hypothetical protein OsI_03797 [Oryza sativa Indica Group]
BGIOSGA000797	20.411	30.8062	8.2936	23.8172	31.1172	10.1002	--	DEG	--	--	18.3475	21.4351	21.4504	1.48297	0.916786	1.38777	0.0933333	0.126971	0.198541	1.3756	1.05578	1.22645	1.13652	1.3015	1.14004	0.274075	0	0.126072	--	--	--	--	Pentatricopeptide (PPR) repeat-containing protein-like GN=P0503C12.24 OS=Oryza sativa subsp. japonica (Rice) PE=4 SV=1	Os01g0754701 [Oryza sativa Japonica Group]
BGIOSGA000807	1.03743	1.26251	0.139615	1.21928	1.19269	0.133382	--	DEG	--	DEG	0.897666	1.13239	1.08225	0.551057	0.313371	0.722834	0.315989	0.483608	0.588157	3.8325	5.75881	2.411	0.405822	0.485995	1.13724	1.39186	0.797401	1.72065	--	--	Cellular Component: cytoplasm (GO:0005737);; Biological Process: protein targeting to vacuole (GO:0006623);; Biological Process: vesicle-mediated transport (GO:0016192);;	--	Putative uncharacterized protein GN=OsI_03744 OS=Oryza sativa subsp. indica (Rice) PE=4 SV=1	hypothetical protein OsI_03744 [Oryza sativa Indica Group]
BGIOSGA000824	6.03431	0.529087	0.462584	4.00077	0.676351	1.30331	DEG	DEG	DEG	--	6.34254	5.0798	6.68057	0.228732	0.267581	0.585065	0.236089	0.240883	0.125553	0.193312	0.445102	0.400303	0.0449195	0.0484144	0.205983	0.47663	0.334469	0	--	--	Cellular Component: plasma membrane (GO:0005886);; Cellular Component: plastid (GO:0009536);;	--	Putative uncharacterized protein GN=OsI_03743 OS=Oryza sativa subsp. indica (Rice) PE=4 SV=1	hypothetical protein OsI_03743 [Oryza sativa Indica Group]
BGIOSGA000825	0.99438	0.360459	0.200842	0.346239	0.0997721	0.270366	--	DEG	--	--	0.987247	1.1935	0.802391	8.33644	6.16218	7.88589	13.4348	12.3408	11.5656	12.4845	16.6383	15.1807	7.28622	7.31987	10.7247	8.98071	9.58635	8.90069	--	--	Molecular Function: DNA binding (GO:0003677);; Cellular Component: plastid (GO:0009536);;	--	Putative uncharacterized protein GN=OsI_03723 OS=Oryza sativa subsp. indica (Rice) PE=2 SV=1	hypothetical protein OsI_03723 [Oryza sativa Indica Group]
BGIOSGA000834	16.5764	7.4615	12.4471	14.7678	8.4436	9.15592	DEG	--	--	--	16.6563	15.9177	17.1552	1.97907	1.08525	1.3994	0.372372	0.759866	0.311189	1.07804	1.37065	1.18384	1.15383	1.47269	1.81008	0.380765	0.169567	0.215567	--	--	Cellular Component: mitochondrion (GO:0005739);;	--	Putative uncharacterized protein GN=OsI_03721 OS=Oryza sativa subsp. indica (Rice) PE=4 SV=1	hypothetical protein OsI_03721 [Oryza sativa Indica Group]
BGIOSGA000835	1.37258	1.48791	0.481142	1.21084	1.47887	0.255299	--	--	--	DEG	1.13449	1.41991	1.56335	0.0623815	0	0.306852	0.16097	0.218984	0.285349	1.77935	2.76503	2.38817	0.367523	0	0.351107	1.06355	0.798165	0.271791	--	--	Cellular Component: cell wall (GO:0005618);; Biological Process: response to UV (GO:0009411);; Cellular Component: plant-type cell wall (GO:0009505);; Biological Process: flavonoid biosynthetic process (GO:0009813);; Cellular Component: cytoplasmic membrane-bounded vesicle (GO:0016023);; Molecular Function: pectinesterase activity (GO:0030599);; Biological Process: cell wall modification (GO:0042…	K01051|0.0|osa:4326549|Os01g0743200	Pectinesterase GN=OsJ_03413 OS=Oryza sativa subsp. japonica (Rice) PE=2 SV=1	Os01g0743200 [Oryza sativa Japonica Group]
BGIOSGA000847	1.09557	0.123078	0.221768	2.31085	0.239543	0.71117	--	--	DEG	--	1.41356	0.585901	1.28726	29.2097	23.7749	31.7468	3.11063	3.86551	3.054	27.7722	29.473	29.972	36.831	36.6543	33.7157	3.51324	4.02549	3.55532	[J]	Translation, ribosomal structure and biogenesis	Biological Process: RNA methylation (GO:0001510);; Molecular Function: RNA binding (GO:0003723);; Biological Process: RNA processing (GO:0006396);; Molecular Function: RNA methyltransferase activity (GO:0008173);; Cellular Component: chloroplast (GO:0009507);;	--	Putative uncharacterized protein GN=OsI_03687 OS=Oryza sativa subsp. indica (Rice) PE=4 SV=1	hypothetical protein OsI_03687 [Oryza sativa Indica Group]
BGIOSGA000851	18.3993	28.2438	3.34338	29.0724	35.7337	3.69802	--	DEG	--	DEG	20.0118	19.1605	16.0255	0.920776	0.645175	0.594465	0.296997	0.353532	0.500158	1.30711	3.20406	2.32904	0.678098	0.730856	0.615418	0.354306	0.289271	0.451321	[RTKL]	--	Molecular Function: protein serine/threonine kinase activity (GO:0004674);; Molecular Function: protein tyrosine kinase activity (GO:0004713);; Molecular Function: ATP binding (GO:0005524);; Biological Process: protein phosphorylation (GO:0006468);; Biological Process: microtubule nucleation (GO:0007020);; Cellular Component: cytoplasmic membrane-bounded vesicle (GO:0016023);; Biological Process:…	--	Putative uncharacterized protein GN=OsI_03683 OS=Oryza sativa subsp. indica (Rice) PE=3 SV=1	hypothetical protein OsI_03683 [Oryza sativa Indica Group]
BGIOSGA000853	2.94337	0.720139	0.383562	2.28007	0.674791	0.364966	--	--	--	DEG	6.02343	1.41133	1.39534	4.72548	4.20613	5.43212	2.80542	2.82858	3.91194	13.6877	13.9238	15.2675	4.81658	5.30004	6.20109	3.5515	3.36812	2.93163	--	--	Molecular Function: carboxypeptidase activity (GO:0004180);; Cellular Component: vacuole (GO:0005773);; Biological Process: proteolysis (GO:0006508);;	K01301|0.0|zma:100280900|glutamate carboxypeptidase 2 (EC:3.4.17.21)	Putative uncharacterized protein GN=OsI_03680 OS=Oryza sativa subsp. indica (Rice) PE=2 SV=1	hypothetical protein OsI_03680 [Oryza sativa Indica Group]
BGIOSGA000854	10.2585	4.78791	3.18198	14.293	5.43924	3.28375	DEG	DEG	DEG	DEG	8.93709	13.2666	8.57199	0.910114	0.887241	0.397939	1.95705	2.08554	1.75775	0.587565	0.601278	0.99549	0.992958	0.749149	1.36599	1.48462	1.34008	1.76235	--	--	Biological Process: metabolic process (GO:0008152);; Molecular Function: transferase activity, transferring hexosyl groups (GO:0016758);;	--	Putative uncharacterized protein GN=OsI_03651 OS=Oryza sativa subsp. indica (Rice) PE=2 SV=1	hypothetical protein OsI_03651 [Oryza sativa Indica Group]
BGIOSGA000864	0.569804	0.731765	1.93345	0.728111	1.03603	1.52902	--	DEG	--	--	0.763818	0.580419	0.365175	6.08796	4.43681	6.57077	44.2304	52.4424	45.5299	2.43523	6.1982	3.74976	7.83512	6.75577	13.3069	34.9341	39.1094	56.3973	--	--	--	--	Putative infection-related protein GN=P0435H01.37 OS=Oryza sativa subsp. japonica (Rice) PE=2 SV=1	putative infection-related protein [Oryza sativa Japonica Group]
BGIOSGA000869	4.06887	5.69851	47.4009	4.12773	9.29927	43.4803	--	DEG	--	DEG	3.44403	3.70093	5.06165	1.98731	1.07174	0.873557	0.981972	0.890587	1.08312	2.59082	1.64562	2.40499	0.664303	0.313244	4.61693	0.560696	0.579653	0.552674	--	--	Molecular Function: sequence-specific DNA binding transcription factor activity (GO:0003700);; Biological Process: regulation of transcription, DNA-templated (GO:0006355);; Biological Process: iron ion transport (GO:0006826);; Biological Process: cellular response to iron ion starvation (GO:0010106);; Biological Process: response to nitrate (GO:0010167);; Biological Process: nitrate transport (GO…	--	Putative uncharacterized protein GN=OsI_03623 OS=Oryza sativa subsp. indica (Rice) PE=2 SV=1	hypothetical protein OsI_03623 [Oryza sativa Indica Group]
BGIOSGA000873	3.46915	1.31087	0.985226	2.21381	1.86482	0.564341	--	DEG	--	DEG	3.92379	2.3828	4.10087	3.34342	3.91127	4.5501	3.11544	3.86334	5.14886	13.0687	14.0364	11.154	8.64519	6.31016	8.4681	8.07536	6.72236	6.89505	[U]	Intracellular trafficking, secretion, and vesicular transport	Cellular Component: membrane (GO:0016020);;	--	Abscisic acid-induced protein-like GN=P0042A10.48 OS=Oryza sativa subsp. japonica (Rice) PE=2 SV=1	abscisic acid-induced protein-like [Oryza sativa Japonica Group]
BGIOSGA000885	10.6656	3.93493	4.04255	12.753	7.80782	7.23092	DEG	--	--	--	6.79448	11.9212	13.281	2.81617	10.0524	8.09847	3.57754	2.54752	4.16184	1.14426	1.452	1.51648	5.48799	3.57649	9.07134	4.88342	3.04891	7.32415	[L]	Replication, recombination and repair	Biological Process: response to gibberellin (GO:0009739);;	--	Putative uncharacterized protein GN=OsI_03595 OS=Oryza sativa subsp. indica (Rice) PE=4 SV=1	hypothetical protein OsI_03595 [Oryza sativa Indica Group]
BGIOSGA000887	0.973099	6.989	3.42896	1.37092	6.04527	5.08549	DEG	DEG	DEG	DEG	1.07526	0.994705	0.849335	1.46668	4.46819	1.984	2.36539	3.70058	7.54759	0.774722	0.594602	0	4.14048	2.52235	4.12751	2.95206	3.85373	5.43168	--	--	--	--	Putative uncharacterized protein GN=OsI_03594 OS=Oryza sativa subsp. indica (Rice) PE=2 SV=1	hypothetical protein OsI_03594 [Oryza sativa Indica Group]
BGIOSGA000888	1.22473	2.63962	4.53785	0.456441	3.59678	4.07916	--	--	--	DEG	1.58261	0.956624	1.13495	43.1676	32.3655	42.5452	21.9405	20.1129	22.8335	50.1639	40.7283	44.4699	34.9117	33.6409	40.9946	21.8562	19.9411	13.61	[J]	Translation, ribosomal structure and biogenesis	Molecular Function: nucleotide binding (GO:0000166);; Molecular Function: structural constituent of ribosome (GO:0003735);; Cellular Component: cell wall (GO:0005618);; Cellular Component: nucleolus (GO:0005730);; Cellular Component: plasma membrane (GO:0005886);; Biological Process: translation (GO:0006412);; Cellular Component: chloroplast (GO:0009507);; Cellular Component: cytosolic small ribo…	--	40S ribosomal protein S24 GN=Os01g0723200 OS=Oryza sativa subsp. japonica (Rice) PE=2 SV=1	Os01g0723200 [Oryza sativa Japonica Group]
BGIOSGA000897	49.1325	39.3594	21.629	45.1207	36.5157	18.4691	--	--	--	DEG	56.3191	47.9975	43.0811	2.53725	2.54365	2.28369	3.28131	3.36372	3.78636	2.16715	2.17882	2.20446	2.29702	2.47573	2.6333	3.34065	3.53582	4.64136	[G]	Carbohydrate transport and metabolism	Biological Process: polysaccharide catabolic process (GO:0000272);; Biological Process: response to hypoxia (GO:0001666);; Molecular Function: binding (GO:0005488);; Biological Process: starch metabolic process (GO:0005982);; Molecular Function: starch synthase activity (GO:0009011);; Biological Process: glucan biosynthetic process (GO:0009250);; Cellular Component: chloroplast (GO:0009507);; Bio…	--	Putative uncharacterized protein GN=OsI_03547 OS=Oryza sativa subsp. indica (Rice) PE=3 SV=1	hypothetical protein OsI_03547 [Oryza sativa Indica Group]
BGIOSGA000900	2.14293	2.45486	3.47713	2.18348	2.46869	3.83928	--	--	--	DEG	2.52421	2.14079	1.76379	1.83402	0.936532	0.945105	7.51192	6.43814	4.55417	4.15181	3.58779	4.39423	2.05813	1.20156	1.76958	8.60297	10.0569	7.68626	--	--	Biological Process: dephosphorylation (GO:0016311);; Molecular Function: pyrophosphatase activity (GO:0016462);; Molecular Function: phosphatase activity (GO:0016791);;	--	Putative uncharacterized protein GN=OsI_03545 OS=Oryza sativa subsp. indica (Rice) PE=2 SV=1	hypothetical protein OsI_03545 [Oryza sativa Indica Group]
BGIOSGA000901	5.46581	1.23855	6.16807	4.04461	1.67642	8.78204	DEG	--	--	DEG	6.69084	5.74183	3.96475	98.0424	94.2743	104.872	196.97	206.933	239.884	91.1019	80.8772	86.1958	76.9828	108.3	90.1413	243.674	222.736	245.269	--	--	Molecular Function: zinc ion binding (GO:0008270);;	--	Putative uncharacterized protein GN=OsI_03534 OS=Oryza sativa subsp. indica (Rice) PE=4 SV=1	hypothetical protein OsI_03534 [Oryza sativa Indica Group]
BGIOSGA000905	98.1338	99.063	214.596	86.0583	91.808	237.226	--	DEG	--	DEG	90.142	84.8305	119.429	4.56944	3.19944	8.46919	5.32007	8.7071	9.21525	15.3353	18.3679	16.8996	10.5354	10.3932	11.9641	10.1865	9.80576	9.59136	--	--	Cellular Component: plastid (GO:0009536);;	--	Putative uncharacterized protein GN=OsI_03514 OS=Oryza sativa subsp. indica (Rice) PE=4 SV=1	hypothetical protein OsI_03514 [Oryza sativa Indica Group]
BGIOSGA000912	16.0179	5.41269	7.74747	16.8676	10.9642	9.86121	DEG	--	--	--	18.9052	13.9369	15.2116	6.75235	14.5866	8.22815	23.6277	22.8954	24.2884	6.97126	14.5997	11.2465	10.9249	9.82595	19.2615	31.7603	26.0168	29.152	[F]	Nucleotide transport and metabolism	Molecular Function: cytidine deaminase activity (GO:0004126);; Molecular Function: zinc ion binding (GO:0008270);; Biological Process: cytidine deamination (GO:0009972);;	K01489|0.0|osa:4325937|Os01g0712700	Cytidine deaminase GN=OsI_03488 OS=Oryza sativa subsp. indica (Rice) PE=2 SV=1	hypothetical protein OsI_03488 [Oryza sativa Indica Group]
BGIOSGA000925	10.9238	9.85569	23.6038	10.9392	13.3375	28.9764	--	DEG	--	DEG	13.1646	11.6109	7.99601	1.71549	2.83798	2.09682	0.670707	0.866812	0.332907	1.75738	0.786796	1.47839	3.57315	2.20065	2.39923	0.787818	1.14024	0.679478	--	--	Molecular Function: chromatin binding (GO:0003682);; Cellular Component: nucleus (GO:0005634);; Cellular Component: cytoplasm (GO:0005737);; Cellular Component: plasma membrane (GO:0005886);; Biological Process: nucleotide-excision repair (GO:0006289);; Biological Process: nucleosome assembly (GO:0006334);; Biological Process: DNA mediated transformation (GO:0009294);; Biological Process: respons…	--	Putative uncharacterized protein GN=OsI_03479 OS=Oryza sativa subsp. indica (Rice) PE=3 SV=1	hypothetical protein OsI_03479 [Oryza sativa Indica Group]
BGIOSGA000931	2.31482	2.21676	0.623476	1.34086	2.72434	0.869177	--	DEG	--	--	2.46812	2.17	2.30634	9.9914	10.0147	9.93329	32.2122	34.4255	37.7373	19.9025	21.1847	21.2801	10.9853	13.7761	14.6133	35.2387	39.4513	36.8947	[RTKL]	--	Molecular Function: protein serine/threonine kinase activity (GO:0004674);; Molecular Function: ATP binding (GO:0005524);; Cellular Component: mitochondrion (GO:0005739);; Biological Process: protein phosphorylation (GO:0006468);; Cellular Component: plastid (GO:0009536);;	--	Putative uncharacterized protein GN=OsI_03465 OS=Oryza sativa subsp. indica (Rice) PE=3 SV=1	hypothetical protein OsI_03465 [Oryza sativa Indica Group]
BGIOSGA000935	20.9616	9.97979	34.7917	20.7891	13.1249	37.1949	--	--	--	DEG	26.0418	19.2566	17.5866	2.76923	1.75847	2.87431	3.93343	4.28085	4.90416	1.18093	1.9226	2.25091	2.76906	2.85006	3.48903	5.53466	4.50445	4.60474	[R]	General function prediction only	Cellular Component: endoplasmic reticulum lumen (GO:0005788);; Biological Process: metabolic process (GO:0008152);; Biological Process: regulation of systemic acquired resistance (GO:0010112);; Cellular Component: cytoplasmic membrane-bounded vesicle (GO:0016023);; Molecular Function: hydrolase activity (GO:0016787);;	K14664|0.0|osa:4327677|Os01g0706900	Putative uncharacterized protein GN=OsI_03451 OS=Oryza sativa subsp. indica (Rice) PE=4 SV=1	hypothetical protein OsI_03451 [Oryza sativa Indica Group]
BGIOSGA000940	2.33508	2.46734	4.37281	1.78481	3.03605	4.88128	--	DEG	--	DEG	2.68656	1.74985	2.56884	4.00282	1.95111	0.656323	2.19967	2.73223	3.66198	0	0.120205	0	3.05702	1.52976	3.3794	3.05416	2.94693	6.49153	--	--	--	--	cDNA clone:001-125-H02, full insert sequence GN=OsJ_03178 OS=Oryza sativa subsp. japonica (Rice) PE=2 SV=1	Os01g0705200 [Oryza sativa Japonica Group]
BGIOSGA000945	0.0399927	2.20342	2.86463	0.0400683	2.65539	4.16421	--	DEG	--	DEG	0.119978	0	0	21.8796	18.2591	17.7069	25.1086	25.7665	22.2291	36.4242	38.1255	43.9267	9.49938	15.9529	14.8789	16.9413	13.0052	14.8995	--	--	--	--	Putative uncharacterized protein GN=OsI_03429 OS=Oryza sativa subsp. indica (Rice) PE=2 SV=1	hypothetical protein OsI_03429 [Oryza sativa Indica Group]
BGIOSGA000948	32.2953	19.2818	24.3681	39.4921	13.4437	14.9487	--	--	DEG	DEG	35.6866	28.5854	32.614	1.4087	0.848211	1.91575	1.03348	1.4908	1.36455	3.6767	4.38959	4.80381	2.84783	1.92934	2.19204	1.60899	1.74183	1.33583	[KAD]	--	Molecular Function: DNA binding (GO:0003677);; Molecular Function: chromatin binding (GO:0003682);;	K09422|0.0|osa:4324241|Os01g0702700	Putative uncharacterized protein GN=OsI_03417 OS=Oryza sativa subsp. indica (Rice) PE=4 SV=1	hypothetical protein OsI_03417 [Oryza sativa Indica Group]
BGIOSGA000952	5.15186	1.39089	1.29628	4.29003	2.32307	1.56221	DEG	DEG	--	DEG	6.12488	4.7994	4.53131	199.89	210.115	208.434	1.67266	1.95396	2.37208	193.648	176.961	179.691	223.314	222.047	202.09	2.28239	2.67876	3.10665	[S]	Function unknown	Molecular Function: nuclease activity (GO:0004518);; Cellular Component: nucleus (GO:0005634);; Biological Process: defense response to fungus (GO:0050832);; Biological Process: nucleic acid phosphodiester bond hydrolysis (GO:0090305);;	--	Uncharacterized protein OS=Oryza glaberrima (African rice) PE=4 SV=1	RecName: Full=Bifunctional nuclease 1
BGIOSGA000953	128.134	206.147	1.99957	183.434	215.817	2.68927	--	DEG	--	DEG	117.508	125.646	141.249	0.0457755	0.267751	0.135101	0.275612	0.16069	0.209389	1.16061	1.18769	0.901253	0.494429	0.775122	0.61834	0.390218	0.209176	0.159552	--	--	Molecular Function: S-adenosylmethionine-dependent methyltransferase activity (GO:0008757);; Biological Process: methylation (GO:0032259);;	--	Uncharacterized protein GN=OsJ_03156 OS=Oryza sativa subsp. japonica (Rice) PE=2 SV=1	hypothetical protein OsI_03411 [Oryza sativa Indica Group]
BGIOSGA000955	0.977285	0.149542	0.21523	1.08318	0.629297	0.252982	DEG	DEG	--	DEG	0.938481	0.859867	1.13351	6.85331	2.8971	4.65393	3.2343	4.47093	7.04653	0.768853	2.42596	1.72479	9.82615	9.17856	13.5859	6.66363	4.04625	7.39876	[RTKL]	--	Molecular Function: protein serine/threonine kinase activity (GO:0004674);; Molecular Function: ATP binding (GO:0005524);; Cellular Component: mitochondrion (GO:0005739);; Biological Process: protein phosphorylation (GO:0006468);;	--	Putative uncharacterized protein GN=OsI_03402 OS=Oryza sativa subsp. indica (Rice) PE=4 SV=1	hypothetical protein OsI_03402 [Oryza sativa Indica Group]
BGIOSGA000957	2.66901	4.80144	4.91725	1.63987	10.8635	6.03621	--	--	DEG	DEG	2.1596	2.46838	3.37905	2.77308	1.01377	2.97172	4.42971	5.77994	4.12256	4.81286	8.77967	6.55393	3.4037	2.93481	5.63001	6.4727	6.47172	4.31504	--	--	Molecular Function: nucleic acid binding (GO:0003676);; Molecular Function: methyltransferase activity (GO:0008168);; Molecular Function: transferase activity, transferring hexosyl groups (GO:0016758);; Biological Process: methylation (GO:0032259);;	--	cDNA clone:J023114N14, full insert sequence GN=OsJ_03123 OS=Oryza sativa subsp. japonica (Rice) PE=2 SV=1	Os01g0697100 [Oryza sativa Japonica Group]
BGIOSGA000968	6.04902	2.25286	4.7774	6.71549	3.98951	5.75315	DEG	--	--	--	6.46545	7.38987	4.29174	16.6088	21.4342	17.8584	24.0043	22.6455	29.2717	14.6964	14.7826	17.1091	19.7569	18.3495	19.2117	35.6409	34.7616	33.7646	[E]	Amino acid transport and metabolism	Molecular Function: catalytic activity (GO:0003824);; Biological Process: metabolic process (GO:0008152);; Biological Process: isoprenoid biosynthetic process (GO:0008299);; Molecular Function: pyridoxal phosphate binding (GO:0030170);;	--	Uncharacterized protein GN=OsJ_03112 OS=Oryza sativa subsp. japonica (Rice) PE=4 SV=1	hypothetical protein OsI_03374 [Oryza sativa Indica Group]
BGIOSGA000973	10.1861	18.6338	25.3071	15.5294	19.106	34.7224	--	DEG	--	DEG	9.42761	11.1361	9.99473	8.50328	16.8323	9.0679	8.37478	6.83586	16.7461	5.76016	4.49112	5.46697	12.0463	7.48787	19.8745	14.0178	10.0849	19.9664	[O]	Posttranslational modification, protein turnover, chaperones	Cellular Component: mitochondrion (GO:0005739);; Biological Process: glutathione metabolic process (GO:0006749);; Cellular Component: chloroplast (GO:0009507);; Biological Process: de-etiolation (GO:0009704);; Molecular Function: transferase activity (GO:0016740);; Biological Process: response to cadmium ion (GO:0046686);; Biological Process: lateral root development (GO:0048527);; Biological Pro…	--	Uncharacterized protein OS=Oryza glaberrima (African rice) PE=3 SV=1	hypothetical protein OsI_03349 [Oryza sativa Indica Group]
BGIOSGA000987	6.01817	11.4678	10.6523	5.23942	13.1362	14.6897	--	--	--	DEG	5.6033	5.41914	7.03208	46.0126	43.9289	44.2375	11.9038	11.0395	13.2919	49.4631	43.7794	47.988	31.4982	36.868	31.1306	9.03173	8.99713	11.8937	--	--	Biological Process: autophagic vacuole assembly (GO:0000045);; Cellular Component: pre-autophagosomal structure (GO:0000407);; Biological Process: protein targeting to vacuole (GO:0006623);; Biological Process: pollen germination (GO:0009846);;	K08334|0.0|osa:4324394|Os01g0681400	Putative uncharacterized protein GN=OsI_03281 OS=Oryza sativa subsp. indica (Rice) PE=2 SV=1	hypothetical protein OsI_03281 [Oryza sativa Indica Group]
BGIOSGA001016	51.3561	44.7263	12.0784	47.0768	33.1656	9.97419	--	DEG	--	DEG	47.2119	48.4893	58.3673	1.5534	1.40218	1.07541	2.19389	1.91866	2.158	1.01299	1.0781	1.00688	1.37467	1.48162	1.55433	1.96179	2.40119	1.90507	[D]	Cell cycle control, cell division, chromosome partitioning	Molecular Function: DNA binding (GO:0003677);; Biological Process: regulation of transcription, DNA-templated (GO:0006355);;	--	Putative uncharacterized protein GN=OsI_03248 OS=Oryza sativa subsp. indica (Rice) PE=2 SV=1	hypothetical protein OsI_03248 [Oryza sativa Indica Group]
BGIOSGA001029	1.43488	1.34366	2.09019	1.03266	1.4702	2.08935	--	--	--	DEG	1.26231	1.32089	1.72145	0.972801	1.1339	1.08186	0.23647	0.259831	0.232165	0.826624	0.502977	1.13345	1.30823	0.895247	0.714167	0.320492	0.347894	0.276418	--	--	Cellular Component: plastid (GO:0009536);;	--	Putative uncharacterized protein GN=OsI_03217 OS=Oryza sativa subsp. indica (Rice) PE=2 SV=1	hypothetical protein OsI_03217 [Oryza sativa Indica Group]
BGIOSGA001043	0.975283	1.06285	0.242822	0.821018	0.972548	0.314935	--	DEG	--	--	1.32353	0.838639	0.763683	0.581356	0.219386	0.202944	0.419393	0.197496	0.0514697	0.534915	0.121644	0.30769	0	0	0.84441	0.177628	0.0171391	0.294146	[RTKL]	--	Molecular Function: protein serine/threonine kinase activity (GO:0004674);; Molecular Function: ATP binding (GO:0005524);; Biological Process: protein phosphorylation (GO:0006468);; Cellular Component: cytoplasmic membrane-bounded vesicle (GO:0016023);; Biological Process: recognition of pollen (GO:0048544);;	--	Serine/threonine-protein kinase GN=OsI_03211 OS=Oryza sativa subsp. indica (Rice) PE=2 SV=1	hypothetical protein OsI_03211 [Oryza sativa Indica Group]
BGIOSGA001048	0.906608	0.334562	0.222786	0.321416	0.28147	0.162971	--	DEG	--	--	0.890373	0.939394	0.890057	7.95445	4.22158	4.4113	11.6761	10.2152	8.09194	4.86678	4.68154	5.17335	1.86973	2.30773	3.66462	2.73444	2.5823	2.24801	--	--	Molecular Function: protein serine/threonine kinase activity (GO:0004674);; Molecular Function: protein tyrosine kinase activity (GO:0004713);; Molecular Function: ATP binding (GO:0005524);; Cellular Component: mitochondrion (GO:0005739);; Biological Process: protein phosphorylation (GO:0006468);; Cellular Component: cytoplasmic membrane-bounded vesicle (GO:0016023);; Biological Process: recognit…	--	Serine/threonine-protein kinase GN=OsI_03208 OS=Oryza sativa subsp. indica (Rice) PE=3 SV=1	hypothetical protein OsI_03208 [Oryza sativa Indica Group]
BGIOSGA001050	14.5631	5.52911	9.99442	4.90722	2.61403	2.52158	DEG	--	--	--	12.6925	14.551	16.4459	6.10107	0.849677	12.7665	4.49807	17.3377	27.5534	76.628	138.406	108.787	12.2668	18.8582	19.6223	42.653	33.7208	30.4636	--	--	Cellular Component: plant-type cell wall (GO:0009505);; Cellular Component: cytoplasmic membrane-bounded vesicle (GO:0016023);; Cellular Component: anchored component of plasma membrane (GO:0046658);;	--	cDNA clone:001-200-A09, full insert sequence GN=Os01g0668100 OS=Oryza sativa subsp. japonica (Rice) PE=2 SV=1	Os01g0668100 [Oryza sativa Japonica Group]
BGIOSGA001054	100.974	6.57243	16.4631	107.94	16.9158	35.6125	DEG	DEG	DEG	DEG	149.326	63.7706	89.8264	0.843967	1.01082	0.640508	0.207407	0.402076	0.419142	1.17181	1.27736	1.05501	1.32594	1.1739	0.78717	0.525311	0.506867	0.735419	--	--	Molecular Function: RNA binding (GO:0003723);; Molecular Function: RNA-directed DNA polymerase activity (GO:0003964);; Cellular Component: mitochondrion (GO:0005739);; Biological Process: RNA-dependent DNA replication (GO:0006278);;	--	Putative uncharacterized protein GN=OsI_03168 OS=Oryza sativa subsp. indica (Rice) PE=4 SV=1	hypothetical protein OsI_03168 [Oryza sativa Indica Group]
BGIOSGA001071	1.18298	0.831764	0.342875	1.16806	1.09567	0.589199	--	DEG	--	--	1.19689	1.18272	1.16932	2.63637	2.13202	2.97679	1.95841	2.39255	1.83632	7.08943	9.45726	8.22503	3.73598	4.47053	4.41781	4.93746	4.0796	3.2893	[RTKL]	--	Biological Process: activation of MAPKK activity (GO:0000186);; Molecular Function: MAP kinase kinase kinase activity (GO:0004709);; Molecular Function: ATP binding (GO:0005524);; Cellular Component: plasma membrane (GO:0005886);;	--	cDNA clone:J013160C18, full insert sequence GN=P0003E08.8 OS=Oryza sativa subsp. japonica (Rice) PE=2 SV=1	Os01g0664200 [Oryza sativa Japonica Group]
BGIOSGA001072	6.6524	2.58173	2.06243	8.25724	4.20811	4.10212	DEG	DEG	--	--	6.27138	7.5347	6.15114	237.864	256.736	241.603	486.657	446.009	510.184	263.774	217.683	226.05	223.141	192.759	211.816	425.768	440.73	465.483	[C]	Energy production and conversion	Molecular Function: iron ion binding (GO:0005506);; Cellular Component: mitochondrion (GO:0005739);; Biological Process: iron-sulfur cluster assembly (GO:0016226);; Molecular Function: iron-sulfur cluster binding (GO:0051536);;	--	Uncharacterized protein OS=Oryza glaberrima (African rice) PE=4 SV=1	hypothetical protein OsI_03151 [Oryza sativa Indica Group]
BGIOSGA001079	216.315	245.401	480.95	235.836	209.239	443.994	--	DEG	--	DEG	201.479	206.942	240.524	3.28356	6.95083	4.15329	4.55924	4.32248	6.82329	2.82463	2.23131	3.23242	4.00723	4.96436	3.48501	7.10883	6.60201	7.84797	--	--	Molecular Function: sequence-specific DNA binding transcription factor activity (GO:0003700);; Cellular Component: nucleus (GO:0005634);; Biological Process: regulation of transcription, DNA-templated (GO:0006355);; Molecular Function: sequence-specific DNA binding (GO:0043565);;	--	Putative uncharacterized protein GN=OsI_03135 OS=Oryza sativa subsp. indica (Rice) PE=2 SV=1	hypothetical protein OsI_03135 [Oryza sativa Indica Group]
BGIOSGA001085	1.54918	4.79589	5.235	2.76279	4.1522	7.18627	--	DEG	--	DEG	1.82217	1.61542	1.20995	0.480629	0.170382	0.300898	0.263077	0.575182	0.839434	1.43093	2.0784	1.8639	0.514845	0.184967	0.442663	0.951867	0.559054	0.723403	[G]	Carbohydrate transport and metabolism	Molecular Function: aldose 1-epimerase activity (GO:0004034);; Biological Process: galactose metabolic process (GO:0006012);; Molecular Function: carbohydrate binding (GO:0030246);;	K01792|0.0|osa:4327164|Os01g0658700	Uncharacterized protein GN=P0694A04.42-1 OS=Oryza sativa subsp. japonica (Rice) PE=2 SV=1	Aldose 1-epimerase-like [Oryza sativa Japonica Group]
BGIOSGA001086	2.09172	0.317303	0.559231	1.79108	0.380825	0.744775	DEG	DEG	DEG	--	2.78168	1.9607	1.53277	387.517	391.696	389.894	99.4198	92.1356	97.1915	360.251	358.595	361.489	302.005	273.135	289.374	88.1032	77.0378	70.0097	[C]	Energy production and conversion	Molecular Function: magnesium ion binding (GO:0000287);; Molecular Function: isocitrate dehydrogenase (NADP+) activity (GO:0004450);; Molecular Function: copper ion binding (GO:0005507);; Cellular Component: peroxisome (GO:0005777);; Cellular Component: plasma membrane (GO:0005886);; Biological Process: tricarboxylic acid cycle (GO:0006099);; Biological Process: isocitrate metabolic process (GO:0…	K00031|0.0|osa:4324176|Os01g0654500	Isocitrate dehydrogenase [NADP] OS=Oryza sativa (Rice) PE=2 SV=1	Os01g0654500 [Oryza sativa Japonica Group]
BGIOSGA001099	386.006	389.703	96.249	360.112	288.171	78.3836	--	DEG	--	DEG	375.687	380.974	401.359	10.007	18.6749	5.90691	9.83704	7.52758	11.2475	1.51025	0.618197	0.625473	7.01868	5.74921	5.47141	6.4995	8.36172	16.6925	[TK]	--	Cellular Component: plastid (GO:0009536);;	--	Uncharacterized protein GN=Os01g0654400 OS=Oryza sativa subsp. japonica (Rice) PE=4 SV=1	Os01g0654400 [Oryza sativa Japonica Group]
BGIOSGA001100	1.81053	11.5296	9.53737	0.917972	6.07976	10.5179	--	DEG	DEG	DEG	2.1596	2.387	0.88499	9.84396	9.07627	9.91777	9.33426	11.6055	12.0981	12.5921	17.4377	15.243	12.6939	10.9201	12.9502	14.8285	14.8498	13.1768	--	--	Cellular Component: cytoplasmic membrane-bounded vesicle (GO:0016023);;	--	cDNA clone:006-208-D04, full insert sequence GN=Os01g0652800 OS=Oryza sativa subsp. japonica (Rice) PE=2 SV=1	Os01g0652800 [Oryza sativa Japonica Group]
BGIOSGA001108	21.5787	9.61267	11.0126	15.0909	12.1881	14.285	DEG	--	--	--	27.259	19.0607	18.4165	4.38396	3.27472	7.22552	5.06854	9.11875	9.37559	20.9012	28.4058	26.4359	8.30195	6.92932	7.43441	12.1875	9.75631	7.76425	--	--	Cellular Component: vacuole (GO:0005773);; Molecular Function: hydrolase activity, acting on glycosyl bonds (GO:0016798);;	--	cDNA clone:J023147O12, full insert sequence GN=OSJNBb0032K15.10-1 OS=Oryza sativa subsp. japonica (Rice) PE=2 SV=1	Os01g0652100 [Oryza sativa Japonica Group]
BGIOSGA001110	19.9449	4.9614	7.85429	25.2476	7.55523	9.9027	DEG	DEG	DEG	DEG	24.021	16.4285	19.3852	9.46459	7.54489	9.28761	8.924	6.83415	5.10753	14.9094	17.2779	19.7876	4.49382	5.02096	6.87793	3.94898	3.91982	3.77914	[R]	General function prediction only	Molecular Function: voltage-gated potassium channel activity (GO:0005249);; Cellular Component: mitochondrion (GO:0005739);; Biological Process: response to salt stress (GO:0009651);; Biological Process: pollen tube growth (GO:0009860);; Cellular Component: integral component of membrane (GO:0016021);; Biological Process: regulation of ion transmembrane transport (GO:0034765);; Biological Process…	--	Putative uncharacterized protein GN=OsI_03064 OS=Oryza sativa subsp. indica (Rice) PE=4 SV=1	hypothetical protein OsI_03064 [Oryza sativa Indica Group]
BGIOSGA001117	23.7147	8.7657	6.95523	17.3249	5.46424	3.88265	DEG	DEG	DEG	DEG	23.4246	24.5551	23.1645	107.455	101.676	106.172	16.0276	15.8079	16.8104	51.4551	56.9647	58.994	81.3707	85.5103	62.2276	12.5998	12.1101	11.0503	--	--	Biological Process: sulfate transport (GO:0008272);; Cellular Component: plant-type vacuole membrane (GO:0009705);; Molecular Function: molybdate ion transmembrane transporter activity (GO:0015098);; Molecular Function: sulfate transmembrane transporter activity (GO:0015116);; Cellular Component: integral component of membrane (GO:0016021);; Biological Process: molybdate ion export from vacuole (…	--	Putative uncharacterized protein GN=OsI_03055 OS=Oryza sativa subsp. indica (Rice) PE=4 SV=1	hypothetical protein OsI_03055 [Oryza sativa Indica Group]
BGIOSGA001122	47.368	105.101	16.2153	55.8046	76.3695	11.9201	DEG	DEG	--	DEG	50.0432	46.4	45.6609	0.464843	0.574004	0.365847	0.319862	0.190375	0.340209	1.17858	1.17258	1.25417	0.517299	0.426359	0.767451	0.528346	0.254898	0.378053	[RTKL]	--	Molecular Function: protein serine/threonine kinase activity (GO:0004674);; Molecular Function: ATP binding (GO:0005524);; Cellular Component: mitochondrion (GO:0005739);; Biological Process: protein phosphorylation (GO:0006468);; Cellular Component: cytoplasmic membrane-bounded vesicle (GO:0016023);;	--	Putative uncharacterized protein GN=OsI_03052 OS=Oryza sativa subsp. indica (Rice) PE=4 SV=1	hypothetical protein OsI_03052 [Oryza sativa Indica Group]
BGIOSGA001125	1.64968	0.468231	0.283482	1.20178	0.57037	0.387099	DEG	DEG	--	--	1.60507	1.64934	1.69461	7.69515	2.97556	7.82418	5.06584	7.73419	6.17467	12.5801	14.0821	14.9061	13.0437	9.32684	12.9692	13.763	11.6689	9.73973	--	--	Molecular Function: DNA binding (GO:0003677);; Molecular Function: metal ion binding (GO:0046872);;	--	Putative uncharacterized protein GN=OsI_03048 OS=Oryza sativa subsp. indica (Rice) PE=4 SV=1	RecName: Full=Zinc finger CCCH domain-containing protein 9; Short=OsC3H9
BGIOSGA001127	14.0088	6.16496	6.3249	13.8561	11.7799	11.7239	DEG	--	--	--	12.9422	14.5357	14.5485	5.75288	3.64812	6.48386	2.01774	2.05871	1.12414	5.01542	4.89095	6.47583	3.78421	4.07863	4.46395	1.53418	1.17404	0.681375	[L]	Replication, recombination and repair	Molecular Function: single-stranded DNA binding (GO:0003697);; Cellular Component: mitochondrion (GO:0005739);; Biological Process: DNA replication (GO:0006260);;	K03111|1e-160|osa:4326564|Os01g0642900	Putative uncharacterized protein GN=OsI_03039 OS=Oryza sativa subsp. indica (Rice) PE=2 SV=1	hypothetical protein OsI_03039 [Oryza sativa Indica Group]
BGIOSGA001132	5.73807	5.29496	1.73353	5.46073	4.10893	1.12987	--	DEG	--	DEG	5.90626	6.23674	5.0712	20.9416	28.1245	30.543	10.3289	12.3379	8.97631	332.932	287.032	298.74	11.36	15.0335	20.6061	8.32253	6.02274	6.63569	--	--	--	--	cDNA clone:J023099A13, full insert sequence GN=Os01g0642200 OS=Oryza sativa subsp. japonica (Rice) PE=4 SV=1	Os01g0642200 [Oryza sativa Japonica Group]
BGIOSGA001137	309.639	26.5364	10.5477	306.235	15.6665	6.99365	DEG	DEG	DEG	DEG	268.95	345.235	314.733	6.89637	7.33133	7.49536	11.2704	12.3927	13.069	8.56917	9.15969	8.18988	8.77098	8.13269	9.16782	18.0721	15.3967	14.537	--	--	Molecular Function: nucleotide binding (GO:0000166);; Molecular Function: 3-beta-hydroxy-delta5-steroid dehydrogenase activity (GO:0003854);; Biological Process: steroid biosynthetic process (GO:0006694);; Biological Process: lignin biosynthetic process (GO:0009809);; Molecular Function: cinnamoyl-CoA reductase activity (GO:0016621);; Molecular Function: coenzyme binding (GO:0050662);; Biological…	--	Putative uncharacterized protein GN=OsI_03009 OS=Oryza sativa subsp. indica (Rice) PE=4 SV=1	hypothetical protein OsI_03009 [Oryza sativa Indica Group]
BGIOSGA001144	9.00556	7.24102	12.244	8.63958	8.69049	16.0019	--	--	--	DEG	8.64629	9.49307	8.87732	0.710559	0.484891	0.209713	0.488942	0.685945	0.390033	2.47716	6.68311	5.36278	0.418629	0.676799	0.159972	0.673025	1.62349	0.928754	[R]	General function prediction only	Biological Process: cellular aromatic compound metabolic process (GO:0006725);; Biological Process: metabolic process (GO:0008152);; Molecular Function: hydrolase activity (GO:0016787);;	--	cDNA, clone: J065021L21, full insert sequence GN=P0696E01.7 OS=Oryza sativa subsp. japonica (Rice) PE=2 SV=1	hydrolase-like [Oryza sativa Japonica Group]
BGIOSGA001151	5.82853	0.468388	0.52164	4.84102	0.418466	1.07509	DEG	DEG	DEG	DEG	9.43069	5.63559	2.41932	0.727785	0.630662	0.636434	1.42587	1.27741	1.10969	0.170856	0.305976	0.398028	0.635226	0.385114	0.59168	0.842528	0.591233	1.33882	[IQ]	--	Biological Process: metabolic process (GO:0008152);; Molecular Function: ligase activity (GO:0016874);;	--	Putative uncharacterized protein GN=OsI_02989 OS=Oryza sativa subsp. indica (Rice) PE=4 SV=1	hypothetical protein OsI_02989 [Oryza sativa Indica Group]
BGIOSGA001152	0.313728	0.66496	1.27099	0.29162	0.53734	0.924195	--	DEG	--	--	0.479912	0.210973	0.2503	0	0.0457291	0.184591	0.161389	0.246999	0.0429138	1.28843	0.507115	1.59056	0.18424	0.148931	0.211213	0.0888603	0	0.0408749	[Q]	Secondary metabolites biosynthesis, transport and catabolism	Molecular Function: monooxygenase activity (GO:0004497);; Molecular Function: iron ion binding (GO:0005506);; Cellular Component: mitochondrion (GO:0005739);; Cellular Component: endoplasmic reticulum (GO:0005783);; Molecular Function: electron carrier activity (GO:0009055);; Biological Process: response to light stimulus (GO:0009416);; Biological Process: unidimensional cell growth (GO:0009826);…	--	Putative uncharacterized protein GN=OsI_02936 OS=Oryza sativa subsp. indica (Rice) PE=3 SV=1	hypothetical protein OsI_02936 [Oryza sativa Indica Group]
BGIOSGA001170	1.36451	0.0767733	0.150434	1.1287	0.181461	0.0432451	DEG	DEG	--	--	1.31601	1.66438	1.11315	11.06	9.30274	6.02892	20.6578	18.2345	25.9231	0.616577	0.851805	1.02143	17.2501	9.32697	14.191	33.4728	42.8322	24.9965	--	--	Cellular Component: mitochondrion (GO:0005739);; Cellular Component: plasma membrane (GO:0005886);; Biological Process: cellular ion homeostasis (GO:0006873);; Cellular Component: integral component of membrane (GO:0016021);; Biological Process: transmembrane transport (GO:0055085);;	--	Putative uncharacterized protein GN=OsI_02913 OS=Oryza sativa subsp. indica (Rice) PE=4 SV=1	hypothetical protein OsI_02913 [Oryza sativa Indica Group]
BGIOSGA001181	0.737103	8.79723	21.6051	0.829937	13.5894	33.7672	DEG	DEG	DEG	DEG	0.850196	0.54817	0.812943	51.1277	57.4597	62.1644	28.6864	27.1519	24.8023	70.5213	70.7498	66.6497	66.2686	57.1062	51.9454	31.7879	33.2598	36.4183	[H]	Coenzyme transport and metabolism	Molecular Function: uroporphyrinogen decarboxylase activity (GO:0004853);; Biological Process: tryptophan catabolic process (GO:0006569);; Biological Process: protoporphyrinogen IX biosynthetic process (GO:0006782);; Cellular Component: chloroplast stroma (GO:0009570);; Biological Process: indoleacetic acid biosynthetic process (GO:0009684);; Biological Process: chlorophyll biosynthetic process (…	K01599|0.0|osa:4326635|Os01g0622300	Putative uncharacterized protein GN=OsI_02909 OS=Oryza sativa subsp. indica (Rice) PE=2 SV=1	hypothetical protein OsI_02909 [Oryza sativa Indica Group]
BGIOSGA001184	65.4321	56.9173	26.8802	69.3069	58.4401	33.822	--	DEG	--	--	71.182	64.3553	60.759	40.7949	43.1827	43.7777	13.704	14.3385	14.9471	54.2464	50.8498	50.5047	48.328	45.6442	51.6334	23.5973	21.5631	16.1381	[C]	Energy production and conversion	--	--	Putative uncharacterized protein GN=OsI_02881 OS=Oryza sativa subsp. indica (Rice) PE=2 SV=1	hypothetical protein OsI_02881 [Oryza sativa Indica Group]
BGIOSGA001197	41.3577	42.5851	14.3298	51.867	48.5352	20.4328	--	DEG	--	DEG	36.9018	42.1491	45.0223	0	0	0	0	0	0.143139	0.289259	0.465158	0.556202	0.0384084	0.12419	0.176125	0.185246	0.107245	0.136338	[V]	Defense mechanisms	Molecular Function: ATP binding (GO:0005524);; Biological Process: ATP catabolic process (GO:0006200);; Biological Process: transport (GO:0006810);; Cellular Component: plastid (GO:0009536);; Cellular Component: integral component of membrane (GO:0016021);; Molecular Function: ATPase activity, coupled to transmembrane movement of substances (GO:0042626);; Cellular Component: ATP-binding cassette …	--	Putative uncharacterized protein GN=OsI_02862 OS=Oryza sativa subsp. indica (Rice) PE=2 SV=1	hypothetical protein OsI_02862 [Oryza sativa Indica Group]
BGIOSGA001206	0.936199	0	0.0477131	0.436873	0.112908	0.142943	DEG	DEG	--	--	1.30842	0.612302	0.887872	12.7906	13.6353	11.678	2.29531	3.71476	2.94642	10.11	6.06828	7.54881	9.93909	12.0758	12.3264	5.4038	6.05504	9.22112	--	--	Molecular Function: RNA binding (GO:0003723);; Molecular Function: aminoacyl-tRNA ligase activity (GO:0004812);; Molecular Function: ATP binding (GO:0005524);; Cellular Component: nucleolus (GO:0005730);; Cellular Component: cytoplasm (GO:0005737);; Biological Process: tRNA aminoacylation for protein translation (GO:0006418);; Biological Process: defense response (GO:0006952);; Biological Process…	--	Putative uncharacterized protein GN=OsI_02853 OS=Oryza sativa subsp. indica (Rice) PE=2 SV=1	hypothetical protein OsI_02853 [Oryza sativa Indica Group]
BGIOSGA001211	10.5007	12.7013	2.9855	7.90902	11.4471	6.89332	--	DEG	--	--	12.1136	10.1791	9.20932	1.50226	1.55838	2.42529	0.911129	1.03104	0.916228	4.37451	4.16428	3.56023	1.89116	2.34404	2.53658	0.802665	0.651269	0.772001	--	--	Molecular Function: cysteine-type endopeptidase activity (GO:0004197);; Biological Process: proteolysis (GO:0006508);; Cellular Component: cytoplasmic membrane-bounded vesicle (GO:0016023);;	K01376|0.0|osa:4325325|Os01g0613500	Putative uncharacterized protein GN=OsI_02845 OS=Oryza sativa subsp. indica (Rice) PE=3 SV=1	hypothetical protein OsI_02845 [Oryza sativa Indica Group]
BGIOSGA001216	2.97236	1.82864	0.9528	4.03301	2.25726	0.741978	--	DEG	--	DEG	3.80312	2.37169	2.74226	4.15593	6.56767	4.74848	3.63737	3.53207	5.57634	3.01939	2.8061	3.78018	7.64614	5.32426	21.5691	6.07725	4.63779	5.8832	[V]	Defense mechanisms	Molecular Function: ATP binding (GO:0005524);; Cellular Component: plasma membrane (GO:0005886);; Biological Process: ATP catabolic process (GO:0006200);; Biological Process: response to ozone (GO:0010193);; Biological Process: lead ion transport (GO:0015692);; Cellular Component: integral component of membrane (GO:0016021);; Molecular Function: ATPase activity (GO:0016887);; Biological Process: …	--	Uncharacterized protein OS=Oryza glaberrima (African rice) PE=4 SV=1	RecName: Full=Pleiotropic drug resistance protein 3; AltName: Full=OsPDR9
BGIOSGA001233	4.16756	5.15736	4.2486	3.20189	11.5132	5.53275	--	--	--	DEG	3.41445	5.38706	3.70116	0.910637	0.860849	1.8189	0.854477	2.01005	2.19634	8.57075	12.6788	14.4882	2.46576	2.33635	3.16843	4.88769	3.25334	2.69314	--	--	Molecular Function: protein kinase activity (GO:0004672);; Molecular Function: ATP binding (GO:0005524);; Biological Process: protein phosphorylation (GO:0006468);; Biological Process: multicellular organismal development (GO:0007275);; Cellular Component: integral component of membrane (GO:0016021);; Cellular Component: cytoplasmic membrane-bounded vesicle (GO:0016023);; Biological Process: cell…	--	Putative uncharacterized protein GN=OsI_02797 OS=Oryza sativa subsp. indica (Rice) PE=2 SV=1	hypothetical protein OsI_02797 [Oryza sativa Indica Group]
BGIOSGA001241	13.8522	1.1968	1.68696	11.9126	2.65685	3.61139	DEG	--	DEG	DEG	24.1187	8.72568	8.71228	3.22757	2.86882	1.02729	7.43027	7.99768	6.60024	1.80513	2.87352	2.69967	1.30497	1.50697	1.06859	3.05708	4.25109	3.55692	[TZDR]	--	Molecular Function: calcium ion binding (GO:0005509);; Cellular Component: mitochondrion (GO:0005739);; Biological Process: response to chitin (GO:0010200);;	--	Putative uncharacterized protein GN=OsI_02758 OS=Oryza sativa subsp. indica (Rice) PE=4 SV=1	hypothetical protein OsI_02758 [Oryza sativa Indica Group]
BGIOSGA001257	3.73697	2.37456	7.34273	2.45944	1.29351	3.6217	--	DEG	--	--	4.60943	3.46729	3.13419	25.4449	21.2052	21.9443	36.1802	27.9373	32.5693	15.3715	12.4165	17.0061	11.9666	16.767	35.003	19.7983	20.8245	22.1401	[Q]	Secondary metabolites biosynthesis, transport and catabolism	Molecular Function: monooxygenase activity (GO:0004497);; Molecular Function: iron ion binding (GO:0005506);; Cellular Component: endoplasmic reticulum (GO:0005783);; Biological Process: trehalose biosynthetic process (GO:0005992);; Molecular Function: electron carrier activity (GO:0009055);; Biological Process: response to light stimulus (GO:0009416);; Biological Process: unidimensional cell gro…	--	Putative uncharacterized protein GN=OsI_02738 OS=Oryza sativa subsp. indica (Rice) PE=3 SV=1	hypothetical protein OsI_02738 [Oryza sativa Indica Group]
BGIOSGA001264	15.737	22.8648	32.2289	14.9314	21.2456	20.921	--	DEG	--	--	15.4615	14.2982	17.4512	1.32551	0.184599	0.605439	1.38442	2.28498	1.25595	3.2507	2.25183	3.4175	0.650773	0.450903	2.77102	2.06259	1.64405	0.907519	[E]	Amino acid transport and metabolism	Molecular Function: oxidoreductase activity (GO:0016491);; Biological Process: oxidation-reduction process (GO:0055114);;	--	Putative uncharacterized protein GN=OsI_02675 OS=Oryza sativa subsp. indica (Rice) PE=4 SV=1	hypothetical protein OsI_02675 [Oryza sativa Indica Group]
BGIOSGA001294	4.41082	0.705181	1.64178	2.97334	1.2909	1.53805	DEG	DEG	--	--	3.16704	4.64384	5.42158	1.61652	1.0506	1.13594	0.860741	0.810663	0.704226	0.487926	1.3315	1.01038	0.907029	1.14053	2.25293	0.291644	0.492457	0.469537	[O]	Posttranslational modification, protein turnover, chaperones	Molecular Function: protein kinase activity (GO:0004672);; Cellular Component: nucleus (GO:0005634);; Cellular Component: vacuole (GO:0005773);; Cellular Component: vacuolar membrane (GO:0005774);; Cellular Component: Golgi apparatus (GO:0005794);; Cellular Component: cytosol (GO:0005829);; Cellular Component: plasma membrane (GO:0005886);; Cellular Component: plasmodesma (GO:0009506);; Cellular …	--	Putative uncharacterized protein GN=OsI_02627 OS=Oryza sativa subsp. indica (Rice) PE=2 SV=1	hypothetical protein OsI_02627 [Oryza sativa Indica Group]
BGIOSGA001316	3.22047	1.26769	0.791877	0.943269	1.4335	0.417879	--	DEG	--	--	4.07002	2.81162	2.77977	0.701223	0.76905	1.29348	0.753934	1.38464	0.882082	7.40793	9.38125	5.65665	3.18453	3.06124	5.13077	4.15114	2.80377	3.05517	[J]	Translation, ribosomal structure and biogenesis	--	--	Putative uncharacterized protein GN=OsI_02624 OS=Oryza sativa subsp. indica (Rice) PE=2 SV=1	hypothetical protein OsI_02624 [Oryza sativa Indica Group]
BGIOSGA001318	4.95473	0.921252	1.00688	7.48194	3.79218	3.33669	DEG	DEG	--	--	3.21576	6.4031	5.24534	1.87519	1.0195	3.76055	3.1638	4.05088	4.81665	10.4765	11.3448	14.5944	4.0721	4.57974	4.66824	6.42143	5.73456	3.80222	--	--	Molecular Function: protein dimerization activity (GO:0046983);;	--	Putative uncharacterized protein GN=OsI_02617 OS=Oryza sativa subsp. indica (Rice) PE=2 SV=1	hypothetical protein OsI_02617 [Oryza sativa Indica Group]
BGIOSGA001324	9.95943	2.21841	4.01045	12.1385	4.44003	5.3194	DEG	DEG	DEG	--	9.22209	10.4243	10.2319	257.937	245.027	224.684	454.858	481.035	474.999	182.528	167.122	158.488	278.547	204.125	202.093	387.347	398.431	388.263	--	--	Cellular Component: chloroplast thylakoid membrane (GO:0009535);; Biological Process: cellular cation homeostasis (GO:0030003);; Biological Process: divalent metal ion transport (GO:0070838);;	--	cDNA clone:J023103B06, full insert sequence GN=Os01g0585300 OS=Oryza sativa subsp. japonica (Rice) PE=2 SV=1	Os01g0585300 [Oryza sativa Japonica Group]
BGIOSGA001333	207.497	242.549	470.297	169.379	228.255	391.347	--	DEG	--	DEG	192.436	224.743	205.314	20.4032	16.9096	14.7126	20.2513	24.9316	26.6765	13.479	11.6599	13.0437	19.6523	18.9455	27.4107	30.41	24.49	34.347	--	--	Molecular Function: catalytic activity (GO:0003824);; Biological Process: carbohydrate metabolic process (GO:0005975);;	--	Putative uncharacterized protein GN=OsI_02567 OS=Oryza sativa subsp. indica (Rice) PE=2 SV=1	hypothetical protein OsI_02567 [Oryza sativa Indica Group]
BGIOSGA001346	13.5206	17.3418	23.9531	12.7275	22.0028	29.749	--	DEG	--	DEG	12.5377	12.9669	15.0571	8.37688	11.0771	8.6724	11.5671	12.873	11.5767	11.1027	9.65815	7.75006	11.8088	10.3952	10.51	16.9462	16.5786	23.8704	--	--	Cellular Component: nucleus (GO:0005634);; Molecular Function: protein dimerization activity (GO:0046983);;	--	Putative uncharacterized protein GN=OsI_02477 OS=Oryza sativa subsp. indica (Rice) PE=4 SV=1	hypothetical protein OsI_02477 [Oryza sativa Indica Group]
BGIOSGA001389	12.4251	9.37548	12.0056	9.50362	10.9047	19.1317	--	--	--	DEG	10.6755	12.8347	13.7651	2.10071	0.251498	0.906431	1.6801	2.49046	3.54022	0.817619	1.27497	1.49154	0.796144	1.20912	1.36905	2.37373	0.9431	1.34881	[Q]	Secondary metabolites biosynthesis, transport and catabolism	Cellular Component: plastid (GO:0009536);; Cellular Component: chloroplast stroma (GO:0009570);; Biological Process: response to auxin (GO:0009733);; Biological Process: cell wall modification involved in abscission (GO:0009830);; Biological Process: auxin polar transport (GO:0009926);; Biological Process: leaf morphogenesis (GO:0009965);; Biological Process: secondary shoot formation (GO:0010223…	--	Putative uncharacterized protein GN=OsI_02474 OS=Oryza sativa subsp. indica (Rice) PE=2 SV=1	hypothetical protein OsI_02474 [Oryza sativa Indica Group]
BGIOSGA001390	0.48775	1.08621	2.57026	1.19471	1.12477	1.55521	--	DEG	--	--	0.198838	0.846135	0.418276	27.6671	29.3099	26.6943	4.52193	4.23104	5.87345	25.1845	24.2007	24.4591	25.4066	34.2547	25.9353	7.2054	5.95604	8.88769	--	--	--	--	Putative uncharacterized protein GN=OsI_02465 OS=Oryza sativa subsp. indica (Rice) PE=2 SV=1	hypothetical protein OsI_02465 [Oryza sativa Indica Group]
BGIOSGA001397	21.4875	27.8904	4.87547	24.6148	28.5322	7.34971	--	DEG	--	DEG	22.2205	19.6952	22.5467	3.64789	1.20422	1.87983	2.291	2.06651	1.69512	1.69238	1.71101	2.40672	0.397995	0.551519	1.60777	0.731259	0.564467	0.470921	--	--	--	--	Putative uncharacterized protein GN=OsI_02459 OS=Oryza sativa subsp. indica (Rice) PE=2 SV=1	hypothetical protein OsI_02459 [Oryza sativa Indica Group]
BGIOSGA001401	5.63919	2.24398	2.01754	1.93671	0.852429	0.588882	DEG	DEG	--	DEG	4.58185	6.06279	6.27292	11.9606	12.2197	8.28379	5.02042	3.107	6.5653	2.42602	2.27575	2.4072	7.89224	3.54428	8.6168	7.52233	3.41048	4.66918	[O]	Posttranslational modification, protein turnover, chaperones	Molecular Function: glutathione transferase activity (GO:0004364);; Cellular Component: cytoplasm (GO:0005737);; Biological Process: response to stimulus (GO:0050896);;	--	Uncharacterized protein GN=OsJ_02217 OS=Oryza sativa subsp. japonica (Rice) PE=4 SV=1	Os01g0558100 [Oryza sativa Japonica Group]
BGIOSGA001420	4.46999	10.8214	4.89757	2.36966	6.68444	5.20066	DEG	--	--	--	2.47795	6.3907	4.5413	31.8401	19.5216	20.0486	136.242	103.069	108.622	38.7724	36.5101	38.4188	17.2919	19.2506	16.5255	45.1916	54.6678	44.2685	--	--	Cellular Component: vacuolar membrane (GO:0005774);; Biological Process: calcium ion transport (GO:0006816);; Molecular Function: calcium:proton antiporter activity (GO:0015369);; Cellular Component: integral component of membrane (GO:0016021);; Biological Process: transmembrane transport (GO:0055085);;	K07300|0.0|osa:4324573|Os01g0557500	Putative uncharacterized protein GN=OsI_02412 OS=Oryza sativa subsp. indica (Rice) PE=2 SV=1	hypothetical protein OsI_02412 [Oryza sativa Indica Group]
BGIOSGA001422	46.7646	23.8034	115.978	37.9004	17.6893	48.0426	--	DEG	DEG	--	57.2845	41.123	41.8863	4.26106	3.62084	3.58674	4.42947	5.07933	4.69039	6.47543	7.26704	6.00668	2.21508	3.40026	3.36016	3.47483	1.9992	2.56139	[M]	Cell wall/membrane/envelope biogenesis	Biological Process: cellular amino acid metabolic process (GO:0006520);; Cellular Component: chloroplast (GO:0009507);; Molecular Function: oxidoreductase activity (GO:0016491);; Molecular Function: racemase activity, acting on amino acids and derivatives (GO:0036361);; Molecular Function: metal ion binding (GO:0046872);;	--	Putative uncharacterized protein GN=OsI_02398 OS=Oryza sativa subsp. indica (Rice) PE=2 SV=1	hypothetical protein OsI_02398 [Oryza sativa Indica Group]
BGIOSGA001430	7.56208	3.82288	4.73306	6.58305	2.99183	2.67847	--	--	DEG	DEG	6.93368	8.37037	7.38219	18.5825	19.3232	19.7439	28.8555	29.4414	26.475	19.7882	17.6786	17.8866	19.8037	24.9106	25.6593	29.3819	31.4751	26.9444	[K]	Transcription	Molecular Function: RNA binding (GO:0003723);; Molecular Function: ribonuclease III activity (GO:0004525);; Biological Process: RNA processing (GO:0006396);; Biological Process: rRNA catabolic process (GO:0016075);; Molecular Function: metal ion binding (GO:0046872);; Biological Process: nucleic acid phosphodiester bond hydrolysis (GO:0090305);;	--	Putative uncharacterized protein GN=OsI_02382 OS=Oryza sativa subsp. indica (Rice) PE=4 SV=1	hypothetical protein OsI_02382 [Oryza sativa Indica Group]
BGIOSGA001437	16.5333	19.2165	28.2573	18.4511	23.4578	29.2671	--	DEG	--	--	16.8966	16.4447	16.2585	2.18768	3.43086	1.8715	1.39082	2.21207	2.34947	0.552661	0.411315	0.468176	1.21416	1.1073	3.96159	2.38744	2.12976	1.94775	[RTKL]	--	Molecular Function: protein serine/threonine kinase activity (GO:0004674);; Molecular Function: ATP binding (GO:0005524);; Biological Process: protein phosphorylation (GO:0006468);;	--	Putative uncharacterized protein GN=OsI_02364 OS=Oryza sativa subsp. indica (Rice) PE=4 SV=1	hypothetical protein OsI_02364 [Oryza sativa Indica Group]
BGIOSGA001444	0.833364	2.49668	1.98412	0.477384	2.09435	2.15498	DEG	DEG	--	DEG	0.76976	1.14151	0.588825	1.54146	1.74509	1.36972	6.37269	5.32385	3.22982	4.57014	4.78431	6.30912	1.22064	0.789365	1.56726	11.1151	6.9984	3.50965	[P]	Inorganic ion transport and metabolism	Cellular Component: plant-type vacuole membrane (GO:0009705);; Molecular Function: nitrate transmembrane transporter activity (GO:0015112);; Biological Process: nitrate transport (GO:0015706);; Cellular Component: integral component of membrane (GO:0016021);; Biological Process: transmembrane transport (GO:0055085);;	--	Putative uncharacterized protein GN=OsI_02359 OS=Oryza sativa subsp. indica (Rice) PE=4 SV=1	hypothetical protein OsI_02359 [Oryza sativa Indica Group]
BGIOSGA001448	9.26758	1.55209	4.97545	5.22119	1.19242	7.20771	DEG	--	DEG	--	6.86781	13.855	7.07992	6.46238	3.94923	5.12406	2.24	1.86225	1.50009	3.26068	4.79661	4.53656	5.01962	5.00185	5.10303	1.0963	0.705206	1.00858	--	--	Cellular Component: mitochondrion (GO:0005739);; Cellular Component: plastid (GO:0009536);;	--	Putative uncharacterized protein GN=OsI_02349 OS=Oryza sativa subsp. indica (Rice) PE=4 SV=1	hypothetical protein OsI_02349 [Oryza sativa Indica Group]
BGIOSGA001453	4.69102	5.17856	1.86744	4.19795	5.0415	0.936694	--	--	--	DEG	6.76502	3.82496	3.48309	0.36667	0.178728	0.135273	3.15386	2.77544	2.55779	0.290521	0.396401	0.501333	0.180021	0.0970135	0.619127	5.25294	4.56584	4.07376	--	--	Cellular Component: membrane (GO:0016020);;	--	Putative MtN21 GN=OSJNBa0026J14.16 OS=Oryza sativa subsp. japonica (Rice) PE=4 SV=1	Os01g0546400 [Oryza sativa Japonica Group]
BGIOSGA001454	0.179896	0.22689	2.82903	0.396085	0.29872	4.63084	--	DEG	--	DEG	0.445109	0	0.094579	70.2394	55.7211	63.887	20.8886	19.3699	14.5456	49.256	52.5088	54.521	56.2561	56.87	52.6356	21.4774	22.9918	21.9802	--	--	Biological Process: photoreactive repair (GO:0000719);; Cellular Component: nucleus (GO:0005634);; Cellular Component: cytosol (GO:0005829);; Biological Process: carbohydrate metabolic process (GO:0005975);; Biological Process: response to cold (GO:0009409);; Biological Process: response to UV (GO:0009411);; Molecular Function: isomerase activity (GO:0016853);;	--	Putative uncharacterized protein GN=OsI_02320 OS=Oryza sativa subsp. indica (Rice) PE=4 SV=1	hypothetical protein OsI_02320 [Oryza sativa Indica Group]
BGIOSGA001466	56.1602	63.2825	18.268	52.0952	55.2539	22.1498	--	DEG	--	--	60.7343	58.9483	48.798	3.49602	2.1301	2.74073	0.939702	0.910843	0.799583	3.11621	3.248	4.18247	2.4137	2.89055	2.95153	0.672617	0.698923	0.571195	--	--	Cellular Component: cytoplasmic membrane-bounded vesicle (GO:0016023);;	--	Putative uncharacterized protein GN=OsI_02268 OS=Oryza sativa subsp. indica (Rice) PE=4 SV=1	hypothetical protein OsI_02268 [Oryza sativa Indica Group]
BGIOSGA001499	3.13111	2.78895	0.883376	3.51556	2.75193	0.647578	--	DEG	--	DEG	3.89023	3.19232	2.31077	6.39411	5.62528	7.36446	3.62182	1.71081	2.42547	6.59017	8.26136	6.90863	7.35047	7.26216	6.93435	3.02818	2.77932	2.85381	--	--	Molecular Function: nucleic acid binding (GO:0003676);; Molecular Function: RNA binding (GO:0003723);; Molecular Function: RNA-directed RNA polymerase activity (GO:0003968);; Cellular Component: nucleus (GO:0005634);; Cellular Component: mitochondrion (GO:0005739);; Biological Process: virus induced gene silencing (GO:0009616);; Biological Process: production of ta-siRNAs involved in RNA interfer…	--	Putative uncharacterized protein GN=OsI_02249 OS=Oryza sativa subsp. indica (Rice) PE=2 SV=1	hypothetical protein OsI_02249 [Oryza sativa Indica Group]
BGIOSGA001504	5.11725	6.46128	2.58603	7.25339	7.18233	2.8871	--	--	--	DEG	5.72155	4.96388	4.66631	190.359	212.957	182.872	48.0193	44.2485	36.8017	112.859	107.628	91.3204	223.973	175.109	131.424	40.4973	43.2353	50.9186	[M]	Cell wall/membrane/envelope biogenesis	Biological Process: chloroplast organization (GO:0009658);; Cellular Component: chloroplast inner membrane (GO:0009706);; Biological Process: thylakoid membrane organization (GO:0010027);; Cellular Component: cytoplasmic membrane-bounded vesicle (GO:0016023);; Biological Process: cellular cation homeostasis (GO:0030003);; Biological Process: divalent metal ion transport (GO:0070838);;	--	Putative uncharacterized protein GN=OsI_02153 OS=Oryza sativa subsp. indica (Rice) PE=4 SV=1	hypothetical protein OsI_02153 [Oryza sativa Indica Group]
BGIOSGA001542	135.239	195.396	43.0232	103.936	176.835	44.8837	--	DEG	--	--	117.416	143.114	145.186	46.9873	124.361	46.1743	61.5233	63.2776	129.773	10.4474	10.6346	12.0761	75.5265	44.9099	86.6422	109.429	94.7799	182.059	[T]	Signal transduction mechanisms	Biological Process: response to molecule of fungal origin (GO:0002238);; Biological Process: response to stress (GO:0006950);;	--	cDNA clone:J023069J05, full insert sequence GN=Os01g0511100 OS=Oryza sativa subsp. japonica (Rice) PE=2 SV=1	Os01g0511100 [Oryza sativa Japonica Group]
BGIOSGA001545	8.87121	72.5075	84.8579	11.0527	69.0262	128.756	--	DEG	DEG	DEG	8.69487	9.11898	8.79977	6.5948	3.45442	5.51957	14.2234	21.3364	19.3605	8.00678	7.34236	8.50541	3.96268	3.54179	5.8724	13.9846	13.4936	12.8655	--	--	--	--	Uncharacterized protein GN=OsJ_01971 OS=Oryza sativa subsp. japonica (Rice) PE=4 SV=1	hypothetical protein OsJ_01971 [Oryza sativa Japonica Group]
BGIOSGA001546	10.5736	5.1896	18.3067	7.95152	4.45896	13.4479	--	DEG	--	DEG	12.5328	8.42299	10.765	0.349337	0.255418	0.945105	0.300477	1.30296	1.35826	2.39882	2.73805	3.53449	0.600288	0.277282	0.884788	1.81986	1.35688	1.06542	--	--	Cellular Component: plasma membrane (GO:0005886);; Cellular Component: integral component of membrane (GO:0016021);;	--	Putative uncharacterized protein GN=OsI_02113 OS=Oryza sativa subsp. indica (Rice) PE=3 SV=1	hypothetical protein OsI_02113 [Oryza sativa Indica Group]
BGIOSGA001560	2.68687	0.51662	0.987231	2.89045	0.587453	1.41405	DEG	--	DEG	--	2.16746	3.18991	2.70324	4.54912	3.18051	4.65621	1.38333	1.49207	0.798722	3.39806	4.27218	4.12142	3.97057	4.52264	5.32773	1.34923	0.755915	0.60061	[R]	General function prediction only	Molecular Function: GTPase activity (GO:0003924);; Molecular Function: GTP binding (GO:0005525);; Cellular Component: mitochondrion (GO:0005739);; Biological Process: GTP catabolic process (GO:0006184);; Cellular Component: chloroplast (GO:0009507);; Biological Process: ribosome biogenesis (GO:0042254);;	--	Putative uncharacterized protein GN=OsI_02108 OS=Oryza sativa subsp. indica (Rice) PE=2 SV=1	hypothetical protein OsI_02108 [Oryza sativa Indica Group]
BGIOSGA001562	4.48893	4.12861	1.22471	3.93055	4.60698	0.901917	--	DEG	--	DEG	5.40452	4.4117	3.65058	2.3931	3.33792	2.35431	7.06186	5.20199	5.89434	3.18934	4.57725	3.86598	3.10902	4.16915	10.1952	9.10162	7.4025	6.32009	[V]	Defense mechanisms	Cellular Component: plasma membrane (GO:0005886);; Biological Process: drug transmembrane transport (GO:0006855);; Cellular Component: chloroplast (GO:0009507);; Biological Process: response to wounding (GO:0009611);; Molecular Function: drug transmembrane transporter activity (GO:0015238);; Molecular Function: antiporter activity (GO:0015297);; Biological Process: cadmium ion transport (GO:00156…	--	Putative uncharacterized protein GN=OsI_02101 OS=Oryza sativa subsp. indica (Rice) PE=2 SV=1	hypothetical protein OsI_02101 [Oryza sativa Indica Group]
BGIOSGA001564	2.85239	2.69511	6.05273	3.87752	5.82445	7.60807	--	DEG	--	DEG	3.89325	2.61265	2.05126	1.61458	1.77075	2.18407	1.04157	0.17712	1.10782	3.8378	3.27281	3.53208	4.35984	4.27186	3.18061	1.91162	1.8445	3.16557	--	--	--	--	Putative uncharacterized protein GN=OsI_02069 OS=Oryza sativa subsp. indica (Rice) PE=4 SV=1	hypothetical protein OsI_02069 [Oryza sativa Indica Group]
BGIOSGA001579	4.51466	1.85647	0.775504	3.54756	3.93744	2.30723	--	DEG	--	--	3.70218	4.84421	4.99759	1.74132	13.6083	1.60076	3.16742	2.95616	4.72691	0.120628	0.123443	0.0936723	2.94317	1.6314	2.44217	4.81282	4.59166	11.7906	--	--	Cellular Component: plasma membrane (GO:0005886);; Biological Process: cellular ion homeostasis (GO:0006873);; Cellular Component: integral component of membrane (GO:0016021);; Biological Process: transmembrane transport (GO:0055085);;	--	Uncharacterized protein GN=Os01g0385400 OS=Oryza sativa subsp. japonica (Rice) PE=4 SV=1	Os01g0385400 [Oryza sativa Japonica Group]
BGIOSGA001587	0.149739	5.65012	3.61683	0.112581	2.33891	7.06503	--	DEG	DEG	DEG	0.12321	0.178742	0.147265	0.722112	3.4416	10.3404	3.03656	2.81656	3.22972	15.0029	18.042	14.8317	40.8102	27.5121	43.7139	72.2726	63.5021	81.6609	--	--	Molecular Function: glutathione transferase activity (GO:0004364);; Cellular Component: cytoplasmic membrane-bounded vesicle (GO:0016023);;	--	Putative uncharacterized protein GN=OsI_01966 OS=Oryza sativa subsp. indica (Rice) PE=4 SV=1	hypothetical protein OsI_01966 [Oryza sativa Indica Group]
BGIOSGA001623	5.55874	4.8347	3.02761	15.9588	37.3454	72.4785	--	--	DEG	DEG	6.83955	6.02865	3.80802	4.14376	6.26553	4.99175	10.1834	9.79646	8.51023	4.19891	5.57683	4.16248	7.05822	7.15987	6.28283	4.80597	6.5694	5.74781	[H]	Coenzyme transport and metabolism	Molecular Function: hydroxyethylthiazole kinase activity (GO:0004417);; Cellular Component: mitochondrion (GO:0005739);; Biological Process: thiamine biosynthetic process (GO:0009228);; Biological Process: phosphorylation (GO:0016310);;	K00878|1e-147|sbi:SORBI_03g014470|hypothetical protein	Putative uncharacterized protein GN=OsI_01916 OS=Oryza sativa subsp. indica (Rice) PE=3 SV=1	hypothetical protein OsI_01916 [Oryza sativa Indica Group]
BGIOSGA001652	4.40584	5.13368	9.4967	4.64607	6.83364	5.70773	--	DEG	--	--	3.92379	3.97134	5.3224	3.95451	3.41767	4.44225	12.496	13.4635	10.4172	4.77024	3.51715	3.92668	6.14125	3.17596	4.73563	20.0032	18.8908	23.1193	--	--	Molecular Function: diacylglycerol O-acyltransferase activity (GO:0004144);; Biological Process: metabolic process (GO:0008152);; Cellular Component: plastoglobule (GO:0010287);; Molecular Function: transferase activity, transferring acyl groups other than amino-acyl groups (GO:0016747);; Biological Process: triglyceride biosynthetic process (GO:0019432);; Biological Process: phytol metabolic pro…	--	Putative uncharacterized protein GN=OsI_01907 OS=Oryza sativa subsp. indica (Rice) PE=4 SV=1	hypothetical protein OsI_01907 [Oryza sativa Indica Group]
BGIOSGA001657	7.00985	3.93814	12.1256	4.07136	4.68428	20.6711	--	DEG	--	DEG	7.11181	7.58053	6.3372	14.183	19.1735	14.4709	27.0433	27.5438	26.3308	18.1439	14.6442	14.9378	17.4627	15.0981	13.9386	26.2904	29.4939	30.5591	[R]	General function prediction only	Cellular Component: chloroplast (GO:0009507);; Cellular Component: plastoglobule (GO:0010287);; Molecular Function: transferase activity, transferring acyl groups other than amino-acyl groups (GO:0016747);; Biological Process: single-organism metabolic process (GO:0044710);; Biological Process: organic substance metabolic process (GO:0071704);;	--	Uncharacterized protein GN=OsJ_01749 OS=Oryza sativa subsp. japonica (Rice) PE=2 SV=1	hypothetical protein OsI_01898 [Oryza sativa Indica Group]
BGIOSGA001661	15.6609	15.9425	26.9726	15.9086	15.4998	28.7811	--	DEG	--	DEG	14.5568	16.4778	15.9482	61.8598	67.7471	62.8919	31.7468	35.1635	29.2595	98.8997	107.001	93.8023	65.0803	73.1285	66.2264	57.5236	53.2012	57.1804	--	--	Molecular Function: peroxidase activity (GO:0004601);; Molecular Function: iron ion binding (GO:0005506);; Molecular Function: calcium ion binding (GO:0005509);; Biological Process: iron ion transport (GO:0006826);; Biological Process: defense response (GO:0006952);; Molecular Function: electron carrier activity (GO:0009055);; Biological Process: response to heat (GO:0009408);; Biological Process…	K13447|0.0|osa:4326027|Os01g0360200	Uncharacterized protein GN=OB01G24980 OS=Oryza brachyantha PE=4 SV=1	Os01g0360200 [Oryza sativa Japonica Group]
BGIOSGA001663	84.3788	64.1663	32.0566	99.901	68.1451	55.9684	--	DEG	--	--	78.5167	87.7486	86.8712	1.34474	1.08749	0.34577	0.709769	0.509608	1.17432	0.661882	0	0	0	0	0	0	0	0	--	--	Biological Process: defense response (GO:0006952);; Molecular Function: ADP binding (GO:0043531);;	--	Putative uncharacterized protein GN=OsI_01891 OS=Oryza sativa subsp. indica (Rice) PE=4 SV=1	hypothetical protein OsI_01891 [Oryza sativa Indica Group]
BGIOSGA001667	2.30626	0.926001	0.797898	0.220627	0	0	DEG	DEG	--	--	1.84677	2.36017	2.71184	2.27257	1.56089	1.93086	0.66638	1.08786	0.70877	2.34624	0.446697	0.960404	0	0.437291	0.465122	0.342447	0.330423	0.180025	--	--	Biological Process: defense response (GO:0006952);; Molecular Function: ADP binding (GO:0043531);;	--	Putative uncharacterized protein GN=OsI_01890 OS=Oryza sativa subsp. indica (Rice) PE=4 SV=1	hypothetical protein OsI_01890 [Oryza sativa Indica Group]
BGIOSGA001668	4.78682	1.92144	0.821002	1.25111	0.300804	0.284298	--	DEG	--	--	4.29134	4.47371	5.59542	14.8579	6.54779	17.0199	14.7055	23.3993	19.9236	26.0172	40.7067	36.0654	10.7921	9.90853	21.5365	21.5916	13.2069	11.8828	--	--	Cellular Component: cytoplasmic membrane-bounded vesicle (GO:0016023);;	--	cDNA clone:001-109-A08, full insert sequence GN=OsJ_01735 OS=Oryza sativa subsp. japonica (Rice) PE=4 SV=1	Os01g0358100 [Oryza sativa Japonica Group]
BGIOSGA001673	50.9265	12.8085	19.3428	34.2631	14.0791	15.5604	DEG	DEG	DEG	--	52.4893	47.7907	52.4994	0.795882	1.73432	0.782982	1.16779	2.71169	1.97019	0	0	0	0.229851	0.247734	0	0	0	0.163181	--	--	Cellular Component: cytoplasmic membrane-bounded vesicle (GO:0016023);;	--	Putative uncharacterized protein GN=OsI_01869 OS=Oryza sativa subsp. indica (Rice) PE=4 SV=1	hypothetical protein OsI_01869 [Oryza sativa Indica Group]
BGIOSGA001677	0.593846	1.10439	1.94989	0	0.159195	0.0543936	--	DEG	--	--	0.959824	0.0488568	0.772856	38.197	41.8771	204.454	71.2361	56.2872	173.199	1.69706	4.8884	2.21266	45.335	29.9092	133.077	69.879	31.5921	90.5725	--	--	Cellular Component: mitochondrion (GO:0005739);;	--	Uncharacterized protein OS=Oryza glaberrima (African rice) PE=4 SV=1	hypothetical protein OsI_01819 [Oryza sativa Indica Group]
BGIOSGA001700	6.96065	94.8427	100.241	2.93271	69.4405	64.0145	--	DEG	--	DEG	8.28175	6.82987	5.77034	8.03767	7.80053	7.30459	16.9582	16.2903	20.3451	11.0424	8.14387	8.75224	8.98953	7.51464	8.23634	24.4097	20.4233	19.724	--	--	Cellular Component: plastid (GO:0009536);;	--	Putative uncharacterized protein GN=OsI_01802 OS=Oryza sativa subsp. indica (Rice) PE=2 SV=1	hypothetical protein OsI_01802 [Oryza sativa Indica Group]
BGIOSGA001706	10.4393	7.71426	17.8645	9.31284	8.24683	21.519	--	DEG	--	DEG	9.52862	9.5916	12.1977	19.8778	16.1402	17.9469	5.71385	3.54277	4.25413	11.4445	7.95501	7.48971	13.8486	11.0864	9.60613	4.21085	3.59599	3.69578	[R]	General function prediction only	Cellular Component: chloroplast stroma (GO:0009570);;	--	Putative uncharacterized protein GN=OsI_01794 OS=Oryza sativa subsp. indica (Rice) PE=2 SV=1	hypothetical protein OsI_01794 [Oryza sativa Indica Group]
BGIOSGA001710	12.0856	17.9883	4.50358	8.96306	11.5137	3.83421	--	DEG	--	--	10.4764	13.8649	11.9153	1.70031	1.03599	0.627282	1.64531	1.67872	0.777765	4.04158	6.20385	3.9521	0.626091	2.02441	0.478499	1.20787	2.33092	1.29642	--	--	--	--	Putative uncharacterized protein GN=OsI_01784 OS=Oryza sativa subsp. indica (Rice) PE=4 SV=1	hypothetical protein OsI_01784 [Oryza sativa Indica Group]
BGIOSGA001713	3.04887	1.12119	1.36726	4.73251	1.043	1.61174	--	--	DEG	--	2.75206	3.10522	3.28934	6.99652	6.68952	9.72902	1.67808	3.89663	3.01575	6.68062	4.43647	5.66605	12.6832	12.5308	11.6622	4.84276	6.33278	6.507	--	--	--	--	Putative uncharacterized protein GN=OsI_01780 OS=Oryza sativa subsp. indica (Rice) PE=2 SV=1	hypothetical protein OsI_01780 [Oryza sativa Indica Group]
BGIOSGA001716	2.47206	7.80502	2.86349	5.59438	12.2921	5.89418	DEG	--	DEG	--	2.46812	1.75515	3.1929	80.1497	68.7502	79.1513	102.325	92.8694	93.7008	67.6815	49.3129	54.0301	79.9388	57.0884	61.3238	73.962	75.9388	70.1075	--	--	Molecular Function: serine-type carboxypeptidase activity (GO:0004185);; Biological Process: proteolysis (GO:0006508);; Cellular Component: cytoplasmic membrane-bounded vesicle (GO:0016023);;	--	Putative uncharacterized protein GN=OsI_01719 OS=Oryza sativa subsp. indica (Rice) PE=2 SV=1	hypothetical protein OsI_01719 [Oryza sativa Indica Group]
BGIOSGA001740	53.6301	76.0171	96.2984	57.0081	66.117	73.3361	--	DEG	--	--	46.9525	50.9112	63.0266	7.57143	6.90494	4.64543	15.931	16.7903	17.0934	3.61231	3.96065	4.05179	6.79503	4.39422	9.2103	15.9238	15.067	16.0684	--	--	Cellular Component: mitochondrial inner membrane (GO:0005743);; Biological Process: mitochondrial transport (GO:0006839);; Cellular Component: integral component of membrane (GO:0016021);; Biological Process: transmembrane transport (GO:0055085);;	--	Putative uncharacterized protein GN=OsI_01701 OS=Oryza sativa subsp. indica (Rice) PE=3 SV=1	hypothetical protein OsI_01701 [Oryza sativa Indica Group]
BGIOSGA001747	4.60374	6.37393	16.6049	3.87492	6.79985	15.6864	--	DEG	--	DEG	4.39241	4.67286	4.74594	2.71889	2.29715	6.50874	4.36542	6.99923	2.98486	26.9998	31.3531	28.5499	10.145	15.3464	18.4656	14.9366	17.4768	13.8993	--	--	Cellular Component: mitochondrion (GO:0005739);; Biological Process: metabolic process (GO:0008152);; Cellular Component: membrane (GO:0016020);; Cellular Component: cytoplasmic membrane-bounded vesicle (GO:0016023);; Molecular Function: transferase activity, transferring acyl groups (GO:0016746);;	K13508|1e-175|osa:4326982|Os01g0329000	Putative uncharacterized protein GN=OsI_01696 OS=Oryza sativa subsp. indica (Rice) PE=4 SV=1	hypothetical protein OsI_01696 [Oryza sativa Indica Group]
BGIOSGA001749	21.2507	3.8416	4.78317	28.9676	14.6523	15.4376	DEG	DEG	--	--	16.0381	26.9551	20.7588	51.8765	32.7786	20.7923	168.417	114.66	123.202	4.79764	8.96948	9.55268	33.6161	17.3764	62.2301	94.1364	193.395	96.649	--	--	Cellular Component: mitochondrion (GO:0005739);; Biological Process: response to stress (GO:0006950);;	--	Uncharacterized protein GN=Os01g0314800 OS=Oryza sativa subsp. japonica (Rice) PE=4 SV=1	Os01g0314800 [Oryza sativa Japonica Group]
BGIOSGA001791	14.3803	35.1491	135.427	7.77327	37.7409	128.06	--	DEG	--	DEG	11.9681	15.4938	15.6788	0.184745	1.39579	1.6812	2.14523	0.810663	2.07043	0	0.349519	0.707266	0.861678	1.27088	1.6637	3.76221	4.13664	3.54165	--	--	Molecular Function: enzyme inhibitor activity (GO:0004857);; Cellular Component: cell wall (GO:0005618);; Cellular Component: cytoplasmic membrane-bounded vesicle (GO:0016023);; Molecular Function: pectinesterase activity (GO:0030599);; Biological Process: cell wall modification (GO:0042545);; Biological Process: negative regulation of catalytic activity (GO:0043086);; Molecular Function: asparty…	K01051|0.0|osa:4327282|Os01g0311800	Pectinesterase GN=OsI_01593 OS=Oryza sativa subsp. indica (Rice) PE=3 SV=1	hypothetical protein OsI_01593 [Oryza sativa Indica Group]
BGIOSGA001797	0.225657	1.08725	1.67544	0.352262	1.26542	3.8135	--	DEG	--	DEG	0.149511	0.289195	0.238266	0.259642	0.421861	0.170289	1.89828	1.29122	1.02931	0.502871	0.56139	0.378665	1.01979	0.641163	0.535833	1.96742	2.05653	1.16895	[P]	Inorganic ion transport and metabolism	Biological Process: cation transport (GO:0006812);; Biological Process: sodium ion transport (GO:0006814);; Biological Process: response to stress (GO:0006950);; Molecular Function: cation transmembrane transporter activity (GO:0008324);; Cellular Component: membrane (GO:0016020);; Cellular Component: integral component of membrane (GO:0016021);; Biological Process: transmembrane transport (GO:00…	--	Sodium transporter HKT1;5 GN=OsI_01579 OS=Oryza sativa subsp. indica (Rice) PE=2 SV=1	hypothetical protein OsI_01579 [Oryza sativa Indica Group]
BGIOSGA001800	0.306009	0.283931	1.40627	0.480975	0.732264	1.73097	--	DEG	--	DEG	0.513635	0.225798	0.178592	0.927293	1.26558	1.09472	0.319039	0.895172	0.678668	0	0	0	4.00634	1.86461	2.71396	2.81059	2.20343	3.87854	--	--	Biological Process: amino acid transmembrane transport (GO:0003333);; Cellular Component: mitochondrion (GO:0005739);; Cellular Component: mitochondrial inner membrane presequence translocase complex (GO:0005744);; Cellular Component: plastid outer membrane (GO:0009527);; Biological Process: protein transport (GO:0015031);; Molecular Function: amino acid transmembrane transporter activity (GO:001…	--	Uncharacterized protein GN=OsJ_01451 OS=Oryza sativa subsp. japonica (Rice) PE=2 SV=1	hypothetical protein OsI_01558 [Oryza sativa Indica Group]
BGIOSGA001811	0.0322568	1.09586	0.630959	0	2.86163	2.96419	--	--	DEG	DEG	0	0.0967704	0	6556.23	6195.16	6320.11	1184.27	1159.25	1291.42	7115.77	6049.26	6360.04	7275.19	5297.22	5717.19	1258.8	1438.31	1416.24	--	--	Biological Process: response to light stimulus (GO:0009416);; Cellular Component: chloroplast (GO:0009507);; Biological Process: response to sucrose (GO:0009744);; Biological Process: negative regulation of reductive pentose-phosphate cycle (GO:0080153);;	--	Putative uncharacterized protein GN=OsI_01556 OS=Oryza sativa subsp. indica (Rice) PE=2 SV=1	hypothetical protein OsI_01556 [Oryza sativa Indica Group]
BGIOSGA001812	5499.7	6357.17	1211.64	6508.36	6096.53	1371.11	--	DEG	--	DEG	4819.82	5541.85	6137.44	1.4621	1.59109	1.27114	0.467944	0.387924	0.746566	1.14947	1.10278	1.30172	1.0684	1.40342	1.30136	0.225443	0.0932259	0.148145	--	--	Molecular Function: DNA binding (GO:0003677);; Cellular Component: mitochondrion (GO:0005739);;	--	cDNA clone:J023104I21, full insert sequence GN=P0682B08.30 OS=Oryza sativa subsp. japonica (Rice) PE=2 SV=1	Os01g0301700 [Oryza sativa Japonica Group]
BGIOSGA001816	1.45307	1.44144	0.534145	1.18465	1.25773	0.155605	--	--	--	DEG	1.50428	1.17097	1.68394	4.5472	4.65144	4.31598	1.68017	1.93911	1.75775	5.41272	4.9159	4.83366	4.9681	5.55797	5.04657	1.12225	1.14138	1.11616	--	--	Molecular Function: DNA binding (GO:0003677);;	--	Putative uncharacterized protein GN=OsI_01545 OS=Oryza sativa subsp. indica (Rice) PE=2 SV=1	hypothetical protein OsI_01545 [Oryza sativa Indica Group]
BGIOSGA001818	4.01536	4.50487	1.79234	5.05409	5.19088	1.12659	--	--	--	DEG	4.80296	3.57573	3.6674	65.5114	71.2251	67.3153	108.044	118.899	89.2471	141.933	156.621	136.941	117.213	98.839	118.982	236.661	193.471	174.106	--	--	Molecular Function: peroxidase activity (GO:0004601);; Biological Process: response to oxidative stress (GO:0006979);; Cellular Component: cytoplasmic membrane-bounded vesicle (GO:0016023);; Molecular Function: heme binding (GO:0020037);; Molecular Function: metal ion binding (GO:0046872);; Biological Process: oxidation-reduction process (GO:0055114);;	--	Putative uncharacterized protein GN=OsI_01502 OS=Oryza sativa subsp. indica (Rice) PE=2 SV=1	hypothetical protein OsI_01502 [Oryza sativa Indica Group]
BGIOSGA001844	168.037	68.0173	105.397	145.165	111.678	201.412	DEG	--	--	--	134.644	209.504	159.964	10.6742	3.56289	8.73195	13.9714	17.6153	13.3211	4.96412	8.96834	9.77188	2.10764	2.94696	3.78754	8.84654	9.96742	9.65516	--	--	Molecular Function: transferase activity, transferring acyl groups other than amino-acyl groups (GO:0016747);;	--	Putative uncharacterized protein GN=OsI_01489 OS=Oryza sativa subsp. indica (Rice) PE=4 SV=1	hypothetical protein OsI_01489 [Oryza sativa Indica Group]
BGIOSGA001853	16.5176	7.65634	14.9693	7.90144	2.94738	9.48971	--	--	DEG	--	21.7212	15.8009	12.0307	5.51073	4.16949	3.96491	4.24475	4.98058	3.61181	2.8674	2.57864	2.3391	4.19967	4.8746	4.35156	3.42782	3.23229	3.08185	[R]	General function prediction only	Biological Process: polysaccharide catabolic process (GO:0000272);; Molecular Function: chitinase activity (GO:0004568);; Cellular Component: cell wall (GO:0005618);; Biological Process: carbohydrate metabolic process (GO:0005975);; Biological Process: chitin catabolic process (GO:0006032);; Cellular Component: plastid (GO:0009536);; Biological Process: cell wall macromolecule catabolic process (…	--	Putative uncharacterized protein GN=OsI_01465 OS=Oryza sativa subsp. indica (Rice) PE=2 SV=1	hypothetical protein OsI_01465 [Oryza sativa Indica Group]
BGIOSGA001867	1.46663	4.54838	4.27905	2.59505	4.47527	3.24732	DEG	DEG	--	--	1.15376	1.88835	1.35779	8.78501	4.41489	12.7629	9.89933	15.778	15.2017	38.9575	41.9281	35.9038	19.4257	23.1353	22.1546	22.544	23.3084	20.7994	[KAD]	--	Molecular Function: DNA binding (GO:0003677);; Molecular Function: chromatin binding (GO:0003682);;	K09422|0.0|osa:4327914|Os01g0285300	Putative uncharacterized protein GN=OsI_01446 OS=Oryza sativa subsp. indica (Rice) PE=2 SV=1	hypothetical protein OsI_01446 [Oryza sativa Indica Group]
BGIOSGA001872	27.2016	8.65428	13.6264	38.9298	21.5718	22.2172	DEG	--	--	--	26.8583	28.8894	25.8571	2.47605	4.03898	1.30237	9.06721	9.63858	11.3934	0.673368	0.848102	0.938529	4.28486	2.85396	3.55993	10.4492	11.225	12.6038	--	--	Cellular Component: membrane (GO:0016020);; Cellular Component: cytoplasmic membrane-bounded vesicle (GO:0016023);;	--	cDNA clone:J033131J04, full insert sequence OS=Oryza sativa subsp. japonica (Rice) PE=2 SV=1	Os12g0633600 [Oryza sativa Japonica Group]
BGIOSGA001873	0.588592	2.6058	10.0331	0.819999	3.56625	11.426	--	DEG	DEG	DEG	0.8465	0.767512	0.151764	2.39016	6.80631	3.71277	3.38135	4.60921	5.92694	1.29574	1.29198	1.68558	4.32333	2.56283	2.72594	4.49802	4.25386	7.50884	--	--	--	--	Putative uncharacterized protein GN=OsI_01441 OS=Oryza sativa subsp. indica (Rice) PE=2 SV=1	hypothetical protein OsI_01441 [Oryza sativa Indica Group]
BGIOSGA001875	1.80308	4.30308	4.63916	1.42443	3.20404	5.42024	--	DEG	--	DEG	1.42528	2.23176	1.75221	0.110677	0	0.326649	0.0951971	0.777041	0.303758	1.75383	4.18779	4.11602	0	0	0.99669	0.419323	0.30345	0	--	--	Cellular Component: extracellular region (GO:0005576);; Cellular Component: cytoplasmic membrane-bounded vesicle (GO:0016023);; Molecular Function: manganese ion binding (GO:0030145);; Molecular Function: nutrient reservoir activity (GO:0045735);; Cellular Component: apoplast (GO:0048046);;	--	Uncharacterized protein OS=Oryza glaberrima (African rice) PE=4 SV=1	Os01g0284500 [Oryza sativa Japonica Group]
BGIOSGA001876	5.32005	0.145775	0.391999	3.35255	0.33223	0.240924	--	--	DEG	DEG	11.7037	2.772	1.4845	13.3613	8.33631	13.9334	19.1925	25.5917	29.6116	24.6664	37.7728	32.7369	17.6461	19.9028	18.3493	35.6569	27.6277	21.0444	[Z]	Cytoskeleton	Biological Process: polysaccharide biosynthetic process (GO:0000271);; Molecular Function: GTPase activity (GO:0003924);; Molecular Function: structural constituent of cytoskeleton (GO:0005200);; Molecular Function: GTP binding (GO:0005525);; Cellular Component: cytoplasm (GO:0005737);; Cellular Component: microtubule (GO:0005874);; Cellular Component: plasma membrane (GO:0005886);; Biological Pr…	K07375|0.0|osa:4326917|Os01g0282800	cDNA clone:J033132F08, full insert sequence GN=Os01g0282800 OS=Oryza sativa subsp. japonica (Rice) PE=2 SV=1	Os01g0282800 [Oryza sativa Japonica Group]
BGIOSGA001879	47.8964	11.877	24.7986	31.7253	18.6327	28.1096	DEG	--	--	--	72.0148	41.6215	30.0527	14.677	9.94137	21.4711	13.362	21.0772	20.2281	36.548	39.7707	33.3586	29.2913	28.9478	31.9702	22.8385	25.8691	23.5854	[S]	Function unknown	Molecular Function: copper ion binding (GO:0005507);; Cellular Component: plasma membrane (GO:0005886);; Molecular Function: electron carrier activity (GO:0009055);; Biological Process: electron transport chain (GO:0022900);; Cellular Component: anchored component of membrane (GO:0031225);;	--	cDNA clone:001-105-E02, full insert sequence GN=Os01g0281600 OS=Oryza sativa subsp. japonica (Rice) PE=2 SV=1	Os01g0281600 [Oryza sativa Japonica Group]
BGIOSGA001883	36.2737	15.3632	18.2224	36.5591	30.0697	24.0977	DEG	--	--	--	33.4224	41.4742	33.9246	0.290918	0.42541	0.238502	23.9386	26.382	24.4855	0.461001	0	0.212139	0.238049	0.153942	0.10916	15.7523	15.9525	18.6323	--	--	Cellular Component: cytoplasmic membrane-bounded vesicle (GO:0016023);;	--	Putative uncharacterized protein GN=OsI_01412 OS=Oryza sativa subsp. indica (Rice) PE=4 SV=1	hypothetical protein OsI_01412 [Oryza sativa Indica Group]
BGIOSGA001887	0.356488	0.318277	24.9353	0.22438	0.16705	16.7791	--	DEG	--	DEG	0.366232	0.252997	0.450237	2.79469	2.04334	2.62052	1.87798	1.26463	1.23841	8.53427	8.87506	8.69294	5.14533	4.7138	4.86634	1.44762	1.83578	1.44593	--	--	Cellular Component: integral component of membrane (GO:0016021);; Biological Process: response to stimulus (GO:0050896);; Biological Process: transmembrane transport (GO:0055085);;	--	Uncharacterized protein GN=OsJ_01310 OS=Oryza sativa subsp. japonica (Rice) PE=4 SV=1	hypothetical protein OsI_01402 [Oryza sativa Indica Group]
BGIOSGA001891	2.24997	2.48619	1.46034	8.70076	4.90849	1.57644	--	--	--	DEG	2.21458	2.64306	1.89227	8.72686	5.20296	7.09538	2.54345	0.88613	1.05571	6.78114	8.42085	7.49441	4.67406	6.86961	7.79393	1.22964	1.71378	0.628466	--	--	Cellular Component: mitochondrial outer membrane translocase complex (GO:0005742);; Cellular Component: mitochondrial inner membrane (GO:0005743);; Cellular Component: plasma membrane (GO:0005886);; Biological Process: transmembrane transport (GO:0055085);;	K11518|0.0|osa:4324258|Os01g0276200	Uncharacterized protein GN=Os01g0276200 OS=Oryza sativa subsp. japonica (Rice) PE=4 SV=1	Os01g0276200 [Oryza sativa Japonica Group]
BGIOSGA001902	7.98477	7.0084	1.4951	7.56547	6.44587	1.19063	--	DEG	--	DEG	9.65012	8.05345	6.25074	6.91527	5.02688	5.78074	6.89357	6.3144	5.70476	11.0638	10.717	11.4771	4.69038	5.07646	5.53453	4.73265	3.92717	3.91854	[M]	Cell wall/membrane/envelope biogenesis	--	--	Putative uncharacterized protein GN=OsI_01367 OS=Oryza sativa subsp. indica (Rice) PE=4 SV=1	hypothetical protein OsI_01367 [Oryza sativa Indica Group]
BGIOSGA001904	12.5615	5.90763	6.30424	11.086	5.10046	4.19279	DEG	--	DEG	DEG	10.7399	13.9327	13.0119	126.876	129.471	123.854	5.41959	5.09875	6.99955	123.446	112.704	119.311	134.868	123.321	109.983	7.20813	7.40376	7.16612	--	--	Cellular Component: plastid (GO:0009536);;	--	Uncharacterized protein GN=OsJ_01253 OS=Oryza sativa subsp. japonica (Rice) PE=4 SV=1	hypothetical protein OsI_01351 [Oryza sativa Indica Group]
BGIOSGA001910	103.479	126.734	5.8393	118.487	122.724	7.25934	--	DEG	--	DEG	93.86	105.89	110.686	12.851	17.3813	14.4272	17.5929	17.4421	25.3141	13.4131	13.7679	13.0857	17.2418	14.6216	22.8503	23.3209	19.222	27.4406	[E]	Amino acid transport and metabolism	Molecular Function: hydroxymethylglutaryl-CoA lyase activity (GO:0004419);; Cellular Component: mitochondrion (GO:0005739);; Biological Process: leucine metabolic process (GO:0006551);;	K01640|0.0|osa:4326266|Os01g0269000	Putative uncharacterized protein GN=OsI_01328 OS=Oryza sativa subsp. indica (Rice) PE=2 SV=1	hypothetical protein OsI_01328 [Oryza sativa Indica Group]
BGIOSGA001923	14.5421	14.8865	20.1163	13.4222	18.2379	23.3278	--	--	--	DEG	15.0744	14.2971	14.2546	6.31032	10.3294	8.47815	12.3137	11.9851	12.7523	17.9595	22.6551	29.4119	19.5598	25.1684	27.8304	29.2159	28.6205	35.7416	[GEPR]	--	Biological Process: response to nematode (GO:0009624);; Cellular Component: plant-type vacuole membrane (GO:0009705);; Biological Process: response to zinc ion (GO:0010043);; Cellular Component: integral component of membrane (GO:0016021);; Biological Process: zinc ion homeostasis (GO:0055069);; Biological Process: transmembrane transport (GO:0055085);; Biological Process: response to karrikin (G…	--	Putative major facilitator superfamily antiporter GN=P0011D01.24 OS=Oryza sativa subsp. japonica (Rice) PE=4 SV=1	Os01g0268100 [Oryza sativa Japonica Group]
BGIOSGA001925	6.74665	8.37262	12.3503	23.3422	24.1862	31.1927	--	DEG	--	--	8.79086	7.02762	4.42148	3.26453	9.06867	4.06426	41.9948	40.6163	84.4164	3.14354	3.87278	2.65437	9.10593	12.1075	16.6179	80.0384	60.2776	71.5947	--	--	Cellular Component: membrane (GO:0016020);;	--	Putative uncharacterized protein GN=OsI_01310 OS=Oryza sativa subsp. indica (Rice) PE=2 SV=1	hypothetical protein OsI_01310 [Oryza sativa Indica Group]
BGIOSGA001929	2.66793	5.46582	55.6758	3.22356	12.6104	70.6369	--	DEG	DEG	DEG	3.86546	2.20085	1.93747	6.25097	5.13168	6.90488	2.16954	2.79105	3.31083	6.77749	6.63927	7.07727	6.6764	7.60205	6.60449	2.85652	2.80633	1.81567	[J]	Translation, ribosomal structure and biogenesis	Molecular Function: sequence-specific DNA binding (GO:0043565);;	--	Uncharacterized protein OS=Oryza glaberrima (African rice) PE=4 SV=1	hypothetical protein OsI_01300 [Oryza sativa Indica Group]
BGIOSGA001935	6.65306	6.09584	2.75714	6.83134	6.96098	2.49284	--	--	--	DEG	7.10007	6.46617	6.39294	2.21316	0.958907	2.33857	6.27489	11.0062	9.14869	12.1232	20.5587	17.3937	5.71459	5.20496	9.59611	15.2949	11.9112	9.07115	[R]	General function prediction only	Molecular Function: transporter activity (GO:0005215);; Molecular Function: copper ion binding (GO:0005507);; Molecular Function: GTP binding (GO:0005525);; Cellular Component: mitochondrion (GO:0005739);; Cellular Component: vacuole (GO:0005773);; Cellular Component: plasma membrane (GO:0005886);; Biological Process: intracellular protein transport (GO:0006886);; Biological Process: small GTPase…	K07977|1e-129|osa:4326208|Os01g0265100	Uncharacterized protein GN=OsJ_01211 OS=Oryza sativa subsp. japonica (Rice) PE=2 SV=1	hypothetical protein OsI_01294 [Oryza sativa Indica Group]
BGIOSGA001940	13.6917	1.83688	8.80993	16.6919	6.83855	12.0924	DEG	--	DEG	--	15.3899	12.7456	12.9396	1.98596	0.503373	0.586132	14.8955	14.0476	12.2456	0.545487	0.472338	0.608233	1.09204	1.8916	2.10141	8.42713	11.9065	7.7528	--	--	Molecular Function: DNA binding (GO:0003677);; Biological Process: regulation of transcription, DNA-templated (GO:0006355);;	--	Uncharacterized protein GN=OsJ_01199 OS=Oryza sativa subsp. japonica (Rice) PE=2 SV=1	hypothetical protein OsI_01281 [Oryza sativa Indica Group]
BGIOSGA001946	0.321228	1.02516	13.7296	0.542019	1.69502	9.36213	--	DEG	--	DEG	0.385729	0.373052	0.204904	0.15105	0.105181	0.318432	0.185605	0.246185	0.335599	1.13981	1.60965	2.00623	0.233073	0.411065	0.364356	0.735792	0.591631	0.470079	[Z]	Cytoskeleton	Molecular Function: microtubule motor activity (GO:0003777);; Molecular Function: ATP binding (GO:0005524);; Cellular Component: mitochondrion (GO:0005739);; Cellular Component: kinesin complex (GO:0005871);; Cellular Component: microtubule (GO:0005874);; Biological Process: microtubule-based movement (GO:0007018);; Molecular Function: microtubule binding (GO:0008017);;	--	Putative uncharacterized protein GN=OsI_01258 OS=Oryza sativa subsp. indica (Rice) PE=3 SV=1	hypothetical protein OsI_01258 [Oryza sativa Indica Group]
BGIOSGA001953	1.21008	0.191554	0.255796	1.58523	0.336165	0.599168	DEG	DEG	DEG	--	1.76959	1.12595	0.734708	1.27523	271.014	151.593	1.64531	2.61134	1.36109	209.938	336.617	269.673	1022.82	1051.79	1608	1827.11	1744.7	1763.13	--	--	Biological Process: response to stress (GO:0006950);; Cellular Component: plastid (GO:0009536);;	--	Os01g0256500 protein (Fragment) GN=Os01g0256500 OS=Oryza sativa subsp. japonica (Rice) PE=2 SV=1	Os01g0256500 [Oryza sativa Japonica Group]
BGIOSGA001967	24.3212	141.294	1.87258	272.076	1227.54	1778.31	--	--	DEG	DEG	60.7747	11.3119	0.877158	0.163659	0	0.120754	0.0703843	0.0718134	0.0374308	0.432234	0.530786	0.671291	0.0401751	0.0866015	0.0921131	0.0387534	0.224356	0.249566	--	--	Molecular Function: carboxylic ester hydrolase activity (GO:0004091);; Molecular Function: enzyme inhibitor activity (GO:0004857);; Cellular Component: cell wall (GO:0005618);; Cellular Component: plant-type cell wall (GO:0009505);; Cellular Component: cytoplasmic membrane-bounded vesicle (GO:0016023);; Molecular Function: pectinesterase activity (GO:0030599);; Biological Process: cell wall modif…	K01051|0.0|zma:100191701|hypothetical protein LOC100191701	Pectinesterase OS=Oryza glaberrima (African rice) PE=3 SV=1	putative pectinesterase [Oryza sativa Japonica Group]
BGIOSGA001975	0.995267	0.0948044	0.0598761	0.54477	0.0729632	0.170892	DEG	DEG	--	--	1.41276	0.982047	0.590998	0.16338	0.238911	0.241098	0.421587	1.07537	0.448405	1.0356	1.32471	1.07224	0.320854	0.172908	0.183913	1.238	0.447949	0.569468	[T]	Signal transduction mechanisms	Cellular Component: membrane (GO:0016020);;	--	Putative uncharacterized protein GN=OsI_01209 OS=Oryza sativa subsp. indica (Rice) PE=4 SV=1	hypothetical protein OsI_01209 [Oryza sativa Indica Group]
BGIOSGA001981	1.37495	0.214463	0.648454	1.14418	0.225892	0.751806	DEG	--	--	--	1.4985	1.1935	1.43284	0.0930887	0.181499	0.09158	0.160138	0.326779	0.255487	2.45854	3.8242	2.54553	0.091406	0	0.838301	0.881715	0.680605	0	--	--	--	--	Putative uncharacterized protein GN=OsI_01198 OS=Oryza sativa subsp. indica (Rice) PE=2 SV=1	hypothetical protein OsI_01198 [Oryza sativa Indica Group]
BGIOSGA001984	1.42774	0.122056	0.247468	2.94276	0.309902	0.520773	--	--	DEG	DEG	0.90402	1.55433	1.82486	31.5163	32.3784	29.5526	105.703	93.4549	104.091	84.5148	68.9927	90.2891	34.1863	41.0028	38.9788	111.727	117.97	115.601	[G]	Carbohydrate transport and metabolism	Molecular Function: DNA binding (GO:0003677);; Molecular Function: chromatin binding (GO:0003682);; Biological Process: regulation of transcription, DNA-templated (GO:0006355);;	--	Putative uncharacterized protein GN=OsI_01087 OS=Oryza sativa subsp. indica (Rice) PE=2 SV=1	hypothetical protein OsI_01087 [Oryza sativa Indica Group]
BGIOSGA002040	52.0169	31.1491	101.083	81.2655	38.056	115.1	--	DEG	DEG	--	56.3512	46.4982	53.2013	1.00152	0	0.0579582	0.962791	0	0.0538966	0.684612	2.22915	2.12651	0	0.0623488	3.71375	0.279005	0.107684	0.462023	[MG]	--	Cellular Component: mitochondrion (GO:0005739);; Cellular Component: plasma membrane (GO:0005886);; Biological Process: response to oxidative stress (GO:0006979);; Biological Process: response to cadmium ion (GO:0046686);;	--	Putative uncharacterized protein GN=OsI_01076 OS=Oryza sativa subsp. indica (Rice) PE=2 SV=1	hypothetical protein OsI_01076 [Oryza sativa Indica Group]
BGIOSGA002046	9.60098	0.35316	0.338896	1.68009	1.2587	0.282904	DEG	DEG	--	--	9.09046	12.3576	7.35489	13.5774	15.354	11.9919	16.1421	15.4637	18.3835	20.336	15.8526	19.5374	21.3904	21.3303	21.0576	34.7511	31.7661	32.8116	--	--	Biological Process: polysaccharide catabolic process (GO:0000272);; Cellular Component: mitochondrion (GO:0005739);; Cellular Component: plastid (GO:0009536);; Molecular Function: beta-amylase activity (GO:0016161);;	--	Putative uncharacterized protein GN=OsI_01068 OS=Oryza sativa subsp. indica (Rice) PE=2 SV=1	hypothetical protein OsI_01068 [Oryza sativa Indica Group]
BGIOSGA002052	11.0578	13.6411	16.6631	18.5753	21.2594	33.1096	--	--	--	DEG	11.3949	9.88688	11.8918	0	0	0	0	0	0	0	0	0	0.623333	0.0671829	0.357293	2.10446	1.21834	3.81681	--	--	Cellular Component: mitochondrion (GO:0005739);;	--	Uncharacterized protein OS=Oryza glaberrima (African rice) PE=4 SV=1	Os01g0228500 [Oryza sativa Japonica Group]
BGIOSGA002088	0	0	0	0	0.34927	2.37987	--	--	--	DEG	0	0	0	15.0515	13.5887	15.065	9.90673	7.98293	7.304	14.8638	11.1781	12.0254	14.0083	12.6049	12.5231	4.83478	5.08368	4.39087	[H]	Coenzyme transport and metabolism	Molecular Function: 3-methyl-2-oxobutanoate hydroxymethyltransferase activity (GO:0003864);; Cellular Component: mitochondrion (GO:0005739);; Molecular Function: methyltransferase activity (GO:0008168);; Molecular Function: zinc ion binding (GO:0008270);; Cellular Component: chloroplast (GO:0009507);; Biological Process: pantothenate biosynthetic process (GO:0015940);; Biological Process: methyla…	K00606|0.0|sbi:SORBI_03g001200|hypothetical protein	Putative uncharacterized protein GN=OsI_00970 OS=Oryza sativa subsp. indica (Rice) PE=2 SV=1	hypothetical protein OsI_00970 [Oryza sativa Indica Group]
BGIOSGA002092	20.9436	14.5684	8.39788	12.6891	13.0454	4.76978	--	DEG	--	DEG	20.9723	17.5513	24.3071	8.67329	20.6133	4.51732	7.07013	13.0841	16.4919	1.61695	1.34826	2.72826	10.4647	8.03922	8.2318	13.4771	13.8847	31.3672	--	--	Molecular Function: L-ornithine transmembrane transporter activity (GO:0000064);; Molecular Function: L-histidine transmembrane transporter activity (GO:0005290);; Molecular Function: carnitine:acyl carnitine antiporter activity (GO:0005476);; Cellular Component: mitochondrial inner membrane (GO:0005743);; Biological Process: proline biosynthetic process (GO:0006561);; Biological Process: mitocho…	K03454|1e-174|osa:4326735|Os01g0225000	Putative uncharacterized protein GN=OsI_00966 OS=Oryza sativa subsp. indica (Rice) PE=2 SV=1	hypothetical protein OsI_00966 [Oryza sativa Indica Group]
BGIOSGA002093	1.35165	11.268	12.2154	1.89783	8.91192	19.5763	--	DEG	DEG	DEG	1.46805	1.18317	1.40373	0.411165	1.10818	0.499678	0.395265	0.488194	1.46037	0.408816	0.209178	0.291006	1.18745	0.767902	1.52464	1.69524	1.45888	2.86626	--	--	Molecular Function: protein serine/threonine kinase activity (GO:0004674);; Molecular Function: ATP binding (GO:0005524);; Biological Process: protein phosphorylation (GO:0006468);; Cellular Component: membrane (GO:0016020);; Cellular Component: cytoplasmic membrane-bounded vesicle (GO:0016023);; Biological Process: recognition of pollen (GO:0048544);;	--	Putative uncharacterized protein GN=OsI_00959 OS=Oryza sativa subsp. indica (Rice) PE=4 SV=1	hypothetical protein OsI_00959 [Oryza sativa Indica Group]
BGIOSGA002096	0.300855	0.673009	0.781275	0.303	1.16	2.00679	--	--	DEG	DEG	0.62635	0.151441	0.124772	50.1003	69.4341	67.6075	70.1101	71.9971	88.7277	59.7919	62.9745	39.5304	80.1273	82.0117	84.4915	73.2902	80.5585	83.3316	--	--	Molecular Function: DNA binding (GO:0003677);; Biological Process: penicillin biosynthetic process (GO:0042318);; Molecular Function: protein dimerization activity (GO:0046983);;	--	Putative uncharacterized protein GN=OsI_00947 OS=Oryza sativa subsp. indica (Rice) PE=2 SV=1	hypothetical protein OsI_00947 [Oryza sativa Indica Group]
BGIOSGA002103	43.8414	62.3806	76.9449	54.0989	82.2101	79.0601	--	DEG	--	--	42.3414	36.7806	52.4022	2.74305	2.13929	2.78854	4.87608	3.69119	3.93151	1.7387	2.57007	2.10026	3.32194	3.29009	2.779	5.54272	5.68236	3.74472	[C]	Energy production and conversion	Cellular Component: plasma membrane (GO:0005886);; Biological Process: Golgi organization (GO:0007030);; Biological Process: response to cold (GO:0009409);; Biological Process: response to salt stress (GO:0009651);; Cellular Component: plant-type vacuole membrane (GO:0009705);; Biological Process: plant-type cell wall biogenesis (GO:0009832);; Biological Process: ATP hydrolysis coupled proton tra…	K02150|1e-161|osa:4326699|Os01g0222500	cDNA clone:J023139P14, full insert sequence GN=P0443E05.13 OS=Oryza sativa subsp. japonica (Rice) PE=2 SV=1	Os01g0222500 [Oryza sativa Japonica Group]
BGIOSGA002105	2.67237	2.55696	4.16626	2.13634	3.13034	4.98993	--	--	--	DEG	3.6505	2.38549	1.98112	0.600422	0.195111	0.295345	2.324	2.4151	1.51057	0.422869	0.270461	0.218916	0.147392	0.211813	0.0563233	0.142177	1.55476	1.2208	--	--	Cellular Component: plasma membrane (GO:0005886);; Cellular Component: integral component of plasma membrane (GO:0005887);; Biological Process: carbohydrate transport (GO:0008643);; Cellular Component: plastid (GO:0009536);; Cellular Component: integral component of membrane (GO:0016021);; Molecular Function: sugar transmembrane transporter activity (GO:0051119);;	--	Putative uncharacterized protein GN=OsI_00934 OS=Oryza sativa subsp. indica (Rice) PE=4 SV=1	hypothetical protein OsI_00934 [Oryza sativa Indica Group]
BGIOSGA002110	0.31428	0.363626	2.08322	0.304082	0.138509	0.972577	--	DEG	--	--	0.21596	0.36551	0.361371	26.6761	30.0326	33.0683	73.8798	79.8905	74.6851	34.1774	34.5319	25.5226	30.993	32.9705	31.9808	59.8821	61.1225	58.0304	--	--	Molecular Function: catalytic activity (GO:0003824);; Biological Process: metabolic process (GO:0008152);;	--	Putative uncharacterized protein GN=OsI_00929 OS=Oryza sativa subsp. indica (Rice) PE=2 SV=1	hypothetical protein OsI_00929 [Oryza sativa Indica Group]
BGIOSGA002114	25.517	29.9257	76.1518	31.4106	31.9814	59.6783	--	DEG	--	DEG	26.6751	23.166	26.71	1.91003	1.41376	2.74902	2.95111	4.34582	4.01253	5.67977	7.41836	10.33	2.53541	3.59364	4.4196	7.7726	7.20875	6.22598	--	--	Cellular Component: mitochondrion (GO:0005739);; Cellular Component: cytoplasmic membrane-bounded vesicle (GO:0016023);;	--	Putative uncharacterized protein P0665D10.3-2 GN=Os01g0217000 OS=Oryza sativa subsp. japonica (Rice) PE=4 SV=1	Os01g0217000 [Oryza sativa Japonica Group]
BGIOSGA002123	5.43995	2.02427	3.76982	7.80937	3.51622	7.06911	DEG	--	--	--	6.18302	5.68452	4.45232	5.44921	3.73826	3.2761	7.46458	6.90766	6.46231	6.07652	6.98199	9.38209	2.17992	4.27186	6.8156	3.91882	2.9512	2.37418	--	--	Molecular Function: zinc ion binding (GO:0008270);;	--	Putative uncharacterized protein GN=OsI_00881 OS=Oryza sativa subsp. indica (Rice) PE=2 SV=1	hypothetical protein OsI_00881 [Oryza sativa Indica Group]
BGIOSGA002129	10.6441	4.15452	6.94485	7.4802	4.42246	3.0814	DEG	--	--	--	8.16657	11.584	12.1816	6.2266	5.29931	7.14663	6.84342	7.11248	7.86647	6.16032	8.28079	4.10804	9.70484	8.15872	11.8488	12.9656	11.1103	14.0811	[Q]	Secondary metabolites biosynthesis, transport and catabolism	Molecular Function: C-22 sterol desaturase activity (GO:0000249);; Molecular Function: monooxygenase activity (GO:0004497);; Molecular Function: iron ion binding (GO:0005506);; Molecular Function: electron carrier activity (GO:0009055);; Cellular Component: cytoplasmic membrane-bounded vesicle (GO:0016023);; Molecular Function: heme binding (GO:0020037);; Biological Process: electron transport ch…	K09832|0.0|sbi:SORBI_03g002060|hypothetical protein	Putative uncharacterized protein GN=OsI_00867 OS=Oryza sativa subsp. indica (Rice) PE=3 SV=1	hypothetical protein OsI_00867 [Oryza sativa Indica Group]
BGIOSGA002138	7.61136	6.22418	7.27412	6.18305	9.90411	12.719	--	--	--	DEG	9.86486	6.13696	6.83227	0.548779	0.76986	0.711067	1.09371	1.50356	1.16329	1.513	1.75089	1.80078	1.69544	2.19565	1.7327	1.85096	2.01839	2.19271	[T]	Signal transduction mechanisms	Molecular Function: inward rectifier potassium channel activity (GO:0005242);; Molecular Function: protein binding (GO:0005515);; Cellular Component: vacuole (GO:0005773);; Cellular Component: peroxisome (GO:0005777);; Cellular Component: plasma membrane (GO:0005886);; Biological Process: potassium ion transport (GO:0006813);; Biological Process: circadian rhythm (GO:0007623);; Biological Process…	--	Putative uncharacterized protein GN=OsI_00861 OS=Oryza sativa subsp. indica (Rice) PE=4 SV=1	hypothetical protein OsI_00861 [Oryza sativa Indica Group]
BGIOSGA002143	0.608558	0.676569	1.25352	1.68822	1.87459	2.02069	--	DEG	--	--	0.534384	0.614599	0.676689	221.87	171.28	216.165	206.701	212.403	152.364	88.8025	119.312	126.033	170.694	183.975	160.602	199.589	208.52	171.659	--	--	--	--	Putative uncharacterized protein GN=OsI_00860 OS=Oryza sativa subsp. indica (Rice) PE=2 SV=1	hypothetical protein OsI_00860 [Oryza sativa Indica Group]
BGIOSGA002144	126.893	203.105	190.489	111.382	171.757	193.256	--	--	--	DEG	128.188	140.982	111.509	48.8103	45.0422	41.4166	46.4204	44.3449	46.6839	37.5602	38.0769	36.4623	88.9936	73.6698	86.1006	83.1651	85.5677	74.6252	--	--	Cellular Component: vacuolar membrane (GO:0005774);; Cellular Component: plasma membrane (GO:0005886);; Cellular Component: chloroplast (GO:0009507);; Cellular Component: cytoplasmic membrane-bounded vesicle (GO:0016023);; Biological Process: glucosinolate biosynthetic process (GO:0019761);;	--	cDNA clone:J023108G02, full insert sequence GN=Os01g0210500 OS=Oryza sativa subsp. japonica (Rice) PE=2 SV=1	Os01g0210500 [Oryza sativa Japonica Group]
BGIOSGA002145	23.9778	45.0897	45.8164	37.3665	82.9213	81.1193	--	DEG	DEG	DEG	22.0848	25.5266	24.3219	37.7186	16.6208	21.4831	34.318	23.8443	20.3338	41.4508	41.1136	50.5812	34.2084	24.8408	55.7793	28.9791	25.7916	21.6402	[E]	Amino acid transport and metabolism	Biological Process: amino acid transmembrane transport (GO:0003333);; Molecular Function: L-glutamate transmembrane transporter activity (GO:0005313);; Cellular Component: plasma membrane (GO:0005886);; Molecular Function: arginine transmembrane transporter activity (GO:0015181);; Molecular Function: L-lysine transmembrane transporter activity (GO:0015189);; Molecular Function: basic amino acid t…	--	cDNA clone:J023019B18, full insert sequence GN=OsJ_00840 OS=Oryza sativa subsp. japonica (Rice) PE=2 SV=1	Os01g0209800 [Oryza sativa Japonica Group]
BGIOSGA002148	53.8171	25.2742	26.1654	44.3819	38.2762	25.4703	DEG	--	--	--	59.3908	54.0674	47.9931	1.01206	0.189735	1.3403	0.435253	2.69871	2.17226	2.8374	4.03982	4.89633	0.535103	1.35945	1.22688	1.17981	1.31626	1.42459	--	--	Cellular Component: mitochondrion (GO:0005739);; Cellular Component: cytoplasmic membrane-bounded vesicle (GO:0016023);;	--	cDNA clone:001-202-B10, full insert sequence GN=OsJ_00830 OS=Oryza sativa subsp. japonica (Rice) PE=2 SV=1	Os01g0208400 [Oryza sativa Japonica Group]
BGIOSGA002152	6.17789	0.847365	1.76874	3.92452	1.04048	1.30689	DEG	DEG	DEG	DEG	6.2163	6.012	6.30537	14.3004	10.8855	14.5312	19.7142	22.762	19.3912	25.2894	28.1668	27.7269	13.5033	14.2637	12.2607	22.4514	22.5582	20.7914	--	--	Cellular Component: mitochondrion (GO:0005739);; Cellular Component: cytoplasmic membrane-bounded vesicle (GO:0016023);;	--	Uncharacterized protein GN=Os01g0207600 OS=Oryza sativa subsp. japonica (Rice) PE=4 SV=1	Os01g0207600 [Oryza sativa Japonica Group]
BGIOSGA002154	38.6284	13.239	20.6225	27.061	13.3426	21.9337	DEG	--	--	--	46.1232	34.8764	34.8856	3.53495	4.61171	4.65393	33.3565	26.7799	30.0567	30.9189	29.6735	36.2774	2.70538	2.25567	2.10664	22.6498	21.712	16.1263	[RTKL]	--	Molecular Function: calmodulin-dependent protein kinase activity (GO:0004683);; Molecular Function: ATP binding (GO:0005524);; Cellular Component: cytosol (GO:0005829);; Biological Process: protein phosphorylation (GO:0006468);; Biological Process: signal transduction (GO:0007165);; Biological Process: response to abscisic acid (GO:0009737);;	--	cDNA clone:J013031K24, full insert sequence GN=CIPK5 OS=Oryza sativa subsp. japonica (Rice) PE=2 SV=1	Os01g0206700 [Oryza sativa Japonica Group]
BGIOSGA002159	45.2685	4.26686	30.0644	32.2899	2.3559	20.1627	DEG	--	DEG	--	43.0238	51.3748	41.4068	9.98834	9.29968	11.593	3.47514	3.34872	2.9775	11.8561	7.03705	3.68269	10.3588	6.295	8.84329	3.08271	1.43595	1.07573	--	--	Cellular Component: mitochondrion (GO:0005739);;	--	cDNA clone:J033109M13, full insert sequence GN=P0451C06.31 OS=Oryza sativa subsp. japonica (Rice) PE=2 SV=1	unknown protein [Oryza sativa Japonica Group]
BGIOSGA002160	9.72641	10.2937	3.26712	7.52529	8.49902	1.8648	--	DEG	--	--	10.7778	9.36955	9.03186	7.46571	7.19195	9.03963	20.7084	20.3148	27.2796	7.23363	9.16948	8.74588	9.93339	9.39717	14.5204	30.4612	32.0966	30.5643	[I]	Lipid transport and metabolism	Biological Process: response to chitin (GO:0010200);; Molecular Function: hydrolase activity (GO:0016787);;	--	Putative uncharacterized protein GN=OsI_00779 OS=Oryza sativa subsp. indica (Rice) PE=4 SV=1	hypothetical protein OsI_00779 [Oryza sativa Indica Group]
BGIOSGA002189	8.40281	7.8991	22.7676	8.383	11.2837	31.0407	--	DEG	--	DEG	6.91179	9.7734	8.52325	1.00911	0.393501	0.992757	0.781177	0.619918	0.276956	2.87835	3.92737	3.09057	0.396349	0.961168	2.49905	1.33813	0.737799	0.791392	--	--	Cellular Component: mitochondrion (GO:0005739);;	--	Putative uncharacterized protein P0419B01.34 GN=Os01g0198500 OS=Oryza sativa subsp. japonica (Rice) PE=4 SV=1	Os01g0198500 [Oryza sativa Japonica Group]
BGIOSGA002191	3.16592	0.798457	0.55935	3.29876	1.28552	0.955775	--	DEG	--	DEG	4.79105	1.89556	2.81114	0.425831	0	0.0837859	0.146509	0	0.116872	0.539833	0.138108	0.0465778	0.0418134	0	4.93728	0.242003	0.194588	0.111319	[C]	Energy production and conversion	Cellular Component: extracellular space (GO:0005615);; Molecular Function: UDP-N-acetylmuramate dehydrogenase activity (GO:0008762);; Biological Process: cytokinin metabolic process (GO:0009690);; Biological Process: cytokinin-activated signaling pathway (GO:0009736);; Biological Process: inflorescence development (GO:0010229);; Molecular Function: cytokinin dehydrogenase activity (GO:0019139);; …	K00279|0.0|sbi:SORBI_03g002810|hypothetical protein	Putative uncharacterized protein GN=OsI_00771 OS=Oryza sativa subsp. indica (Rice) PE=2 SV=1	hypothetical protein OsI_00771 [Oryza sativa Indica Group]
BGIOSGA002195	0.941775	0.169872	0.0877936	0.241506	1.6597	0.182636	DEG	DEG	--	--	1.10278	0.7999	0.922649	12.5486	4.45582	23.3006	21.73	44.1236	39.078	77.3455	101.791	94.2625	36.3125	40.1052	44.3415	63.9942	63.4941	47.287	--	--	--	--	Putative uncharacterized protein GN=OsI_00755 OS=Oryza sativa subsp. indica (Rice) PE=4 SV=1	hypothetical protein OsI_00755 [Oryza sativa Indica Group]
BGIOSGA002203	91.441	13.435	34.9772	91.1329	40.2531	58.2584	DEG	DEG	DEG	--	87.3406	111.528	75.4538	1.08539	0.591298	1.27193	0.810019	1.68095	1.73769	5.09242	6.74703	4.38219	1.47327	1.7906	2.28188	3.53772	2.46531	1.71077	--	--	Molecular Function: protein serine/threonine kinase activity (GO:0004674);; Molecular Function: ATP binding (GO:0005524);; Cellular Component: plasma membrane (GO:0005886);; Biological Process: protein phosphorylation (GO:0006468);;	--	Putative uncharacterized protein GN=OsI_00753 OS=Oryza sativa subsp. indica (Rice) PE=2 SV=1	hypothetical protein OsI_00753 [Oryza sativa Indica Group]
BGIOSGA002205	4.88247	0.982874	1.40955	5.40721	1.84858	2.57127	--	--	DEG	--	7.95714	3.26481	3.42546	0.415877	0.152034	0.25571	0.93899	0.866812	0.52314	0.0549181	0.224799	0.113722	0	0	0	0.196955	0.190039	0.135896	[E]	Amino acid transport and metabolism	Biological Process: amino acid transport (GO:0006865);; Molecular Function: transaminase activity (GO:0008483);; Biological Process: ethylene biosynthetic process (GO:0009693);; Molecular Function: 1-aminocyclopropane-1-carboxylate synthase activity (GO:0016847);; Molecular Function: pyridoxal phosphate binding (GO:0030170);; Biological Process: 1-aminocyclopropane-1-carboxylate biosynthetic proc…	K01762|0.0|osa:4327307|Os01g0192900	Putative uncharacterized protein GN=OsI_00740 OS=Oryza sativa subsp. indica (Rice) PE=2 SV=1	hypothetical protein OsI_00740 [Oryza sativa Indica Group]
BGIOSGA002212	5.39391	0.274541	0.776314	0.131146	0	0.174296	DEG	DEG	--	--	4.71186	4.01451	7.45537	3.11646	2.53934	3.84387	3.80082	5.02098	4.85111	8.59934	8.85032	8.85272	5.93756	5.21806	6.33556	8.459	7.48183	6.89041	[R]	General function prediction only	Biological Process: auxin transport (GO:0060918);;	--	Uncharacterized protein OS=Oryza glaberrima (African rice) PE=4 SV=1	hypothetical protein OsI_00738 [Oryza sativa Indica Group]
BGIOSGA002213	7.64509	3.16656	4.55764	8.76746	5.83039	7.61041	DEG	--	--	--	7.27768	9.56266	6.09494	30.4257	45.4053	35.9852	39.5654	42.8575	52.152	36.4587	42.8177	47.0019	32.5659	37.1852	38.091	49.3511	55.7451	58.3441	--	--	Molecular Function: DNA binding (GO:0003677);; Molecular Function: chromatin binding (GO:0003682);; Molecular Function: zinc ion binding (GO:0008270);;	--	Putative uncharacterized protein GN=OsI_00735 OS=Oryza sativa subsp. indica (Rice) PE=2 SV=1	hypothetical protein OsI_00735 [Oryza sativa Indica Group]
BGIOSGA002215	24.3288	37.2721	44.8583	42.0927	35.9474	54.4801	--	DEG	--	--	24.1173	28.0899	20.7792	507.328	666.443	639.69	88.7301	87.9222	116.555	667.771	546.733	538.157	858.805	791.514	752.029	200.51	181.763	191.291	--	--	Molecular Function: acid phosphatase activity (GO:0003993);; Cellular Component: cytoplasmic membrane-bounded vesicle (GO:0016023);;	--	Putative uncharacterized protein GN=OsI_00725 OS=Oryza sativa subsp. indica (Rice) PE=2 SV=1	hypothetical protein OsI_00725 [Oryza sativa Indica Group]
BGIOSGA002221	383.049	604.487	97.7359	584.22	800.783	191.188	--	DEG	--	DEG	374.66	375.237	399.248	59.1887	60.7488	60.3383	165.843	172.137	183.719	53.8791	59.7715	64.5131	62.4748	75.654	74.8719	244.694	235.885	225.633	[C]	Energy production and conversion	Molecular Function: malate dehydrogenase (decarboxylating) (NADP+) activity (GO:0004473);; Cellular Component: cell wall (GO:0005618);; Cellular Component: cytosol (GO:0005829);; Cellular Component: plasma membrane (GO:0005886);; Biological Process: malate metabolic process (GO:0006108);; Molecular Function: zinc ion binding (GO:0008270);; Cellular Component: chloroplast (GO:0009507);; Molecular …	K00029|0.0|osa:4326769|Os01g0188400	Malic enzyme GN=OsI_00711 OS=Oryza sativa subsp. indica (Rice) PE=2 SV=1	hypothetical protein OsI_00711 [Oryza sativa Indica Group]
BGIOSGA002229	48.4484	60.092	173.899	59.3879	71.0002	235.404	--	DEG	--	DEG	51.7555	47.9418	45.6479	5.29837	5.25306	5.05293	13.4084	15.5944	13.7668	6.33986	6.79955	5.97281	5.32647	7.57186	5.33536	15.3627	17.8539	17.3841	--	--	Cellular Component: cytoplasmic membrane-bounded vesicle (GO:0016023);; Biological Process: single-organism process (GO:0044699);; Biological Process: xylan metabolic process (GO:0045491);;	K13144|0.0|sbi:SORBI_03g008920|hypothetical protein	Uncharacterized protein GN=OsJ_00689 OS=Oryza sativa subsp. japonica (Rice) PE=4 SV=1	hypothetical protein OsJ_00689 [Oryza sativa Japonica Group]
BGIOSGA002230	5.38311	5.20146	14.2565	6.37074	6.0779	16.8669	--	DEG	--	DEG	5.69772	5.07791	5.37369	49.7	53.8516	56.2239	12.3509	11.7075	10.4859	41.2367	40.8912	38.7954	57.6491	60.5843	47.5595	14.7768	13.676	14.6764	[LKJ]	--	Molecular Function: ATP binding (GO:0005524);; Cellular Component: mitochondrion (GO:0005739);; Biological Process: ATP catabolic process (GO:0006200);; Biological Process: tRNA metabolic process (GO:0006399);; Molecular Function: ATP-dependent helicase activity (GO:0008026);; Cellular Component: chloroplast (GO:0009507);; Biological Process: chloroplast organization (GO:0009658);; Molecular Func…	--	Putative uncharacterized protein GN=OsI_00680 OS=Oryza sativa subsp. indica (Rice) PE=2 SV=1	hypothetical protein OsI_00680 [Oryza sativa Indica Group]
BGIOSGA002241	32.8876	53.2585	11.5148	40.3078	55.2643	14.3764	--	DEG	--	DEG	35.7294	31.299	31.6344	461.332	485.98	467.948	127.837	132.065	143.509	613.36	562.968	583.953	399.004	480.598	390.698	131.683	129.177	138.943	--	--	Cellular Component: nucleoplasm (GO:0005654);; Biological Process: starch metabolic process (GO:0005982);; Biological Process: regulation of transcription, DNA-templated (GO:0006355);; Biological Process: response to cold (GO:0009409);; Biological Process: response to blue light (GO:0009637);; Biological Process: flower development (GO:0009908);; Biological Process: response to far red light (GO:…	K12124|0.0|osa:4325329|Os01g0182600	Putative uncharacterized protein GN=OsI_00663 OS=Oryza sativa subsp. indica (Rice) PE=4 SV=1	hypothetical protein OsI_00663 [Oryza sativa Indica Group]
BGIOSGA002246	555.612	471.753	134.47	586.76	423.433	133.268	--	DEG	--	DEG	543.812	548.701	574.323	55.1759	75.456	63.4516	10.4122	10.5811	7.84077	61.7935	53.2896	54.1816	86.2245	79.0199	66.0891	18.804	18.5863	21.7718	--	--	Biological Process: polysaccharide metabolic process (GO:0005976);; Biological Process: phosphate-containing compound metabolic process (GO:0006796);; Cellular Component: chloroplast (GO:0009507);; Biological Process: cellular component organization (GO:0016043);; Biological Process: organophosphate metabolic process (GO:0019637);; Biological Process: cellular biosynthetic process (GO:0044249);; …	--	Putative uncharacterized protein GN=OsI_00648 OS=Oryza sativa subsp. indica (Rice) PE=4 SV=1	hypothetical protein OsI_00648 [Oryza sativa Indica Group]
BGIOSGA002255	43.2933	64.6945	9.61135	56.4215	77.1111	19.7207	--	DEG	--	DEG	41.1457	44.7202	44.014	9.34562	5.77314	7.58593	89.7499	83.5871	79.7985	13.0011	9.63657	11.9092	7.08694	5.48392	4.23582	58.7501	62.8606	57.6235	--	--	Cellular Component: membrane (GO:0016020);;	--	Putative uncharacterized protein GN=OsI_00646 OS=Oryza sativa subsp. indica (Rice) PE=4 SV=1	hypothetical protein OsI_00646 [Oryza sativa Indica Group]
BGIOSGA002257	15.5582	7.56823	84.3785	11.5156	5.60223	59.7447	--	DEG	--	DEG	15.5758	14.7098	16.389	35.5054	25.0547	36.5863	291.466	297.298	293.562	160.498	98.5036	119.812	42.2545	31.1299	33.2784	347.79	245.201	213.379	--	--	Cellular Component: mitochondrion (GO:0005739);; Biological Process: metabolic process (GO:0008152);; Molecular Function: transferase activity, transferring hexosyl groups (GO:0016758);;	--	Putative uncharacterized protein GN=OsI_00644 OS=Oryza sativa subsp. indica (Rice) PE=2 SV=1	hypothetical protein OsI_00644 [Oryza sativa Indica Group]
BGIOSGA002259	62.3737	32.3821	294.109	126.271	35.5543	268.79	--	DEG	DEG	DEG	73.7382	63.9766	49.4061	1.68826	0.902554	2.08952	1.78004	2.10294	1.24557	4.54512	7.30061	7.56524	2.94116	2.47835	4.04608	3.35292	3.18542	3.41681	--	--	Molecular Function: transferase activity, transferring acyl groups other than amino-acyl groups (GO:0016747);;	--	Putative uncharacterized protein GN=OsI_00639 OS=Oryza sativa subsp. indica (Rice) PE=2 SV=1	hypothetical protein OsI_00639 [Oryza sativa Indica Group]
BGIOSGA002260	5.90841	1.56011	1.70952	6.47033	3.1552	3.31838	DEG	DEG	--	--	5.23006	6.82001	5.67517	2.41984	2.59493	3.15432	15.8706	15.9274	16.4374	5.81578	5.4283	4.89665	2.13849	1.40853	2.38346	10.1995	10.3389	9.85774	--	--	Cellular Component: protein phosphatase type 2A complex (GO:0000159);; Biological Process: signal transduction (GO:0007165);; Molecular Function: protein phosphatase type 2A regulator activity (GO:0008601);;	--	Putative uncharacterized protein GN=OsI_00633 OS=Oryza sativa subsp. indica (Rice) PE=4 SV=1	hypothetical protein OsI_00633 [Oryza sativa Indica Group]
BGIOSGA002263	6.60606	2.72303	16.0785	5.38024	1.97682	10.1321	--	DEG	DEG	DEG	6.39721	5.61878	7.80217	0.56559	0.497583	0.868563	0.747525	0.907979	1.1232	2.97296	6.69613	6.08085	0.894005	1.10955	1.25781	2.52178	1.63897	1.61077	[V]	Defense mechanisms	Molecular Function: ATP binding (GO:0005524);; Cellular Component: plasma membrane (GO:0005886);; Biological Process: ATP catabolic process (GO:0006200);; Biological Process: drug transmembrane transport (GO:0006855);; Cellular Component: integral component of membrane (GO:0016021);; Biological Process: cuticle development (GO:0042335);; Molecular Function: ATPase activity, coupled to transmembra…	--	Putative uncharacterized protein GN=OsI_00628 OS=Oryza sativa subsp. indica (Rice) PE=4 SV=1	hypothetical protein OsI_00628 [Oryza sativa Indica Group]
BGIOSGA002266	5.48306	0.643912	0.926236	5.24998	1.08712	1.92384	--	--	DEG	--	11.1788	2.87921	2.39115	1.42405	1.21103	1.34135	6.41104	8.26958	8.56515	3.04082	2.58769	3.31411	2.26109	0.897844	1.22784	10.3601	7.14421	11.4584	[R]	General function prediction only	Biological Process: gibberellin metabolic process (GO:0009685);; Molecular Function: oxidoreductase activity, acting on single donors with incorporation of molecular oxygen, incorporation of two atoms of oxygen (GO:0016702);; Molecular Function: oxidoreductase activity, acting on paired donors, with incorporation or reduction of molecular oxygen, 2-oxoglutarate as one donor, and incorporation of …	K04124|0.0|sbi:SORBI_03g004020|hypothetical protein	GA 3beta-hydroxylase OS=Oryza sativa (Rice) PE=3 SV=1	GA 3beta-hydroxylase [Oryza sativa (indica cultivar-group)]
BGIOSGA002270	1.66557	1.32548	7.74859	2.98087	1.46226	9.65425	--	DEG	--	DEG	2.38664	1.35963	1.25045	0.683852	0.826666	0.34984	8.54075	10.3706	6.25622	0.462363	1.15331	0.957444	1.04753	0.781633	1.26246	10.4932	10.9998	11.4174	--	--	Molecular Function: nucleic acid binding (GO:0003676);; Molecular Function: inorganic anion exchanger activity (GO:0005452);; Cellular Component: mitochondrion (GO:0005739);; Cellular Component: plasma membrane (GO:0005886);; Cellular Component: integral component of membrane (GO:0016021);; Biological Process: borate transmembrane transport (GO:0035445);; Biological Process: borate transport (GO:…	--	Putative uncharacterized protein GN=OsI_00613 OS=Oryza sativa subsp. indica (Rice) PE=4 SV=1	hypothetical protein OsI_00613 [Oryza sativa Indica Group]
BGIOSGA002276	1.36922	0.620119	8.38918	0.857706	1.03054	10.9701	--	DEG	--	DEG	1.2692	1.42731	1.41115	6.98264	7.49336	7.20186	2.30069	1.92734	3.29707	8.12028	8.03584	8.37679	8.68111	9.86308	11.093	3.54691	5.06923	4.09726	[R]	General function prediction only	--	--	Putative uncharacterized protein GN=OsI_00609 OS=Oryza sativa subsp. indica (Rice) PE=4 SV=1	hypothetical protein OsI_00609 [Oryza sativa Indica Group]
BGIOSGA002279	6.78776	7.22595	2.50837	8.17764	9.87906	4.2378	--	DEG	--	--	6.44083	5.78842	8.13402	72.8513	51.1191	50.4056	9.6403	5.26931	7.69015	53.7044	75.2964	59.545	97.0823	84.7251	116.702	8.34102	8.04816	19.5327	--	--	Cellular Component: plastid (GO:0009536);;	--	Putative uncharacterized protein GN=OsI_00607 OS=Oryza sativa subsp. indica (Rice) PE=2 SV=1	hypothetical protein OsI_00607 [Oryza sativa Indica Group]
BGIOSGA002280	74.6509	58.1253	7.53325	62.8486	99.5032	11.974	--	DEG	--	DEG	79.4734	66.8361	77.6431	14.6512	11.3456	12.7463	21.3813	18.8075	17.9519	12.7325	12.0524	11.9471	13.6837	11.6392	12.0832	14.1627	14.1129	15.0642	[S]	Function unknown	Cellular Component: plastoglobule (GO:0010287);;	--	Putative uncharacterized protein GN=OsI_00593 OS=Oryza sativa subsp. indica (Rice) PE=2 SV=1	hypothetical protein OsI_00593 [Oryza sativa Indica Group]
BGIOSGA002290	10.3377	12.9144	19.3803	12.244	12.4687	14.4466	--	DEG	--	--	8.65648	11.3592	10.9974	7.4411	8.73612	6.69078	22.9862	21.4517	22.9112	9.38248	9.9907	7.92034	7.11018	6.64723	6.61995	20.8789	21.2427	19.5916	--	--	Cellular Component: membrane (GO:0016020);; Cellular Component: cytoplasmic membrane-bounded vesicle (GO:0016023);;	--	Uncharacterized protein GN=P0583G08.26 OS=Oryza sativa subsp. japonica (Rice) PE=4 SV=1	unknown protein [Oryza sativa Japonica Group]
BGIOSGA002295	10.2523	7.62267	22.4497	9.09784	6.79245	20.571	--	DEG	--	DEG	9.71282	10.3121	10.7319	0.374289	0.182441	1.36242	0.16097	1.21536	1.30119	5.41712	7.80951	8.96587	0.808552	0.752623	1.34825	2.41072	1.23145	1.36983	--	--	--	--	Putative uncharacterized protein GN=OsI_00574 OS=Oryza sativa subsp. indica (Rice) PE=4 SV=1	hypothetical protein OsI_00574 [Oryza sativa Indica Group]
BGIOSGA002301	5.52696	0.639718	0.892508	7.3975	0.969808	1.67067	DEG	DEG	DEG	DEG	7.10818	4.41379	5.05892	37.7234	24.3379	24.7714	48.7892	58.2376	40.1931	10.1489	14.5863	14.6576	25.6857	20.6578	22.7647	49.2637	54.3845	49.9071	--	--	Molecular Function: hydrolase activity, hydrolyzing O-glycosyl compounds (GO:0004553);; Biological Process: sucrose biosynthetic process (GO:0005986);; Biological Process: galactose metabolic process (GO:0006012);; Biological Process: response to water deprivation (GO:0009414);; Cellular Component: chloroplast (GO:0009507);; Biological Process: response to abscisic acid (GO:0009737);; Biological …	--	Putative uncharacterized protein GN=OsI_00571 OS=Oryza sativa subsp. indica (Rice) PE=4 SV=1	hypothetical protein OsI_00571 [Oryza sativa Indica Group]
BGIOSGA002302	19.6112	28.9442	49.0733	13.1309	23.0361	51.1851	--	DEG	--	DEG	16.9357	23.1159	18.7821	5.9687	4.75655	6.75741	5.78581	7.81562	8.27737	13.762	14.8001	16.3215	9.72149	8.72318	10.9847	12.967	11.083	8.87476	[J]	Translation, ribosomal structure and biogenesis	Cellular Component: mitochondrion (GO:0005739);; Biological Process: cellular aromatic compound metabolic process (GO:0006725);; Molecular Function: hydrolase activity (GO:0016787);;	--	Putative uncharacterized protein GN=OsI_00563 OS=Oryza sativa subsp. indica (Rice) PE=2 SV=1	hypothetical protein OsI_00563 [Oryza sativa Indica Group]
BGIOSGA002308	14.2984	5.82755	7.29293	14.9612	9.8098	10.9749	DEG	--	--	--	13.0854	16.9068	12.903	8.03113	9.2833	7.84452	13.2236	13.4418	14.7995	14.2415	15.1941	14.4317	17.1801	16.7562	15.8853	25.0484	26.266	24.0938	[OC]	--	Cellular Component: cytoplasm (GO:0005737);; Biological Process: glycerol ether metabolic process (GO:0006662);; Molecular Function: electron carrier activity (GO:0009055);; Molecular Function: protein disulfide oxidoreductase activity (GO:0015035);; Biological Process: electron transport chain (GO:0022900);; Biological Process: cell redox homeostasis (GO:0045454);;	K03671|2e-87|osa:4325189|Os01g0168200	Putative uncharacterized protein GN=OsI_00557 OS=Oryza sativa subsp. indica (Rice) PE=4 SV=1	hypothetical protein OsI_00557 [Oryza sativa Indica Group]
BGIOSGA002310	5.69407	8.38632	13.8216	14.6224	16.6072	25.1361	--	DEG	--	DEG	6.18995	5.38786	5.50441	0	0.250985	0.542748	0	0.484163	0.824365	0.271983	0	0	0.577832	0.369781	0.476118	1.02768	0	0	[S]	Function unknown	Cellular Component: cytoplasmic membrane-bounded vesicle (GO:0016023);;	--	Putative uncharacterized protein GN=OsI_00548 OS=Oryza sativa subsp. indica (Rice) PE=4 SV=1	hypothetical protein OsI_00548 [Oryza sativa Indica Group]
BGIOSGA002317	0.550124	0.264578	0.436176	0.0906611	0.474577	0.342559	--	--	DEG	--	0.754042	0.403013	0.493317	2.98865	2.20484	4.05272	4.65495	5.24568	6.1334	13.7385	20.5211	19.7908	6.02788	4.95813	6.81942	12.6237	6.64391	5.34929	[M]	Cell wall/membrane/envelope biogenesis	--	--	Putative uncharacterized protein GN=OsI_00544 OS=Oryza sativa subsp. indica (Rice) PE=4 SV=1	hypothetical protein OsI_00544 [Oryza sativa Indica Group]
BGIOSGA002319	13.6281	3.08207	5.34468	18.0168	5.93514	8.20565	DEG	DEG	DEG	--	17.0831	11.7169	12.0843	0	3.67724	0.469734	1.14994	0.670449	1.48518	0	0	0.417811	0.656379	0.859042	1.39745	0.633152	0	2.82922	--	--	Cellular Component: plastid (GO:0009536);;	--	cDNA clone:001-026-A11, full insert sequence GN=P0701D05.8 OS=Oryza sativa subsp. japonica (Rice) PE=2 SV=1	Os01g0165100 [Oryza sativa Japonica Group]
BGIOSGA002326	0	1.38232	1.10185	0.13927	0.970956	1.15413	--	DEG	--	--	0	0	0	0.237055	0.163127	0.192057	0.311846	0.30594	0.369954	0.162044	0.1206	0.12202	0.273847	0.280395	0.282543	0.250948	0.34409	0.425282	--	--	Biological Process: reproduction (GO:0000003);; Biological Process: double-strand break repair via homologous recombination (GO:0000724);; Molecular Function: single-stranded DNA binding (GO:0003697);; Biological Process: embryo sac development (GO:0009553);; Biological Process: embryo development (GO:0009790);; Biological Process: regulation of biological process (GO:0050789);;	--	Putative uncharacterized protein GN=OsI_00530 OS=Oryza sativa subsp. indica (Rice) PE=4 SV=1	hypothetical protein OsI_00530 [Oryza sativa Indica Group]
BGIOSGA002327	0.220259	0.197413	0.329247	0.134888	0.278928	0.340107	--	--	--	DEG	0.255792	0.189177	0.215809	6.13765	1.47417	8.83848	7.19197	14.5979	22.5415	23.3048	37.6963	26.2699	13.2762	12.4264	16.4214	23.7593	21.3805	17.2074	[M]	Cell wall/membrane/envelope biogenesis	Cellular Component: plastid (GO:0009536);; Cellular Component: cytoplasmic membrane-bounded vesicle (GO:0016023);;	--	Putative uncharacterized protein GN=OsI_00494 OS=Oryza sativa subsp. indica (Rice) PE=2 SV=1	hypothetical protein OsI_00494 [Oryza sativa Indica Group]
BGIOSGA002349	27.7118	5.48344	14.7771	29.0903	14.0413	20.7824	DEG	--	DEG	--	25.6273	29.2408	28.2672	23.1803	23.0132	20.6849	7.25025	6.62863	8.03637	24.7635	24.7015	24.785	15.5307	17.3404	15.6454	7.01959	7.96328	8.5211	--	--	Molecular Function: core promoter proximal region sequence-specific DNA binding (GO:0000987);; Molecular Function: sequence-specific DNA binding transcription factor activity (GO:0003700);; Cellular Component: nucleus (GO:0005634);; Biological Process: circadian rhythm (GO:0007623);; Molecular Function: zinc ion binding (GO:0008270);; Cellular Component: plastid (GO:0009536);; Biological Process:…	--	Putative uncharacterized protein GN=OsI_00492 OS=Oryza sativa subsp. indica (Rice) PE=4 SV=1	hypothetical protein OsI_00492 [Oryza sativa Indica Group]
BGIOSGA002351	23.7683	22.2928	7.30508	24.75	16.1722	7.83466	--	DEG	--	DEG	23.684	24.4129	23.2081	6.53728	4.24866	7.12287	13.7248	13.1399	10.4179	4.30708	5.09153	3.6906	4.14136	5.80264	5.7763	13.8487	13.3624	10.6579	--	--	Cellular Component: plastid (GO:0009536);;	--	Putative uncharacterized protein GN=OsI_00488 OS=Oryza sativa subsp. indica (Rice) PE=2 SV=1	hypothetical protein OsI_00488 [Oryza sativa Indica Group]
BGIOSGA002354	3.48247	5.9696	12.4275	4.36307	5.2401	12.623	--	DEG	--	DEG	2.35133	4.03462	4.06145	2.20433	2.59293	2.40159	1.11254	0.975255	0.866652	2.42495	1.8907	2.05244	2.05716	2.66065	2.2968	0.931787	0.649329	0.888974	--	--	--	--	Putative uncharacterized protein GN=OsI_00445 OS=Oryza sativa subsp. indica (Rice) PE=4 SV=1	hypothetical protein OsI_00445 [Oryza sativa Indica Group]
BGIOSGA002376	1.68752	2.39962	0.984817	2.12269	2.3382	0.823363	--	--	--	DEG	1.90679	1.4829	1.67287	160.258	165.37	116.852	156.416	185.024	213.948	88.0622	89.073	85.5428	168.167	144.948	142.553	186.579	165.522	201.687	--	--	Molecular Function: DNA binding (GO:0003677);; Molecular Function: structural constituent of ribosome (GO:0003735);; Molecular Function: copper ion binding (GO:0005507);; Biological Process: translation (GO:0006412);; Biological Process: defense response (GO:0006952);; Cellular Component: small ribosomal subunit (GO:0015935);; Molecular Function: ADP binding (GO:0043531);;	--	Putative uncharacterized protein GN=OsI_00418 OS=Oryza sativa subsp. indica (Rice) PE=2 SV=1	hypothetical protein OsI_00418 [Oryza sativa Indica Group]
BGIOSGA002385	60.3977	147.494	185.129	87.5593	151.889	184.596	DEG	DEG	--	DEG	49.5006	73.9058	57.7867	23.6923	22.7805	27.4591	26.5201	37.882	37.7085	36.3439	54.7355	38.6948	26.7696	26.7915	50.7823	20.289	29.0683	27.9982	--	--	--	--	Uncharacterized protein GN=Os01g0143900 OS=Oryza sativa subsp. japonica (Rice) PE=4 SV=1	Os01g0143900 [Oryza sativa Japonica Group]
BGIOSGA002413	76.6672	24.644	34.0369	43.2581	34.7811	25.7851	DEG	--	--	--	67.5897	89.0772	73.3345	147.248	132.619	153.311	43.59	42.4038	43.5439	121.205	122.97	113.446	144.522	135.368	134.094	49.8019	48.0533	48.5589	--	--	Cellular Component: mitochondrial matrix (GO:0005759);; Cellular Component: plastid (GO:0009536);;	--	Putative uncharacterized protein GN=OsI_00355 OS=Oryza sativa subsp. indica (Rice) PE=2 SV=1	hypothetical protein OsI_00355 [Oryza sativa Indica Group]
BGIOSGA002414	110.648	144.393	43.1792	119.207	137.994	48.8047	--	DEG	--	DEG	122.667	100.779	108.499	12.0307	7.29765	11.6385	3.96675	3.69536	2.07897	13.8394	13.4398	14.987	9.77875	9.05412	13.3922	4.74801	2.07686	1.68899	--	--	Cellular Component: mitochondrial matrix (GO:0005759);;	--	Putative uncharacterized protein GN=OsI_00351 OS=Oryza sativa subsp. indica (Rice) PE=2 SV=1	hypothetical protein OsI_00351 [Oryza sativa Indica Group]
BGIOSGA002418	11.9936	10.3223	3.24703	14.0887	10.7417	2.83795	--	DEG	--	DEG	12.4768	11.16	12.3439	9.79363	11.2343	10.4179	16.2524	15.2461	18.426	10.2732	10.5503	11.7344	11.2477	11.2438	10.557	18.8148	17.9012	18.2742	--	--	Molecular Function: DNA binding (GO:0003677);; Molecular Function: chromatin binding (GO:0003682);; Cellular Component: nucleus (GO:0005634);; Biological Process: flower development (GO:0009908);; Biological Process: determination of dorsal/ventral asymmetry (GO:0048262);;	--	Putative uncharacterized protein GN=OsI_00344 OS=Oryza sativa subsp. indica (Rice) PE=2 SV=1	hypothetical protein OsI_00344 [Oryza sativa Indica Group]
BGIOSGA002421	10.3414	10.482	16.6415	10.8526	11.0161	18.3301	--	--	--	DEG	11.1279	10.1843	9.71193	39.9842	22.2555	10.7752	29.5111	62.0736	38.994	4.73985	7.70369	10.9698	31.3573	22.2054	27.6294	31.2476	55.718	61.174	[TZDR]	--	Molecular Function: calcium ion binding (GO:0005509);;	--	Putative uncharacterized protein GN=OsI_00281 OS=Oryza sativa subsp. indica (Rice) PE=4 SV=1	Os01g0135700 [Oryza sativa Japonica Group]
BGIOSGA002446	7.45085	24.3383	43.5262	7.80446	27.064	49.3799	--	DEG	DEG	DEG	7.97392	7.29872	7.07992	3.12624	2.5457	4.48672	3.98603	5.09985	2.7591	8.00408	12.7237	8.97118	6.60895	5.76079	6.45864	7.42018	8.23527	7.53149	--	--	Molecular Function: hydrolase activity, hydrolyzing O-glycosyl compounds (GO:0004553);; Cellular Component: cytoplasmic membrane-bounded vesicle (GO:0016023);; Biological Process: xylan catabolic process (GO:0045493);;	--	Putative uncharacterized protein GN=OsI_00280 OS=Oryza sativa subsp. indica (Rice) PE=2 SV=1	hypothetical protein OsI_00280 [Oryza sativa Indica Group]
BGIOSGA002447	9.69084	3.38622	3.94833	9.89965	6.27613	7.72898	DEG	DEG	--	--	9.08819	12.1671	7.81718	24.5835	37.2233	34.4766	20.6953	19.2794	19.7388	28.3192	56.8293	20.8824	66.1259	46.6373	198.863	172.903	84.7307	105.969	--	--	Molecular Function: serine-type endopeptidase inhibitor activity (GO:0004867);; Cellular Component: extracellular region (GO:0005576);; Biological Process: proteolysis (GO:0006508);; Molecular Function: peptidase activity (GO:0008233);; Biological Process: negative regulation of peptidase activity (GO:0010466);; Cellular Component: cytoplasmic membrane-bounded vesicle (GO:0016023);;	--	cDNA clone:001-024-F05, full insert sequence GN=Os01g0132000 OS=Oryza sativa subsp. japonica (Rice) PE=3 SV=1	Os01g0132000 [Oryza sativa Japonica Group]
BGIOSGA002455	65.4434	32.0945	19.9045	35.3436	103.875	121.201	--	DEG	--	DEG	56.863	68.2311	71.236	9.60676	7.89363	7.96589	10.1518	12.1646	12.8065	3.62459	6.67653	4.50341	9.83738	7.55264	10.1961	8.57934	10.7866	10.5238	[M]	Cell wall/membrane/envelope biogenesis	--	--	Putative uncharacterized protein GN=OsI_00250 OS=Oryza sativa subsp. indica (Rice) PE=2 SV=1	hypothetical protein OsI_00250 [Oryza sativa Indica Group]
BGIOSGA002458	9.99754	8.48876	11.7076	4.93484	9.19538	9.96324	--	--	--	DEG	10.0699	8.73644	11.1863	18.9224	8.6913	13.9618	47.419	40.0787	39.1166	25.9488	41.5035	41.992	10.7194	8.85763	35.6373	68.2447	34.9197	40.1119	[M]	Cell wall/membrane/envelope biogenesis	--	--	NPR1 interactor GN=OsI_00248 OS=Oryza sativa subsp. indica (Rice) PE=2 SV=1	NPR1 interactor [Oryza sativa Indica Group]
BGIOSGA002459	22.3235	13.8585	42.2047	36.4814	18.4048	47.7588	--	DEG	--	--	20.8107	31.3294	14.8303	21.4779	43.9485	27.5777	42.9281	39.3692	51.9789	21.2396	28.8208	25.624	25.3076	24.7458	33.0006	45.9719	36.9513	58.732	--	--	--	--	Uncharacterized protein GN=P0408F06.30 OS=Oryza sativa subsp. japonica (Rice) PE=4 SV=1	hypothetical protein [Oryza sativa Japonica Group]
BGIOSGA002460	23.5877	31.0014	44.7587	25.2282	27.6847	47.2184	--	DEG	--	DEG	22.2199	25.9262	22.617	7.52198	6.10458	5.25893	4.8935	4.92584	4.64588	1.77484	2.76567	2.46411	4.12417	7.35452	5.93141	4.26756	5.05991	9.01665	--	--	Molecular Function: structural constituent of ribosome (GO:0003735);; Cellular Component: ribosome (GO:0005840);; Biological Process: translation (GO:0006412);;	--	Putative uncharacterized protein GN=OsI_00243 OS=Oryza sativa subsp. indica (Rice) PE=4 SV=1	hypothetical protein OsI_00243 [Oryza sativa Indica Group]
BGIOSGA002463	1.96162	6.29517	4.82174	2.33487	5.80337	6.1147	DEG	DEG	DEG	--	2.59564	1.71341	1.57582	6.72596	9.52101	6.34502	12.997	10.1074	13.9923	8.17619	12.0525	9.07016	11.3993	14.724	18.5651	17.803	16.9253	13.9698	--	--	Cellular Component: cytoplasmic membrane-bounded vesicle (GO:0016023);;	--	Putative uncharacterized protein GN=OsI_00241 OS=Oryza sativa subsp. indica (Rice) PE=4 SV=1	hypothetical protein OsI_00241 [Oryza sativa Indica Group]
BGIOSGA002464	5.53293	7.53066	12.3655	9.76627	14.8961	16.2327	--	DEG	--	--	6.16398	6.44216	3.99264	67.1681	91.7236	113.465	105.9	79.6766	201.489	19.6564	39.8024	25.6925	65.3061	92.1735	223.263	219.858	124.702	197.78	--	--	Molecular Function: serine-type endopeptidase inhibitor activity (GO:0004867);; Cellular Component: extracellular region (GO:0005576);; Cellular Component: plastid (GO:0009536);; Biological Process: negative regulation of peptidase activity (GO:0010466);; Cellular Component: cytoplasmic membrane-bounded vesicle (GO:0016023);;	--	Uncharacterized protein GN=P0044F08.5 OS=Oryza sativa subsp. japonica (Rice) PE=3 SV=1	putative Bowman Birk trypsin inhibitor [Oryza sativa Japonica Group]
BGIOSGA002477	38.8263	90.7854	129.022	28.3838	126.914	180.78	DEG	DEG	--	DEG	44.2837	39.1101	33.085	7.109	3.55882	9.64007	3.05735	3.54097	6.06423	0.507443	68.0264	0.210159	5.37687	4.98184	24.8724	37.1251	11.9405	32.0616	--	--	Molecular Function: serine-type endopeptidase inhibitor activity (GO:0004867);; Cellular Component: extracellular region (GO:0005576);; Cellular Component: plastid (GO:0009536);; Biological Process: negative regulation of peptidase activity (GO:0010466);; Cellular Component: cytoplasmic membrane-bounded vesicle (GO:0016023);;	--	Uncharacterized protein OS=Oryza glaberrima (African rice) PE=3 SV=1	hypothetical protein OsI_00199 [Oryza sativa Indica Group]
BGIOSGA002480	0.435571	6.7693	4.22085	22.9147	11.7437	27.0424	DEG	DEG	--	--	0.207322	0.802033	0.297356	113.959	76.4013	92.7887	105.38	97.8768	163.321	32.5626	109.218	26.8016	95.2858	101.979	207.197	129.214	143.516	153.189	--	--	Molecular Function: serine-type endopeptidase inhibitor activity (GO:0004867);; Cellular Component: extracellular region (GO:0005576);; Cellular Component: plastid (GO:0009536);; Biological Process: negative regulation of peptidase activity (GO:0010466);; Cellular Component: cytoplasmic membrane-bounded vesicle (GO:0016023);;	--	Putative Bowman Birk trypsin inhibitor GN=P0037C04.16 OS=Oryza sativa subsp. japonica (Rice) PE=2 SV=1	putative Bowman Birk trypsin inhibitor [Oryza sativa Japonica Group]
BGIOSGA002481	76.3367	94.3829	122.193	56.1941	134.821	141.973	--	--	--	DEG	88.5525	53.6786	86.7791	6.09878	4.88545	2.97671	12.2808	12.0738	23.2262	0.899013	2.81109	0.775685	4.96723	4.80332	19.9571	16.8821	15.2091	20.8867	--	--	Molecular Function: serine-type endopeptidase inhibitor activity (GO:0004867);; Cellular Component: extracellular region (GO:0005576);; Cellular Component: plastid (GO:0009536);; Biological Process: negative regulation of peptidase activity (GO:0010466);; Cellular Component: cytoplasmic membrane-bounded vesicle (GO:0016023);;	--	Putative Bowman Birk trypsin inhibitor GN=P0037C04.15 OS=Oryza sativa subsp. japonica (Rice) PE=2 SV=1	putative Bowman Birk trypsin inhibitor [Oryza sativa Japonica Group]
BGIOSGA002482	5.31546	4.65365	15.8602	1.49526	9.90921	17.6593	--	DEG	--	DEG	5.45853	4.34172	6.14615	21.962	34.5565	31.335	27.1755	35.9553	37.0114	42.3321	74.4217	23.8817	263.446	287.884	387.456	474.429	240.975	273.966	--	--	Molecular Function: serine-type endopeptidase inhibitor activity (GO:0004867);; Cellular Component: extracellular region (GO:0005576);; Biological Process: negative regulation of peptidase activity (GO:0010466);; Cellular Component: cytoplasmic membrane-bounded vesicle (GO:0016023);;	--	cDNA clone:J013042O18, full insert sequence GN=Os01g0124000 OS=Oryza sativa subsp. japonica (Rice) PE=2 SV=1	Os01g0124000 [Oryza sativa Japonica Group]
BGIOSGA002483	10.0739	29.2845	33.3807	46.8785	312.929	329.79	DEG	DEG	DEG	DEG	10.1166	8.44387	11.661	121.362	115.198	107.078	75.7086	63.568	61.007	110.801	210.2	106.058	322.883	277.43	317.52	351.63	247.049	255.031	--	--	Molecular Function: serine-type endopeptidase inhibitor activity (GO:0004867);; Cellular Component: extracellular region (GO:0005576);; Cellular Component: plastid (GO:0009536);; Biological Process: negative regulation of peptidase activity (GO:0010466);; Cellular Component: cytoplasmic membrane-bounded vesicle (GO:0016023);;	--	Putative uncharacterized protein GN=OsI_00194 OS=Oryza sativa subsp. indica (Rice) PE=3 SV=1	hypothetical protein OsI_00194 [Oryza sativa Indica Group]
BGIOSGA002484	85.2108	114.546	66.7612	142.353	305.944	284.57	--	--	DEG	DEG	73.6103	81.1899	100.832	0.98946	1.05228	0.88493	1.23792	2.05246	1.39896	0.28508	0.583467	1.37745	4.9462	2.18953	4.35398	7.66795	4.19261	3.05689	--	--	Molecular Function: ubiquitin-protein transferase activity (GO:0004842);; Cellular Component: nucleus (GO:0005634);; Biological Process: ubiquitin-dependent protein catabolic process (GO:0006511);; Biological Process: multicellular organismal development (GO:0007275);; Molecular Function: zinc ion binding (GO:0008270);; Biological Process: protein ubiquitination (GO:0016567);;	--	Putative uncharacterized protein GN=OsI_00192 OS=Oryza sativa subsp. indica (Rice) PE=4 SV=1	hypothetical protein OsI_00192 [Oryza sativa Indica Group]
BGIOSGA002485	0.4409	0.975558	1.56311	0.748664	3.8299	4.97248	--	--	DEG	DEG	0.388243	0.563226	0.371232	13.8033	13.0989	13.514	6.82538	6.55433	5.03289	17.5057	19.6084	20.5685	12.7026	15.5258	14.7874	7.83188	6.2771	6.18832	--	--	Cellular Component: membrane (GO:0016020);; Cellular Component: cytoplasmic membrane-bounded vesicle (GO:0016023);;	--	Uncharacterized protein GN=P0684C01.11 OS=Oryza sativa subsp. japonica (Rice) PE=4 SV=1	Os01g0121300 [Oryza sativa Japonica Group]
BGIOSGA002493	15.3896	13.4721	6.13753	19.2275	14.3386	6.76576	--	DEG	--	DEG	14.8584	15.7271	15.5834	38.3583	33.4803	38.0035	89.8333	79.6586	81.65	30.4351	29.2098	27.2985	36.3331	33.6476	30.6589	70.3003	74.2284	70.5372	--	--	Biological Process: pentose-phosphate shunt (GO:0006098);; Cellular Component: chloroplast (GO:0009507);; Biological Process: thylakoid membrane organization (GO:0010027);; Biological Process: myo-inositol hexakisphosphate biosynthetic process (GO:0010264);;	--	Putative uncharacterized protein GN=OsI_00166 OS=Oryza sativa subsp. indica (Rice) PE=4 SV=1	hypothetical protein OsI_00166 [Oryza sativa Indica Group]
BGIOSGA002497	33.3543	36.614	83.714	28.9811	33.5465	71.6886	--	DEG	--	DEG	29.2717	32.726	38.0652	2.27957	2.61912	2.64309	1.13793	0.893103	1.13583	2.4082	2.48641	2.76056	2.3183	2.32635	2.22239	0.906074	0.651045	0.815835	--	--	Cellular Component: SAGA complex (GO:0000124);; Molecular Function: transcription cofactor activity (GO:0003712);; Cellular Component: plastid (GO:0009536);;	--	Putative uncharacterized protein GN=OsI_00147 OS=Oryza sativa subsp. indica (Rice) PE=2 SV=1	hypothetical protein OsI_00147 [Oryza sativa Indica Group]
BGIOSGA002508	2.45924	2.51393	1.05562	2.55173	2.28901	0.790985	--	--	--	DEG	2.41583	2.37891	2.58297	10.7494	14.5671	14.4385	18.0911	11.2444	15.8319	8.71911	6.79988	9.97406	7.54866	8.38251	7.34259	8.06959	11.9835	7.16286	[RTKL]	--	Molecular Function: protein serine/threonine kinase activity (GO:0004674);; Molecular Function: protein tyrosine kinase activity (GO:0004713);; Molecular Function: ATP binding (GO:0005524);; Biological Process: protein phosphorylation (GO:0006468);; Cellular Component: membrane (GO:0016020);; Cellular Component: cytoplasmic membrane-bounded vesicle (GO:0016023);;	--	Putative uncharacterized protein GN=OsI_00142 OS=Oryza sativa subsp. indica (Rice) PE=2 SV=1	hypothetical protein OsI_00142 [Oryza sativa Indica Group]
BGIOSGA002510	4.05799	13.2516	15.0558	8.49768	7.75792	9.07199	DEG	DEG	--	--	5.81746	3.40355	2.95296	0.400653	0.748618	0.558392	0.689231	0.644623	0.671985	0.105815	0.252664	0.182599	0.327842	0.388683	0.30067	0.221368	0.427192	0.552777	--	--	Molecular Function: protein serine/threonine kinase activity (GO:0004674);; Molecular Function: protein tyrosine kinase activity (GO:0004713);; Molecular Function: ATP binding (GO:0005524);; Biological Process: protein phosphorylation (GO:0006468);; Cellular Component: membrane (GO:0016020);; Cellular Component: cytoplasmic membrane-bounded vesicle (GO:0016023);;	--	Putative uncharacterized protein GN=OsI_00140 OS=Oryza sativa subsp. indica (Rice) PE=4 SV=1	hypothetical protein OsI_00140 [Oryza sativa Indica Group]
BGIOSGA002511	0.261697	0.569221	0.668613	0.180359	0.339065	0.400446	--	DEG	--	--	0.576428	0.174214	0.0344482	11.2258	12.271	6.94341	15.2006	14.9971	19.6755	8.86508	11.355	11.3671	11.9778	13.1156	14.6071	15.4228	16.6336	18.1838	--	--	Molecular Function: protein serine/threonine kinase activity (GO:0004674);; Molecular Function: ATP binding (GO:0005524);; Biological Process: protein phosphorylation (GO:0006468);; Cellular Component: membrane (GO:0016020);; Cellular Component: cytoplasmic membrane-bounded vesicle (GO:0016023);;	--	Putative uncharacterized protein GN=OsI_00138 OS=Oryza sativa subsp. indica (Rice) PE=4 SV=1	hypothetical protein OsI_00138 [Oryza sativa Indica Group]
BGIOSGA002512	6.57688	10.1467	16.6244	10.529	13.2335	16.7467	--	DEG	--	--	4.97717	6.61144	8.14204	3.49337	1.90144	2.29116	3.23013	3.09133	2.92958	1.50695	1.95125	3.3116	1.28633	2.09502	1.57296	2.34376	2.07523	1.59813	--	--	Molecular Function: protein serine/threonine kinase activity (GO:0004674);; Molecular Function: protein tyrosine kinase activity (GO:0004713);; Molecular Function: ATP binding (GO:0005524);; Biological Process: protein phosphorylation (GO:0006468);; Cellular Component: membrane (GO:0016020);; Cellular Component: cytoplasmic membrane-bounded vesicle (GO:0016023);;	--	Putative uncharacterized protein GN=OsI_00137 OS=Oryza sativa subsp. indica (Rice) PE=4 SV=1	hypothetical protein OsI_00137 [Oryza sativa Indica Group]
BGIOSGA002513	1.44568	2.56199	3.08368	2.2566	1.65144	2.00571	--	DEG	--	--	1.22508	1.61014	1.5018	3.85456	4.19127	2.62529	5.547	5.78973	7.86647	5.79487	3.12533	4.54047	3.93046	5.413	4.25554	4.77432	5.2164	7.23435	--	--	Molecular Function: protein serine/threonine kinase activity (GO:0004674);; Molecular Function: ATP binding (GO:0005524);; Biological Process: protein phosphorylation (GO:0006468);; Cellular Component: membrane (GO:0016020);; Cellular Component: cytoplasmic membrane-bounded vesicle (GO:0016023);;	--	Putative uncharacterized protein GN=OsI_00129 OS=Oryza sativa subsp. indica (Rice) PE=4 SV=1	hypothetical protein OsI_00129 [Oryza sativa Indica Group]
BGIOSGA002519	2.69134	3.55704	6.40107	4.48689	4.533	5.74169	--	DEG	--	--	2.07962	2.55277	3.44163	5.31837	2.58063	2.9357	7.22401	7.11726	5.63607	1.77961	3.40814	4.55379	2.1267	3.2345	1.86917	5.76684	6.0922	4.92792	--	--	Molecular Function: protein serine/threonine kinase activity (GO:0004674);; Molecular Function: protein tyrosine kinase activity (GO:0004713);; Molecular Function: ATP binding (GO:0005524);; Biological Process: protein phosphorylation (GO:0006468);; Cellular Component: membrane (GO:0016020);; Cellular Component: cytoplasmic membrane-bounded vesicle (GO:0016023);;	--	Putative uncharacterized protein GN=OsI_00126 OS=Oryza sativa subsp. indica (Rice) PE=4 SV=1	hypothetical protein OsI_00126 [Oryza sativa Indica Group]
BGIOSGA002522	1.90919	3.61156	6.65911	3.24718	2.41012	5.59565	--	DEG	--	DEG	1.40223	2.63695	1.6884	62.4252	65.1914	66.6742	37.3777	40.409	34.9662	37.3446	32.5568	27.4602	74.8384	58.9171	56.5205	46.2785	47.3287	54.9849	[O]	Posttranslational modification, protein turnover, chaperones	Biological Process: protein peptidyl-prolyl isomerization (GO:0000413);; Molecular Function: peptidyl-prolyl cis-trans isomerase activity (GO:0003755);; Biological Process: protein folding (GO:0006457);; Cellular Component: chloroplast thylakoid lumen (GO:0009543);; Biological Process: mRNA modification (GO:0016556);; Biological Process: isopentenyl diphosphate biosynthetic process, methylerythri…	--	Putative uncharacterized protein GN=OsI_00098 OS=Oryza sativa subsp. indica (Rice) PE=3 SV=1	hypothetical protein OsI_00098 [Oryza sativa Indica Group]
BGIOSGA002534	41.0152	64.7636	37.5843	32.4539	63.4253	49.5307	--	--	DEG	--	38.0225	40.8262	44.1969	2.98214	2.23231	3.35292	0.824479	1.2151	0.77949	4.1068	3.79965	3.20364	4.07861	3.43785	3.65665	1.31143	1.16805	1.3921	[S]	Function unknown	Cellular Component: cytoplasmic membrane-bounded vesicle (GO:0016023);; Biological Process: multi-organism process (GO:0051704);;	--	Putative uncharacterized protein GN=OsI_00095 OS=Oryza sativa subsp. indica (Rice) PE=2 SV=1	hypothetical protein OsI_00095 [Oryza sativa Indica Group]
BGIOSGA002536	7.31023	2.85579	0.939688	3.70336	3.72437	1.29053	--	--	--	DEG	12.7565	4.72373	4.45046	2.99294	1.28723	6.32187	5.56511	11.3562	11.8382	11.9499	19.7468	13.8651	8.94618	9.54905	12.1881	24.3046	19.1874	17.1821	--	--	Cellular Component: plastid (GO:0009536);; Cellular Component: membrane (GO:0016020);;	--	Putative extensin-like cell wall protein GN=P0439B06.5 OS=Oryza sativa subsp. japonica (Rice) PE=4 SV=1	Os01g0110200 [Oryza sativa Japonica Group]
BGIOSGA002539	14.0252	3.53401	9.58652	15.1873	10.2278	20.2247	DEG	--	--	--	12.0632	15.6169	14.3955	94.1227	101.604	90.4041	74.8746	66.7338	75.0551	55.59	54.1203	54.968	93.8536	87.7866	75.3743	64.2303	66.3013	74.7986	--	--	Molecular Function: DNA binding (GO:0003677);; Molecular Function: nuclease activity (GO:0004518);; Cellular Component: plastid (GO:0009536);; Biological Process: singlet oxygen-mediated programmed cell death (GO:0010343);; Cellular Component: thylakoid membrane (GO:0042651);; Biological Process: nucleic acid phosphodiester bond hydrolysis (GO:0090305);;	--	Putative uncharacterized protein GN=OsI_00074 OS=Oryza sativa subsp. indica (Rice) PE=2 SV=1	hypothetical protein OsI_00074 [Oryza sativa Indica Group]
BGIOSGA002543	48.0344	95.3769	72.2212	54.8928	85.6715	68.4434	DEG	--	--	--	48.3164	45.953	49.8339	6.80261	5.72891	6.06166	1.50108	2.62554	1.79207	5.83196	6.85365	6.62266	6.64467	7.72703	6.89578	2.32768	2.44125	2.23452	[RTKL]	--	Molecular Function: protein serine/threonine kinase activity (GO:0004674);; Molecular Function: ATP binding (GO:0005524);; Biological Process: protein phosphorylation (GO:0006468);;	--	Uncharacterized protein GN=P0005A05.28 OS=Oryza sativa subsp. japonica (Rice) PE=4 SV=1	putative protein kinase [Oryza sativa Japonica Group]
BGIOSGA002546	7.0019	6.19773	1.9729	6.43609	7.08916	2.33448	--	DEG	--	DEG	6.95599	7.58225	6.46747	9.87737	6.52935	10.516	19.8431	19.7117	13.7402	8.0762	3.43752	2.07199	20.527	6.01429	10.4333	24.6706	27.8852	27.9432	--	--	Cellular Component: mitochondrion (GO:0005739);; Cellular Component: plasma membrane (GO:0005886);; Biological Process: response to oxidative stress (GO:0006979);; Molecular Function: oxidoreductase activity (GO:0016491);; Biological Process: response to cadmium ion (GO:0046686);; Biological Process: oxidation-reduction process (GO:0055114);;	--	cDNA clone:J033103L17, full insert sequence GN=P0005A05.19 OS=Oryza sativa subsp. japonica (Rice) PE=2 SV=1	Os01g0106400 [Oryza sativa Japonica Group]
BGIOSGA002551	3.11074	8.97423	17.765	4.52857	12.3249	26.833	DEG	DEG	--	DEG	1.67902	3.95369	3.69951	17.6174	20.1839	28.8124	18.5855	23.9844	13.2244	55.9142	60.0678	52.375	33.8586	22.2304	31.9507	37.7949	35.6422	30.375	[MG]	--	Cellular Component: mitochondrion (GO:0005739);; Cellular Component: plasma membrane (GO:0005886);; Biological Process: response to oxidative stress (GO:0006979);; Molecular Function: oxidoreductase activity (GO:0016491);; Biological Process: response to cadmium ion (GO:0046686);; Biological Process: oxidation-reduction process (GO:0055114);;	--	Putative uncharacterized protein GN=OsI_00053 OS=Oryza sativa subsp. indica (Rice) PE=2 SV=1	hypothetical protein OsI_00053 [Oryza sativa Indica Group]
BGIOSGA002552	60.1053	22.2046	18.5981	56.119	29.3466	34.604	DEG	DEG	--	--	52.8866	78.5691	48.8603	6.59447	6.66684	6.40749	6.79256	7.21627	7.96945	4.64439	3.87264	3.65107	7.67439	6.54825	7.05665	9.17641	10.1935	10.2157	[S]	Function unknown	Molecular Function: structural molecule activity (GO:0005198);; Cellular Component: mitochondrion (GO:0005739);; Biological Process: iron-sulfur cluster assembly (GO:0016226);; Molecular Function: iron-sulfur cluster binding (GO:0051536);;	--	Putative uncharacterized protein GN=OsI_00048 OS=Oryza sativa subsp. indica (Rice) PE=2 SV=1	hypothetical protein OsI_00048 [Oryza sativa Indica Group]
BGIOSGA002555	4.29201	6.55627	7.32609	4.05603	7.09309	9.86186	--	--	--	DEG	5.18305	4.33302	3.35996	9.7923	8.94328	10.3434	1.50722	2.35197	2.3575	5.98913	7.91186	7.10301	6.78131	6.87256	6.3817	1.17158	1.69567	2.15567	--	--	Biological Process: protein transport (GO:0015031);;	--	cDNA clone:002-141-D09, full insert sequence GN=Os01g0102950 OS=Oryza sativa subsp. japonica (Rice) PE=2 SV=1	Os01g0102950 [Oryza sativa Japonica Group]
BGIOSGA002562	9.52647	9.693	2.07223	7.00134	6.67852	1.67431	--	DEG	--	DEG	11.6785	8.60551	8.29535	9043.2	10765.6	11119.5	1489.76	1571.32	1811.23	10870.3	9840.26	8314.31	11403.8	10397.4	10076.2	1473.17	1686.2	1511.35	--	--	Cellular Component: plastid (GO:0009536);; Biological Process: cellular cation homeostasis (GO:0030003);; Biological Process: divalent metal ion transport (GO:0070838);;	--	cDNA clone:J013128K04, full insert sequence GN=Os01g0102900 OS=Oryza sativa subsp. japonica (Rice) PE=2 SV=1	Os01g0102900 [Oryza sativa Japonica Group]
BGIOSGA002563	8242.55	10309.4	1624.1	9674.95	10625.8	1556.91	--	DEG	--	DEG	8231.4	8096.88	8399.36	0.0454006	0	0.491312	0.351456	0.478122	0.789159	1.9185	2.40501	2.43331	0.713278	0.0960966	1.12434	1.20407	1.28627	0.751665	--	--	Cellular Component: plasma membrane (GO:0005886);; Biological Process: metabolic process (GO:0008152);; Molecular Function: hydrolase activity, acting on ester bonds (GO:0016788);;	K01114|0.0|osa:4326465|Os01g0102000	Uncharacterized protein GN=P0672D08.27 OS=Oryza sativa subsp. japonica (Rice) PE=2 SV=1	Os01g0102000 [Oryza sativa Japonica Group]
BGIOSGA002564	2.52083	0.178904	0.539579	2.25227	0.644571	1.08067	DEG	--	DEG	--	4.31104	1.70565	1.5458	8.31108	6.54409	5.53478	57.7391	52.6837	52.171	15.2638	12.7172	14.3354	9.22804	5.75109	6.62087	43.9019	48.9628	38.5505	[O]	Posttranslational modification, protein turnover, chaperones	Cellular Component: nucleus (GO:0005634);; Biological Process: protein folding (GO:0006457);; Cellular Component: plastid (GO:0009536);; Biological Process: chlorophyll catabolic process (GO:0015996);; Molecular Function: heat shock protein binding (GO:0031072);;	--	Putative DnaJ-like protein GN=P0672D08.24 OS=Oryza sativa subsp. japonica (Rice) PE=4 SV=1	P0402A09.13 [Oryza sativa Japonica Group]
BGIOSGA002582	12.3633	6.79665	54.1979	14.1055	7.2	43.8051	--	DEG	--	DEG	10.6926	12.743	13.6541	17.3375	12.5418	15.1423	5.89509	5.07179	4.62286	14.8183	14.8188	15.6285	13.8018	16.566	13.3051	6.60167	6.10446	4.70689	--	--	--	--	Putative uncharacterized protein GN=OsI_00043 OS=Oryza sativa subsp. indica (Rice) PE=4 SV=1	hypothetical protein OsI_00043 [Oryza sativa Indica Group]
BGIOSGA002598	13.9917	15.0072	5.19658	15.0885	14.5576	5.80434	--	DEG	--	DEG	14.9161	13.3955	13.6633	8.93002	8.49763	8.4524	3.79622	4.3381	4.04444	9.52718	8.33402	10.2183	5.5833	8.14296	6.42552	3.623	2.91764	2.71134	[TDBLU]	--	Biological Process: DNA damage checkpoint (GO:0000077);; Molecular Function: 1-phosphatidylinositol-3-phosphate 5-kinase activity (GO:0000285);; Biological Process: double-strand break repair via homologous recombination (GO:0000724);; Molecular Function: protein serine/threonine kinase activity (GO:0004674);; Molecular Function: ATP binding (GO:0005524);; Biological Process: sister chromatid coh…	K04728|0.0|osa:4326151|Os01g0106700	Putative uncharacterized protein GN=OsI_00057 OS=Oryza sativa subsp. indica (Rice) PE=4 SV=1	hypothetical protein OsI_00057 [Oryza sativa Indica Group]
BGIOSGA002603	9.04782	8.62668	4.05959	9.35983	6.71726	3.08399	--	--	--	DEG	8.88182	8.82789	9.43374	4.26136	4.04495	4.24746	206.465	209.87	230.679	1.5401	1.09111	1.4106	6.00122	2.90769	5.93302	145.624	136.412	135.633	--	--	Cellular Component: chloroplast (GO:0009507);;	--	Putative uncharacterized protein GN=OsI_00064 OS=Oryza sativa subsp. indica (Rice) PE=2 SV=1	hypothetical protein OsI_00064 [Oryza sativa Indica Group]
BGIOSGA002607	2.39482	4.18459	215.671	1.34727	4.94731	139.223	--	DEG	DEG	DEG	2.23859	2.51611	2.42976	7.25038	4.80415	5.79546	2.2899	1.78958	1.39915	4.90688	5.69499	5.45224	7.78676	6.71407	5.54732	3.541	3.0543	3.15893	--	--	Cellular Component: mitochondrion (GO:0005739);;	--	Putative uncharacterized protein GN=OsI_00065 OS=Oryza sativa subsp. indica (Rice) PE=2 SV=1	hypothetical protein OsI_00065 [Oryza sativa Indica Group]
BGIOSGA002608	5.45449	5.95	1.82621	5.35137	6.68272	3.25141	--	DEG	--	--	6.60105	5.3792	4.3832	9.99319	10.9775	9.34068	23.6063	21.4601	21.8768	7.50629	7.8387	7.65826	12.0566	12.4889	10.641	21.4298	22.1394	20.584	--	--	Cellular Component: plastid (GO:0009536);;	--	Putative uncharacterized protein GN=OsI_00067 OS=Oryza sativa subsp. indica (Rice) PE=4 SV=1	hypothetical protein OsI_00067 [Oryza sativa Indica Group]
BGIOSGA002609	7.50312	10.1038	22.3144	7.66775	11.7288	21.3844	--	DEG	--	DEG	7.28586	7.93534	7.28815	10.1929	11.378	10.7166	5.35407	4.30194	4.41335	9.12411	17.4123	13.0215	14.2872	13.3401	14.4519	9.5808	8.88885	6.84791	--	--	Molecular Function: protein dimerization activity (GO:0046983);;	--	cDNA clone:006-308-A12, full insert sequence GN=P0482C06.23-1 OS=Oryza sativa subsp. japonica (Rice) PE=2 SV=1	unknown protein [Oryza sativa Japonica Group]
BGIOSGA002618	12.948	10.7625	4.68979	13.186	14.0264	8.43918	--	DEG	--	--	10.8307	13.8039	14.2095	0.835113	0.640907	0.786616	1.2685	0.997985	1.08911	1.06995	0.864409	1.01063	0.645545	0.69577	0.420029	0.673191	1.00681	0.898017	--	--	Cellular Component: plasma membrane (GO:0005886);; Biological Process: phosphate ion transport (GO:0006817);; Cellular Component: integral component of membrane (GO:0016021);; Biological Process: cellular response to phosphate starvation (GO:0016036);; Biological Process: primary metabolic process (GO:0044238);; Biological Process: cellular biosynthetic process (GO:0044249);; Biological Process: …	--	Putative uncharacterized protein GN=OsI_00089 OS=Oryza sativa subsp. indica (Rice) PE=2 SV=1	hypothetical protein OsI_00089 [Oryza sativa Indica Group]
BGIOSGA002626	0.553671	0.754212	1.11853	0.981662	0.587115	0.859339	--	DEG	--	--	0.47932	0.741708	0.439985	28.3056	45.9621	27.8468	52.1822	53.9689	69.0677	29.2118	31.5438	29.4343	33.5755	30.3718	52.9248	63.4941	54.5682	69.4726	[I]	Lipid transport and metabolism	Molecular Function: acetyl-CoA C-acetyltransferase activity (GO:0003985);; Cellular Component: peroxisome (GO:0005777);; Cellular Component: plasma membrane (GO:0005886);; Biological Process: sterol biosynthetic process (GO:0016126);; Biological Process: pentacyclic triterpenoid biosynthetic process (GO:0019745);;	K00626|0.0|osa:4326136|Os01g0110400	Putative uncharacterized protein GN=OsI_00091 OS=Oryza sativa subsp. indica (Rice) PE=2 SV=1	hypothetical protein OsI_00091 [Oryza sativa Indica Group]
BGIOSGA002627	29.2847	34.0382	58.4063	30.0633	38.9574	62.5116	--	DEG	--	DEG	29.3194	30.9501	27.5847	12.0084	8.3619	21.3071	16.4156	25.782	25.5031	29.6763	36.86	28.3808	20.4244	18.1554	24.6213	30.0602	26.849	27.2811	--	--	Cellular Component: cytoplasmic membrane-bounded vesicle (GO:0016023);;	--	Uncharacterized protein GN=Os01g0111800 OS=Oryza sativa subsp. japonica (Rice) PE=4 SV=1	Os01g0111800 [Oryza sativa Japonica Group]
BGIOSGA002632	35.3278	13.8925	22.5669	31.6391	21.067	28.0634	DEG	--	--	--	35.8648	37.5953	32.5234	32.0225	29.7376	51.8721	32.8862	53.9044	47.8583	65.1802	96.0977	80.3194	61.532	51.5655	76.1336	52.5563	50.2064	54.9659	--	--	Cellular Component: cytoplasmic membrane-bounded vesicle (GO:0016023);;	--	cDNA clone:J033125L13, full insert sequence GN=Os01g0111900 OS=Oryza sativa subsp. japonica (Rice) PE=2 SV=1	Os01g0111900 [Oryza sativa Japonica Group]
BGIOSGA002633	99.6417	37.8774	44.883	80.5324	63.077	52.5762	DEG	--	--	--	102.618	106.16	90.1469	1.5752	0.597182	0.803531	1.22943	0.844796	0.720535	1.14021	1.48217	2.07394	0.486931	0.710045	1.47763	0.607848	0.319912	0.35586	--	--	Cellular Component: mitochondrion (GO:0005739);; Cellular Component: plastid (GO:0009536);;	--	Putative uncharacterized protein GN=OsI_00118 OS=Oryza sativa subsp. indica (Rice) PE=2 SV=1	hypothetical protein OsI_00118 [Oryza sativa Indica Group]
BGIOSGA002640	2.42178	0.99197	0.931587	1.56544	0.891536	0.427873	--	--	--	DEG	2.54956	1.82649	2.88929	5.70516	5.0056	3.76594	7.97818	6.97729	6.8862	4.0051	3.9792	5.83775	2.13239	4.7524	3.79114	3.50375	3.7844	4.49028	--	--	Molecular Function: protein serine/threonine kinase activity (GO:0004674);; Molecular Function: protein tyrosine kinase activity (GO:0004713);; Molecular Function: ATP binding (GO:0005524);; Biological Process: protein phosphorylation (GO:0006468);; Cellular Component: plastid (GO:0009536);; Cellular Component: cytoplasmic membrane-bounded vesicle (GO:0016023);;	--	Putative uncharacterized protein GN=OsI_00139 OS=Oryza sativa subsp. indica (Rice) PE=4 SV=1	hypothetical protein OsI_00139 [Oryza sativa Indica Group]
BGIOSGA002648	3.33752	4.82557	7.28056	4.60735	3.55864	3.92615	--	DEG	--	--	3.13763	3.45704	3.41789	0.209363	0.204101	0.235394	0.0771773	0.341225	0.328347	0.663531	1.5197	1.01415	0.117473	0.348186	0.202007	0.339949	0.382682	0.182435	--	--	Molecular Function: CDP-diacylglycerol-serine O-phosphatidyltransferase activity (GO:0003882);; Cellular Component: nucleus (GO:0005634);; Cellular Component: endoplasmic reticulum membrane (GO:0005789);; Biological Process: phosphatidylserine biosynthetic process (GO:0006659);;	K08730|0.0|sbi:SORBI_03g008030|hypothetical protein	Putative uncharacterized protein GN=OsI_00150 OS=Oryza sativa subsp. indica (Rice) PE=4 SV=1	hypothetical protein OsI_00150 [Oryza sativa Indica Group]
BGIOSGA002655	0.71797	0.216286	0.248916	1.0658	0.222555	0.301689	--	--	DEG	--	1.16183	0.405761	0.586319	1.07082	0.894776	2.25742	0.657891	0.40275	1.53943	2.42409	4.79595	4.01578	0.751043	1.78085	1.37759	0.724467	0.559224	0.399897	--	--	Biological Process: regulation of flower development (GO:0009909);; Biological Process: histone modification (GO:0016570);; Biological Process: metal ion transport (GO:0030001);; Molecular Function: metal ion binding (GO:0046872);; Biological Process: floral organ formation (GO:0048449);;	--	Putative uncharacterized protein GN=OsI_00210 OS=Oryza sativa subsp. indica (Rice) PE=2 SV=1	hypothetical protein OsI_00210 [Oryza sativa Indica Group]
BGIOSGA002682	4.226	1.40767	0.86669	3.74527	1.30316	0.561196	--	--	--	DEG	7.593	3.03317	2.05182	12.058	16.1349	12.8051	16.225	16.6125	16.3807	11.5169	11.0714	14.2009	16.9004	16.6071	17.5524	21.0586	20.0172	20.784	[R]	General function prediction only	Molecular Function: nucleotide binding (GO:0000166);; Cellular Component: cytosol (GO:0005829);; Biological Process: calcium ion transport (GO:0006816);; Biological Process: water transport (GO:0006833);; Biological Process: Golgi organization (GO:0007030);; Biological Process: vacuole organization (GO:0007033);; Biological Process: response to salt stress (GO:0009651);; Biological Process: respo…	--	Uncharacterized protein GN=Os01g0125800 OS=Oryza sativa subsp. japonica (Rice) PE=4 SV=1	Os01g0125800 [Oryza sativa Japonica Group]
BGIOSGA002683	8.96563	13.666	16.406	12.2631	17.02	20.6199	--	DEG	--	DEG	11.0505	8.75673	7.08966	0.53554	0.562241	7.09234	1.13387	0.325377	0.829127	0.4352	0.489892	0.405538	1.53713	1.30794	17.0187	2.77037	1.01653	1.86664	[Q]	Secondary metabolites biosynthesis, transport and catabolism	Molecular Function: copper ion binding (GO:0005507);; Cellular Component: extracellular region (GO:0005576);; Cellular Component: cell wall (GO:0005618);; Cellular Component: endoplasmic reticulum (GO:0005783);; Cellular Component: cytosol (GO:0005829);; Cellular Component: plasmodesma (GO:0009506);; Biological Process: response to fungus (GO:0009620);; Biological Process: photomorphogenesis (GO:…	--	Putative spore coat protein GN=Os01g0126100 OS=Oryza sativa subsp. japonica (Rice) PE=4 SV=1	Os01g0126100 [Oryza sativa Japonica Group]
BGIOSGA002685	0.449593	2.73004	0.762793	0.443543	6.62126	1.88451	--	--	--	DEG	0.57787	0.515888	0.255023	17.4757	12.1998	13.0886	18.8817	18.4745	15.379	10.6144	10.4426	11.1264	9.90666	10.1054	8.82973	8.89978	9.70187	9.70921	--	--	Molecular Function: copper ion binding (GO:0005507);; Cellular Component: cell wall (GO:0005618);; Cellular Component: endoplasmic reticulum (GO:0005783);; Cellular Component: cytosol (GO:0005829);; Cellular Component: plasmodesma (GO:0009506);; Biological Process: response to fungus (GO:0009620);; Biological Process: photomorphogenesis (GO:0009640);; Biological Process: response to auxin (GO:000…	--	Putative uncharacterized protein GN=OsJ_06564 OS=Oryza sativa subsp. japonica (Rice) PE=4 SV=1	hypothetical protein OsI_00215 [Oryza sativa Indica Group]
BGIOSGA002686	10.1693	14.2547	17.5784	10.7278	9.61394	9.43695	--	DEG	--	--	10.2734	11.5122	8.72223	6.87863	4.65993	2.9439	2.67415	2.08044	2.06208	4.06447	6.17597	3.99574	3.35806	2.46772	4.19964	1.91409	1.49172	1.65933	[RTKL]	--	Biological Process: activation of MAPKK activity (GO:0000186);; Molecular Function: MAP kinase kinase kinase activity (GO:0004709);; Molecular Function: ATP binding (GO:0005524);; Cellular Component: mitochondrion (GO:0005739);;	--	Putative uncharacterized protein GN=OsI_00227 OS=Oryza sativa subsp. indica (Rice) PE=2 SV=1	hypothetical protein OsI_00227 [Oryza sativa Indica Group]
BGIOSGA002694	9.25515	4.82748	2.27222	4.74539	3.34181	1.68838	--	DEG	--	DEG	9.01582	9.24674	9.5029	4.17685	5.94709	3.51441	4.77445	5.54664	6.8882	1.62568	1.42596	1.92365	4.20928	2.85002	4.63991	3.53977	6.27847	9.14699	[G]	Carbohydrate transport and metabolism	Molecular Function: mannose-6-phosphate isomerase activity (GO:0004476);; Molecular Function: zinc ion binding (GO:0008270);; Biological Process: GDP-mannose biosynthetic process (GO:0009298);; Biological Process: embryo development ending in seed dormancy (GO:0009793);; Biological Process: L-ascorbic acid biosynthetic process (GO:0019853);;	K01809|0.0|osa:4325991|Os01g0127900	Putative uncharacterized protein GN=OsI_00230 OS=Oryza sativa subsp. indica (Rice) PE=2 SV=1	hypothetical protein OsI_00230 [Oryza sativa Indica Group]
BGIOSGA002696	2.1099	4.54612	5.73643	1.65843	3.89974	6.32174	--	DEG	--	DEG	1.60117	1.95002	2.7785	31.1445	30.8149	31.8846	10.6177	10.8786	10.1118	11.9222	21.8602	9.83001	16.0008	14.2393	9.85477	6.1885	9.22824	7.69608	[G]	Carbohydrate transport and metabolism	Molecular Function: xylan 1,4-beta-xylosidase activity (GO:0009044);; Cellular Component: plant-type cell wall (GO:0009505);; Cellular Component: chloroplast (GO:0009507);; Biological Process: xyloglucan metabolic process (GO:0010411);; Cellular Component: cytoplasmic membrane-bounded vesicle (GO:0016023);; Molecular Function: carbohydrate binding (GO:0030246);; Molecular Function: maltose alpha-…	--	Putative uncharacterized protein GN=OsI_00249 OS=Oryza sativa subsp. indica (Rice) PE=2 SV=1	hypothetical protein OsI_00249 [Oryza sativa Indica Group]
BGIOSGA002704	26.6584	31.2813	10.536	14.5375	13.3649	7.70427	--	DEG	--	--	31.3212	23.5813	25.0728	2.03677	2.15105	0.918388	2.04388	1.93642	2.71737	0.179308	1.83493	0.649785	1.83329	1.07778	2.00615	2.00956	2.86973	3.40171	--	--	Cellular Component: plastid (GO:0009536);;	--	Os01g0132500 protein GN=Os01g0132500 OS=Oryza sativa subsp. japonica (Rice) PE=4 SV=2	Os01g0132500 [Oryza sativa Japonica Group]
BGIOSGA002711	0.902023	1.70207	2.23256	0.888008	1.63907	2.76033	--	DEG	--	DEG	1.64832	0.619946	0.437804	0.697265	0.679741	0.914618	0.199914	0.0339955	0.141754	0.327383	0.167511	0	0.152147	0.0819921	0.0872103	0.0366907	0.0354025	0.0337547	--	--	Cellular Component: mitochondrion (GO:0005739);; Cellular Component: plastid (GO:0009536);;	--	Putative uncharacterized protein GN=OsI_00276 OS=Oryza sativa subsp. indica (Rice) PE=4 SV=1	hypothetical protein OsI_00276 [Oryza sativa Indica Group]
BGIOSGA002718	0.694706	0.763875	0.125221	0.164965	0.107116	0.0352826	--	DEG	--	--	0.877774	0.646801	0.559542	35.7057	33.7535	33.0948	12.7754	12.4737	11.6533	38.4998	36.5804	33.5143	34.8188	32.9994	31.8333	10.4813	9.97842	10.0283	[I]	Lipid transport and metabolism	Molecular Function: C-5 sterol desaturase activity (GO:0000248);; Molecular Function: iron ion binding (GO:0005506);; Cellular Component: endoplasmic reticulum membrane (GO:0005789);; Biological Process: fatty acid biosynthetic process (GO:0006633);; Cellular Component: integral component of membrane (GO:0016021);; Biological Process: sterol biosynthetic process (GO:0016126);; Molecular Function:…	K00227|0.0|osa:4325687|Os01g0134500	cDNA clone:J033069O22, full insert sequence GN=OsJ_00268 OS=Oryza sativa subsp. japonica (Rice) PE=2 SV=1	Os01g0134500 [Oryza sativa Japonica Group]
BGIOSGA002719	40.0559	34.1847	12.3008	36.1982	33.2172	10.1627	--	DEG	--	DEG	40.4384	36.8511	42.8782	9.62864	3.73333	4.46718	4.32919	2.92873	2.05204	2.4852	4.19923	5.02658	0.859508	3.06863	9.05279	1.9691	1.19997	0.905765	--	--	--	--	Putative uncharacterized protein GN=OsI_00278 OS=Oryza sativa subsp. indica (Rice) PE=2 SV=1	hypothetical protein OsI_00278 [Oryza sativa Indica Group]
BGIOSGA002720	11.8053	5.94305	3.10332	3.90367	4.32698	1.35828	--	DEG	--	--	14.0497	7.59328	13.7728	356.37	340.124	309.564	304.053	305.935	238.796	340.777	557.688	427.711	294.149	280.506	271.485	318.884	325.826	295.497	[O]	Posttranslational modification, protein turnover, chaperones	Biological Process: response to stress (GO:0006950);; Biological Process: response to heat (GO:0009408);; Biological Process: response to abiotic stimulus (GO:0009628);; Cellular Component: cytoplasmic membrane-bounded vesicle (GO:0016023);; Biological Process: protein oligomerization (GO:0051259);;	K13993|3e-71|sbi:SORBI_03g006910|hypothetical protein	Putative uncharacterized protein GN=OsI_00283 OS=Oryza sativa subsp. indica (Rice) PE=2 SV=1	hypothetical protein OsI_00283 [Oryza sativa Indica Group]
BGIOSGA002722	685.247	335.353	282.928	442.059	282.047	313.402	--	DEG	--	--	634.691	786.125	634.924	10.4316	11.9826	10.8194	7.92925	7.80638	10.4311	20.0756	32.6083	18.1324	16.9129	12.9227	22.5749	17.9995	14.1157	15.6431	--	--	Cellular Component: mitochondrion (GO:0005739);; Cellular Component: membrane (GO:0016020);;	--	Putative uncharacterized protein GN=OsI_00312 OS=Oryza sativa subsp. indica (Rice) PE=2 SV=1	hypothetical protein OsI_00312 [Oryza sativa Indica Group]
BGIOSGA002736	24.3479	11.0778	8.72224	23.6054	17.4702	15.9194	DEG	DEG	--	--	18.5857	27.342	27.1158	0.935723	0.515595	0.400242	1.39974	1.60668	1.3399	0.257876	0.131947	0.178	0.0399482	0.129169	0.503762	0.154138	0.111545	0.177255	[O]	Posttranslational modification, protein turnover, chaperones	Molecular Function: DNA binding (GO:0003677);; Molecular Function: sequence-specific DNA binding transcription factor activity (GO:0003700);; Cellular Component: nucleus (GO:0005634);; Biological Process: regulation of transcription, DNA-templated (GO:0006355);; Cellular Component: plastid (GO:0009536);; Biological Process: post-embryonic development (GO:0009791);; Biological Process: response to…	--	Putative uncharacterized protein GN=OsI_00326 OS=Oryza sativa subsp. indica (Rice) PE=4 SV=1	hypothetical protein OsI_00326 [Oryza sativa Indica Group]
BGIOSGA002747	2.24807	0.617187	1.44877	0.189275	0.224293	0.147646	DEG	--	--	--	1.97547	2.2502	2.51855	36.9174	17.1921	15.7968	100.81	97.2564	90.7124	13.556	6.15724	14.0356	7.54648	8.27886	9.4237	24.9581	18.124	11.899	--	--	Molecular Function: DNA binding (GO:0003677);; Molecular Function: sequence-specific DNA binding transcription factor activity (GO:0003700);; Cellular Component: nucleus (GO:0005634);; Biological Process: regulation of transcription, DNA-templated (GO:0006355);; Cellular Component: plastid (GO:0009536);; Biological Process: response to brassinosteroid (GO:0009741);; Biological Process: negative r…	--	Putative uncharacterized protein GN=OsI_00337 OS=Oryza sativa subsp. indica (Rice) PE=4 SV=1	hypothetical protein OsI_00337 [Oryza sativa Indica Group]
BGIOSGA002753	62.4297	23.3021	96.2596	11.2496	8.41635	18.327	DEG	--	--	--	53.2373	52.5618	81.4898	3.29537	3.45052	3.68223	18.7215	18.2447	17.3442	5.54434	5.18992	5.65151	5.19327	5.33898	5.44978	11.9843	12.902	12.5497	[M]	Cell wall/membrane/envelope biogenesis	Biological Process: unsaturated fatty acid biosynthetic process (GO:0006636);; Cellular Component: chloroplast envelope (GO:0009941);; Biological Process: chlorophyll biosynthetic process (GO:0015995);; Biological Process: cellular response to phosphate starvation (GO:0016036);; Biological Process: carotenoid biosynthetic process (GO:0016117);; Biological Process: isopentenyl diphosphate biosynth…	K06119|0.0|osa:4325452|Os01g0142300	Uncharacterized protein OS=Oryza glaberrima (African rice) PE=4 SV=1	hypothetical protein OsI_00342 [Oryza sativa Indica Group]
BGIOSGA002756	5.56239	3.47604	18.1035	5.46192	5.32734	12.4786	--	DEG	--	DEG	7.98968	4.45794	4.23955	12.3515	7.58145	9.22603	6.00059	6.82501	9.10263	12.082	11.6221	11.6338	12.8021	12.1036	14.1613	4.11635	5.12156	4.48456	--	--	Biological Process: mRNA splicing, via spliceosome (GO:0000398);; Cellular Component: chloroplast (GO:0009507);; Biological Process: production of siRNA involved in RNA interference (GO:0030422);; Biological Process: chloroplast RNA processing (GO:0031425);; Biological Process: polycistronic mRNA processing (GO:0031426);; Biological Process: production of miRNAs involved in gene silencing by miRN…	--	Putative uncharacterized protein GN=OsI_00364 OS=Oryza sativa subsp. indica (Rice) PE=4 SV=1	hypothetical protein OsI_00364 [Oryza sativa Indica Group]
BGIOSGA002763	11.4153	9.71968	7.30941	11.7793	13.0223	4.57415	--	--	--	DEG	11.6002	9.54802	13.0978	2.12539	1.13959	4.3387	2.33086	4.19679	4.7152	10.6653	11.9482	10.5196	5.2696	5.00478	9.51017	6.64329	7.23557	5.64869	[R]	General function prediction only	Molecular Function: catalytic activity (GO:0003824);; Cellular Component: endoplasmic reticulum (GO:0005783);; Biological Process: fatty acid metabolic process (GO:0006631);; Cellular Component: membrane (GO:0016020);; Biological Process: cell growth (GO:0016049);; Biological Process: macromolecule metabolic process (GO:0043170);; Cellular Component: intracellular membrane-bounded organelle (GO:0…	--	Putative uncharacterized protein GN=OsI_00413 OS=Oryza sativa subsp. indica (Rice) PE=4 SV=1	hypothetical protein OsI_00413 [Oryza sativa Indica Group]
BGIOSGA002788	9.13511	2.53456	3.74762	11.0443	6.59485	6.50919	DEG	DEG	--	--	7.51083	9.1493	10.7452	1.12228	1.03938	2.98106	19.0167	23.0471	23.7686	28.0398	22.5671	18.4748	5.78549	4.33524	5.68497	17.699	25.3343	23.1772	[IQR]	--	Biological Process: pollen tube growth (GO:0009860);; Molecular Function: oxidoreductase activity (GO:0016491);; Biological Process: oxidation-reduction process (GO:0055114);;	--	Putative uncharacterized protein GN=OsI_00419 OS=Oryza sativa subsp. indica (Rice) PE=4 SV=1	hypothetical protein OsI_00419 [Oryza sativa Indica Group]
BGIOSGA002792	15.6874	1.71424	21.9441	23.0272	5.26857	22.0701	DEG	--	DEG	--	26.2785	10.1308	10.653	15.6818	21.0301	13.7775	16.0386	18.1444	28.6217	7.9949	10.4588	8.14977	13.8279	11.4358	14.7545	16.1467	17.7189	20.6673	--	--	Cellular Component: nucleus (GO:0005634);; Cellular Component: endoplasmic reticulum (GO:0005783);;	--	cDNA clone:001-115-E04, full insert sequence GN=P0009G03.21 OS=Oryza sativa subsp. japonica (Rice) PE=2 SV=1	Os01g0151600 [Oryza sativa Japonica Group]
BGIOSGA002799	12.0799	16.8298	20.9349	8.86783	13.3394	18.1776	--	DEG	--	DEG	11.8702	12.335	12.0343	1.7475	1.13572	1.32244	0.346866	0.314585	0.327938	1.51475	1.79231	1.91143	2.24388	2.13394	1.86624	0.254645	0.491407	0.195223	--	--	Molecular Function: RNA binding (GO:0003723);; Molecular Function: NAD+ ADP-ribosyltransferase activity (GO:0003950);; Molecular Function: RNA-directed DNA polymerase activity (GO:0003964);; Molecular Function: aspartic-type endopeptidase activity (GO:0004190);; Biological Process: RNA-dependent DNA replication (GO:0006278);; Biological Process: proteolysis (GO:0006508);; Cellular Component: plas…	--	Putative uncharacterized protein GN=OsI_00429 OS=Oryza sativa subsp. indica (Rice) PE=2 SV=1	hypothetical protein OsI_00429 [Oryza sativa Indica Group]
BGIOSGA002801	0.813868	1.40189	0.329796	1.7395	2.08135	0.313758	--	--	--	DEG	0.628541	0.888447	0.924616	0.262639	0.192029	0.215319	0.282382	0.153661	0.220253	0.693649	0.780821	0.622433	0.687711	0.46326	0.665204	0.207305	0.120016	0.0953581	[S]	Function unknown	Molecular Function: protein serine/threonine kinase activity (GO:0004674);; Molecular Function: ATP binding (GO:0005524);; Biological Process: protein phosphorylation (GO:0006468);; Cellular Component: integral component of membrane (GO:0016021);; Cellular Component: cytoplasmic membrane-bounded vesicle (GO:0016023);;	--	Putative uncharacterized protein GN=OsI_00432 OS=Oryza sativa subsp. indica (Rice) PE=4 SV=1	hypothetical protein OsI_00432 [Oryza sativa Indica Group]
BGIOSGA002804	0.243976	0.223329	0.218765	0.698968	0.605392	0.140893	--	--	--	DEG	0.141699	0.274085	0.316145	25.7814	47.7823	23.8205	34.8231	16.9478	52.1944	0.414239	0.529883	0.321672	17.3261	12.2419	16.6625	15.1345	11.7363	23.1489	--	--	--	--	Putative uncharacterized protein GN=OsI_00467 OS=Oryza sativa subsp. indica (Rice) PE=2 SV=1	hypothetical protein OsI_00467 [Oryza sativa Indica Group]
BGIOSGA002820	0.34216	32.4614	34.6551	0.421931	15.4102	16.6732	DEG	DEG	DEG	DEG	0.211553	0.511501	0.303425	0.778806	0.542309	0.481601	0.0574182	0.019528	0.0610706	0.470145	0.673564	0.584135	0.327741	0.35324	0.626201	0.147533	0.0406724	0.0193897	--	--	Cellular Component: cytoplasmic membrane-bounded vesicle (GO:0016023);;	--	Putative uncharacterized protein GN=OsI_00501 OS=Oryza sativa subsp. indica (Rice) PE=4 SV=1	hypothetical protein OsI_00501 [Oryza sativa Indica Group]
BGIOSGA002834	0.501087	0.600905	0.0460056	0.575948	0.435727	0.0691985	--	DEG	--	DEG	0.648281	0.487648	0.367334	3.6563	3.02276	4.24945	3.1295	3.20877	2.95144	2.10172	1.84075	2.03886	2.90385	3.39533	3.0465	3.2934	2.5717	2.26459	[S]	Function unknown	Cellular Component: cytoplasmic membrane-bounded vesicle (GO:0016023);;	--	Putative uncharacterized protein GN=OsI_00503 OS=Oryza sativa subsp. indica (Rice) PE=4 SV=1	hypothetical protein OsI_00503 [Oryza sativa Indica Group]
BGIOSGA002836	1.68902	3.64284	3.09657	1.99378	3.11523	2.7099	DEG	DEG	--	--	1.1217	2.20709	1.73828	0.731706	2.12539	0.690465	0.205507	0.458675	0.983611	0.141979	0.080718	0.0163336	1.43696	0.64795	1.09261	1.08909	1.10544	2.65449	[S]	Function unknown	Cellular Component: cytoplasmic membrane-bounded vesicle (GO:0016023);;	--	Putative uncharacterized protein GN=OsI_00510 OS=Oryza sativa subsp. indica (Rice) PE=4 SV=1	hypothetical protein OsI_00510 [Oryza sativa Indica Group]
BGIOSGA002840	0.041262	1.18252	0.549265	0.0796768	1.05917	1.61634	DEG	--	DEG	DEG	0	0.0467507	0.0770354	7.60247	12.8015	7.70589	8.27302	9.30026	13.6995	7.36218	7.534	7.11869	11.3107	8.28965	17.44	14.2381	11.6854	17.6156	--	--	Molecular Function: DNA binding (GO:0003677);; Molecular Function: sequence-specific DNA binding transcription factor activity (GO:0003700);; Cellular Component: nucleus (GO:0005634);; Biological Process: response to salt stress (GO:0009651);; Biological Process: positive regulation of transcription, DNA-templated (GO:0045893);;	--	Dehydration responsive element binding protein 2a GN=DREB1 OS=Oryza sativa subsp. indica (Rice) PE=2 SV=1	hypothetical protein OsI_00531 [Oryza sativa Indica Group]
BGIOSGA002846	7.3119	9.36996	10.4243	7.33829	12.3468	14.513	--	--	--	DEG	6.64971	6.49128	8.79472	19.5313	28.8795	21.8808	27.3294	26.9821	33.4708	20.584	20.9634	21.5168	31.7037	25.8131	34.2411	47.5323	41.6785	51.6684	[L]	Replication, recombination and repair	Molecular Function: nucleotide binding (GO:0000166);; Molecular Function: nucleic acid binding (GO:0003676);; Molecular Function: nuclease activity (GO:0004518);; Molecular Function: aminoacyl-tRNA ligase activity (GO:0004812);; Molecular Function: ATP binding (GO:0005524);; Biological Process: tRNA aminoacylation for protein translation (GO:0006418);; Biological Process: nucleic acid phosphodies…	--	Putative uncharacterized protein GN=OsI_00541 OS=Oryza sativa subsp. indica (Rice) PE=2 SV=1	hypothetical protein OsI_00541 [Oryza sativa Indica Group]
BGIOSGA002850	19.9516	23.4305	29.2607	21.0214	30.586	46.9597	--	--	--	DEG	19.6633	19.9436	20.248	39.2405	36.5113	39.0365	9.11928	9.19433	9.26893	38.7375	37.8443	36.2311	35.5743	38.0433	37.2867	13.1617	11.5242	11.6985	--	--	Molecular Function: zinc ion binding (GO:0008270);; Cellular Component: membrane (GO:0016020);;	--	Putative uncharacterized protein GN=OsI_00559 OS=Oryza sativa subsp. indica (Rice) PE=4 SV=1	hypothetical protein OsI_00559 [Oryza sativa Indica Group]
BGIOSGA002855	36.6695	38.2628	9.19418	37.6043	36.9681	12.1281	--	DEG	--	DEG	36.2497	37.3498	36.409	25.5382	17.1971	18.4053	23.4975	24.0314	20.6097	24.6199	20.9254	21.1717	29.1129	32.6454	33.4843	30.4741	31.2381	34.4662	[T]	Signal transduction mechanisms	Biological Process: response to molecule of fungal origin (GO:0002238);; Cellular Component: mitochondrion (GO:0005739);; Cellular Component: plasma membrane (GO:0005886);; Biological Process: protein targeting to vacuole (GO:0006623);; Biological Process: response to cold (GO:0009409);;	--	Putative uncharacterized protein GN=OsI_00575 OS=Oryza sativa subsp. indica (Rice) PE=2 SV=1	hypothetical protein OsI_00575 [Oryza sativa Indica Group]
BGIOSGA002862	12.5911	20.3802	22.7129	22.239	31.7476	32.0595	--	DEG	--	--	11.84	13.41	12.5234	0.877874	1.07769	0.767685	0.419495	0.699087	0.594906	0.910237	0.86118	0.853534	0.94182	1.56566	0.8601	0.354158	0.282293	0.21249	--	--	Cellular Component: mitochondrion (GO:0005739);; Cellular Component: plastid (GO:0009536);;	--	Putative uncharacterized protein GN=OsI_00576 OS=Oryza sativa subsp. indica (Rice) PE=2 SV=1	hypothetical protein OsI_00576 [Oryza sativa Indica Group]
BGIOSGA002863	0.94708	0.907749	0.571162	0.874983	1.12253	0.282981	--	--	--	DEG	1.07006	0.882201	0.888983	17.2441	18.1687	16.7284	19.0465	15.9344	13.3589	11.2652	10.0222	11.0333	18.0644	19.9782	16.2752	20.2914	20.1936	19.3374	--	--	Molecular Function: transporter activity (GO:0005215);; Biological Process: transport (GO:0006810);; Biological Process: carbohydrate transport (GO:0008643);; Cellular Component: plastid (GO:0009536);; Molecular Function: phosphoenolpyruvate:phosphate antiporter activity (GO:0015121);; Biological Process: phosphoenolpyruvate transport (GO:0015714);; Cellular Component: integral component of membr…	--	Putative uncharacterized protein GN=OsI_00585 OS=Oryza sativa subsp. indica (Rice) PE=2 SV=1	hypothetical protein OsI_00585 [Oryza sativa Indica Group]
BGIOSGA002865	9.5602	17.3804	16.1133	10.7736	18.1059	19.9408	--	DEG	--	DEG	9.53681	9.97529	9.16849	9.75779	9.16475	9.52944	16.7707	17.7687	15.8955	8.7631	10.9926	8.23413	11.5257	11.3086	10.9841	24.6012	17.9498	16.1973	--	--	Biological Process: transition metal ion transport (GO:0000041);; Molecular Function: peroxidase activity (GO:0004601);; Cellular Component: extracellular region (GO:0005576);; Biological Process: response to oxidative stress (GO:0006979);; Biological Process: plant-type cell wall organization (GO:0009664);; Biological Process: lignin metabolic process (GO:0009808);; Cellular Component: cytoplasm…	--	Uncharacterized protein GN=OsJ_00560 OS=Oryza sativa subsp. japonica (Rice) PE=3 SV=1	hypothetical protein OsI_00589 [Oryza sativa Indica Group]
BGIOSGA002866	9.22476	9.484	16.8116	9.32993	11.2728	19.5828	--	DEG	--	DEG	9.89386	9.82933	7.9511	0.221354	0	0	0.0951971	0	0	0	0.358953	0.121059	0	0	0	0	0	0	[E]	Amino acid transport and metabolism	Molecular Function: lyase activity (GO:0016829);;	--	Putative uncharacterized protein GN=OsI_00595 OS=Oryza sativa subsp. indica (Rice) PE=4 SV=1	hypothetical protein OsI_00595 [Oryza sativa Indica Group]
BGIOSGA002869	6.25185	0.0737846	0.0317324	0.160004	0	0	DEG	DEG	--	--	4.17988	6.46801	8.10765	5.68998	3.61046	3.67664	4.83624	3.63434	3.94261	5.01515	4.14943	5.48721	1.95054	2.95746	6.10187	1.88151	1.84622	2.08301	--	--	Biological Process: response to UV-B (GO:0010224);; Molecular Function: glucuronosyltransferase activity (GO:0015020);; Biological Process: brassinosteroid metabolic process (GO:0016131);; Molecular Function: trans-zeatin O-beta-D-glucosyltransferase activity (GO:0050403);; Molecular Function: cis-zeatin O-beta-D-glucosyltransferase activity (GO:0050502);; Biological Process: flavonol biosyntheti…	--	Putative uncharacterized protein GN=OsI_00615 OS=Oryza sativa subsp. indica (Rice) PE=3 SV=1	hypothetical protein OsI_00615 [Oryza sativa Indica Group]
BGIOSGA002875	6.95927	4.32569	4.13773	4.88393	3.66996	1.93692	--	--	--	DEG	7.01165	6.64067	7.22548	4.75842	4.16399	5.30792	8.99145	9.43707	11.6886	7.83726	6.31892	7.17196	4.48845	5.3135	6.28431	9.61743	11.9849	11.1333	--	--	Cellular Component: mitochondrion (GO:0005739);;	--	Putative uncharacterized protein GN=OsI_00630 OS=Oryza sativa subsp. indica (Rice) PE=2 SV=1	hypothetical protein OsI_00630 [Oryza sativa Indica Group]
BGIOSGA002883	5.77286	4.74344	10.039	7.10938	5.36209	10.9119	--	DEG	--	--	5.45797	6.17791	5.68271	2.78009	3.70397	1.82335	3.42746	3.90369	4.45089	2.64327	2.4545	2.28066	3.45779	2.89319	3.12948	3.59876	3.55709	5.28918	--	--	--	--	Putative uncharacterized protein GN=OsI_00662 OS=Oryza sativa subsp. indica (Rice) PE=2 SV=1	hypothetical protein OsI_00662 [Oryza sativa Indica Group]
BGIOSGA002896	2.14858	2.76914	3.92735	2.45948	3.16015	4.14834	--	DEG	--	DEG	2.64985	1.69239	2.10349	9.51495	8.05532	10.3769	3.31135	3.29618	3.37882	8.92764	8.66228	9.07235	8.26728	7.45302	7.64549	3.97254	4.09051	2.3728	[R]	General function prediction only	Molecular Function: nucleotide binding (GO:0000166);; Biological Process: pyrimidine ribonucleotide biosynthetic process (GO:0009220);; Cellular Component: Cul4-RING E3 ubiquitin ligase complex (GO:0080008);;	--	Putative uncharacterized protein GN=OsI_00668 OS=Oryza sativa subsp. indica (Rice) PE=2 SV=1	hypothetical protein OsI_00668 [Oryza sativa Indica Group]
BGIOSGA002899	9.37709	9.31571	3.32878	8.88742	7.7886	3.47862	--	DEG	--	DEG	9.52402	9.11303	9.49422	3.03887	3.91815	4.0826	3.14785	3.2978	4.39437	2.69255	2.61409	2.64486	3.65773	4.77227	3.78861	4.952	4.92744	6.91903	--	--	Molecular Function: monooxygenase activity (GO:0004497);; Molecular Function: iron ion binding (GO:0005506);; Molecular Function: electron carrier activity (GO:0009055);; Cellular Component: cytoplasmic membrane-bounded vesicle (GO:0016023);; Molecular Function: oxidoreductase activity, acting on paired donors, with incorporation or reduction of molecular oxygen (GO:0016705);; Molecular Function:…	--	Putative uncharacterized protein GN=OsI_00673 OS=Oryza sativa subsp. indica (Rice) PE=2 SV=1	hypothetical protein OsI_00673 [Oryza sativa Indica Group]
BGIOSGA002902	2.0953	3.67987	3.61334	2.6505	4.07287	5.59949	--	DEG	--	DEG	2.04501	2.3529	1.88798	0.945547	0.230446	0.372089	0.569309	0.373415	0.562272	0.299671	0.408886	0.827397	0.185691	0	0.212876	0.40302	0.259246	0.0823934	--	--	Molecular Function: sequence-specific DNA binding transcription factor activity (GO:0003700);; Biological Process: regulation of transcription, DNA-templated (GO:0006355);; Molecular Function: sequence-specific DNA binding (GO:0043565);;	--	Putative uncharacterized protein GN=OsI_00690 OS=Oryza sativa subsp. indica (Rice) PE=2 SV=1	hypothetical protein OsI_00690 [Oryza sativa Indica Group]
BGIOSGA002913	1.83779	0.516027	0.501665	0.511985	0.132856	0.24822	--	DEG	--	--	1.7855	1.82549	1.90238	7.00972	0.784178	2.14797	4.15132	1.51272	0.525643	0.728387	0.993848	2.01109	0	0	1.03484	0	0	0	--	--	Cellular Component: membrane (GO:0016020);;	--	cDNA clone:002-139-E05, full insert sequence GN=P0510F03.37 OS=Oryza sativa subsp. japonica (Rice) PE=2 SV=1	Os01g0186600 [Oryza sativa Japonica Group]
BGIOSGA002917	10.5868	3.31395	2.06323	1.24444	0.344947	0	--	DEG	--	--	13.7636	8.27457	9.72218	23.0275	25.7157	20.3935	38.0899	40.922	43.0094	11.3795	13.6118	11.5727	29.4745	26.3464	31.8494	40.312	39.4654	45.0124	[R]	General function prediction only	Molecular Function: iron ion binding (GO:0005506);; Molecular Function: oxidoreductase activity, acting on paired donors, with incorporation or reduction of molecular oxygen, 2-oxoglutarate as one donor, and incorporation of one atom each of oxygen into both donors (GO:0016706);; Biological Process: oxidation-reduction process (GO:0055114);;	K06892|0.0|sbi:SORBI_03g003240|hypothetical protein	Putative uncharacterized protein GN=OsI_00710 OS=Oryza sativa subsp. indica (Rice) PE=3 SV=1	hypothetical protein OsI_00710 [Oryza sativa Indica Group]
BGIOSGA002924	11.2208	23.0456	40.6738	12.188	29.2235	41.5966	DEG	DEG	DEG	DEG	11.2098	11.1412	11.3114	170.102	171.047	165.998	55.9347	59.9422	53.0699	85.0417	74.6768	84.2111	167.611	154.646	153.839	62.1022	59.0517	57.8067	--	--	Cellular Component: nucleus (GO:0005634);; Molecular Function: oxidoreductase activity (GO:0016491);; Biological Process: oxidation-reduction process (GO:0055114);;	--	Putative uncharacterized protein GN=OsI_00718 OS=Oryza sativa subsp. indica (Rice) PE=2 SV=1	hypothetical protein OsI_00718 [Oryza sativa Indica Group]
BGIOSGA002926	82.5381	169.049	56.3156	81.3099	158.699	59.6535	DEG	--	DEG	--	75.6913	79.4748	92.4482	2.54127	1.99881	2.07393	4.76909	3.4467	3.80435	1.37284	0.936587	3.09553	0.453696	1.49755	1.91793	0.0547052	2.24334	2.16409	--	--	Cellular Component: nucleus (GO:0005634);; Molecular Function: protein dimerization activity (GO:0046983);;	--	Putative uncharacterized protein GN=OsI_00758 OS=Oryza sativa subsp. indica (Rice) PE=2 SV=1	hypothetical protein OsI_00758 [Oryza sativa Indica Group]
BGIOSGA002941	4.81993	2.20467	4.00671	1.80165	1.28972	1.48738	DEG	--	--	--	4.33132	5.09307	5.0354	121.081	80.9216	99.4103	712.836	695.257	596.784	77.8703	80.7645	86.0732	70.3136	64.7737	80.3581	306.839	213.831	280.936	--	--	--	--	Putative uncharacterized protein GN=OsI_00777 OS=Oryza sativa subsp. indica (Rice) PE=2 SV=1	hypothetical protein OsI_00777 [Oryza sativa Indica Group]
BGIOSGA002948	80.5575	100.471	668.293	81.5693	71.8151	267.202	--	DEG	--	DEG	66.0421	91.0142	84.6164	25.5421	26.317	26.8492	15.0245	15.1643	14.8476	31.9024	30.4355	34.1498	33.8281	36.8303	32.3574	14.0976	12.9385	10.7415	[F]	Nucleotide transport and metabolism	Molecular Function: phosphoribosylaminoimidazole carboxylase activity (GO:0004638);; Molecular Function: ATP binding (GO:0005524);; Cellular Component: mitochondrion (GO:0005739);; Biological Process: 'de novo' IMP biosynthetic process (GO:0006189);; Biological Process: pollen development (GO:0009555);; Cellular Component: chloroplast stroma (GO:0009570);; Molecular Function: 5-(carboxyamino)imid…	K11808|0.0|osa:4327345|Os01g0199900	Putative uncharacterized protein GN=OsI_00781 OS=Oryza sativa subsp. indica (Rice) PE=2 SV=1	hypothetical protein OsI_00781 [Oryza sativa Indica Group]
BGIOSGA002950	23.3828	26.2361	15.0121	32.1626	34.3386	12.5925	--	--	--	DEG	23.2627	23.0038	23.8818	5.09298	4.5269	4.51921	3.43581	3.50557	4.52228	8.12331	6.36961	8.02842	3.62812	3.75186	15.794	4.87125	3.14868	6.48287	--	--	Molecular Function: acetylglucosaminyltransferase activity (GO:0008375);; Cellular Component: membrane (GO:0016020);;	--	Putative uncharacterized protein GN=OsI_00792 OS=Oryza sativa subsp. indica (Rice) PE=2 SV=1	hypothetical protein OsI_00792 [Oryza sativa Indica Group]
BGIOSGA002956	9.50976	4.71303	3.82122	7.50711	7.72464	4.83427	--	DEG	--	--	9.42862	8.0245	11.0762	84.5516	69.0434	78.7985	13.294	17.9123	22.5402	39.715	40.5436	42.6119	43.0292	58.2118	42.7787	9.68774	10.4693	13.9432	--	--	Cellular Component: mitochondrion (GO:0005739);; Biological Process: defense response (GO:0006952);; Biological Process: signal transduction (GO:0007165);; Molecular Function: zinc ion binding (GO:0008270);; Biological Process: regulation of cellular metabolic process (GO:0031323);; Biological Process: regulation of response to stimulus (GO:0048583);; Biological Process: organic substance biosynt…	--	Putative uncharacterized protein GN=OsI_00804 OS=Oryza sativa subsp. indica (Rice) PE=2 SV=1	hypothetical protein OsI_00804 [Oryza sativa Indica Group]
BGIOSGA002958	58.8506	77.4645	17.9155	40.9568	48.0066	11.3667	--	DEG	--	DEG	56.5067	51.8033	68.2419	0.132324	0	0	0.113817	0.058064	0.181586	1.53771	1.50207	1.44738	0	0	0	0.0626674	0	0	--	--	Molecular Function: peroxidase activity (GO:0004601);; Biological Process: response to oxidative stress (GO:0006979);; Cellular Component: cytoplasmic membrane-bounded vesicle (GO:0016023);; Molecular Function: heme binding (GO:0020037);; Molecular Function: metal ion binding (GO:0046872);; Biological Process: oxidation-reduction process (GO:0055114);;	--	Putative uncharacterized protein GN=OsI_00829 OS=Oryza sativa subsp. indica (Rice) PE=3 SV=1	hypothetical protein OsI_00829 [Oryza sativa Indica Group]
BGIOSGA002969	3.7418	0.0441082	0.117822	1.49572	0	0.0208891	--	--	DEG	DEG	7.99589	1.86423	1.36527	2.73264	3.01916	3.19615	2.03705	1.75866	1.72219	4.39442	3.44659	4.35064	2.86213	3.08481	3.48621	1.69677	1.27646	1.29642	[T]	Signal transduction mechanisms	Molecular Function: calcium ion binding (GO:0005509);; Cellular Component: nucleus (GO:0005634);; Cellular Component: cytosol (GO:0005829);; Cellular Component: plasma membrane (GO:0005886);; Biological Process: glycolytic process (GO:0006096);; Biological Process: water transport (GO:0006833);; Biological Process: hyperosmotic response (GO:0006972);; Biological Process: Golgi organization (GO:00…	--	Uncharacterized protein GN=OsJ_00834 OS=Oryza sativa subsp. japonica (Rice) PE=4 SV=1	hypothetical protein OsI_00849 [Oryza sativa Indica Group]
BGIOSGA002981	4.12799	2.98265	1.8393	4.06388	3.14438	1.42322	--	--	--	DEG	3.5056	3.89737	4.981	0.879079	0.98883	1.1642	0.668882	0.712135	0.587703	1.82165	1.97382	2.07102	0.829989	0.894564	1.5224	0.992767	1.05061	0.677629	[M]	Cell wall/membrane/envelope biogenesis	Cellular Component: mitochondrion (GO:0005739);; Biological Process: protein glycosylation (GO:0006486);; Biological Process: lipid metabolic process (GO:0006629);; Molecular Function: phospho-N-acetylmuramoyl-pentapeptide-transferase activity (GO:0008963);; Cellular Component: plastid (GO:0009536);; Molecular Function: P-P-bond-hydrolysis-driven protein transmembrane transporter activity (GO:001…	K01000|0.0|osa:4325561|Os01g0210800	Uncharacterized protein GN=OsJ_00847 OS=Oryza sativa subsp. japonica (Rice) PE=2 SV=1	hypothetical protein OsI_00862 [Oryza sativa Indica Group]
BGIOSGA002984	2.26961	1.0107	0.65624	1.9555	1.08232	0.907002	--	DEG	--	--	2.73624	2.29347	1.77912	28.3202	13.4809	30.2708	48.8062	73.4419	53.1246	46.6294	61.0124	60.3351	41.8878	45.1467	57.2105	68.2447	77.7405	62.2058	--	--	Biological Process: lipid metabolic process (GO:0006629);; Cellular Component: cytoplasmic membrane-bounded vesicle (GO:0016023);; Molecular Function: hydrolase activity, acting on ester bonds (GO:0016788);;	--	Putative uncharacterized protein GN=OsI_00887 OS=Oryza sativa subsp. indica (Rice) PE=4 SV=1	hypothetical protein OsI_00887 [Oryza sativa Indica Group]
BGIOSGA002993	56.9786	24.024	58.4576	55.9923	48.0817	69.397	DEG	--	--	--	50.5457	72.9541	47.4359	33.8993	36.8503	28.4376	61.4029	54.536	55.0665	49.7415	50.1011	65.9236	20.9142	27.5781	44.3951	43.8584	44.0298	36.4737	--	--	Cellular Component: mitochondrion (GO:0005739);; Biological Process: lipid metabolic process (GO:0006629);; Cellular Component: cytoplasmic membrane-bounded vesicle (GO:0016023);; Molecular Function: hydrolase activity, acting on ester bonds (GO:0016788);;	--	cDNA clone:J013001E04, full insert sequence GN=Os01g0214800 OS=Oryza sativa subsp. japonica (Rice) PE=2 SV=1	Os01g0214800 [Oryza sativa Japonica Group]
BGIOSGA002994	79.4523	33.0624	57.0018	55.2554	30.9625	41.454	DEG	--	--	--	76.1883	89.4797	72.6889	1.15763	0.0451413	0.182218	1.59315	3.57609	0.550709	0	0.200239	1.06363	0.045468	0	0.312747	0.0438591	1.48117	0.322796	--	--	Cellular Component: cell wall (GO:0005618);; Biological Process: lipid metabolic process (GO:0006629);; Cellular Component: cytoplasmic membrane-bounded vesicle (GO:0016023);; Molecular Function: hydrolase activity, acting on ester bonds (GO:0016788);;	--	Putative uncharacterized protein GN=OsI_00896 OS=Oryza sativa subsp. indica (Rice) PE=2 SV=1	hypothetical protein OsI_00896 [Oryza sativa Indica Group]
BGIOSGA003000	3.62491	0.461662	1.90665	0.421288	0.119405	0.615942	DEG	--	--	--	2.94794	3.86584	4.06094	2.36004	3.38343	3.82412	7.28396	8.28469	8.25532	0.733299	0.750413	0.303698	1.77211	1.02846	1.56273	5.25971	5.58254	3.02427	--	--	--	--	Putative uncharacterized protein GN=OsI_00922 OS=Oryza sativa subsp. indica (Rice) PE=2 SV=1	hypothetical protein OsI_00922 [Oryza sativa Indica Group]
BGIOSGA003019	1.79063	3.1892	7.94132	0.595803	1.45443	4.62217	--	DEG	--	DEG	1.19839	1.73851	2.435	42.5064	45.7262	46.9489	20.323	16.2606	17.663	57.077	52.3494	53.6467	41.5852	35.5928	39.2164	16.8861	16.8979	15.5688	--	--	Biological Process: systemic acquired resistance (GO:0009627);; Biological Process: regulation of defense response (GO:0031347);;	--	Putative uncharacterized protein GN=OsI_00939 OS=Oryza sativa subsp. indica (Rice) PE=2 SV=1	hypothetical protein OsI_00939 [Oryza sativa Indica Group]
BGIOSGA003024	46.7493	45.0605	18.0822	54.3577	38.7981	16.4509	--	DEG	--	DEG	42.212	46.2274	51.8085	0.802346	0.391091	0.434138	9.66177	8.52008	5.4685	16.6134	12.2304	14.5245	0.630274	0.594397	0.587067	2.1279	4.65633	4.47457	--	--	Molecular Function: anion channel activity (GO:0005253);; Cellular Component: plant-type vacuole membrane (GO:0009705);; Biological Process: malate transport (GO:0015743);; Cellular Component: membrane (GO:0016020);; Molecular Function: kinase activity (GO:0016301);; Biological Process: cellular metabolic process (GO:0044237);; Molecular Function: metal ion binding (GO:0046872);;	--	Uncharacterized protein OS=Oryza glaberrima (African rice) PE=4 SV=1	hypothetical protein OsI_00940 [Oryza sativa Indica Group]
BGIOSGA003025	17.8765	0.542525	7.88345	14.4561	0.603913	3.75293	DEG	--	DEG	DEG	19.7827	17.2486	16.598	2.21385	1.30801	1.18798	0.51933	0.0588749	0.368243	1.91354	1.59557	2.42152	1.77859	1.98796	1.7369	0.381256	0.735738	0.759953	--	--	Molecular Function: DNA binding (GO:0003677);; Molecular Function: sequence-specific DNA binding transcription factor activity (GO:0003700);; Cellular Component: nucleus (GO:0005634);; Biological Process: regulation of transcription, DNA-templated (GO:0006355);;	--	Putative uncharacterized protein GN=OsI_00960 OS=Oryza sativa subsp. indica (Rice) PE=4 SV=1	hypothetical protein OsI_00960 [Oryza sativa Indica Group]
BGIOSGA003032	1.6452	1.56995	0.315483	1.97688	1.83448	0.625649	--	DEG	--	--	1.73733	1.26018	1.93808	0.423983	0.309996	0.573528	2.41603	2.18602	2.6182	2.49149	2.60693	1.94198	0.20816	0.280444	0.208804	3.56409	3.0999	1.96272	--	--	Cellular Component: mitochondrion (GO:0005739);; Cellular Component: plasma membrane (GO:0005886);; Biological Process: cellular ion homeostasis (GO:0006873);; Cellular Component: integral component of membrane (GO:0016021);; Biological Process: transmembrane transport (GO:0055085);;	--	Putative uncharacterized protein GN=OsI_00977 OS=Oryza sativa subsp. indica (Rice) PE=2 SV=1	hypothetical protein OsI_00977 [Oryza sativa Indica Group]
BGIOSGA003042	1.19413	0.435836	2.40675	2.3468	0.232469	2.87557	--	DEG	DEG	--	0.857805	1.57627	1.14831	6.70996	4.63609	6.15258	17.3144	17.7232	17.5815	6.60685	6.26805	8.19449	5.85304	6.65315	5.97659	13.7292	13.9913	12.0629	--	--	Molecular Function: monooxygenase activity (GO:0004497);; Molecular Function: iron ion binding (GO:0005506);; Cellular Component: mitochondrion (GO:0005739);; Molecular Function: electron carrier activity (GO:0009055);; Cellular Component: cytoplasmic membrane-bounded vesicle (GO:0016023);; Molecular Function: oxidoreductase activity, acting on paired donors, with incorporation or reduction of mo…	--	Putative uncharacterized protein GN=OsI_00980 OS=Oryza sativa subsp. indica (Rice) PE=4 SV=1	hypothetical protein OsI_00980 [Oryza sativa Indica Group]
BGIOSGA003045	7.46202	5.83288	17.5397	7.02313	6.16093	13.2611	--	DEG	--	DEG	6.95916	9.00792	6.41897	185.927	207.942	179.685	60.4853	58.8108	73.643	162.607	148.414	169.669	185.564	168.014	134.345	56.2923	59.8729	81.6278	[IQR]	--	Molecular Function: nucleotide binding (GO:0000166);; Cellular Component: chloroplast thylakoid membrane (GO:0009535);; Biological Process: PSII associated light-harvesting complex II catabolic process (GO:0010304);; Biological Process: chlorophyll catabolic process (GO:0015996);; Cellular Component: integral component of membrane (GO:0016021);; Molecular Function: chlorophyll(ide) b reductase ac…	K13606|0.0|osa:4327178|Os01g0227100	Uncharacterized protein OS=Oryza glaberrima (African rice) PE=4 SV=1	hypothetical protein OsI_00981 [Oryza sativa Indica Group]
BGIOSGA003046	120.261	191.185	64.313	160.23	162.641	65.931	--	--	--	DEG	108.987	121.388	130.408	20.0924	30.7557	20.8418	48.1173	50.641	66.7863	10.8365	6.40215	10.1789	16.9256	16.4145	14.4038	11.7859	16.1722	27.0302	--	--	Molecular Function: monooxygenase activity (GO:0004497);; Molecular Function: iron ion binding (GO:0005506);; Molecular Function: electron carrier activity (GO:0009055);; Cellular Component: cytoplasmic membrane-bounded vesicle (GO:0016023);; Molecular Function: oxidoreductase activity, acting on paired donors, with incorporation or reduction of molecular oxygen (GO:0016705);; Molecular Function:…	--	Putative uncharacterized protein GN=OsI_00986 OS=Oryza sativa subsp. indica (Rice) PE=2 SV=1	hypothetical protein OsI_00986 [Oryza sativa Indica Group]
BGIOSGA003051	12.9009	23.8966	55.1815	9.13921	15.9146	18.3294	--	DEG	--	--	12.5519	9.7483	16.4026	30.2543	34.0971	33.721	48.7664	43.5255	42.5571	17.4772	14.8223	12.6631	22.8043	23.5051	18.8984	37.0377	34.7783	43.4915	[Q]	Secondary metabolites biosynthesis, transport and catabolism	Molecular Function: monooxygenase activity (GO:0004497);; Molecular Function: iron ion binding (GO:0005506);; Molecular Function: electron carrier activity (GO:0009055);; Cellular Component: cytoplasmic membrane-bounded vesicle (GO:0016023);; Molecular Function: oxidoreductase activity, acting on paired donors, with incorporation or reduction of molecular oxygen (GO:0016705);; Molecular Function:…	--	Putative uncharacterized protein GN=OsI_00989 OS=Oryza sativa subsp. indica (Rice) PE=3 SV=1	hypothetical protein OsI_00989 [Oryza sativa Indica Group]
BGIOSGA003054	18.5948	32.6908	44.9497	14.9875	21.7359	38.4358	--	DEG	--	DEG	20.4932	12.5926	22.6987	0	0.219843	0.110928	0	0	0	0.357354	0.853286	0.986662	2.10363	0.357994	0.761555	7.79635	7.9348	7.95851	--	--	--	--	Putative uncharacterized protein GN=OsI_00990 OS=Oryza sativa subsp. indica (Rice) PE=4 SV=1	hypothetical protein OsI_00990 [Oryza sativa Indica Group]
BGIOSGA003055	0.0405559	0.110257	0	0.732434	1.07439	7.89655	--	--	--	DEG	0.121668	0	0	4.3799	3.77043	3.70415	46.2432	45.5412	45.7168	2.86823	1.82756	2.29733	4.85404	3.60526	4.20953	24.1392	29.0033	29.1488	--	--	--	--	Putative uncharacterized protein GN=OsI_00999 OS=Oryza sativa subsp. indica (Rice) PE=4 SV=1	hypothetical protein OsI_00999 [Oryza sativa Indica Group]
BGIOSGA003059	2.08782	3.9515	45.8337	2.33104	4.22295	27.4304	--	DEG	--	DEG	1.76883	2.51259	1.98202	29.2419	25.2006	25.8822	51.3291	44.2461	42.0149	25.7595	23.4868	20.4544	65.4377	47.6336	41.8942	48.709	61.9111	52.3198	--	--	Molecular Function: transporter activity (GO:0005215);; Biological Process: transport (GO:0006810);; Cellular Component: plant-type vacuole membrane (GO:0009705);; Cellular Component: integral component of membrane (GO:0016021);; Cellular Component: central vacuole (GO:0042807);;	K09873|1e-160|osa:4324276|Os01g0232000	Putative uncharacterized protein GN=OsI_01024 OS=Oryza sativa subsp. indica (Rice) PE=3 SV=1	hypothetical protein OsI_01024 [Oryza sativa Indica Group]
BGIOSGA003073	13.132	26.7749	45.8634	23.2336	51.6552	54.3133	DEG	DEG	DEG	DEG	11.1772	11.3838	16.8351	31.6164	24.2827	25.7284	40.6457	37.2048	44.6102	21.8158	25.7063	23.4121	29.8238	34.8959	36.0988	40.0117	38.2969	34.7741	[O]	Posttranslational modification, protein turnover, chaperones	Biological Process: cell morphogenesis (GO:0000902);; Biological Process: protein targeting to vacuole (GO:0006623);; Cellular Component: plastid (GO:0009536);; Cellular Component: membrane (GO:0016020);; Biological Process: cell growth (GO:0016049);; Molecular Function: acid-amino acid ligase activity (GO:0016881);; Biological Process: Golgi vesicle transport (GO:0048193);;	--	Putative uncharacterized protein GN=OsI_01029 OS=Oryza sativa subsp. indica (Rice) PE=2 SV=1	hypothetical protein OsI_01029 [Oryza sativa Indica Group]
BGIOSGA003077	22.1858	27.2092	40.8203	23.6447	33.6062	37.6942	--	DEG	--	--	20.087	21.3538	25.1167	14.8222	12.3114	13.9935	117.658	126.23	127.392	22.9613	18.4672	19.6297	21.6683	14.4205	19.1541	104.697	116.754	120.123	--	--	Cellular Component: chloroplast thylakoid membrane (GO:0009535);; Biological Process: leaf morphogenesis (GO:0009965);; Biological Process: cell differentiation (GO:0030154);; Biological Process: positive regulation of transcription, DNA-templated (GO:0045893);;	--	Putative uncharacterized protein GN=OsI_01055 OS=Oryza sativa subsp. indica (Rice) PE=4 SV=1	hypothetical protein OsI_01055 [Oryza sativa Indica Group]
BGIOSGA003087	25.8836	13.709	123.76	20.3527	18.4143	113.858	--	DEG	--	DEG	22.9508	28.0231	26.677	17.7384	23.8293	14.0926	165.524	156.474	170.979	15.6483	13.7729	15.0018	22.5054	15.8698	20.8596	112.182	108.801	117.653	--	--	Cellular Component: actin filament (GO:0005884);; Molecular Function: electron carrier activity (GO:0009055);; Biological Process: chloroplast relocation (GO:0009902);; Molecular Function: protein disulfide oxidoreductase activity (GO:0015035);; Biological Process: cell redox homeostasis (GO:0045454);; Biological Process: anther development (GO:0048653);; Biological Process: actin filament bundle…	--	Putative uncharacterized protein GN=OsI_01062 OS=Oryza sativa subsp. indica (Rice) PE=2 SV=1	hypothetical protein OsI_01062 [Oryza sativa Indica Group]
BGIOSGA003091	13.0168	18.5534	164.326	14.8077	19.745	112.879	--	DEG	--	DEG	12.3656	12.7226	13.9622	19.2314	20.3572	20.6191	55.5185	58.5659	62.1053	26.3386	24.7954	27.0606	19.4492	21.1655	17.0464	59.955	65.5153	61.8974	--	--	Molecular Function: DNA binding (GO:0003677);; Cellular Component: nucleus (GO:0005634);; Biological Process: regulation of transcription, DNA-templated (GO:0006355);; Biological Process: response to water deprivation (GO:0009414);; Biological Process: stomatal movement (GO:0010118);; Biological Process: response to nitrate (GO:0010167);; Biological Process: nitrate assimilation (GO:0042128);;	--	Putative uncharacterized protein GN=OsI_01067 OS=Oryza sativa subsp. indica (Rice) PE=4 SV=1	hypothetical protein OsI_01067 [Oryza sativa Indica Group]
BGIOSGA003095	22.0671	20.0693	58.7299	26.0649	19.2204	62.4559	--	DEG	--	DEG	21.6628	22.9538	21.5849	151.94	209.484	159.345	548.34	561.16	516.673	92.0298	99.0797	69.5206	225.187	154.376	147.158	647.251	672.182	645.083	[EH]	--	Biological Process: metabolic process (GO:0008152);; Molecular Function: transaminase activity (GO:0008483);;	--	Os01g0238500 protein GN=OSJNBa0086P08.22 OS=Oryza sativa subsp. japonica (Rice) PE=2 SV=1	Os01g0238500 [Oryza sativa Japonica Group]
BGIOSGA003099	65.9359	173.59	542.058	86.8767	175.574	654.839	DEG	DEG	--	DEG	57.4696	68.7744	71.5638	1.25088	1.28042	1.53826	2.31324	2.19554	2.40317	2.70901	2.77223	3.35214	1.71958	2.84624	2.81617	6.99035	4.57282	4.74148	--	--	--	--	cDNA clone:002-171-G09, full insert sequence GN=OsJ_01062 OS=Oryza sativa subsp. japonica (Rice) PE=2 SV=1	Os01g0241000 [Oryza sativa Japonica Group]
BGIOSGA003117	2.05424	1.35652	2.30399	2.94446	2.46066	5.43488	--	--	--	DEG	1.88965	1.24012	3.03293	5.20563	1.15336	0.581961	17.0961	21.7002	17.8589	2.99966	1.91854	3.49402	6.27325	4.50754	7.59117	29.808	29.8427	34.227	--	--	Cellular Component: plastid (GO:0009536);;	--	Putative uncharacterized protein GN=OsI_01151 OS=Oryza sativa subsp. indica (Rice) PE=2 SV=1	hypothetical protein OsI_01151 [Oryza sativa Indica Group]
BGIOSGA003133	2.15686	2.31365	18.8851	2.80408	6.12399	31.2926	--	DEG	--	DEG	2.17024	2.46931	1.83101	10.2822	8.48732	9.7464	4.067	4.21545	2.95247	10.5453	8.84408	9.8512	8.91723	9.92873	10.1382	5.68706	4.32131	2.87759	[J]	Translation, ribosomal structure and biogenesis	Molecular Function: structural constituent of ribosome (GO:0003735);; Cellular Component: mitochondrion (GO:0005739);; Cellular Component: ribosome (GO:0005840);; Biological Process: translation (GO:0006412);;	--	Putative uncharacterized protein GN=OsI_01192 OS=Oryza sativa subsp. indica (Rice) PE=3 SV=1	hypothetical protein OsI_01192 [Oryza sativa Indica Group]
BGIOSGA003154	9.54243	9.50532	3.74497	9.74686	9.66139	4.29532	--	DEG	--	--	11.4189	8.38062	8.82777	42.7585	46.0599	50.1049	17.2258	18.1311	16.6895	33.073	31.1074	29.8369	61.4809	58.164	55.5172	19.5686	22.2476	17.6015	--	--	Cellular Component: plastid (GO:0009536);;	--	Putative uncharacterized protein GN=OsI_01200 OS=Oryza sativa subsp. indica (Rice) PE=4 SV=1	hypothetical protein OsI_01200 [Oryza sativa Indica Group]
BGIOSGA003160	21.9751	46.3078	17.3488	31.3391	58.3874	19.8059	DEG	--	--	--	19.1259	21.9206	24.8787	21.2678	34.0213	22.0188	20.5741	23.1795	33.5279	12.4666	10.0914	11.8925	27.6275	20.1787	31.1945	29.9403	23.5814	60.8659	[M]	Cell wall/membrane/envelope biogenesis	Molecular Function: triglyceride lipase activity (GO:0004806);; Biological Process: lipid metabolic process (GO:0006629);; Cellular Component: membrane (GO:0016020);;	--	Putative uncharacterized protein GN=OsI_01212 OS=Oryza sativa subsp. indica (Rice) PE=4 SV=1	hypothetical protein OsI_01212 [Oryza sativa Indica Group]
BGIOSGA003168	11.0186	25.7693	25.7605	11.4835	26.3336	38.1292	DEG	DEG	DEG	--	9.75756	10.9313	12.3671	6.691	4.37508	11.5596	10.247	14.322	10.4509	35.7739	48.6058	52.3017	19.3096	13.6443	20.1157	23.1089	25.7279	23.0373	--	--	Cellular Component: integral component of membrane (GO:0016021);;	--	Putative uncharacterized protein GN=OsI_01272 OS=Oryza sativa subsp. indica (Rice) PE=2 SV=1	hypothetical protein OsI_01272 [Oryza sativa Indica Group]
BGIOSGA003197	27.922	7.5419	11.6733	45.5605	17.6898	23.9581	DEG	--	DEG	--	29.1436	28.271	26.3512	20.2679	13.8196	22.3598	17.937	26.1152	21.1144	31.1892	40.023	30.1142	27.9542	26.5334	34.1567	26.6321	26.4465	25.9302	--	--	Molecular Function: zinc ion binding (GO:0008270);; Cellular Component: cytoplasmic membrane-bounded vesicle (GO:0016023);;	--	cDNA clone:001-112-G10, full insert sequence GN=P0499C11.25 OS=Oryza sativa subsp. japonica (Rice) PE=2 SV=1	Os01g0266100 [Oryza sativa Japonica Group]
BGIOSGA003212	49.9961	18.8158	21.7222	33.7755	29.5481	26.3363	DEG	--	--	--	42.7285	57.096	50.1638	37.5392	33.6691	36.9055	8.93846	7.31848	6.45541	38.3564	35.7286	38.198	50.5417	48.1739	40.6106	11.204	12.1004	10.2851	--	--	Molecular Function: DNA binding (GO:0003677);; Molecular Function: DNA topoisomerase type II (ATP-hydrolyzing) activity (GO:0003918);; Molecular Function: ATP binding (GO:0005524);; Cellular Component: chromosome (GO:0005694);; Cellular Component: mitochondrion (GO:0005739);; Biological Process: DNA-dependent DNA replication (GO:0006261);; Biological Process: DNA topological change (GO:0006265);;…	K02470|1e-53|osa:4326261|Os01g0268300	Putative uncharacterized protein GN=OsI_01320 OS=Oryza sativa subsp. indica (Rice) PE=4 SV=1	hypothetical protein OsI_01320 [Oryza sativa Indica Group]
BGIOSGA003222	24.4684	36.038	7.57078	37.4277	46.442	11.1965	--	DEG	--	DEG	26.3859	23.5105	23.509	24.7373	22.3097	23.2733	7.07034	5.38502	6.56684	14.6362	12.5163	11.1017	21.2586	21.0338	19.4619	2.55872	2.29253	2.48848	--	--	Cellular Component: mitochondrion (GO:0005739);; Cellular Component: plastid (GO:0009536);;	--	Putative uncharacterized protein GN=OsI_01327 OS=Oryza sativa subsp. indica (Rice) PE=2 SV=1	hypothetical protein OsI_01327 [Oryza sativa Indica Group]
BGIOSGA003228	17.268	23.4401	6.34074	12.7514	20.5848	2.44658	--	DEG	--	DEG	17.0316	15.1026	19.6698	2.73423	1.2247	3.70772	4.00443	7.26354	5.34085	1.24909	2.31681	2.42491	3.19274	4.22322	3.74334	7.97939	5.60557	3.92801	--	--	Molecular Function: peroxidase activity (GO:0004601);; Biological Process: response to oxidative stress (GO:0006979);; Cellular Component: cytoplasmic membrane-bounded vesicle (GO:0016023);; Molecular Function: heme binding (GO:0020037);; Molecular Function: metal ion binding (GO:0046872);; Biological Process: oxidation-reduction process (GO:0055114);;	--	cDNA clone:J033129P08, full insert sequence GN=Os01g0270300 OS=Oryza sativa subsp. japonica (Rice) PE=2 SV=1	Os01g0270300 [Oryza sativa Japonica Group]
BGIOSGA003233	3.48852	2.55555	5.53627	1.99694	3.71977	5.83766	--	--	--	DEG	6.85757	2.15932	1.44866	170.826	204.663	216.441	995.115	985.297	926.482	268.048	209.522	225.129	124.701	146.365	127.747	947.166	986.155	1078.94	--	--	Molecular Function: DNA binding (GO:0003677);; Molecular Function: iron ion binding (GO:0005506);; Biological Process: rRNA processing (GO:0006364);; Biological Process: unsaturated fatty acid biosynthetic process (GO:0006636);; Biological Process: response to light stimulus (GO:0009416);; Cellular Component: chloroplast thylakoid membrane (GO:0009535);; Cellular Component: chloroplast inner memb…	K04035|0.0|osa:4326901|Os01g0279100	Putative uncharacterized protein GN=OsI_01397 OS=Oryza sativa subsp. indica (Rice) PE=4 SV=1	hypothetical protein OsI_01397 [Oryza sativa Indica Group]
BGIOSGA003260	250.726	197.31	968.965	234.233	132.938	1004.09	--	DEG	--	DEG	256.662	253.305	242.21	18.9813	15.9862	21.7153	1.81779	1.68297	1.14574	18.1919	18.1087	20.8475	15.8329	20.5439	12.6438	1.85347	1.68109	1.90977	--	--	Molecular Function: DNA binding (GO:0003677);; Cellular Component: mitochondrion (GO:0005739);;	--	Putative uncharacterized protein GN=OsI_01409 OS=Oryza sativa subsp. indica (Rice) PE=4 SV=1	hypothetical protein OsI_01409 [Oryza sativa Indica Group]
BGIOSGA003268	16.0289	18.8943	1.54883	19.0494	16.3402	1.81478	--	DEG	--	DEG	17.8211	16.1327	14.1329	21.4324	26.8429	20.737	88.8014	85.9216	93.5602	28.5281	25.4968	26.3129	25.4451	25.0223	25.9843	78.7998	82.2299	81.7166	--	--	Molecular Function: ATP binding (GO:0005524);; Cellular Component: cytoplasmic membrane-bounded vesicle (GO:0016023);; Molecular Function: unfolded protein binding (GO:0051082);;	--	Putative uncharacterized protein GN=OsI_01411 OS=Oryza sativa subsp. indica (Rice) PE=4 SV=1	hypothetical protein OsI_01411 [Oryza sativa Indica Group]
BGIOSGA003269	25.9802	23.0041	89.4277	26.7793	25.4839	80.9154	--	DEG	--	DEG	25.7668	24.9507	27.2232	2.00032	1.18532	2.04507	3.87966	3.06348	3.91116	1.69884	2.07771	2.01636	1.38647	1.07924	1.32453	1.74605	1.89982	0.956966	--	--	Molecular Function: sequence-specific DNA binding transcription factor activity (GO:0003700);; Cellular Component: nucleus (GO:0005634);; Biological Process: regulation of transcription, DNA-templated (GO:0006355);; Cellular Component: plastid (GO:0009536);; Biological Process: gravitropism (GO:0009630);; Biological Process: auxin-activated signaling pathway (GO:0009734);; Cellular Component: cyt…	--	Uncharacterized protein OS=Oryza glaberrima (African rice) PE=4 SV=1	RecName: Full=Auxin-responsive protein IAA4; AltName: Full=Indoleacetic acid-induced protein 4
BGIOSGA003292	4.80936	1.74357	3.6181	1.93097	1.26341	1.53428	DEG	--	--	--	3.89363	4.70709	5.82735	2.19202	1.62592	2.43777	6.27111	9.15856	5.97251	0.65444	0.72123	1.30307	1.77807	1.05906	1.50196	5.1003	4.92122	3.32189	--	--	Molecular Function: polygalacturonase activity (GO:0004650);; Cellular Component: extracellular region (GO:0005576);; Biological Process: carbohydrate metabolic process (GO:0005975);;	--	Putative uncharacterized protein GN=OsI_01510 OS=Oryza sativa subsp. indica (Rice) PE=3 SV=1	hypothetical protein OsI_01510 [Oryza sativa Indica Group]
BGIOSGA003318	1.98249	2.08524	7.13406	0.892913	1.44636	4.44781	--	DEG	--	DEG	2.98231	1.34269	1.62248	1.18913	0.92213	0.877395	0.162721	0.332049	0.123623	0.770872	0.671994	0.916391	1.19418	0.91526	1.33858	0.255982	0.0987976	0.211948	--	--	Cellular Component: mitochondrion (GO:0005739);; Molecular Function: zinc ion binding (GO:0008270);; Biological Process: response to salt stress (GO:0009651);; Biological Process: response to abscisic acid (GO:0009737);; Biological Process: response to glucose (GO:0009749);; Biological Process: developmental process (GO:0032502);; Biological Process: defense response to fungus (GO:0050832);;	--	Putative uncharacterized protein GN=OsI_01524 OS=Oryza sativa subsp. indica (Rice) PE=4 SV=1	hypothetical protein OsI_01524 [Oryza sativa Indica Group]
BGIOSGA003326	0.81159	0.996219	0.206131	0.786419	1.14934	0.188909	--	DEG	--	DEG	0.641563	0.761496	1.03171	0.173407	0	0.0852983	0.22373	0	0.0793208	0.73277	0.749871	1.51739	0.340545	1.92696	0.8784	4.59892	4.43745	4.68423	--	--	Cellular Component: plastid (GO:0009536);;	--	Putative uncharacterized protein GN=OsI_01542 OS=Oryza sativa subsp. indica (Rice) PE=4 SV=1	hypothetical protein OsI_01542 [Oryza sativa Indica Group]
BGIOSGA003332	0.0623712	0.0862352	0.101017	1.00001	1.04864	4.57353	--	--	--	DEG	0.187114	0	0	0.595908	0.158436	0.532954	0.465965	0.285256	0.297364	2.97598	2.57691	3.08128	0.531942	0.802659	1.03669	1.07755	0.396082	0.188823	--	--	Cellular Component: mitochondrion (GO:0005739);;	--	Putative uncharacterized protein GN=OsI_01544 OS=Oryza sativa subsp. indica (Rice) PE=2 SV=1	hypothetical protein OsI_01544 [Oryza sativa Indica Group]
BGIOSGA003333	2.07052	0.429099	0.349528	2.87805	0.79043	0.554151	DEG	DEG	DEG	DEG	1.98748	2.82672	1.39735	2.09167	1.71139	0.293967	0.22489	0.852267	0.78593	0	0	0	1.02693	0.948711	0.756818	1.83967	1.26304	2.14812	--	--	Cellular Component: mitochondrion (GO:0005739);; Biological Process: transcription, DNA-templated (GO:0006351);; Molecular Function: sequence-specific DNA binding (GO:0043565);;	--	Os01g0306400 protein GN=Os01g0306400 OS=Oryza sativa subsp. japonica (Rice) PE=4 SV=1	Os01g0306400 [Oryza sativa Japonica Group]
BGIOSGA003346	0.168762	1.36568	0.621029	0	0.91082	1.75028	--	--	DEG	DEG	0.0403036	0.311833	0.154151	82.8664	86.0558	103.124	14.619	14.0951	11.7175	59.7935	53.1887	50.8793	86.5588	78.146	75.6589	17.5233	16.6851	13.3575	--	--	Cellular Component: chloroplast thylakoid membrane (GO:0009535);; Cellular Component: chloroplast envelope (GO:0009941);;	--	Putative uncharacterized protein GN=OsI_01577 OS=Oryza sativa subsp. indica (Rice) PE=4 SV=1	hypothetical protein OsI_01577 [Oryza sativa Indica Group]
BGIOSGA003349	52.7448	90.6821	13.4772	54.6205	80.1213	15.8553	--	DEG	--	DEG	54.9748	49.5189	53.7406	42.2736	35.4578	45.4812	31.8616	29.4087	27.3847	50.9411	50.6074	48.6844	36.9656	34.8259	38.0993	16.8124	15.2618	15.7203	[G]	Carbohydrate transport and metabolism	Biological Process: metal ion transport (GO:0030001);; Molecular Function: metal ion binding (GO:0046872);;	--	Uncharacterized protein GN=Os01g0309800 OS=Oryza sativa subsp. japonica (Rice) PE=4 SV=1	Os01g0309800 [Oryza sativa Japonica Group]
BGIOSGA003351	44.7434	41.0708	29.5517	50.0776	36.6302	15.9315	--	--	--	DEG	41.6107	43.9059	48.7137	5.04058	5.53826	5.46061	3.36645	2.97683	3.77591	8.60774	6.76994	7.31664	5.29884	4.22998	5.32694	3.45998	2.69898	2.33566	[RTKL]	--	Molecular Function: protein serine/threonine kinase activity (GO:0004674);; Molecular Function: ATP binding (GO:0005524);; Cellular Component: mitochondrion (GO:0005739);; Biological Process: protein phosphorylation (GO:0006468);; Molecular Function: metal ion binding (GO:0046872);;	--	Putative uncharacterized protein GN=OsI_01585 OS=Oryza sativa subsp. indica (Rice) PE=4 SV=1	hypothetical protein OsI_01585 [Oryza sativa Indica Group]
BGIOSGA003354	8.5046	5.34648	3.37306	7.56477	4.95192	2.83154	--	DEG	--	DEG	8.07532	8.72583	8.71267	4.0311	2.56471	4.25798	5.21919	6.70301	8.26856	12.4619	15.1382	12.9029	7.49982	5.83795	7.64246	12.5799	9.346	7.80176	--	--	Molecular Function: enzyme inhibitor activity (GO:0004857);; Cellular Component: plasma membrane (GO:0005886);; Cellular Component: plant-type cell wall (GO:0009505);; Biological Process: response to nematode (GO:0009624);; Cellular Component: cytoplasmic membrane-bounded vesicle (GO:0016023);; Molecular Function: pectinesterase activity (GO:0030599);; Biological Process: cell wall modification (…	K01051|0.0|sbi:SORBI_03g012830|hypothetical protein	Pectinesterase GN=OsI_01594 OS=Oryza sativa subsp. indica (Rice) PE=3 SV=1	hypothetical protein OsI_01594 [Oryza sativa Indica Group]
BGIOSGA003361	14.5784	3.61793	6.73025	13.501	6.99341	9.90921	DEG	--	--	--	17.7652	12.3104	13.6595	3.23304	0.900512	2.72626	0.993163	0.810663	0.739438	5.48917	5.61727	7.95674	3.28798	2.81059	4.15926	1.85923	1.16079	0.80492	[M]	Cell wall/membrane/envelope biogenesis	Molecular Function: DNA binding (GO:0003677);; Molecular Function: sequence-specific DNA binding transcription factor activity (GO:0003700);; Cellular Component: nucleus (GO:0005634);; Biological Process: regulation of transcription, DNA-templated (GO:0006355);;	--	Putative uncharacterized protein GN=OsI_01597 OS=Oryza sativa subsp. indica (Rice) PE=4 SV=1	hypothetical protein OsI_01597 [Oryza sativa Indica Group]
BGIOSGA003364	2.99048	2.28661	0.847754	6.35439	3.41928	1.27498	--	--	--	DEG	2.61644	3.61493	2.74006	0.347711	0.31476	1.1484	0.555432	0.741081	0.863424	3.59461	6.98109	6.35693	0.731626	0.604554	0.922608	2.14073	1.77049	1.27689	[I]	Lipid transport and metabolism	Cellular Component: plasma membrane (GO:0005886);;	--	Putative uncharacterized protein GN=OsI_01608 OS=Oryza sativa subsp. indica (Rice) PE=4 SV=1	hypothetical protein OsI_01608 [Oryza sativa Indica Group]
BGIOSGA003369	3.66167	0.603622	0.719979	5.64421	0.752929	1.72937	DEG	DEG	DEG	DEG	5.54752	2.69556	2.74191	8.32142	13.2293	8.08579	32.7485	31.908	38.603	9.65656	8.58094	9.49412	9.88062	10.2971	12.48	42.6833	43.0332	43.7746	[R]	General function prediction only	Molecular Function: nucleotide binding (GO:0000166);; Molecular Function: nucleic acid binding (GO:0003676);; Cellular Component: mitochondrion (GO:0005739);; Cellular Component: nuclear body (GO:0016604);;	K12890|1e-159|zma:100284054|pre-mRNA-splicing factor SF2	Putative uncharacterized protein GN=OsI_01613 OS=Oryza sativa subsp. indica (Rice) PE=4 SV=1	hypothetical protein OsI_01613 [Oryza sativa Indica Group]
BGIOSGA003370	6.55986	9.87882	34.4198	9.24388	10.8859	43.1637	--	DEG	--	DEG	6.60314	6.97397	6.10247	1.2626	0.668952	1.40416	2.26645	3.276	3.7666	3.07365	2.87833	2.58195	2.37175	2.0334	3.24422	3.17176	3.68752	3.53981	--	--	Cellular Component: cytoplasmic membrane-bounded vesicle (GO:0016023);; Molecular Function: hydrolase activity (GO:0016787);;	--	Putative uncharacterized protein GN=OsI_01625 OS=Oryza sativa subsp. indica (Rice) PE=4 SV=1	hypothetical protein OsI_01625 [Oryza sativa Indica Group]
BGIOSGA003380	2.97305	1.1119	3.10302	2.84464	2.54979	3.46636	DEG	--	--	--	3.08021	2.95034	2.88861	3.95784	2.39687	5.72255	6.75698	8.02566	6.99479	11.5299	18.0551	16.1358	7.38985	8.02826	9.85553	14.7963	12.9889	10.477	[RTKL]	--	Molecular Function: protein serine/threonine kinase activity (GO:0004674);; Molecular Function: protein tyrosine kinase activity (GO:0004713);; Molecular Function: ATP binding (GO:0005524);; Cellular Component: plasma membrane (GO:0005886);; Biological Process: protein phosphorylation (GO:0006468);; Cellular Component: plastid (GO:0009536);;	--	Putative uncharacterized protein GN=OsI_01645 OS=Oryza sativa subsp. indica (Rice) PE=2 SV=1	hypothetical protein OsI_01645 [Oryza sativa Indica Group]
BGIOSGA003388	12.3005	4.02575	7.25914	15.2403	8.42455	12.7541	DEG	--	--	--	14.2679	12.6413	9.99232	6.65714	4.49296	4.93712	8.01645	10.0667	9.13542	8.81804	7.30764	8.23384	3.67066	6.93698	8.30079	5.04439	5.00767	4.06064	--	--	Molecular Function: peroxidase activity (GO:0004601);; Cellular Component: extracellular region (GO:0005576);; Cellular Component: vacuole (GO:0005773);; Biological Process: response to oxidative stress (GO:0006979);; Cellular Component: cytoplasmic membrane-bounded vesicle (GO:0016023);; Molecular Function: heme binding (GO:0020037);; Biological Process: hydrogen peroxide catabolic process (GO:0…	--	Putative uncharacterized protein GN=OsI_01672 OS=Oryza sativa subsp. indica (Rice) PE=2 SV=1	hypothetical protein OsI_01672 [Oryza sativa Indica Group]
BGIOSGA003395	16.2494	5.3624	9.07287	8.11984	6.30281	4.70424	DEG	--	--	--	12.1564	16.62	19.9717	16.0947	11.7067	18.6232	16.2106	24.7365	18.7295	28.3675	41.02	40.2713	27.7998	29.4332	32.6675	42.0606	35.4012	29.2482	--	--	Cellular Component: mitochondrion (GO:0005739);; Biological Process: lipid metabolic process (GO:0006629);; Cellular Component: chloroplast stroma (GO:0009570);; Molecular Function: hydrolase activity, acting on ester bonds (GO:0016788);;	--	Putative uncharacterized protein GN=OsI_01703 OS=Oryza sativa subsp. indica (Rice) PE=4 SV=1	hypothetical protein OsI_01703 [Oryza sativa Indica Group]
BGIOSGA003410	39.418	15.4748	19.8922	36.5529	29.9668	35.57	DEG	--	--	--	34.1487	45.6452	38.4602	0.669487	0.427606	1.24914	0.833989	1.58029	1.22496	3.26806	3.54399	3.23218	1.74547	1.66138	2.05298	2.53649	2.38414	2.45422	--	--	Cellular Component: mitochondrion (GO:0005739);; Biological Process: lipid metabolic process (GO:0006629);; Cellular Component: chloroplast stroma (GO:0009570);; Molecular Function: hydrolase activity, acting on ester bonds (GO:0016788);;	--	Putative uncharacterized protein GN=OsI_01706 OS=Oryza sativa subsp. indica (Rice) PE=2 SV=1	hypothetical protein OsI_01706 [Oryza sativa Indica Group]
BGIOSGA003411	3.42185	0.782077	1.21308	3.34807	1.81994	2.45828	DEG	DEG	--	--	4.11024	2.98739	3.16793	0.438569	0.397008	0.277368	0.350284	0.467365	0.458543	0.959729	0.778928	0.582506	0.12304	0.232073	0.881583	0.267045	0.143149	0.191081	--	--	Cellular Component: integral component of membrane (GO:0016021);; Molecular Function: transmembrane transporter activity (GO:0022857);; Biological Process: transmembrane transport (GO:0055085);;	--	Putative uncharacterized protein GN=OsI_01709 OS=Oryza sativa subsp. indica (Rice) PE=4 SV=1	hypothetical protein OsI_01709 [Oryza sativa Indica Group]
BGIOSGA003413	1.2082	0.370982	0.425397	0.773721	0.412232	0.200425	--	--	--	DEG	1.3183	1.01344	1.29285	0.143449	0.254262	0.166783	0.14582	0.103002	0.119304	0.385748	0.32426	0.356605	0.166467	0.234623	0.322954	0.0864639	0.178774	0.0340908	[V]	Defense mechanisms	Molecular Function: ATP binding (GO:0005524);; Biological Process: ATP catabolic process (GO:0006200);; Biological Process: transport (GO:0006810);; Cellular Component: membrane (GO:0016020);; Cellular Component: integral component of membrane (GO:0016021);; Molecular Function: ATPase activity (GO:0016887);;	--	Putative uncharacterized protein GN=OsI_01785 OS=Oryza sativa subsp. indica (Rice) PE=4 SV=1	hypothetical protein OsI_01785 [Oryza sativa Indica Group]
BGIOSGA003449	0.600756	0.188165	0.122709	0.355538	0.241348	0.0997764	--	DEG	--	--	0.394005	0.789332	0.618932	18.5237	20.8603	19.9515	30.8218	29.8781	35.1784	20.6486	20.0602	20.7853	21.4816	21.463	22.4335	30.3713	32.1654	33.8131	--	--	Molecular Function: zinc ion binding (GO:0008270);;	--	Putative uncharacterized protein GN=OsI_01831 OS=Oryza sativa subsp. indica (Rice) PE=2 SV=1	hypothetical protein OsI_01831 [Oryza sativa Indica Group]
BGIOSGA003476	18.7422	19.7785	31.9594	20.498	21.7927	32.1166	--	DEG	--	--	19.6087	18.1977	18.42	3.58347	2.71297	3.37538	17.6083	13.0478	13.218	1.08738	0.865476	0.875662	0.299464	0.282417	0.300391	1.37212	1.6375	0.963349	[R]	General function prediction only	Molecular Function: oxidoreductase activity, acting on paired donors, with incorporation or reduction of molecular oxygen, 2-oxoglutarate as one donor, and incorporation of one atom each of oxygen into both donors (GO:0016706);; Biological Process: oxidation-reduction process (GO:0055114);;	--	Putative uncharacterized protein GN=OsI_01838 OS=Oryza sativa subsp. indica (Rice) PE=2 SV=1	hypothetical protein OsI_01838 [Oryza sativa Indica Group]
BGIOSGA003483	2.47318	3.22394	14.6247	0.942839	0.294091	1.32432	--	DEG	--	--	1.60428	2.94397	2.8713	1.91593	1.52819	2.05623	0.499382	0.560474	0.690494	2.26939	2.00852	1.90515	3.02148	1.90478	2.81027	1.26481	2.01631	1.56833	--	--	Molecular Function: ATP binding (GO:0005524);; Molecular Function: GTP binding (GO:0005525);; Biological Process: Mo-molybdopterin cofactor biosynthetic process (GO:0006777);;	--	Putative uncharacterized protein GN=OsI_01849 OS=Oryza sativa subsp. indica (Rice) PE=4 SV=1	hypothetical protein OsI_01849 [Oryza sativa Indica Group]
BGIOSGA003486	2.21535	1.83345	0.58345	2.06102	2.57884	1.61648	--	DEG	--	--	2.06737	2.30237	2.2763	267.122	370.977	309.101	665.313	737.619	636.931	95.832	151.961	87.496	167.052	162.514	104.308	244.84	272.599	284.981	[P]	Inorganic ion transport and metabolism	Cellular Component: mitochondrion (GO:0005739);; Cellular Component: chloroplast stroma (GO:0009570);; Biological Process: response to nitrate (GO:0010167);; Biological Process: nitrate transport (GO:0015706);; Cellular Component: membrane (GO:0016020);; Biological Process: cysteine biosynthetic process (GO:0019344);; Molecular Function: heme binding (GO:0020037);; Biological Process: electron tr…	K00366|0.0|osa:4326014|Os01g0357100	Putative uncharacterized protein GN=OsI_01871 OS=Oryza sativa subsp. indica (Rice) PE=2 SV=1	hypothetical protein OsI_01871 [Oryza sativa Indica Group]
BGIOSGA003498	270.55	315.733	679.954	111.763	144.625	267.473	--	DEG	--	DEG	315.501	182.74	313.409	0.107699	0.209985	0.105953	2.22326	1.32323	1.87204	0.341329	0	0	0	0	0	0	0	0	[Q]	Secondary metabolites biosynthesis, transport and catabolism	Molecular Function: monooxygenase activity (GO:0004497);; Molecular Function: iron ion binding (GO:0005506);; Molecular Function: electron carrier activity (GO:0009055);; Cellular Component: cytoplasmic membrane-bounded vesicle (GO:0016023);; Molecular Function: oxidoreductase activity, acting on paired donors, with incorporation or reduction of molecular oxygen (GO:0016705);; Molecular Function:…	--	Putative uncharacterized protein GN=OsI_01880 OS=Oryza sativa subsp. indica (Rice) PE=4 SV=1	hypothetical protein OsI_01880 [Oryza sativa Indica Group]
BGIOSGA003503	0.62304	0.141212	1.80618	0.113776	0	0	--	DEG	--	--	0.522953	1.12393	0.22224	17.8228	14.4695	16.0967	29.3029	29.744	33.626	12.5317	14.4667	11.8886	14.0005	16.2029	16.9052	35.6998	38.7187	38.0369	--	--	Cellular Component: plasma membrane (GO:0005886);; Cellular Component: plastid (GO:0009536);; Cellular Component: integral component of membrane (GO:0016021);;	--	Uncharacterized protein OS=Oryza glaberrima (African rice) PE=3 SV=1	RecName: Full=CASP-like protein OsI_01913
BGIOSGA003513	14.8053	16.1297	30.891	12.9623	15.7029	37.4852	--	DEG	--	DEG	14.7547	15.7943	13.867	10.3919	6.52871	9.31474	16.6851	10.1333	6.76057	0.975852	0.998626	2.02076	4.30839	2.93279	2.59954	1.74987	8.23107	8.6529	--	--	Cellular Component: nucleus (GO:0005634);; Molecular Function: electron carrier activity (GO:0009055);; Molecular Function: protein disulfide oxidoreductase activity (GO:0015035);; Cellular Component: cytoplasmic membrane-bounded vesicle (GO:0016023);; Biological Process: electron transport chain (GO:0022900);; Biological Process: cell redox homeostasis (GO:0045454);;	--	Putative uncharacterized protein GN=OsI_01947 OS=Oryza sativa subsp. indica (Rice) PE=4 SV=1	hypothetical protein OsI_01947 [Oryza sativa Indica Group]
BGIOSGA003527	0.895481	8.74513	11.193	1.33175	3.28024	6.21128	DEG	DEG	--	--	1.49511	0	1.19133	9.29686	1.51054	3.04873	1.33276	2.03973	2.12631	0	0.279186	0	0	0	0	0	0	0	--	--	Cellular Component: extracellular region (GO:0005576);; Cellular Component: cytoplasmic membrane-bounded vesicle (GO:0016023);;	--	Putative uncharacterized protein GN=OsI_02025 OS=Oryza sativa subsp. indica (Rice) PE=2 SV=1	hypothetical protein OsI_02025 [Oryza sativa Indica Group]
BGIOSGA003568	15.0681	4.61871	1.83293	0.0930619	0	0	DEG	DEG	--	--	19.2274	11.5885	14.3882	6.32561	7.69257	5.93733	5.14941	4.97073	4.53216	10.092	8.23414	10.8727	3.61268	7.10439	3.5058	5.02856	4.89624	4.38713	--	--	Molecular Function: mechanically-gated ion channel activity (GO:0008381);; Cellular Component: integral component of membrane (GO:0016021);; Biological Process: sensory perception of mechanical stimulus (GO:0050954);;	--	Putative uncharacterized protein GN=OsI_02055 OS=Oryza sativa subsp. indica (Rice) PE=4 SV=1	hypothetical protein OsI_02055 [Oryza sativa Indica Group]
BGIOSGA003580	8.37048	6.65184	4.8841	9.73296	4.74095	4.77065	--	--	DEG	--	8.84543	8.79048	7.47554	48.0932	53.7811	45.9978	128.932	126.62	129.629	51.1525	51.1252	52.2471	28.8947	32.5584	35.4001	125.228	136.94	140.616	--	--	--	--	Putative uncharacterized protein GN=OsI_02076 OS=Oryza sativa subsp. indica (Rice) PE=4 SV=1	hypothetical protein OsI_02076 [Oryza sativa Indica Group]
BGIOSGA003591	61.4999	49.2907	128.394	51.5083	32.2844	134.261	--	DEG	--	DEG	59.496	62.3797	62.624	0.186694	0.273004	0.380456	0.172053	0.222358	0.304995	0.859356	1.13891	1.07938	0.419016	0.550408	0.480359	1.01047	0.828744	0.929614	--	--	Cellular Component: membrane (GO:0016020);;	--	Putative uncharacterized protein GN=OsI_02096 OS=Oryza sativa subsp. indica (Rice) PE=2 SV=1	hypothetical protein OsI_02096 [Oryza sativa Indica Group]
BGIOSGA003602	0.77873	0.280051	0.233135	1.02588	0.483261	0.922943	--	DEG	--	--	0.633132	0.946319	0.756737	23.598	4.76434	25.0013	53.8063	66.1727	57.4845	29.355	28.8324	25.048	13.848	13.2999	33.3225	35.3127	21.9495	14.3575	--	--	--	--	cDNA clone:J013122F14, full insert sequence GN=P0455H03.9 OS=Oryza sativa subsp. japonica (Rice) PE=2 SV=1	Os01g0508500 [Oryza sativa Japonica Group]
BGIOSGA003617	84.909	17.7879	59.1545	27.7451	20.1568	23.8732	DEG	--	--	--	66.7468	99.2341	88.7459	23.9843	23.6678	19.4543	28.0396	32.3031	29.6441	14.9958	19.579	18.5245	21.3398	19.0632	18.403	30.4134	36.1451	41.0313	--	--	--	--	Putative uncharacterized protein GN=OsI_02163 OS=Oryza sativa subsp. indica (Rice) PE=2 SV=1	hypothetical protein OsI_02163 [Oryza sativa Indica Group]
BGIOSGA003629	20.3894	22.3688	29.9956	17.6998	19.602	35.8633	--	--	--	DEG	23.9786	19.6149	17.5747	0.686742	0.446322	0.675611	0.713752	1.10492	1.54449	1.23939	1.05177	1.84661	0.365261	0.484528	0.161052	0.867288	1.15065	0.972426	--	--	Molecular Function: actin binding (GO:0003779);; Molecular Function: calcium ion binding (GO:0005509);; Biological Process: actin filament-based movement (GO:0030048);; Biological Process: Golgi localization (GO:0051645);; Biological Process: mitochondrion localization (GO:0051646);; Biological Process: peroxisome localization (GO:0060151);;	--	Uncharacterized protein GN=B1075D06.5 OS=Oryza sativa subsp. japonica (Rice) PE=4 SV=1	Os01g0514600 [Oryza sativa Japonica Group]
BGIOSGA003634	1.95651	0.602892	1.12105	1.37926	0.336947	0.996788	DEG	--	DEG	--	2.80971	1.67223	1.38758	0.748421	0.374666	0.616892	0.243579	0.230773	0.259073	0.555594	1.00592	0.929254	0.556135	0.363923	0.250467	0.383182	0.221837	0.141008	[S]	Function unknown	Molecular Function: protein tyrosine kinase activity (GO:0004713);; Molecular Function: ATP binding (GO:0005524);; Cellular Component: mitochondrion (GO:0005739);; Biological Process: protein phosphorylation (GO:0006468);; Cellular Component: integral component of membrane (GO:0016021);;	--	Putative uncharacterized protein GN=OsI_02176 OS=Oryza sativa subsp. indica (Rice) PE=4 SV=1	hypothetical protein OsI_02176 [Oryza sativa Indica Group]
BGIOSGA003637	0.686673	0.579993	0.244475	0.830255	0.390175	0.248676	--	--	--	DEG	0.61114	0.781037	0.667842	5.42499	4.62757	4.78112	11.1309	9.37317	11.6322	6.44751	5.68159	6.79926	4.4946	5.08351	6.29761	8.34995	8.67652	7.73102	--	--	--	--	Putative uncharacterized protein GN=OsI_02231 OS=Oryza sativa subsp. indica (Rice) PE=2 SV=1	hypothetical protein OsI_02231 [Oryza sativa Indica Group]
BGIOSGA003665	6.1701	4.94456	10.7121	6.30945	5.29191	8.2525	--	DEG	--	--	7.07334	5.95628	5.48069	83.4023	85.4405	80.407	79.4379	93.1934	83.6289	29.4148	27.2764	26.1918	53.8394	56.2601	46.8696	51.9747	53.2035	58.0433	--	--	Molecular Function: DNA binding (GO:0003677);; Molecular Function: chromatin binding (GO:0003682);; Molecular Function: sequence-specific DNA binding transcription factor activity (GO:0003700);; Biological Process: regulation of transcription, DNA-templated (GO:0006355);; Biological Process: response to salt stress (GO:0009651);; Biological Process: response to auxin (GO:0009733);; Biological Pro…	--	Putative uncharacterized protein GN=OsI_02235 OS=Oryza sativa subsp. indica (Rice) PE=4 SV=1	hypothetical protein OsI_02235 [Oryza sativa Indica Group]
BGIOSGA003668	42.0009	83.0833	85.4201	27.6277	52.323	54.4072	DEG	DEG	--	DEG	38.0871	39.7411	48.1746	10.4204	11.6605	13.5623	4.01066	3.66509	4.48834	9.98038	9.38045	9.97871	9.39594	8.58218	9.03709	2.41948	2.29747	3.10916	[R]	General function prediction only	Cellular Component: mitochondrion (GO:0005739);; Biological Process: tRNA modification (GO:0006400);; Molecular Function: tRNA (guanine-N7-)-methyltransferase activity (GO:0008176);; Biological Process: RNA (guanine-N7)-methylation (GO:0036265);;	K03439|1e-140|sbi:SORBI_03g024010|hypothetical protein	Putative uncharacterized protein GN=OsI_02302 OS=Oryza sativa subsp. indica (Rice) PE=4 SV=1	hypothetical protein OsI_02302 [Oryza sativa Indica Group]
BGIOSGA003700	12.0483	11.8811	4.0547	9.77985	9.00507	2.6087	--	DEG	--	DEG	12.5566	10.536	13.0522	0	0.666711	0.672814	0.207616	0.317747	0.478449	0.637491	0.782843	0.572041	0	0.340604	0	0.0381043	0	0.350552	--	--	--	--	Putative uncharacterized protein GN=OsI_02350 OS=Oryza sativa subsp. indica (Rice) PE=2 SV=1	hypothetical protein OsI_02350 [Oryza sativa Indica Group]
BGIOSGA003726	0.725116	0.446508	0.334604	0.664125	0.113535	0.129552	--	--	DEG	DEG	1.17205	0.629737	0.373563	46.0769	56.4087	53.2059	86.6097	81.967	86.7889	60.8462	52.3613	53.7559	52.5808	47.5402	43.5067	79.2397	77.1892	75.0305	[T]	Signal transduction mechanisms	Molecular Function: protein serine/threonine phosphatase activity (GO:0004722);; Cellular Component: nucleolus (GO:0005730);; Cellular Component: mitochondrion (GO:0005739);; Biological Process: protein dephosphorylation (GO:0006470);; Cellular Component: protein serine/threonine phosphatase complex (GO:0008287);; Cellular Component: chloroplast stroma (GO:0009570);; Cellular Component: thylakoid…	--	Putative uncharacterized protein GN=OsI_02395 OS=Oryza sativa subsp. indica (Rice) PE=2 SV=1	hypothetical protein OsI_02395 [Oryza sativa Indica Group]
BGIOSGA003748	48.7465	51.8972	85.1218	55.6545	47.8759	77.1531	--	DEG	--	--	46.6954	49.7094	49.8347	0.541734	0.35208	1.06591	2.95111	1.42628	1.32162	8.01226	6.63748	4.74043	0.531942	0	0.203272	0.171039	0.495102	0.629412	--	--	Cellular Component: intracellular (GO:0005622);; Molecular Function: zinc ion binding (GO:0008270);; Molecular Function: ligase activity (GO:0016874);;	--	Putative uncharacterized protein GN=OsI_02397 OS=Oryza sativa subsp. indica (Rice) PE=2 SV=1	hypothetical protein OsI_02397 [Oryza sativa Indica Group]
BGIOSGA003750	14.6008	0.653241	1.89967	6.46339	0.245071	0.431851	DEG	DEG	DEG	DEG	13.6396	14.6989	15.464	24.1016	28.6576	22.6692	50.1689	41.188	31.1171	90.2568	106.193	124.353	24.9969	25.3727	14.1613	24.7141	28.6466	27.1657	--	--	Molecular Function: transporter activity (GO:0005215);; Biological Process: oligopeptide transport (GO:0006857);; Cellular Component: integral component of membrane (GO:0016021);; Biological Process: cellular cation homeostasis (GO:0030003);; Biological Process: divalent metal ion transport (GO:0070838);;	--	Putative uncharacterized protein GN=OsI_02405 OS=Oryza sativa subsp. indica (Rice) PE=3 SV=1	hypothetical protein OsI_02405 [Oryza sativa Indica Group]
BGIOSGA003753	74.4814	25.1428	40.8247	106.934	21.5103	26.8422	DEG	--	DEG	DEG	80.3967	89.38	53.6675	230.833	215.553	238.778	203.615	182.038	155.806	420.001	393.571	491.732	183.794	220.683	198.198	139.356	133.521	132.413	--	--	Cellular Component: lytic vacuole (GO:0000323);; Molecular Function: cysteine-type endopeptidase activity (GO:0004197);; Cellular Component: mitochondrion (GO:0005739);; Biological Process: proteolysis (GO:0006508);; Cellular Component: cytoplasmic membrane-bounded vesicle (GO:0016023);;	K01369|0.0|osa:4324683|Os01g0559600	Asparaginyl endopeptidase OS=Oryza sativa (Rice) PE=2 SV=1	Os01g0559600 [Oryza sativa Japonica Group]
BGIOSGA003766	406.279	228.388	180.486	435.101	200.891	135.097	--	--	DEG	DEG	364.55	482.658	371.629	11.4316	8.77232	6.66526	2.56193	2.7428	1.34326	9.66136	12.5626	14.523	4.22224	5.50528	8.68904	1.01324	1.03517	0.859051	--	--	Biological Process: protein peptidyl-prolyl isomerization (GO:0000413);; Molecular Function: peptidyl-prolyl cis-trans isomerase activity (GO:0003755);; Molecular Function: FK506 binding (GO:0005528);; Biological Process: protein folding (GO:0006457);; Cellular Component: membrane (GO:0016020);; Cellular Component: cytoplasmic membrane-bounded vesicle (GO:0016023);;	--	Putative uncharacterized protein GN=OsI_02447 OS=Oryza sativa subsp. indica (Rice) PE=4 SV=1	hypothetical protein OsI_02447 [Oryza sativa Indica Group]
BGIOSGA003773	16.7695	8.9564	2.21599	12.249	6.13886	0.969155	--	DEG	--	DEG	15.5491	19.3504	15.4089	45.5718	23.5093	24.7055	60.4486	56.1015	35.5424	34.2934	42.6794	47.8674	15.2303	20.3236	45.3959	32.0761	30.7811	19.0507	--	--	Biological Process: protein peptidyl-prolyl isomerization (GO:0000413);; Molecular Function: peptidyl-prolyl cis-trans isomerase activity (GO:0003755);; Molecular Function: FK506 binding (GO:0005528);; Cellular Component: mitochondrion (GO:0005739);; Biological Process: protein folding (GO:0006457);; Cellular Component: membrane (GO:0016020);;	--	Putative uncharacterized protein GN=OsI_02457 OS=Oryza sativa subsp. indica (Rice) PE=4 SV=1	hypothetical protein OsI_02457 [Oryza sativa Indica Group]
BGIOSGA003780	65.5896	31.2622	50.6975	41.6134	26.9833	27.3026	DEG	--	--	--	57.6617	76.7322	62.3748	2.49289	3.26008	2.81139	6.06659	6.18977	8.06562	3.40436	3.74674	3.85735	2.38813	3.79654	3.83284	7.71713	6.3348	7.94732	[TZDR]	--	Biological Process: polysaccharide biosynthetic process (GO:0000271);; Molecular Function: calcium ion binding (GO:0005509);; Cellular Component: plasma membrane (GO:0005886);; Cellular Component: plant-type vacuole membrane (GO:0009705);; Biological Process: multidimensional cell growth (GO:0009825);; Biological Process: cell tip growth (GO:0009932);; Biological Process: regulation of hormone le…	--	Putative uncharacterized protein GN=OsI_02550 OS=Oryza sativa subsp. indica (Rice) PE=4 SV=1	hypothetical protein OsI_02550 [Oryza sativa Indica Group]
BGIOSGA003826	3.67386	2.85479	6.77399	3.66948	3.33917	7.33308	--	DEG	--	DEG	4.59257	2.66498	3.76401	12.4087	7.80444	7.40332	7.50566	8.71192	14.1352	7.1042	6.31797	6.91773	14.7785	15.3353	15.5002	16.9095	14.9257	17.2307	--	--	Cellular Component: plasma membrane (GO:0005886);; Cellular Component: chloroplast (GO:0009507);;	--	Putative uncharacterized protein GN=OsI_02576 OS=Oryza sativa subsp. indica (Rice) PE=4 SV=1	hypothetical protein OsI_02576 [Oryza sativa Indica Group]
BGIOSGA003836	8.28193	9.2055	10.1176	6.77997	15.2047	16.3553	--	--	DEG	DEG	6.47881	9.94187	8.4251	46.8503	65.6389	44.0888	32.253	40.1278	42.0291	34.4903	32.9078	36.5157	64.5833	62.0469	58.3921	74.6837	74.2379	77.0083	[T]	Signal transduction mechanisms	Molecular Function: protein serine/threonine phosphatase activity (GO:0004722);; Cellular Component: nucleus (GO:0005634);; Biological Process: protein dephosphorylation (GO:0006470);; Biological Process: response to osmotic stress (GO:0006970);; Biological Process: response to heat (GO:0009408);; Biological Process: response to cold (GO:0009409);; Biological Process: response to water deprivatio…	K14497|0.0|sbi:SORBI_03g026070|hypothetical protein	Uncharacterized protein GN=OsJ_02363 OS=Oryza sativa subsp. japonica (Rice) PE=2 SV=1	hypothetical protein OsI_02579 [Oryza sativa Indica Group]
BGIOSGA003839	19.0958	52.1927	38.1366	34.638	61.6741	75.31	DEG	DEG	--	DEG	17.8479	22.9096	16.5297	6.04943	5.24836	5.89478	2.84911	2.45973	2.48894	6.03478	5.74022	6.84167	3.68027	5.41928	3.56213	1.82951	1.80284	1.26055	--	--	Molecular Function: sequence-specific DNA binding transcription factor activity (GO:0003700);; Cellular Component: Golgi apparatus (GO:0005794);; Biological Process: regulation of transcription, DNA-templated (GO:0006355);;	--	Putative uncharacterized protein GN=OsI_02594 OS=Oryza sativa subsp. indica (Rice) PE=4 SV=1	hypothetical protein OsI_02594 [Oryza sativa Indica Group]
BGIOSGA003850	5.94041	5.73086	2.59926	6.20556	4.22056	1.63097	--	--	--	DEG	6.297	5.93565	5.58858	5.26071	6.4414	3.10527	7.34847	10.8956	14.3998	1.95626	1.54694	2.30168	8.30631	5.61205	9.5697	14.1911	15.1159	17.5296	--	--	Cellular Component: membrane (GO:0016020);;	--	Putative uncharacterized protein GN=OsI_02596 OS=Oryza sativa subsp. indica (Rice) PE=4 SV=1	hypothetical protein OsI_02596 [Oryza sativa Indica Group]
BGIOSGA003852	2.22236	4.93579	10.8813	1.93496	7.82936	15.6122	--	DEG	DEG	DEG	3.04262	1.80071	1.82374	0.304092	0.815235	0.392651	0.163475	0.100077	0.434685	0.0401564	0.0205468	0.0831544	1.04508	0.744222	1.41202	0.792078	0.746898	0.91087	--	--	Molecular Function: amine transmembrane transporter activity (GO:0005275);; Biological Process: amino acid transport (GO:0006865);; Cellular Component: integral component of membrane (GO:0016021);;	--	Putative uncharacterized protein GN=OsI_02610 OS=Oryza sativa subsp. indica (Rice) PE=4 SV=1	hypothetical protein OsI_02610 [Oryza sativa Indica Group]
BGIOSGA003862	0.0265951	0.503993	0.232745	0.0479525	1.06711	0.816615	DEG	--	DEG	DEG	0.020508	0.039668	0.0196094	10.1065	14.5061	10.0161	33.9699	32.6632	27.6695	22.2597	25.3595	24.3934	49.619	38.1658	33.0803	33.5925	41.6155	40.5885	[C]	Energy production and conversion	Molecular Function: retinal dehydrogenase activity (GO:0001758);; Cellular Component: mitochondrion (GO:0005739);; Biological Process: oxidation-reduction process (GO:0055114);;	K12355|0.0|osa:4326375|Os01g0591000	Putative uncharacterized protein GN=OsI_02650 OS=Oryza sativa subsp. indica (Rice) PE=3 SV=1	hypothetical protein OsI_02650 [Oryza sativa Indica Group]
BGIOSGA003877	7.05115	11.5429	31.4342	24.0042	40.2884	38.5988	--	DEG	--	--	7.40435	7.90047	5.84863	8.05036	2.47213	3.24715	2.59665	1.9782	0.920609	1.02056	0.609218	0.57236	0.118573	0.0851985	0.0906208	0.0762511	0.0367869	0	[C]	Energy production and conversion	Biological Process: phenylpropanoid biosynthetic process (GO:0009699);; Molecular Function: coniferyl-aldehyde dehydrogenase activity (GO:0050269);; Biological Process: oxidation-reduction process (GO:0055114);;	K12355|0.0|osa:4326376|Os01g0591300	Putative uncharacterized protein GN=OsI_02651 OS=Oryza sativa subsp. indica (Rice) PE=2 SV=1	hypothetical protein OsI_02651 [Oryza sativa Indica Group]
BGIOSGA003878	7.84374	4.58988	1.83182	0.734044	0.0981306	0.0376793	--	DEG	DEG	DEG	8.86041	8.27517	6.39566	0	0.499121	0	0	0	0	10.1784	10.9191	15.2732	3.0164	3.74367	4.87262	1.543	1.40375	1.2573	[C]	Energy production and conversion	Biological Process: phenylpropanoid biosynthetic process (GO:0009699);; Molecular Function: coniferyl-aldehyde dehydrogenase activity (GO:0050269);; Biological Process: oxidation-reduction process (GO:0055114);;	K12355|0.0|osa:4326376|Os01g0591300	Putative uncharacterized protein GN=OsI_02656 OS=Oryza sativa subsp. indica (Rice) PE=2 SV=1	hypothetical protein OsI_02656 [Oryza sativa Indica Group]
BGIOSGA003879	0	0.166374	0	12.1235	3.87756	1.40135	--	--	DEG	DEG	0	0	0	0.676532	0.219843	0.166392	0.290955	0.0989541	0.154731	0.178677	1.15803	0.308332	0.276793	0.417659	1.14233	2.34958	1.39117	3.29148	--	--	Molecular Function: amine transmembrane transporter activity (GO:0005275);; Biological Process: amino acid transport (GO:0006865);; Cellular Component: integral component of membrane (GO:0016021);;	--	Putative uncharacterized protein GN=OsI_02701 OS=Oryza sativa subsp. indica (Rice) PE=4 SV=1	hypothetical protein OsI_02701 [Oryza sativa Indica Group]
BGIOSGA003912	0.990796	0.354256	0.181547	0.548347	0.612262	2.34408	--	DEG	--	DEG	1.21668	0.941354	0.814357	1.39384	0.877999	1.32905	1.162	0.846853	1.41248	3.51132	3.24553	6.59092	0.968578	0.862381	8.56919	1.27959	0.842705	0.616627	--	--	Biological Process: metabolic process (GO:0008152);; Molecular Function: abscisic acid glucosyltransferase activity (GO:0010294);; Cellular Component: cytoplasmic membrane-bounded vesicle (GO:0016023);; Biological Process: secretion by cell (GO:0032940);; Biological Process: response to other organism (GO:0051707);; Molecular Function: quercetin 3-O-glucosyltransferase activity (GO:0080043);; Mol…	--	Putative uncharacterized protein GN=OsI_02703 OS=Oryza sativa subsp. indica (Rice) PE=2 SV=1	hypothetical protein OsI_02703 [Oryza sativa Indica Group]
BGIOSGA003913	4.72272	1.2003	1.14044	4.44926	3.46672	0.912974	DEG	DEG	--	DEG	4.58144	4.49801	5.08869	0.0290761	0	0	0	0.408276	0	1.96588	1.16305	1.24034	0	0.430806	0	0	0	0	[J]	Translation, ribosomal structure and biogenesis	Cellular Component: plastid (GO:0009536);;	--	Putative uncharacterized protein GN=OsI_02714 OS=Oryza sativa subsp. indica (Rice) PE=2 SV=1	hypothetical protein OsI_02714 [Oryza sativa Indica Group]
BGIOSGA003921	0.335151	0.00969205	0.136092	1.45642	0.143602	0	--	--	DEG	DEG	0.125498	0.879955	0	5378.04	6401.75	6999.73	8777.03	10323.3	9214.68	6283.58	4893.67	5566.7	2559.45	2779.44	2544.3	9629.8	10258	11847.3	--	--	Cellular Component: mitochondrion (GO:0005739);; Cellular Component: photosystem I (GO:0009522);; Cellular Component: photosystem II (GO:0009523);; Cellular Component: chloroplast thylakoid membrane (GO:0009535);; Biological Process: response to blue light (GO:0009637);; Biological Process: photosynthesis, light harvesting (GO:0009765);; Cellular Component: chloroplast envelope (GO:0009941);; Bio…	K08912|0.0|osa:4324599|Os01g0600900	cDNA clone:J033034J10, full insert sequence GN=Os01g0600900 OS=Oryza sativa subsp. japonica (Rice) PE=2 SV=1	Os01g0600900 [Oryza sativa Japonica Group]
BGIOSGA003922	9194.09	6259.84	9438.32	5581.32	2627.73	10578.4	--	--	DEG	DEG	9249.07	9220.13	9113.07	1.72635	0.444556	2.94811	1.17671	3.54463	4.05268	8.67149	6.33848	8.0876	2.62268	3.17145	4.83994	3.76395	3.95925	4.82516	[RTKL]	--	Molecular Function: protein serine/threonine kinase activity (GO:0004674);; Molecular Function: ATP binding (GO:0005524);; Biological Process: protein phosphorylation (GO:0006468);;	--	Putative uncharacterized protein GN=OsI_02719 OS=Oryza sativa subsp. indica (Rice) PE=3 SV=1	hypothetical protein OsI_02719 [Oryza sativa Indica Group]
BGIOSGA003923	6.00206	1.70634	2.92467	7.69919	3.54469	4.18279	DEG	--	DEG	--	6.01018	5.77867	6.21733	4.50568	5.49056	4.98674	10.6576	12.9923	12.8077	12.1973	9.56808	11.2208	6.99187	4.89618	7.6079	14.9369	16.7287	17.2471	--	--	Molecular Function: DNA binding (GO:0003677);; Molecular Function: chromatin binding (GO:0003682);; Molecular Function: zinc ion binding (GO:0008270);;	--	Putative uncharacterized protein GN=OsI_02744 OS=Oryza sativa subsp. indica (Rice) PE=2 SV=1	hypothetical protein OsI_02744 [Oryza sativa Indica Group]
BGIOSGA003928	10.6755	4.99433	12.1526	10.9954	6.49865	16.3042	DEG	--	--	--	11.2864	9.8239	10.9164	3.97994	4.54887	4.86054	3.81677	3.53294	3.97586	2.99633	4.20374	3.25246	7.23205	6.53594	5.35555	6.36951	5.39331	7.21515	--	--	Cellular Component: plasma membrane (GO:0005886);; Cellular Component: integral component of plasma membrane (GO:0005887);; Biological Process: carbohydrate transport (GO:0008643);; Biological Process: embryo development (GO:0009790);; Biological Process: pollen tube guidance (GO:0010183);; Cellular Component: integral component of membrane (GO:0016021);; Molecular Function: sugar transmembrane t…	--	Uncharacterized protein OS=Oryza glaberrima (African rice) PE=4 SV=1	Os01g0605700 [Oryza sativa Japonica Group]
BGIOSGA003943	1.93579	4.46312	3.77519	3.48418	6.37451	6.32599	--	DEG	--	DEG	1.53023	2.57796	1.69918	2.68179	2.16123	3.79918	1.16873	0.62761	0.981373	3.66417	3.20849	3.20714	3.68663	3.82209	4.58861	1.11766	1.20913	1.1217	--	--	Molecular Function: nucleic acid binding (GO:0003676);; Molecular Function: metal ion binding (GO:0046872);;	--	Uncharacterized protein GN=P0704D04.7 OS=Oryza sativa subsp. japonica (Rice) PE=4 SV=1	hypothetical protein [Oryza sativa Japonica Group]
BGIOSGA003952	3.18615	2.88073	0.925904	3.35993	4.03244	1.14949	--	DEG	--	DEG	3.5111	2.98524	3.06211	40.2839	36.2644	35.917	1.06919	1.49493	2.23228	11.5755	7.96348	8.20828	12.5222	10.3782	10.7795	1.30821	0.757364	1.00294	[O]	Posttranslational modification, protein turnover, chaperones	Cellular Component: nucleus (GO:0005634);; Cellular Component: mitochondrion (GO:0005739);; Biological Process: protein folding (GO:0006457);; Biological Process: response to heat (GO:0009408);; Biological Process: response to high light intensity (GO:0009644);; Molecular Function: heat shock protein binding (GO:0031072);; Biological Process: response to hydrogen peroxide (GO:0042542);;	--	Putative uncharacterized protein GN=OsI_02782 OS=Oryza sativa subsp. indica (Rice) PE=4 SV=1	hypothetical protein OsI_02782 [Oryza sativa Indica Group]
BGIOSGA003953	23.3441	37.4885	1.5988	9.2491	11.2266	1.02284	--	DEG	--	DEG	22.355	19.7465	27.9306	0	0	0	0	0	0	2.52146	5.48314	3.75284	0.146477	0	1.51128	0.42388	0.681662	1.55985	--	--	Cellular Component: cytoplasmic membrane-bounded vesicle (GO:0016023);;	--	Putative uncharacterized protein GN=OsI_02784 OS=Oryza sativa subsp. indica (Rice) PE=2 SV=1	hypothetical protein OsI_02784 [Oryza sativa Indica Group]
BGIOSGA003955	0	0	0	3.91914	0.552587	0.888463	--	--	DEG	DEG	0	0	0	0.745866	0	1.46755	0	1.44006	2.04707	1.7335	4.51553	2.61067	0	0	1.51128	1.41293	0.681662	0.779923	[C]	Energy production and conversion	Cellular Component: cytoplasmic membrane-bounded vesicle (GO:0016023);;	--	Putative uncharacterized protein GN=OsI_02786 OS=Oryza sativa subsp. indica (Rice) PE=2 SV=1	hypothetical protein OsI_02786 [Oryza sativa Indica Group]
BGIOSGA003957	12.466	0.737807	1.16238	2.95323	0.503762	0.958173	DEG	DEG	--	--	14.1649	12.921	10.3121	70.8565	88.8671	64.0948	68.3647	82.6786	62.0311	51.0246	55.2279	43.2509	128.533	106.164	117.252	96.0202	76.7021	73.9993	--	--	Cellular Component: mitochondrion (GO:0005739);; Cellular Component: cytoplasmic membrane-bounded vesicle (GO:0016023);;	--	Putative uncharacterized protein GN=OsI_02826 OS=Oryza sativa subsp. indica (Rice) PE=4 SV=1	hypothetical protein OsI_02826 [Oryza sativa Indica Group]
BGIOSGA003973	72.0653	74.6061	71.0248	49.8345	117.316	82.2405	--	--	DEG	--	54.7656	74.2906	87.1397	1.9242	0.875394	0.673072	2.35388	2.13899	2.07331	1.08415	0.878317	1.07574	1.76346	1.1766	1.39588	2.51108	1.87581	1.63946	[R]	General function prediction only	Molecular Function: carboxylic ester hydrolase activity (GO:0004091);; Molecular Function: hydrolase activity (GO:0016787);;	--	Putative uncharacterized protein GN=OsI_02836 OS=Oryza sativa subsp. indica (Rice) PE=4 SV=1	hypothetical protein OsI_02836 [Oryza sativa Indica Group]
BGIOSGA003980	1.04914	1.15756	2.18873	1.01274	1.44531	2.00878	--	DEG	--	--	1.19964	0.580106	1.36766	11.8804	9.6227	11.5134	25.5723	24.5872	22.3324	8.74184	10.6072	12.2837	9.05392	11.4473	10.3129	23.9053	22.3096	19.4171	--	--	Biological Process: lipid metabolic process (GO:0006629);; Cellular Component: cytoplasmic membrane-bounded vesicle (GO:0016023);; Molecular Function: lipase activity (GO:0016298);;	--	Putative uncharacterized protein GN=OsI_02841 OS=Oryza sativa subsp. indica (Rice) PE=4 SV=1	hypothetical protein OsI_02841 [Oryza sativa Indica Group]
BGIOSGA003983	12.3741	11.0055	24.1639	10.5443	10.2714	21.8773	--	DEG	--	DEG	11.3525	13.8168	11.9528	5.92197	13.1499	9.38632	8.20652	2.59856	5.41772	0.695127	0.355675	1.79931	11.3068	12.8829	20.369	11.8416	22.2502	48.1629	--	--	Molecular Function: serine-type endopeptidase inhibitor activity (GO:0004867);; Biological Process: proteolysis (GO:0006508);; Molecular Function: peptidase activity (GO:0008233);; Biological Process: response to wounding (GO:0009611);;	--	cDNA clone:001-103-H12, full insert sequence GN=OsJ_02604 OS=Oryza sativa subsp. japonica (Rice) PE=4 SV=1	Os01g0615100 [Oryza sativa Japonica Group]
BGIOSGA003991	2.09113	9.48608	5.4076	0.950036	14.8529	27.4182	DEG	--	DEG	DEG	3.55003	0.686672	2.03669	1.71345	1.05791	1.51711	1.52293	1.40348	1.88106	3.77113	3.73565	4.2794	2.15918	2.53873	2.41099	3.29998	3.28851	2.66265	[R]	General function prediction only	Cellular Component: plastid (GO:0009536);; Biological Process: cell redox homeostasis (GO:0045454);;	--	Putative uncharacterized protein GN=OsI_02866 OS=Oryza sativa subsp. indica (Rice) PE=2 SV=1	hypothetical protein OsI_02866 [Oryza sativa Indica Group]
BGIOSGA003994	4.88057	1.42949	1.60249	3.92872	2.36963	3.08372	DEG	--	--	--	7.05659	3.72526	3.85986	5.89333	4.63324	6.79528	1.25364	1.89083	0.753652	3.94975	5.06954	5.26784	4.35565	4.35921	4.70798	1.44052	1.56369	1.32525	--	--	Molecular Function: UDP-N-acetylmuramate dehydrogenase activity (GO:0008762);; Cellular Component: plastid (GO:0009536);; Molecular Function: flavin adenine dinucleotide binding (GO:0050660);; Biological Process: oxidation-reduction process (GO:0055114);;	--	Putative uncharacterized protein GN=OsI_02869 OS=Oryza sativa subsp. indica (Rice) PE=4 SV=1	hypothetical protein OsI_02869 [Oryza sativa Indica Group]
BGIOSGA003996	5.43157	5.77395	1.29937	4.76238	4.47428	1.44315	--	DEG	--	DEG	6.42753	5.29046	4.57673	94.7276	88.2593	91.5082	27.7275	25.3703	22.9455	57.5648	53.2524	54.889	94.9983	96.527	82.3397	28.3655	27.6332	27.6376	[T]	Signal transduction mechanisms	Molecular Function: protein serine/threonine phosphatase activity (GO:0004722);; Biological Process: protein dephosphorylation (GO:0006470);; Molecular Function: metal ion binding (GO:0046872);;	--	Putative uncharacterized protein GN=OsI_02880 OS=Oryza sativa subsp. indica (Rice) PE=3 SV=1	hypothetical protein OsI_02880 [Oryza sativa Indica Group]
BGIOSGA004001	45.5206	91.4984	25.3478	55.2354	91.2883	27.8788	DEG	--	--	--	46.0331	41.7101	48.8185	1.15589	0.273174	1.96418	1.44615	2.67436	2.05085	4.47744	5.26354	5.47874	1.51333	1.74228	4.10062	3.88169	2.24084	3.8763	--	--	Molecular Function: triglyceride lipase activity (GO:0004806);; Cellular Component: mitochondrion (GO:0005739);; Biological Process: lipid metabolic process (GO:0006629);; Cellular Component: plastid (GO:0009536);;	--	Putative uncharacterized protein GN=OsI_02886 OS=Oryza sativa subsp. indica (Rice) PE=4 SV=1	hypothetical protein OsI_02886 [Oryza sativa Indica Group]
BGIOSGA004005	4.42066	1.13108	2.05712	5.07324	2.45208	3.33294	DEG	--	--	--	4.68666	4.094	4.48131	1.93837	3.13406	1.95347	2.48056	1.61813	1.29755	3.24644	4.90664	2.06849	2.13545	2.95204	2.18198	2.6868	3.84549	3.87249	--	--	Biological Process: response to toxic substance (GO:0009636);; Biological Process: response to salt stress (GO:0009651);; Biological Process: xenobiotic catabolic process (GO:0042178);; Molecular Function: quercetin 3-O-glucosyltransferase activity (GO:0080043);;	--	Putative uncharacterized protein GN=OsI_02900 OS=Oryza sativa subsp. indica (Rice) PE=2 SV=1	hypothetical protein OsI_02900 [Oryza sativa Indica Group]
BGIOSGA004012	6.55734	2.34197	1.79875	3.40719	2.42315	3.46826	DEG	DEG	--	--	5.25447	6.75926	7.6583	9.23596	6.4171	5.39654	18.2145	16.1214	18.5096	6.01061	5.1855	6.44654	5.23597	5.21132	10.9998	17.4962	13.3842	15.6959	[O]	Posttranslational modification, protein turnover, chaperones	Molecular Function: nucleic acid binding (GO:0003676);; Molecular Function: ATP binding (GO:0005524);; Molecular Function: zinc ion binding (GO:0008270);; Biological Process: DNA integration (GO:0015074);; Molecular Function: nucleoside-triphosphatase activity (GO:0017111);; Biological Process: cell division (GO:0051301);;	--	Putative uncharacterized protein GN=OsI_02914 OS=Oryza sativa subsp. indica (Rice) PE=2 SV=1	hypothetical protein OsI_02914 [Oryza sativa Indica Group]
BGIOSGA004018	7.8357	7.01653	17.6152	5.88088	7.14903	15.5255	--	DEG	--	DEG	8.39676	7.00253	8.10781	7.32416	5.5147	7.3519	9.27039	8.2567	7.51765	4.78087	4.989	6.18753	3.71282	4.00169	3.11687	5.80926	5.22435	3.70995	[Q]	Secondary metabolites biosynthesis, transport and catabolism	Molecular Function: monooxygenase activity (GO:0004497);; Molecular Function: iron ion binding (GO:0005506);; Cellular Component: endoplasmic reticulum (GO:0005783);; Molecular Function: electron carrier activity (GO:0009055);; Cellular Component: cytoplasmic membrane-bounded vesicle (GO:0016023);; Molecular Function: oxidoreductase activity, acting on paired donors, with incorporation or reducti…	--	Putative uncharacterized protein GN=OsI_02933 OS=Oryza sativa subsp. indica (Rice) PE=3 SV=1	hypothetical protein OsI_02933 [Oryza sativa Indica Group]
BGIOSGA004029	4.51783	6.73026	8.34825	5.31913	3.61046	4.91452	--	DEG	--	--	4.33705	5.49948	3.71696	0.0986545	0	0.291167	0.0565708	0.202018	0.240678	1.77177	1.27985	4.13651	0.80726	0.730856	1.07351	0.809842	0.480866	0.143277	[Q]	Secondary metabolites biosynthesis, transport and catabolism	Molecular Function: monooxygenase activity (GO:0004497);; Molecular Function: iron ion binding (GO:0005506);; Cellular Component: endoplasmic reticulum (GO:0005783);; Molecular Function: electron carrier activity (GO:0009055);; Molecular Function: oxidoreductase activity, acting on paired donors, with incorporation or reduction of molecular oxygen (GO:0016705);; Molecular Function: heme binding (…	--	Putative uncharacterized protein GN=OsI_02937 OS=Oryza sativa subsp. indica (Rice) PE=3 SV=1	hypothetical protein OsI_02937 [Oryza sativa Indica Group]
BGIOSGA004030	0.78241	0.12994	0.166422	2.39604	0.870542	0.477995	DEG	DEG	--	--	0.745167	0.652041	0.950021	0.221354	0	0.689593	0.190394	0.129507	0.0337509	2.80614	1.59535	1.69483	0.434705	0.546614	4.81733	0.349435	0.168583	0.257179	[Q]	Secondary metabolites biosynthesis, transport and catabolism	Molecular Function: monooxygenase activity (GO:0004497);; Molecular Function: iron ion binding (GO:0005506);; Cellular Component: mitochondrion (GO:0005739);; Cellular Component: endoplasmic reticulum (GO:0005783);; Molecular Function: electron carrier activity (GO:0009055);; Biological Process: response to light stimulus (GO:0009416);; Biological Process: unidimensional cell growth (GO:0009826);…	--	Putative uncharacterized protein GN=OsI_02940 OS=Oryza sativa subsp. indica (Rice) PE=2 SV=1	hypothetical protein OsI_02940 [Oryza sativa Indica Group]
BGIOSGA004033	0.375075	0.303649	0.117884	2.0321	1.93288	0.258399	--	--	--	DEG	0.398084	0.346501	0.380641	19.1917	15.4556	15.0617	33.9824	32.2845	32.4599	17.1319	18.5515	19.4841	15.14	17.2778	18.0915	28.5899	31.6975	28.768	[K]	Transcription	Cellular Component: plastid (GO:0009536);; Biological Process: dephosphorylation (GO:0016311);; Molecular Function: phosphatase activity (GO:0016791);;	--	Putative uncharacterized protein GN=OsI_02945 OS=Oryza sativa subsp. indica (Rice) PE=2 SV=1	hypothetical protein OsI_02945 [Oryza sativa Indica Group]
BGIOSGA004038	17.9411	16.5697	32.9089	18.3892	16.8364	29.6851	--	DEG	--	--	17.6944	17.1886	18.9404	10.8484	9.53649	8.1432	14.4551	17.9954	15.0877	5.29966	6.50802	6.17308	12.6226	8.76009	8.47056	10.9287	13.4677	10.4366	[H]	Coenzyme transport and metabolism	Molecular Function: uroporphyrin-III C-methyltransferase activity (GO:0004851);; Biological Process: threonine catabolic process (GO:0006567);; Cellular Component: chloroplast (GO:0009507);; Biological Process: siroheme biosynthetic process (GO:0019354);; Biological Process: methylation (GO:0032259);; Molecular Function: precorrin-2 dehydrogenase activity (GO:0043115);; Biological Process: oxidat…	--	Putative uncharacterized protein GN=OsI_02954 OS=Oryza sativa subsp. indica (Rice) PE=2 SV=1	hypothetical protein OsI_02954 [Oryza sativa Indica Group]
BGIOSGA004044	9.84232	9.50935	15.8461	5.99359	9.95109	11.611	--	--	--	DEG	10.1496	8.57265	10.8047	0.616776	0.874583	1.26872	0.723424	0.442868	1.12852	4.73877	6.18293	4.41579	1.76182	2.07692	2.90339	3.18653	3.22837	2.10094	--	--	--	--	Putative uncharacterized protein GN=OsI_02956 OS=Oryza sativa subsp. indica (Rice) PE=2 SV=1	hypothetical protein OsI_02956 [Oryza sativa Indica Group]
BGIOSGA004046	3.91928	0.920027	0.764936	5.1125	2.24738	2.83861	DEG	DEG	--	--	2.96462	5.09073	3.70249	0.443284	0.0664836	0.60383	0.263966	1.01745	0.779882	0.828527	1.88004	2.42434	0.13393	0.505223	0.115152	0.419868	1.21538	0.921106	--	--	Molecular Function: aspartic-type endopeptidase activity (GO:0004190);; Biological Process: proteolysis (GO:0006508);; Biological Process: lipid metabolic process (GO:0006629);; Cellular Component: cytoplasmic membrane-bounded vesicle (GO:0016023);;	K08245|0.0|osa:4326588|Os01g0631900	Putative uncharacterized protein GN=OsI_02961 OS=Oryza sativa subsp. indica (Rice) PE=3 SV=1	hypothetical protein OsI_02961 [Oryza sativa Indica Group]
BGIOSGA004050	1.43168	0.371199	0.6871	1.71097	0.251435	0.852118	--	--	DEG	--	2.09726	1.45898	0.738818	0.0944617	0.0690658	0.580817	0.142187	0.621747	0.972206	2.79418	2.57856	3.04803	0.347828	0.174949	0.398749	0.872352	0.755392	0.576187	[M]	Cell wall/membrane/envelope biogenesis	Molecular Function: polygalacturonase activity (GO:0004650);; Cellular Component: extracellular region (GO:0005576);; Cellular Component: mitochondrion (GO:0005739);; Biological Process: carbohydrate metabolic process (GO:0005975);;	--	Uncharacterized protein GN=P0696E01.9 OS=Oryza sativa subsp. japonica (Rice) PE=4 SV=1	Os01g0636500 [Oryza sativa Japonica Group]
BGIOSGA004064	1.73384	0.248115	0.578714	2.80692	0.307175	0.734643	DEG	DEG	DEG	DEG	2.08953	1.55261	1.55939	5033.75	5664.71	4843.55	5541.65	5352.95	4828.53	3080.87	3079.22	2637.89	7429.03	5279.94	4627.29	4915.28	4918.93	5484.24	[P]	Inorganic ion transport and metabolism	Molecular Function: carbonate dehydratase activity (GO:0004089);; Molecular Function: zinc ion binding (GO:0008270);; Cellular Component: plastid (GO:0009536);; Cellular Component: chloroplast stroma (GO:0009570);; Biological Process: carbon utilization (GO:0015976);;	K01673|0.0|osa:4326583|Os01g0639900	Carbonic anhydrase OS=Oryza sativa (Rice) PE=2 SV=1	carbonic anhydrase 3 [Oryza sativa Indica Group]
BGIOSGA004082	3097.12	5180.67	5241.04	2932.66	5778.75	5106.15	--	DEG	--	DEG	2695.75	3233.93	3361.68	2.62333	3.46895	2.24863	6.97033	7.24862	9.45725	11.1678	7.55341	7.47185	4.51422	2.63888	4.61957	8.80736	8.78297	14.8698	[I]	Lipid transport and metabolism	Cellular Component: Golgi membrane (GO:0000139);; Molecular Function: carboxylic ester hydrolase activity (GO:0004091);; Molecular Function: ATP binding (GO:0005524);; Cellular Component: extracellular region (GO:0005576);; Cellular Component: endoplasmic reticulum membrane (GO:0005789);; Biological Process: metabolic process (GO:0008152);; Biological Process: fatty acid catabolic process (GO:000…	--	Putative uncharacterized protein GN=OsI_03031 OS=Oryza sativa subsp. indica (Rice) PE=4 SV=1	hypothetical protein OsI_03031 [Oryza sativa Indica Group]
BGIOSGA004093	7.2197	2.7803	7.89206	8.73101	3.92422	10.8201	DEG	--	--	--	6.13782	7.53533	7.98596	0.12212	0.357152	0.720843	1.29549	1.28607	1.82478	0.989084	2.37639	2.18173	0.239825	0.258484	0.595691	1.88926	1.19048	0.99319	--	--	Cellular Component: lytic vacuole (GO:0000323);; Biological Process: pattern specification process (GO:0007389);; Biological Process: response to ethylene (GO:0009723);; Cellular Component: basal plasma membrane (GO:0009925);; Biological Process: positive gravitropism (GO:0009958);; Biological Process: auxin efflux (GO:0010315);; Molecular Function: auxin efflux transmembrane transporter activity…	K13947|0.0|osa:4326565|Os01g0643300	Uncharacterized protein GN=Os01g0643300 OS=Oryza sativa subsp. japonica (Rice) PE=4 SV=1	Os01g0643300 [Oryza sativa Japonica Group]
BGIOSGA004096	2.09429	0.400038	1.46878	1.84907	0.364666	1.35764	--	--	DEG	--	4.12887	1.06201	1.09199	25.4571	58.0589	27.3422	72.1181	59.7473	119.118	31.2114	34.7172	33.9763	33.7115	31.5145	74.533	76.6509	65.8486	80.8965	--	--	--	--	cDNA clone:J033147D17, full insert sequence GN=OsJ_02797 OS=Oryza sativa subsp. japonica (Rice) PE=2 SV=1	Os01g0644000 [Oryza sativa Japonica Group]
BGIOSGA004098	37.8115	36.9527	83.6612	33.3016	46.5863	74.4653	--	DEG	--	DEG	34.7777	40.8247	37.8322	38.9306	37.315	38.6569	100.988	90.0032	80.6004	62.7654	56.6529	59.0278	33.4129	30.8623	35.9743	106.632	104.116	99.587	[R]	General function prediction only	Biological Process: maltose metabolic process (GO:0000023);; Biological Process: plasma membrane pyruvate transport (GO:0006849);; Molecular Function: bile acid:sodium symporter activity (GO:0008508);; Cellular Component: chloroplast thylakoid (GO:0009534);; Cellular Component: chloroplast envelope (GO:0009941);; Cellular Component: integral component of membrane (GO:0016021);; Biological Process…	K03453|0.0|osa:4325917|Os01g0645200	Putative uncharacterized protein GN=OsI_03049 OS=Oryza sativa subsp. indica (Rice) PE=2 SV=1	Os01g0645200 [Oryza sativa Japonica Group]
BGIOSGA004100	54.7152	38.3008	90.5305	59.482	33.4165	103.445	--	--	--	DEG	56.5851	58.3258	49.2347	7.70691	7.96751	6.70037	0.184995	0.125834	0	4.24131	4.22404	4.50901	6.96923	6.60097	3.51054	0.203716	0.327605	0.0624714	--	--	Cellular Component: mitochondrion (GO:0005739);; Biological Process: developmental process (GO:0032502);; Biological Process: single-organism process (GO:0044699);;	--	Putative uncharacterized protein GN=OsI_03056 OS=Oryza sativa subsp. indica (Rice) PE=2 SV=1	hypothetical protein OsI_03056 [Oryza sativa Indica Group]
BGIOSGA004102	2.47315	7.45827	0.10361	4.32479	5.69358	0.197931	DEG	DEG	--	DEG	2.32077	2.80562	2.29305	13.4542	13.4612	11.2623	17.7647	15.8468	18.6248	7.04435	10.0795	10.9081	12.6316	10.6167	19.3963	19.5624	17.8508	18.4084	--	--	Biological Process: lipid metabolic process (GO:0006629);; Cellular Component: cytoplasmic membrane-bounded vesicle (GO:0016023);; Molecular Function: hydrolase activity, acting on ester bonds (GO:0016788);;	--	Putative uncharacterized protein GN=OsI_03071 OS=Oryza sativa subsp. indica (Rice) PE=2 SV=1	hypothetical protein OsI_03071 [Oryza sativa Indica Group]
BGIOSGA004109	12.4373	12.7259	17.4121	9.34399	14.2148	18.6072	--	--	--	DEG	11.8433	12.4394	13.0291	13.419	11.112	11.4763	26.2649	26.4302	27.6566	11.196	13.4355	10.2995	8.34755	12.1439	14.0755	14.9488	14.7027	16.0115	--	--	Cellular Component: mitochondrion (GO:0005739);; Biological Process: lipid metabolic process (GO:0006629);; Cellular Component: cytoplasmic membrane-bounded vesicle (GO:0016023);; Molecular Function: hydrolase activity, acting on ester bonds (GO:0016788);;	--	Putative uncharacterized protein GN=OsI_03074 OS=Oryza sativa subsp. indica (Rice) PE=4 SV=1	hypothetical protein OsI_03074 [Oryza sativa Indica Group]
BGIOSGA004112	15.265	12.0024	26.7839	11.6436	11.5223	15.221	--	DEG	--	--	14.9321	16.1918	14.6712	2.29366	2.30082	2.61621	0.657618	0.656384	0.69945	2.05435	1.8148	1.7998	2.13795	2.6385	2.09546	0.535253	0.683549	0.651735	--	--	Molecular Function: triglyceride lipase activity (GO:0004806);; Cellular Component: mitochondrion (GO:0005739);; Biological Process: lipid metabolic process (GO:0006629);; Molecular Function: phosphatidylcholine 1-acylhydrolase activity (GO:0008970);; Biological Process: lipid catabolic process (GO:0016042);; Biological Process: cytidine to uridine editing (GO:0016554);;	--	Putative uncharacterized protein GN=OsI_03082 OS=Oryza sativa subsp. indica (Rice) PE=4 SV=1	hypothetical protein OsI_03082 [Oryza sativa Indica Group]
BGIOSGA004118	1.92991	2.40356	0.671151	1.88965	2.29064	0.623512	--	DEG	--	DEG	2.08039	1.97733	1.73201	0.171142	0.111227	0.505104	0.736025	1.00129	0.991604	1.32586	2.65193	2.24635	0.112032	0.241497	0.256867	1.40488	0.729913	0.39768	--	--	Molecular Function: triglyceride lipase activity (GO:0004806);; Cellular Component: extracellular region (GO:0005576);; Cellular Component: mitochondrion (GO:0005739);; Biological Process: lipid metabolic process (GO:0006629);; Molecular Function: phosphatidylcholine 1-acylhydrolase activity (GO:0008970);; Biological Process: lipid catabolic process (GO:0016042);;	--	Uncharacterized protein OS=Oryza glaberrima (African rice) PE=4 SV=1	RecName: Full=Phospholipase A1-II 3; Flags: Precursor
BGIOSGA004123	1.80286	0.262491	0.909641	2.07472	0.203465	0.844158	DEG	--	DEG	--	2.03136	1.9646	1.41262	0.18751	0.0456994	0.253647	0.040321	0.287978	0.385973	2.27805	6.63888	6.25554	0.230151	0.17364	0.158306	0.621618	0.128527	0.24509	--	--	Cellular Component: plastid (GO:0009536);;	--	Putative uncharacterized protein GN=OsI_03090 OS=Oryza sativa subsp. indica (Rice) PE=4 SV=1	hypothetical protein OsI_03090 [Oryza sativa Indica Group]
BGIOSGA004124	11.2251	0.162286	0.238091	5.05749	0.187366	0.331745	--	--	DEG	DEG	23.8751	4.7942	5.00592	38.9015	41.0512	36.3121	44.4343	41.874	44.832	71.8315	55.7687	69.0088	24.8017	32.1166	26.1082	27.6611	29.3859	26.5723	--	--	Molecular Function: nucleic acid binding (GO:0003676);; Molecular Function: protein kinase activity (GO:0004672);; Molecular Function: structural molecule activity (GO:0005198);; Molecular Function: ATP binding (GO:0005524);; Biological Process: protein phosphorylation (GO:0006468);; Molecular Function: zinc ion binding (GO:0008270);; Cellular Component: chloroplast (GO:0009507);;	--	cDNA clone:J013158F22, full insert sequence GN=OSJNBa0049H05.23 OS=Oryza sativa subsp. japonica (Rice) PE=2 SV=1	Os01g0655500 [Oryza sativa Japonica Group]
BGIOSGA004137	55.6836	38.7549	43.7135	65.5363	27.6755	27.8731	--	--	DEG	--	50.0533	58.0284	58.9691	14.7865	15.3826	16.3169	1.40525	1.72417	1.92979	9.52548	8.1157	8.88983	16.3468	14.6202	12.0122	2.15468	1.54982	1.72998	[T]	Signal transduction mechanisms	Molecular Function: protein serine/threonine phosphatase activity (GO:0004722);; Biological Process: protein dephosphorylation (GO:0006470);; Molecular Function: metal ion binding (GO:0046872);;	K14497|0.0|osa:4324182|Os01g0656200	Putative uncharacterized protein GN=OsI_03122 OS=Oryza sativa subsp. indica (Rice) PE=3 SV=1	hypothetical protein OsI_03122 [Oryza sativa Indica Group]
BGIOSGA004140	6.40267	15.4953	1.6864	8.84367	14.3264	1.8115	DEG	DEG	--	DEG	4.48533	7.53201	7.19067	45.5858	50.4386	40.2255	23.5601	21.7159	23.1219	56.0564	43.1307	51.5266	51.0635	41.7324	39.026	19.5522	21.0425	17.1805	--	--	Molecular Function: catalytic activity (GO:0003824);; Cellular Component: chloroplast (GO:0009507);; Biological Process: leaf morphogenesis (GO:0009965);; Biological Process: mRNA modification (GO:0016556);; Biological Process: cell differentiation (GO:0030154);;	--	Putative uncharacterized protein GN=OsI_03143 OS=Oryza sativa subsp. indica (Rice) PE=4 SV=1	hypothetical protein OsI_03143 [Oryza sativa Indica Group]
BGIOSGA004148	50.108	45.4166	22.7993	50.2379	43.9406	19.2584	--	--	--	DEG	48.7606	47.0891	54.4744	0.596693	1.16339	0.587022	0.256618	0.130914	1.09177	0	0	0	3.36897	2.21022	3.69425	4.94527	1.90865	2.07979	--	--	--	--	Putative uncharacterized protein GN=OsI_03149 OS=Oryza sativa subsp. indica (Rice) PE=4 SV=1	hypothetical protein OsI_03149 [Oryza sativa Indica Group]
BGIOSGA004151	0	0.78237	0.493101	0	3.09115	2.97791	--	--	DEG	--	0	0	0	4.79133	3.70148	3.9577	2.44939	2.45945	2.27438	5.77797	5.52189	4.10364	3.81703	4.4967	4.78289	2.09786	2.60255	1.73305	[H]	Coenzyme transport and metabolism	Molecular Function: dihydroxy-acid dehydratase activity (GO:0004160);; Cellular Component: mitochondrion (GO:0005739);; Biological Process: tetrahydrobiopterin biosynthetic process (GO:0006729);; Molecular Function: 4-alpha-hydroxytetrahydrobiopterin dehydratase activity (GO:0008124);; Cellular Component: chloroplast (GO:0009507);;	--	Putative uncharacterized protein GN=OsI_03156 OS=Oryza sativa subsp. indica (Rice) PE=2 SV=1	hypothetical protein OsI_03156 [Oryza sativa Indica Group]
BGIOSGA004153	5.09633	4.15017	2.3944	5.1345	4.36554	2.14449	--	--	--	DEG	4.97495	4.76427	5.54978	4.12638	4.47915	4.17466	4.07786	6.42076	5.27432	11.9647	25.8799	21.0308	6.9254	7.18546	8.03809	9.00875	8.34474	6.37528	[G]	Carbohydrate transport and metabolism	Cellular Component: extracellular region (GO:0005576);; Biological Process: carbohydrate metabolic process (GO:0005975);; Biological Process: seed germination (GO:0009845);; Biological Process: determination of bilateral symmetry (GO:0009855);; Biological Process: polarity specification of adaxial/abaxial axis (GO:0009944);; Biological Process: meristem initiation (GO:0010014);; Biological Proces…	--	Uncharacterized protein OS=Oryza glaberrima (African rice) PE=4 SV=1	hypothetical protein OsI_03157 [Oryza sativa Indica Group]
BGIOSGA004154	16.7175	4.26006	5.25765	19.6251	7.38298	7.90959	DEG	DEG	--	--	22.7995	13.0408	14.3122	11.3338	12.3906	10.4333	14.6926	18.6853	20.5153	13.1707	15.316	13.1054	11.7649	8.31068	14.5808	20.1667	19.4586	17.777	--	--	Cellular Component: plasma membrane (GO:0005886);; Biological Process: translational initiation (GO:0006413);; Cellular Component: translation preinitiation complex (GO:0070993);;	--	cDNA clone:J023034B10, full insert sequence GN=OsJ_02919 OS=Oryza sativa subsp. japonica (Rice) PE=2 SV=1	Os01g0664500 [Oryza sativa Japonica Group]
BGIOSGA004160	9.10517	11.3859	17.9644	13.864	11.5521	19.1341	--	DEG	--	--	9.17225	8.95529	9.18798	29.2987	32.3991	29.2794	26.5505	27.9475	28.3571	54.6484	62.4589	59.0298	32.9367	34.1109	31.9963	31.3083	28.9395	29.8341	[RTKL]	--	Biological Process: MAPK cascade (GO:0000165);; Molecular Function: MAP kinase activity (GO:0004707);; Molecular Function: ATP binding (GO:0005524);; Biological Process: protein phosphorylation (GO:0006468);;	--	Uncharacterized protein GN=Os01g0665200 OS=Oryza sativa subsp. japonica (Rice) PE=4 SV=1	Os01g0665200 [Oryza sativa Japonica Group]
BGIOSGA004162	64.005	30.3257	27.6184	58.7124	33.0146	30.0273	DEG	--	--	--	58.8714	67.2179	65.9259	13.0641	13.379	16.6172	1.02154	0.810663	1.44869	12.6861	6.27708	9.52643	16.5857	10.7536	17.2312	1.12491	0.603009	0	--	--	--	--	Putative uncharacterized protein GN=OsI_03179 OS=Oryza sativa subsp. indica (Rice) PE=2 SV=1	hypothetical protein OsI_03179 [Oryza sativa Indica Group]
BGIOSGA004166	9.82902	14.3535	1.09363	9.49653	14.8568	0.575974	--	DEG	--	DEG	8.97066	8.26271	12.2537	3.61515	2.37685	1.5715	130.021	136.498	135.446	2.75334	2.45403	2.94272	2.22894	1.33464	1.89278	102.805	106.802	102.93	--	--	Cellular Component: chloroplast thylakoid membrane (GO:0009535);;	--	Uncharacterized protein OS=Oryza glaberrima (African rice) PE=4 SV=1	hypothetical protein OsI_03186 [Oryza sativa Indica Group]
BGIOSGA004168	4.09165	2.52116	133.988	2.7167	1.81879	104.179	--	DEG	--	DEG	3.99161	3.77269	4.51066	0	0	0	0	0.112412	0.35155	1.21786	2.28486	1.96148	0.0628874	0	0.0720939	0.424634	0.117064	0	[J]	Translation, ribosomal structure and biogenesis	Molecular Function: peroxidase activity (GO:0004601);; Biological Process: response to oxidative stress (GO:0006979);; Cellular Component: cytoplasmic membrane-bounded vesicle (GO:0016023);; Molecular Function: heme binding (GO:0020037);; Molecular Function: metal ion binding (GO:0046872);; Biological Process: oxidation-reduction process (GO:0055114);;	K00430|0.0|sbi:SORBI_03g030630|hypothetical protein	Putative uncharacterized protein GN=OsI_03192 OS=Oryza sativa subsp. indica (Rice) PE=3 SV=1	hypothetical protein OsI_03192 [Oryza sativa Indica Group]
BGIOSGA004170	2.86188	0	0.154654	1.8214	0.0449937	0.180566	DEG	--	DEG	DEG	5.6668	1.00254	1.9163	134.053	127.617	126.607	27.16	25.4641	24.1029	106.334	99.4307	105.538	108.403	119.432	90.7064	27.2362	28.9773	28.404	--	--	Cellular Component: plastid (GO:0009536);; Biological Process: embryo development ending in seed dormancy (GO:0009793);; Biological Process: suspensor development (GO:0010098);;	--	Putative uncharacterized protein GN=OsI_03237 OS=Oryza sativa subsp. indica (Rice) PE=2 SV=1	hypothetical protein OsI_03237 [Oryza sativa Indica Group]
BGIOSGA004186	90.9816	129.426	25.5757	103.768	106.18	28.2059	--	DEG	--	DEG	94.0676	88.349	90.528	121.672	132.353	121.262	31.6696	33.8803	34.5013	98.7626	92.5916	85.4313	138.865	121.941	110.822	26.7903	35.4639	30.0082	[J]	Translation, ribosomal structure and biogenesis	Cellular Component: chloroplast stroma (GO:0009570);;	--	cDNA clone:J023054M21, full insert sequence GN=OsJ_02992 OS=Oryza sativa subsp. japonica (Rice) PE=2 SV=1	Os01g0676200 [Oryza sativa Japonica Group]
BGIOSGA004191	90.6849	125.096	33.3504	92.2619	123.876	30.7541	--	DEG	--	DEG	86.2057	90.5188	95.3302	6.45972	4.99318	6.1294	4.89869	4.99815	4.58087	6.70309	7.31407	6.48036	3.97842	4.93518	5.33533	2.93253	2.93437	2.19827	--	--	Cellular Component: membrane (GO:0016020);; Cellular Component: cytoplasmic membrane-bounded vesicle (GO:0016023);;	--	Putative uncharacterized protein GN=OsI_03259 OS=Oryza sativa subsp. indica (Rice) PE=4 SV=1	hypothetical protein OsI_03259 [Oryza sativa Indica Group]
BGIOSGA004198	3.61591	5.86077	4.8259	6.83251	4.74964	2.68839	--	--	--	DEG	3.79449	2.95178	4.10147	12.0198	10.4895	12.0595	5.594	4.33298	5.79409	10.8275	9.16603	8.60351	8.25842	10.8829	10.0424	4.12823	3.67208	2.93743	--	--	Molecular Function: DNA binding (GO:0003677);; Molecular Function: DNA-directed RNA polymerase activity (GO:0003899);; Biological Process: transcription, DNA-templated (GO:0006351);;	K03023|0.0|osa:4325277|Os01g0679000	Putative uncharacterized protein GN=OsI_03266 OS=Oryza sativa subsp. indica (Rice) PE=4 SV=1	hypothetical protein OsI_03266 [Oryza sativa Indica Group]
BGIOSGA004202	9.31742	11.5229	5.24036	9.53235	9.72791	3.57925	--	--	--	DEG	10.3612	8.42164	9.16943	6.07453	4.6059	4.98006	28.0114	25.2236	24.0301	7.07093	8.57368	8.49003	12.0399	15.0005	11.4599	26.584	33.9267	29.2599	--	--	Cellular Component: mitochondrion (GO:0005739);; Biological Process: metabolic process (GO:0008152);; Molecular Function: transferase activity, transferring hexosyl groups (GO:0016758);;	--	Putative uncharacterized protein GN=OsI_03309 OS=Oryza sativa subsp. indica (Rice) PE=2 SV=1	hypothetical protein OsI_03309 [Oryza sativa Indica Group]
BGIOSGA004226	6.81986	5.22016	25.755	8.04488	12.8334	29.9235	--	DEG	--	DEG	5.28015	8.04147	7.13795	0.156973	0.102019	0.102953	0	0.0918398	0.095738	0.055277	0.169701	0.0572328	1.02757	3.26718	2.70941	0.396484	1.00423	0.820703	--	--	Biological Process: metabolic process (GO:0008152);; Molecular Function: transferase activity, transferring hexosyl groups (GO:0016758);;	--	Putative uncharacterized protein GN=OsI_03310 OS=Oryza sativa subsp. indica (Rice) PE=3 SV=1	hypothetical protein OsI_03310 [Oryza sativa Indica Group]
BGIOSGA004227	0.0188201	0.120648	0.0625259	0.0940703	2.33472	0.740471	--	--	DEG	--	0.0564602	0	0	25.3778	22.7918	21.9223	4.43591	4.3374	3.8531	19.4775	20.6986	21.3418	25.4255	32.4295	29.051	5.14939	4.83112	4.1756	--	--	--	--	Putative uncharacterized protein GN=OsI_03316 OS=Oryza sativa subsp. indica (Rice) PE=2 SV=1	hypothetical protein OsI_03316 [Oryza sativa Indica Group]
BGIOSGA004232	17.4635	23.364	4.2088	20.506	28.9687	4.71871	--	DEG	--	DEG	17.0656	16.2356	19.0892	0.384612	0.249964	0.306306	0.441091	0.321463	0.385373	0.619147	0.277199	0.580955	0.0539514	0.0775319	0.371098	0.242864	0.150645	0.0957557	[S]	Function unknown	Molecular Function: protein serine/threonine kinase activity (GO:0004674);; Molecular Function: ATP binding (GO:0005524);; Biological Process: protein phosphorylation (GO:0006468);; Cellular Component: membrane (GO:0016020);; Cellular Component: cytoplasmic membrane-bounded vesicle (GO:0016023);;	--	Putative uncharacterized protein GN=OsI_03366 OS=Oryza sativa subsp. indica (Rice) PE=4 SV=1	hypothetical protein OsI_03366 [Oryza sativa Indica Group]
BGIOSGA004253	1.0895	0.313628	0.382642	0.492434	0.167527	0.163088	DEG	--	--	--	1.00789	1.05122	1.20938	3.9779	4.45328	3.83213	5.52318	5.60425	6.57644	2.61868	2.36078	3.07285	4.07985	2.7358	3.85331	6.55167	6.07352	5.86284	--	--	Molecular Function: acetylglucosaminyltransferase activity (GO:0008375);; Cellular Component: membrane (GO:0016020);;	--	Putative uncharacterized protein GN=OsI_03372 OS=Oryza sativa subsp. indica (Rice) PE=2 SV=1	hypothetical protein OsI_03372 [Oryza sativa Indica Group]
BGIOSGA004257	2.49744	4.08777	5.90129	2.6841	3.55632	6.16268	--	DEG	--	DEG	2.16526	2.58683	2.74022	3.53206	2.25139	2.89011	12.3713	10.3275	8.79289	4.73597	4.64456	6.87239	4.16853	4.81633	2.63789	10.6316	11.0032	9.30733	--	--	Molecular Function: ATP binding (GO:0005524);; Biological Process: ATP catabolic process (GO:0006200);; Cellular Component: integral component of membrane (GO:0016021);; Molecular Function: ATPase activity, coupled to transmembrane movement of substances (GO:0042626);; Biological Process: transmembrane transport (GO:0055085);;	--	Uncharacterized protein GN=OsJ_03113 OS=Oryza sativa subsp. japonica (Rice) PE=4 SV=1	hypothetical protein OsI_03375 [Oryza sativa Indica Group]
BGIOSGA004258	2.99784	2.89119	10.4972	5.41764	3.87425	10.314	--	DEG	--	DEG	2.437	3.43789	3.11863	2.05408	2.54158	1.70989	4.82468	4.99198	3.68607	0.333844	1.11031	1.64187	2.1721	1.50499	2.49008	4.41496	4.83756	6.81535	[RTKL]	--	Molecular Function: protein serine/threonine kinase activity (GO:0004674);; Molecular Function: ATP binding (GO:0005524);; Cellular Component: mitochondrion (GO:0005739);; Biological Process: protein phosphorylation (GO:0006468);;	--	Putative uncharacterized protein GN=OsI_03399 OS=Oryza sativa subsp. indica (Rice) PE=3 SV=1	hypothetical protein OsI_03399 [Oryza sativa Indica Group]
BGIOSGA004268	1.24727	2.10185	4.50091	1.02868	2.05572	5.35595	--	DEG	--	DEG	1.44921	0.906905	1.38571	2.69402	14.9197	4.06012	4.19072	4.02429	7.34143	0.908311	1.67312	1.00315	6.52888	2.4265	5.74256	7.43797	5.81479	15.4837	[RTKL]	--	Molecular Function: protein serine/threonine kinase activity (GO:0004674);; Molecular Function: ATP binding (GO:0005524);; Cellular Component: mitochondrion (GO:0005739);; Biological Process: protein phosphorylation (GO:0006468);;	--	Putative uncharacterized protein GN=OsI_03400 OS=Oryza sativa subsp. indica (Rice) PE=3 SV=1	hypothetical protein OsI_03400 [Oryza sativa Indica Group]
BGIOSGA004269	1.37716	7.22461	5.18548	1.19486	4.89931	9.57881	--	DEG	--	DEG	0.742203	1.61507	1.7742	0	0.894776	0.451483	0.526313	0.939749	0.979637	2.26248	4.13444	2.34254	0.901252	1.29516	2.06639	1.44893	1.67767	1.99948	--	--	Cellular Component: membrane (GO:0016020);; Cellular Component: cytoplasmic membrane-bounded vesicle (GO:0016023);;	--	cDNA clone:J013120F13, full insert sequence GN=P0454A11.19 OS=Oryza sativa subsp. japonica (Rice) PE=2 SV=1	Os01g0699900 [Oryza sativa Japonica Group]
BGIOSGA004270	2.30265	0.448753	0.815233	2.91315	1.42093	1.7087	DEG	--	--	--	2.14585	2.39461	2.36749	18.9209	23.4625	14.8914	79.1592	88.1391	95.6884	16.1508	19.1459	16.3083	19.0247	16.5801	24.6213	82.4385	86.3225	86.6575	--	--	--	--	Putative uncharacterized protein GN=OsI_03404 OS=Oryza sativa subsp. indica (Rice) PE=4 SV=1	hypothetical protein OsI_03404 [Oryza sativa Indica Group]
BGIOSGA004271	21.163	19.0916	87.6622	17.2017	20.0754	85.1395	--	DEG	--	DEG	21.8047	19.4295	22.2549	0.444452	0.240713	0.388666	34.1937	31.9842	31.354	0.521703	0.427103	0.594178	0.484909	0.313582	0.778258	19.1778	20.8513	14.6309	--	--	Cellular Component: plasma membrane (GO:0005886);; Cellular Component: integral component of plasma membrane (GO:0005887);; Biological Process: carbohydrate transport (GO:0008643);; Cellular Component: integral component of membrane (GO:0016021);; Cellular Component: cytoplasmic membrane-bounded vesicle (GO:0016023);; Molecular Function: sugar transmembrane transporter activity (GO:0051119);;	--	Uncharacterized protein OS=Oryza glaberrima (African rice) PE=4 SV=1	Os01g0700100 [Oryza sativa Japonica Group]
BGIOSGA004272	0.985407	0.357944	32.5106	0.514328	0.525583	18.22	--	DEG	--	DEG	1.01245	0.669965	1.2738	2.12609	0.383825	2.32403	1.42234	3.6626	3.81806	4.65849	6.72517	8.26855	2.31962	4.91684	4.16608	6.04134	7.19657	4.32282	--	--	Molecular Function: zinc ion binding (GO:0008270);; Cellular Component: membrane (GO:0016020);; Molecular Function: ligase activity (GO:0016874);;	--	Putative uncharacterized protein GN=OsI_03422 OS=Oryza sativa subsp. indica (Rice) PE=2 SV=1	hypothetical protein OsI_03422 [Oryza sativa Indica Group]
BGIOSGA004281	7.29847	1.61131	2.96767	6.55074	3.80084	5.85357	DEG	--	--	--	8.07196	8.21756	5.6059	18.5652	21.0672	20.1487	101.768	86.5072	81.8665	37.6172	28.6722	32.8239	19.4835	18.7643	17.9129	84.6663	85.8231	83.7117	[H]	Coenzyme transport and metabolism	Molecular Function: dimethylallyltranstransferase activity (GO:0004161);; Molecular Function: geranyltranstransferase activity (GO:0004337);; Cellular Component: cytoplasm (GO:0005737);; Biological Process: cholesterol biosynthetic process (GO:0006695);; Biological Process: isoprenoid biosynthetic process (GO:0008299);; Biological Process: geranyl diphosphate biosynthetic process (GO:0033384);; B…	K00787|0.0|osa:4324245|Os01g0703400	Putative uncharacterized protein GN=OsI_03423 OS=Oryza sativa subsp. indica (Rice) PE=3 SV=1	hypothetical protein OsI_03423 [Oryza sativa Indica Group]
BGIOSGA004282	30.6904	19.927	90.0473	33.0378	18.7202	84.7337	--	DEG	--	DEG	29.572	32.9055	29.5938	1.87474	0.938508	1.8942	2.96356	3.86861	3.3375	2.30169	7.34011	2.38313	1.94035	3.00292	4.67698	10.7502	10.0023	8.60959	--	--	Biological Process: response to stress (GO:0006950);; Biological Process: signal transduction (GO:0007165);; Biological Process: response to abscisic acid (GO:0009737);; Molecular Function: protein dimerization activity (GO:0046983);; Biological Process: cellular response to organic substance (GO:0071310);; Biological Process: cellular response to oxygen-containing compound (GO:1901701);;	--	Uncharacterized protein OS=Oryza glaberrima (African rice) PE=4 SV=1	hypothetical protein OsI_03439 [Oryza sativa Indica Group]
BGIOSGA004292	3.05596	1.56915	3.38989	4.00831	3.20675	9.78738	--	--	--	DEG	3.11639	3.48986	2.56162	1.97916	4.27228	4.58954	1.33755	0.951163	3.19016	1.79215	0.509436	0.824692	3.51659	2.04471	6.10016	2.63338	2.54092	7.26797	[M]	Cell wall/membrane/envelope biogenesis	--	--	Uncharacterized protein GN=OsJ_03192 OS=Oryza sativa subsp. japonica (Rice) PE=4 SV=1	Os01g0706600 [Oryza sativa Japonica Group]
BGIOSGA004298	0.441473	3.61366	1.82629	1.04209	3.88715	4.14742	DEG	--	--	--	0.0508474	0.835998	0.437575	15.1773	14.7959	12.6752	5.3079	5.59864	7.24766	18.5005	18.3012	20.3865	14.166	12.3999	15.395	6.16098	6.36384	6.32198	--	--	Molecular Function: transporter activity (GO:0005215);; Cellular Component: mitochondrial inner membrane (GO:0005743);; Biological Process: mitochondrial transport (GO:0006839);; Cellular Component: integral component of membrane (GO:0016021);; Biological Process: transmembrane transport (GO:0055085);;	--	cDNA clone:J013050L21, full insert sequence GN=P0456F08.4 OS=Oryza sativa subsp. japonica (Rice) PE=2 SV=1	Os01g0708900 [Oryza sativa Japonica Group]
BGIOSGA004305	19.175	14.2162	6.0514	19.0627	13.987	6.28227	--	DEG	--	DEG	16.8269	19.0587	21.6392	102.409	81.7881	85.0046	613.5	549.639	487.163	125.953	113.6	149.87	80.7607	71.1642	57.4433	399.832	451.961	445.235	[E]	Amino acid transport and metabolism	Molecular Function: glycine dehydrogenase (decarboxylating) activity (GO:0004375);; Molecular Function: ATP binding (GO:0005524);; Cellular Component: mitochondrion (GO:0005739);; Biological Process: glycine catabolic process (GO:0006546);; Cellular Component: chloroplast envelope (GO:0009941);; Molecular Function: pyridoxal phosphate binding (GO:0030170);; Molecular Function: 2-alkenal reductase…	K00281|0.0|osa:4325932|Os01g0711400	Putative uncharacterized protein GN=OsI_03474 OS=Oryza sativa subsp. indica (Rice) PE=2 SV=1	hypothetical protein OsI_03474 [Oryza sativa Indica Group]
BGIOSGA004313	118.101	89.7338	550.101	129.808	69.7894	432.343	--	DEG	--	DEG	125.767	125.584	102.953	4.52366	4.15432	1.99943	2.90412	3.85489	3.41873	0.969636	0	0.179276	0.0321876	0.0346918	0.110699	0.124194	0.0599168	0.0856922	--	--	Cellular Component: plastid (GO:0009536);;	--	Putative uncharacterized protein GN=OsI_03504 OS=Oryza sativa subsp. indica (Rice) PE=4 SV=1	hypothetical protein OsI_03504 [Oryza sativa Indica Group]
BGIOSGA004330	1.82692	3.55913	3.39258	0.382971	0.0591929	0.0899344	--	DEG	--	--	1.0965	1.88148	2.50277	21.258	28.327	22.7055	7.5299	9.29695	9.64303	22.4762	20.9167	21.4724	19.8491	26.5593	17.3001	8.15788	8.79274	8.56843	[G]	Carbohydrate transport and metabolism	Molecular Function: alpha-amylase activity (GO:0004556);; Molecular Function: calcium ion binding (GO:0005509);; Cellular Component: extracellular region (GO:0005576);; Biological Process: starch catabolic process (GO:0005983);; Biological Process: circadian rhythm (GO:0007623);; Cellular Component: chloroplast stroma (GO:0009570);;	--	Putative uncharacterized protein GN=OsI_03507 OS=Oryza sativa subsp. indica (Rice) PE=2 SV=1	hypothetical protein OsI_03507 [Oryza sativa Indica Group]
BGIOSGA004332	16.7971	24.0968	8.82329	21.6218	21.2362	8.50635	--	--	--	DEG	17.0033	17.3488	16.0393	18.6276	18.8114	13.9087	24.8345	21.0004	30.194	15.2132	15.8522	17.5539	16.0163	17.1865	23.6569	28.5013	30.949	33.5457	[QR]	--	Molecular Function: methyltransferase activity (GO:0008168);; Cellular Component: chloroplast (GO:0009507);; Biological Process: sterol biosynthetic process (GO:0016126);; Biological Process: methylation (GO:0032259);; Molecular Function: violaxanthin de-epoxidase activity (GO:0046422);; Biological Process: oxidation-reduction process (GO:0055114);;	--	Putative uncharacterized protein GN=OsI_03515 OS=Oryza sativa subsp. indica (Rice) PE=2 SV=1	hypothetical protein OsI_03515 [Oryza sativa Indica Group]
BGIOSGA004334	15.2556	17.1159	25.343	16.2064	18.9532	30.9987	--	--	--	DEG	16.2861	14.0313	15.4493	70.9676	63.0782	75.0061	36.4752	41.5139	34.918	117.508	133.003	138.458	99.9262	97.7579	99.1026	63.9404	63.7827	42.5945	--	--	Biological Process: metabolic process (GO:0008152);; Cellular Component: cytoplasmic membrane-bounded vesicle (GO:0016023);; Molecular Function: pyridoxal phosphate binding (GO:0030170);; Molecular Function: alliin lyase activity (GO:0047654);;	--	Putative uncharacterized protein GN=OsI_03520 OS=Oryza sativa subsp. indica (Rice) PE=4 SV=1	hypothetical protein OsI_03520 [Oryza sativa Indica Group]
BGIOSGA004338	112.743	69.684	37.6357	129.656	98.9289	56.7726	--	DEG	--	--	93.4219	145.59	99.216	0.575076	0.473416	0.414887	0.692501	0.986944	1.43803	0.21601	0.373023	0.391392	0.539584	0.459842	1.03576	1.85198	1.57672	1.42539	--	--	--	--	Putative uncharacterized protein GN=OsI_03533 OS=Oryza sativa subsp. indica (Rice) PE=2 SV=1	hypothetical protein OsI_03533 [Oryza sativa Indica Group]
BGIOSGA004344	0.539715	0.487793	1.03916	0.326808	0.678395	1.61803	--	--	--	DEG	0.34474	0.760175	0.514229	1.95455	1.77492	3.18723	1.47391	3.14866	3.89468	4.66712	6.59962	4.97868	2.36616	3.372	4.00856	3.70261	3.91519	2.91638	[P]	Inorganic ion transport and metabolism	Molecular Function: secondary active sulfate transmembrane transporter activity (GO:0008271);; Biological Process: sulfate transport (GO:0008272);; Cellular Component: chloroplast (GO:0009507);; Cellular Component: integral component of membrane (GO:0016021);; Biological Process: transmembrane transport (GO:0055085);;	--	Uncharacterized protein OS=Oryza glaberrima (African rice) PE=4 SV=1	hypothetical protein OsI_03536 [Oryza sativa Indica Group]
BGIOSGA004346	4.89872	2.30557	2.83908	5.41514	3.24891	3.51139	DEG	--	--	--	5.69153	4.778	4.22664	2.68721	2.7834	3.13934	0.86676	0.44218	0.460948	5.1454	5.81019	6.61339	3.4632	3.37716	2.26869	0.318157	0.306986	0.292698	--	--	Cellular Component: mitochondrion (GO:0005739);; Cellular Component: cytoplasmic membrane-bounded vesicle (GO:0016023);; Biological Process: metal ion transport (GO:0030001);; Molecular Function: metal ion binding (GO:0046872);;	--	cDNA clone:J023077M05, full insert sequence GN=P0480C01.37 OS=Oryza sativa subsp. japonica (Rice) PE=2 SV=1	Os01g0719600 [Oryza sativa Japonica Group]
BGIOSGA004348	5.40141	2.86998	0.589963	5.85633	3.03635	0.305947	--	DEG	--	DEG	4.16819	7.01078	5.02526	32.3102	37.3324	37.608	70.678	60.3401	60.3175	43.7234	35.2935	34.6056	43.9412	42.8765	38.3388	57.3218	64.9575	60.8209	[D]	Cell cycle control, cell division, chromosome partitioning	Biological Process: maltose metabolic process (GO:0000023);; Molecular Function: ATP binding (GO:0005524);; Biological Process: pentose-phosphate shunt (GO:0006098);; Biological Process: rRNA processing (GO:0006364);; Cellular Component: chloroplast stroma (GO:0009570);; Biological Process: chloroplast relocation (GO:0009902);; Biological Process: thylakoid membrane organization (GO:0010027);; Bi…	--	Putative uncharacterized protein GN=OsI_03540 OS=Oryza sativa subsp. indica (Rice) PE=4 SV=1	hypothetical protein OsI_03540 [Oryza sativa Indica Group]
BGIOSGA004349	36.2504	35.7502	63.7785	37.8742	41.7188	61.0334	--	DEG	--	--	37.2947	36.455	35.0015	798.878	1141.18	883.371	1133.77	1435.23	1043.42	1051.13	1106.61	798.268	422.628	365.879	372.191	2413.2	1635.49	2555.17	--	--	Cellular Component: mitochondrion (GO:0005739);; Cellular Component: photosystem I (GO:0009522);; Cellular Component: photosystem II (GO:0009523);; Cellular Component: chloroplast thylakoid membrane (GO:0009535);; Biological Process: response to blue light (GO:0009637);; Biological Process: photosynthesis, light harvesting (GO:0009765);; Cellular Component: chloroplast envelope (GO:0009941);; Bio…	K08912|0.0|osa:4324705|Os01g0720500	cDNA clone:006-301-C12, full insert sequence GN=P0690B02.7 OS=Oryza sativa subsp. japonica (Rice) PE=2 SV=1	Os01g0720500 [Oryza sativa Japonica Group]
BGIOSGA004351	1943.29	941.143	1204.14	985.335	386.899	2201.29	--	--	DEG	DEG	1665.98	2045.79	2118.11	27.651	27.5723	19.1197	93.1639	104.762	111.666	15.1064	20.6689	15.5545	23.6603	23.3273	23.1222	82.1631	91.4804	120.473	[E]	Amino acid transport and metabolism	Cellular Component: cytosol (GO:0005829);; Biological Process: cysteine biosynthetic process from serine (GO:0006535);; Biological Process: protein targeting to membrane (GO:0006612);; Molecular Function: serine O-acetyltransferase activity (GO:0009001);; Biological Process: response to wounding (GO:0009611);; Biological Process: response to fungus (GO:0009620);; Biological Process: jasmonic acid…	K00640|0.0|osa:4324655|Os01g0720700	Uncharacterized protein OS=Oryza glaberrima (African rice) PE=4 SV=1	Os01g0720700 [Oryza sativa Japonica Group]
BGIOSGA004352	19.171	24.781	103.197	17.11	23.3699	98.0389	--	DEG	--	DEG	21.1414	15.9121	20.4596	1.24888	1.03019	0.756084	1.73525	1.77049	1.36226	0.304466	0.623143	0.840636	0.518821	1.06754	1.18955	1.3194	1.49257	1.54867	--	--	Molecular Function: ADP binding (GO:0043531);;	--	Putative uncharacterized protein GN=OsI_03555 OS=Oryza sativa subsp. indica (Rice) PE=4 SV=1	hypothetical protein OsI_03555 [Oryza sativa Indica Group]
BGIOSGA004359	0.737658	1.01172	1.62267	0.589415	0.925302	1.45354	--	--	--	DEG	0.518305	0.852161	0.84251	276.136	238.263	223.73	91.5908	89.7876	90.123	230.978	270.528	293.407	164.195	222.444	217.416	95.3855	93.2101	91.5296	[C]	Energy production and conversion	Molecular Function: malate dehydrogenase (decarboxylating) (NADP+) activity (GO:0004473);; Biological Process: gluconeogenesis (GO:0006094);; Biological Process: malate metabolic process (GO:0006108);; Biological Process: fatty acid biosynthetic process (GO:0006633);; Biological Process: cytoskeleton organization (GO:0007010);; Molecular Function: zinc ion binding (GO:0008270);; Cellular Componen…	K00029|0.0|zma:100286036|AY104511	Malic enzyme GN=OsJ_03305 OS=Oryza sativa subsp. japonica (Rice) PE=3 SV=1	hypothetical protein OsI_03572 [Oryza sativa Indica Group]
BGIOSGA004372	276.492	246.043	90.5004	264.971	201.352	93.3751	--	DEG	--	DEG	297.414	286.3	245.764	17.1035	17.7487	17.5188	56.1211	51.0424	53.3377	17.796	14.0263	16.578	20.5034	21.6268	16.7705	41.5335	47.923	43.137	--	--	Molecular Function: protein kinase activity (GO:0004672);; Molecular Function: ATP binding (GO:0005524);; Biological Process: protein phosphorylation (GO:0006468);;	--	Putative uncharacterized protein GN=OsI_03584 OS=Oryza sativa subsp. indica (Rice) PE=2 SV=1	hypothetical protein OsI_03584 [Oryza sativa Indica Group]
BGIOSGA004380	13.7869	17.457	53.5004	16.1334	19.6336	44.1979	--	DEG	--	DEG	13.4428	13.4907	14.4273	0.287546	0.320365	1.69731	1.48397	2.2351	1.95417	10.415	9.63668	9.97476	1.41174	1.26073	2.1733	3.15155	3.30369	2.21927	--	--	Biological Process: carbohydrate biosynthetic process (GO:0016051);; Molecular Function: polygalacturonate 4-alpha-galacturonosyltransferase activity (GO:0047262);;	--	Putative uncharacterized protein GN=OsI_03591 OS=Oryza sativa subsp. indica (Rice) PE=2 SV=1	hypothetical protein OsI_03591 [Oryza sativa Indica Group]
BGIOSGA004382	8.36169	0.768407	1.89108	10.0088	1.61526	2.8915	DEG	DEG	DEG	DEG	8.64334	7.24471	9.19703	0.355708	0.0385299	0.505473	0.135981	0.346855	0.361578	2.4217	11.7074	7.30599	0	0	0.133471	0.411789	0.36121	0.0688796	--	--	Biological Process: lipid metabolic process (GO:0006629);; Cellular Component: cytoplasmic membrane-bounded vesicle (GO:0016023);; Molecular Function: hydrolase activity, acting on ester bonds (GO:0016788);;	--	Uncharacterized protein OS=Oryza glaberrima (African rice) PE=4 SV=1	hypothetical protein OsI_03598 [Oryza sativa Indica Group]
BGIOSGA004385	12.4696	0.299904	0.281471	7.14504	0.0444902	0.280626	--	--	DEG	DEG	25.2471	4.45452	7.70713	1.99935	1.41972	1.48128	2.63265	2.49114	3.11626	1.38204	1.17413	0.863963	1.67236	2.01146	2.25062	1.8236	2.30098	2.64557	[O]	Posttranslational modification, protein turnover, chaperones	Molecular Function: chromatin binding (GO:0003682);; Cellular Component: ribosome (GO:0005840);; Biological Process: cellular component organization (GO:0016043);; Biological Process: cellular biosynthetic process (GO:0044249);; Biological Process: cellular protein metabolic process (GO:0044267);; Biological Process: single-organism cellular process (GO:0044763);; Biological Process: organic subs…	--	Putative uncharacterized protein GN=OsI_03628 OS=Oryza sativa subsp. indica (Rice) PE=4 SV=1	hypothetical protein OsI_03628 [Oryza sativa Indica Group]
BGIOSGA004396	1.50832	1.63345	2.74668	1.14004	1.97815	2.25671	--	DEG	--	DEG	1.83777	1.15916	1.52804	2.0076	2.17461	3.43808	0.383736	0.456782	1.02037	4.39889	4.98386	5.44917	3.06649	3.14768	2.67841	1.69027	0.747507	1.61981	--	--	Molecular Function: GTP binding (GO:0005525);;	--	Putative uncharacterized protein GN=OsI_03634 OS=Oryza sativa subsp. indica (Rice) PE=2 SV=1	hypothetical protein OsI_03634 [Oryza sativa Indica Group]
BGIOSGA004400	5.00952	2.5401	0.620294	4.94397	2.96419	1.35253	--	DEG	--	DEG	5.77677	4.035	5.21678	55.1428	60.6873	60.4867	0.991573	1.60187	2.1093	31.6644	33.442	33.7305	54.9007	55.5119	48.0145	2.00185	1.49257	2.42764	--	--	Molecular Function: sequence-specific DNA binding transcription factor activity (GO:0003700);; Cellular Component: nucleus (GO:0005634);; Biological Process: regulation of transcription, DNA-templated (GO:0006355);; Molecular Function: zinc ion binding (GO:0008270);; Biological Process: response to heat (GO:0009408);; Molecular Function: sequence-specific DNA binding (GO:0043565);;	--	Putative uncharacterized protein GN=OsI_03636 OS=Oryza sativa subsp. indica (Rice) PE=2 SV=1	hypothetical protein OsI_03636 [Oryza sativa Indica Group]
BGIOSGA004402	26.6158	58.7723	1.56758	32.9456	52.809	1.97402	DEG	DEG	--	DEG	26.3299	25.6651	27.8524	46.4973	29.492	60.6247	89.1877	123.911	88.5152	80.8914	109.485	94.0331	91.9728	92.924	129.366	175.91	170.347	131.222	--	--	Biological Process: response to stress (GO:0006950);; Biological Process: response to abiotic stimulus (GO:0009628);; Cellular Component: intracellular membrane-bounded organelle (GO:0043231);; Cellular Component: cytoplasmic part (GO:0044444);;	--	Putative uncharacterized protein GN=OsI_03637 OS=Oryza sativa subsp. indica (Rice) PE=2 SV=1	hypothetical protein OsI_03637 [Oryza sativa Indica Group]
BGIOSGA004403	99.7039	45.538	100.538	94.8033	104.754	159.16	DEG	--	--	DEG	99.4759	112.599	87.0368	3.00211	2.67581	4.38799	1.40178	0.526931	1.80483	4.2589	4.91467	3.84666	4.63233	4.44807	4.34494	1.38114	0.470347	1.12114	--	--	Cellular Component: plastid (GO:0009536);;	--	Putative uncharacterized protein GN=OsI_03663 OS=Oryza sativa subsp. indica (Rice) PE=2 SV=1	hypothetical protein OsI_03663 [Oryza sativa Indica Group]
BGIOSGA004421	4.27513	3.3553	1.24451	4.34007	4.47511	0.990877	--	DEG	--	DEG	4.90538	3.84904	4.07095	0.765971	0.21679	1.36126	1.31768	1.90823	1.80838	1.87942	2.64451	2.89185	1.52851	1.72588	1.52977	2.38716	2.30335	1.93777	--	--	Molecular Function: protein serine/threonine kinase activity (GO:0004674);; Molecular Function: ATP binding (GO:0005524);; Cellular Component: plasma membrane (GO:0005886);; Biological Process: protein phosphorylation (GO:0006468);; Cellular Component: plastid (GO:0009536);;	--	Putative uncharacterized protein GN=OsI_03665 OS=Oryza sativa subsp. indica (Rice) PE=3 SV=1	hypothetical protein OsI_03665 [Oryza sativa Indica Group]
BGIOSGA004422	2.86905	0.781341	1.6781	2.47193	1.59472	2.20943	DEG	--	--	--	3.09277	2.93955	2.57485	2.23166	6.00873	2.40458	2.28515	1.58546	4.37493	0	0	0	3.75655	1.68701	3.11024	4.32821	0.874096	4.16707	--	--	Molecular Function: DNA binding (GO:0003677);; Molecular Function: metal ion binding (GO:0046872);;	--	Putative uncharacterized protein GN=OsI_03666 OS=Oryza sativa subsp. indica (Rice) PE=2 SV=1	hypothetical protein OsI_03666 [Oryza sativa Indica Group]
BGIOSGA004423	0	3.54832	2.74851	0	2.85127	3.12312	DEG	DEG	DEG	--	0	0	0	11.6854	11.188	13.1036	5.72011	4.78573	3.99804	15.3558	12.6946	15.2548	11.9593	11.7435	9.26127	4.8772	4.91433	4.13923	[R]	General function prediction only	Molecular Function: metalloendopeptidase activity (GO:0004222);; Cellular Component: mitochondrion (GO:0005739);; Biological Process: rRNA processing (GO:0006364);; Cellular Component: chloroplast (GO:0009507);; Biological Process: dephosphorylation (GO:0016311);; Molecular Function: phosphatase activity (GO:0016791);;	--	Putative uncharacterized protein GN=OsI_03674 OS=Oryza sativa subsp. indica (Rice) PE=3 SV=1	hypothetical protein OsI_03674 [Oryza sativa Indica Group]
BGIOSGA004428	14.3139	11.9924	4.83463	14.435	10.988	4.64358	--	DEG	--	DEG	15.0284	13.5827	14.3307	4.67443	1.7285	4.28152	3.28121	5.32825	4.52217	1.07846	2.49768	2.05692	2.47962	3.07058	2.90311	6.1578	3.83012	4.21368	--	--	Cellular Component: plant-type cell wall (GO:0009505);;	--	Putative uncharacterized protein GN=OsI_03678 OS=Oryza sativa subsp. indica (Rice) PE=4 SV=1	hypothetical protein OsI_03678 [Oryza sativa Indica Group]
BGIOSGA004431	2.92895	3.56148	4.37721	1.87769	2.81777	4.73387	--	--	--	DEG	3.94236	1.9064	2.93809	2.60573	2.04422	2.27529	0.39786	0.514189	1.17077	1.10762	1.03346	1.18054	2.58891	1.86022	2.42987	1.69407	0.98639	1.23606	--	--	Cellular Component: plastid (GO:0009536);;	--	Putative uncharacterized protein GN=OsI_03681 OS=Oryza sativa subsp. indica (Rice) PE=4 SV=1	hypothetical protein OsI_03681 [Oryza sativa Indica Group]
BGIOSGA004432	0.860449	2.30841	0.694272	1.10721	2.293	1.30551	DEG	--	--	--	0.981596	0.788432	0.811319	19.893	20.558	21.8527	20.9198	22.1465	28.1669	43.2935	54.487	41.9036	15.8062	19.2677	21.2853	27.4311	24.5406	35.5877	--	--	--	--	Putative uncharacterized protein GN=OsI_03718 OS=Oryza sativa subsp. indica (Rice) PE=2 SV=1	hypothetical protein OsI_03718 [Oryza sativa Indica Group]
BGIOSGA004450	38.8617	20.7679	23.7444	46.5614	18.7864	29.1865	--	--	DEG	--	41.4138	35.0645	40.1069	3.12119	2.89611	3.84751	0.420487	1.02306	1.10089	4.09185	4.55323	5.34721	3.36017	3.50221	4.8257	1.7453	1.23724	0.819204	[F]	Nucleotide transport and metabolism	Molecular Function: dihydroorotase activity (GO:0004151);; Cellular Component: mitochondrion (GO:0005739);; Cellular Component: chloroplast (GO:0009507);; Biological Process: pyrimidine nucleobase biosynthetic process (GO:0019856);; Biological Process: 'de novo' UMP biosynthetic process (GO:0044205);; Molecular Function: metal ion binding (GO:0046872);;	K01465|0.0|osa:4325542|Os01g0747500	Putative uncharacterized protein GN=OsI_03720 OS=Oryza sativa subsp. indica (Rice) PE=3 SV=1	putative dihydroorotase [Oryza sativa Japonica Group]
BGIOSGA004451	5.15994	3.28827	0.848144	4.6641	3.89603	1.26725	--	DEG	--	DEG	5.68079	5.33712	4.4619	21.2997	9.24698	20.5587	18.3753	29.9342	26.5561	38.047	56.7201	52.339	25.0935	36.3897	35.1068	49.0728	45.1052	35.3124	[M]	Cell wall/membrane/envelope biogenesis	Cellular Component: cell wall (GO:0005618);; Cellular Component: plasma membrane (GO:0005886);; Biological Process: response to osmotic stress (GO:0006970);; Molecular Function: zinc ion binding (GO:0008270);; Biological Process: response to water deprivation (GO:0009414);; Biological Process: plant-type secondary cell wall biogenesis (GO:0009834);; Biological Process: positive regulation of absc…	K10999|0.0|osa:4324625|Os01g0750300	Uncharacterized protein OS=Oryza glaberrima (African rice) PE=4 SV=1	RecName: Full=Cellulose synthase A catalytic subunit 4 [UDP-forming]; AltName: Full=OsCesA4
BGIOSGA004463	43.6199	17.0352	24.9552	49.0354	32.1967	43.1635	DEG	--	--	--	38.8386	56.7631	35.2581	10.1507	8.3696	10.0795	14.9732	13.8619	14.4502	7.61665	8.40976	7.26356	6.05482	6.07411	7.04802	13.8376	15.1291	13.4743	[CR]	--	Molecular Function: nucleotide binding (GO:0000166);; Molecular Function: NADPH:quinone reductase activity (GO:0003960);; Cellular Component: mitochondrion (GO:0005739);; Molecular Function: zinc ion binding (GO:0008270);; Biological Process: oxidation-reduction process (GO:0055114);;	--	Putative NOGO-interacting mitochondrial protein GN=P0503C12.2 OS=Oryza sativa subsp. japonica (Rice) PE=4 SV=1	Os01g0753100 [Oryza sativa Japonica Group]
BGIOSGA004472	10.8489	9.53324	14.4284	7.76332	6.39232	14.147	--	--	--	DEG	10.2876	12.2265	10.0326	1.86875	1.41694	5.65157	2.50037	5.22375	5.06556	22.0087	57.7649	52.9183	6.18453	5.20071	6.62246	8.5224	7.27434	7.71981	--	--	Cellular Component: cytoplasmic membrane-bounded vesicle (GO:0016023);;	--	Putative uncharacterized protein GN=OsI_03772 OS=Oryza sativa subsp. indica (Rice) PE=4 SV=1	hypothetical protein OsI_03772 [Oryza sativa Indica Group]
BGIOSGA004477	36.7184	2.97909	4.26323	44.2306	6.00256	7.83885	DEG	DEG	DEG	DEG	53.8469	22.1021	34.206	3.58908	1.92438	3.26609	0.617418	1.02368	0.820867	2.46454	2.52206	2.25731	2.20262	2.27903	1.71706	0.509923	0.902035	0.390933	--	--	Cellular Component: mitochondrion (GO:0005739);; Cellular Component: plastid (GO:0009536);;	--	Putative uncharacterized protein GN=OsI_03773 OS=Oryza sativa subsp. indica (Rice) PE=2 SV=1	hypothetical protein OsI_03773 [Oryza sativa Indica Group]
BGIOSGA004478	3.3673	2.92651	0.820654	2.41464	2.06624	0.600964	--	DEG	--	DEG	3.58231	3.46457	3.05503	10.8712	7.96729	7.20586	1.49214	1.92841	1.34018	3.33951	3.75086	2.82517	6.54866	11.3828	7.42058	1.8257	2.81856	1.81398	[R]	General function prediction only	Molecular Function: iron ion binding (GO:0005506);; Biological Process: response to red light (GO:0010114);; Biological Process: gibberellin catabolic process (GO:0045487);; Molecular Function: C-19 gibberellin 2-beta-dioxygenase activity (GO:0052634);; Biological Process: oxidation-reduction process (GO:0055114);;	K04125|0.0|osa:4325145|Os01g0757200	Uncharacterized protein OS=Oryza glaberrima (African rice) PE=3 SV=1	hypothetical protein OsI_03793 [Oryza sativa Indica Group]
BGIOSGA004485	2.19675	8.68145	1.58691	3.30518	8.45069	2.15275	DEG	--	DEG	--	2.95342	1.52876	2.10807	9.5154	9.50205	9.9688	2.47362	2.71017	3.23133	8.70659	8.93065	8.40242	9.3813	10.3767	8.99484	3.12613	3.06929	2.97689	[L]	Replication, recombination and repair	Molecular Function: damaged DNA binding (GO:0003684);; Molecular Function: DNA-directed DNA polymerase activity (GO:0003887);; Molecular Function: protein binding (GO:0005515);; Cellular Component: nucleus (GO:0005634);; Biological Process: DNA-dependent DNA replication (GO:0006261);; Biological Process: response to UV-B (GO:0010224);; Biological Process: error-prone translesion synthesis (GO:004…	K03509|0.0|osa:4325305|Os01g0757800	Putative uncharacterized protein GN=OsI_03798 OS=Oryza sativa subsp. indica (Rice) PE=4 SV=1	hypothetical protein OsI_03798 [Oryza sativa Indica Group]
BGIOSGA004487	8.01377	9.66208	2.80504	8.67989	9.58429	3.05744	--	DEG	--	DEG	7.20601	7.73458	9.10072	2.33138	2.75981	3.16734	1.14589	1.51016	0.863301	3.92897	5.16085	4.06798	2.12572	2.81982	2.43692	1.20927	0.913154	0.483696	[R]	General function prediction only	Molecular Function: serine-type endopeptidase activity (GO:0004252);; Cellular Component: mitochondrion (GO:0005739);; Biological Process: proteolysis (GO:0006508);; Cellular Component: integral component of membrane (GO:0016021);;	--	Putative uncharacterized protein GN=OsI_03840 OS=Oryza sativa subsp. indica (Rice) PE=4 SV=1	hypothetical protein OsI_03840 [Oryza sativa Indica Group]
BGIOSGA004502	3.78036	2.75284	1.17311	4.38593	2.46082	0.868706	--	DEG	--	DEG	4.43234	3.18604	3.72268	2.19332	1.4051	1.58751	5.92917	5.40336	4.05612	2.86326	2.60828	2.39907	1.61526	1.60829	1.69301	7.46404	6.29993	5.11936	--	--	Biological Process: response to light stimulus (GO:0009416);; Biological Process: response to auxin (GO:0009733);; Molecular Function: indole-3-acetic acid amido synthetase activity (GO:0010279);; Cellular Component: cytoplasmic membrane-bounded vesicle (GO:0016023);; Biological Process: secretion by cell (GO:0032940);;	K14487|0.0|osa:4326893|Os01g0764800	Os01g0764800 protein GN=Os01g0764800 OS=Oryza sativa subsp. japonica (Rice) PE=2 SV=1	Os01g0764800 [Oryza sativa Japonica Group]
BGIOSGA004510	1.86564	1.72864	5.12955	2.62354	1.63885	6.29444	--	DEG	--	DEG	1.79192	1.99462	1.81039	22.0282	20.9378	13.2736	34.7367	34.5962	39.6753	9.11458	11.7087	14.9086	19.6924	18.0189	26.9663	45.9457	45.4649	54.306	--	--	Molecular Function: nucleotide binding (GO:0000166);; Cellular Component: endoplasmic reticulum (GO:0005783);; Biological Process: protein folding (GO:0006457);; Biological Process: ER-nucleus signaling pathway (GO:0006984);; Biological Process: response to heat (GO:0009408);; Cellular Component: chloroplast (GO:0009507);; Biological Process: pollen development (GO:0009555);; Biological Process: …	--	Putative uncharacterized protein GN=OsI_03880 OS=Oryza sativa subsp. indica (Rice) PE=4 SV=1	hypothetical protein OsI_03880 [Oryza sativa Indica Group]
BGIOSGA004520	12.9409	18.7465	36.336	11.9106	21.5592	48.5722	--	DEG	--	DEG	12.6275	13.5056	12.6897	22.8309	7.37086	10.0636	24.9934	25.8912	16.4111	27.4082	26.6054	33.2427	2.18359	2.98107	5.1734	12.2167	5.82611	8.26783	[M]	Cell wall/membrane/envelope biogenesis	Molecular Function: copper ion transmembrane transporter activity (GO:0005375);; Cellular Component: integral component of plasma membrane (GO:0005887);; Biological Process: defense response (GO:0006952);; Cellular Component: integral component of membrane (GO:0016021);; Biological Process: copper ion transmembrane transport (GO:0035434);; Molecular Function: protein self-association (GO:0043621)…	--	Putative uncharacterized protein GN=OsI_03900 OS=Oryza sativa subsp. indica (Rice) PE=2 SV=1	Os01g0770700 [Oryza sativa Japonica Group]
BGIOSGA004529	33.5131	13.4218	22.4319	29.0854	3.44602	8.7702	DEG	--	DEG	DEG	26.2352	37.4406	36.8636	11.5071	14.5905	9.91472	10.6739	15.9729	15.7564	5.72065	5.285	6.08759	15.2131	11.5414	20.9114	19.5189	14.5719	22.5445	--	--	Cellular Component: mitochondrion (GO:0005739);; Biological Process: proline transport (GO:0015824);; Biological Process: cellular response to phosphate starvation (GO:0016036);; Biological Process: methylglyoxal catabolic process to D-lactate (GO:0019243);; Biological Process: galactolipid biosynthetic process (GO:0019375);; Biological Process: cellular response to water deprivation (GO:0042631)…	--	Putative uncharacterized protein GN=OsI_03911 OS=Oryza sativa subsp. indica (Rice) PE=2 SV=1	hypothetical protein OsI_03911 [Oryza sativa Indica Group]
BGIOSGA004532	5.68545	12.0041	14.1344	5.69775	15.8886	18.8784	DEG	DEG	DEG	DEG	5.27502	5.65107	6.13026	2.19509	3.90222	2.66764	4.22041	6.79911	6.73331	3.27383	2.65226	2.25977	5.57872	5.73945	7.12218	13.331	8.73261	10.8015	--	--	Cellular Component: mitochondrion (GO:0005739);;	--	Uncharacterized protein GN=P0413G02.35 OS=Oryza sativa subsp. japonica (Rice) PE=4 SV=1	Os01g0777900 [Oryza sativa Japonica Group]
BGIOSGA004557	1.27192	2.92165	5.91761	2.72862	6.14678	10.955	--	DEG	--	DEG	1.53262	1.617	0.666121	2.92487	2.008	2.6343	0.602371	0.253071	0.489939	3.43808	3.20657	3.06407	3.80237	4.22899	3.75618	0.429212	0.263545	0.179485	[L]	Replication, recombination and repair	--	--	Uncharacterized protein OS=Oryza glaberrima (African rice) PE=4 SV=1	hypothetical protein OsI_03955 [Oryza sativa Indica Group]
BGIOSGA004558	2.04561	2.52239	0.44846	3.23624	3.92918	0.290747	--	DEG	--	DEG	1.64471	2.57944	1.91267	5.99356	4.76168	4.91018	4.18293	3.59399	3.94167	8.83293	10.584	11.9451	6.80675	9.84196	21.4889	5.37392	5.16574	5.05542	--	--	Molecular Function: metalloendopeptidase activity (GO:0004222);; Biological Process: proteolysis (GO:0006508);; Cellular Component: plastid (GO:0009536);; Molecular Function: metal ion binding (GO:0046872);;	K01408|0.0|osa:4326432|Os01g0778800	Putative uncharacterized protein GN=OsI_03962 OS=Oryza sativa subsp. indica (Rice) PE=3 SV=1	hypothetical protein OsI_03962 [Oryza sativa Indica Group]
BGIOSGA004562	10.5263	5.22181	3.90619	10.454	12.7125	5.19836	--	DEG	--	--	12.6354	9.32649	9.61699	6.72876	6.98346	5.55981	3.98307	4.03077	4.37478	3.61413	2.94244	3.30785	2.2828	2.16036	3.14891	1.70075	0.811879	1.35054	--	--	Molecular Function: nucleic acid binding (GO:0003676);; Molecular Function: protein serine/threonine kinase activity (GO:0004674);; Molecular Function: ATP binding (GO:0005524);; Biological Process: protein phosphorylation (GO:0006468);; Molecular Function: zinc ion binding (GO:0008270);; Cellular Component: cytoplasmic membrane-bounded vesicle (GO:0016023);; Molecular Function: carbohydrate bind…	--	Putative uncharacterized protein GN=OsI_04004 OS=Oryza sativa subsp. indica (Rice) PE=4 SV=1	hypothetical protein OsI_04004 [Oryza sativa Indica Group]
BGIOSGA004579	6.62541	6.42401	4.12954	3.28814	2.53069	1.28772	--	--	--	DEG	6.87311	6.50916	6.49395	4.45916	4.49963	3.69422	4.23922	10.2297	8.2305	1.07439	2.45265	1.88253	1.92042	1.49028	3.25831	3.18624	4.71879	4.56733	[R]	General function prediction only	Molecular Function: catalytic activity (GO:0003824);; Biological Process: lipid metabolic process (GO:0006629);;	--	Putative uncharacterized protein GN=OsI_04027 OS=Oryza sativa subsp. indica (Rice) PE=2 SV=1	hypothetical protein OsI_04027 [Oryza sativa Indica Group]
BGIOSGA004589	2.99216	4.21767	7.56646	1.80319	2.223	4.15745	--	--	--	DEG	3.03892	4.00037	1.93718	3.72057	3.50199	2.82724	3.68574	3.69302	4.67137	1.97881	3.74485	2.24529	2.41874	3.58453	6.64327	4.69061	3.56445	5.34378	--	--	Molecular Function: enzyme inhibitor activity (GO:0004857);; Cellular Component: cell wall (GO:0005618);; Cellular Component: plasma membrane (GO:0005886);; Molecular Function: pectinesterase activity (GO:0030599);; Biological Process: cell wall modification (GO:0042545);; Biological Process: negative regulation of catalytic activity (GO:0043086);; Molecular Function: aspartyl esterase activity (…	K01051|0.0|osa:4325861|Os01g0788400	Pectinesterase GN=OsI_04029 OS=Oryza sativa subsp. indica (Rice) PE=2 SV=1	hypothetical protein OsI_04029 [Oryza sativa Indica Group]
BGIOSGA004591	2.80331	3.34993	4.01671	2.65632	4.21551	4.53295	--	--	--	DEG	3.26709	2.9455	2.19735	0.34474	1.23228	0.791356	0.395364	0.403392	0.315386	6.79828	9.44156	7.16451	1.35403	1.45938	1.94033	3.91836	2.62554	3.80508	--	--	Molecular Function: copper ion binding (GO:0005507);; Molecular Function: electron carrier activity (GO:0009055);; Cellular Component: membrane (GO:0016020);; Cellular Component: cytoplasmic membrane-bounded vesicle (GO:0016023);; Biological Process: electron transport chain (GO:0022900);;	--	Putative uncharacterized protein GN=OsI_04031 OS=Oryza sativa subsp. indica (Rice) PE=4 SV=1	hypothetical protein OsI_04031 [Oryza sativa Indica Group]
BGIOSGA004592	4.42474	0.789459	0.371381	7.80145	1.58458	3.44966	DEG	DEG	DEG	--	3.96788	5.15661	4.14971	5.95816	0	1.75243	0	0.592966	0	2.79029	3.05462	1.81403	0	1.82018	1.1063	0.814515	0.0561369	0.107048	--	--	Molecular Function: sequence-specific DNA binding transcription factor activity (GO:0003700);; Cellular Component: mitochondrion (GO:0005739);; Biological Process: regulation of transcription, DNA-templated (GO:0006355);;	--	Uncharacterized protein OS=Oryza glaberrima (African rice) PE=4 SV=1	hypothetical protein OsI_04043 [Oryza sativa Indica Group]
BGIOSGA004597	0.50427	2.5702	0.197655	2.55298	0.975494	0.3259	--	--	--	DEG	1.25931	0	0.253501	4.63923	7.07452	4.48755	5.12729	6.52788	9.17602	1.80708	2.26954	1.95607	4.47903	4.96465	6.65183	9.623	9.47461	12.8278	--	--	Molecular Function: isomerase activity (GO:0016853);; Biological Process: intracellular signal transduction (GO:0035556);; Molecular Function: metal ion binding (GO:0046872);; Molecular Function: protein-disulfide reductase activity (GO:0047134);; Biological Process: oxidation-reduction process (GO:0055114);;	--	Putative uncharacterized protein GN=OsI_04055 OS=Oryza sativa subsp. indica (Rice) PE=4 SV=1	hypothetical protein OsI_04055 [Oryza sativa Indica Group]
BGIOSGA004598	2.0337	5.40044	6.94373	2.0109	5.36517	10.6418	DEG	DEG	DEG	DEG	1.87373	2.56946	1.65792	0.843883	0.148081	0.36529	0.580683	0.16293	0.231608	0.21396	0.456154	0.387679	0.215443	0.160757	0.892941	0.159861	0.215948	0.132362	[O]	Posttranslational modification, protein turnover, chaperones	Molecular Function: serine-type endopeptidase activity (GO:0004252);; Cellular Component: cell wall (GO:0005618);; Biological Process: proteolysis (GO:0006508);; Cellular Component: cytoplasmic membrane-bounded vesicle (GO:0016023);; Molecular Function: identical protein binding (GO:0042802);; Biological Process: negative regulation of catalytic activity (GO:0043086);;	--	Putative uncharacterized protein GN=OsI_04057 OS=Oryza sativa subsp. indica (Rice) PE=2 SV=1	hypothetical protein OsI_04057 [Oryza sativa Indica Group]
BGIOSGA004599	2.07469	0.452418	0.325073	0.352598	0.423047	0.16939	DEG	DEG	--	--	2.47679	1.83177	1.91551	1.54651	0.296144	0.652046	1.78153	0.48472	0.682147	2.04222	1.73162	2.89985	0.108468	0.555309	18.3723	0.941668	0.555258	0.192515	[O]	Posttranslational modification, protein turnover, chaperones	Molecular Function: serine-type endopeptidase activity (GO:0004252);; Cellular Component: cell wall (GO:0005618);; Biological Process: proteolysis (GO:0006508);; Cellular Component: cytoplasmic membrane-bounded vesicle (GO:0016023);; Molecular Function: identical protein binding (GO:0042802);; Biological Process: negative regulation of catalytic activity (GO:0043086);;	--	Putative uncharacterized protein GN=OsI_04058 OS=Oryza sativa subsp. indica (Rice) PE=4 SV=1	hypothetical protein OsI_04058 [Oryza sativa Indica Group]
[truncated: 4,632 more rows]
