# Supplementary material for: Comparative transcriptome analysis reveals molecular response to salinity stress of salt-tolerant and sensitive genotypes of indica rice at seedling stage
Source: Sci Rep. 2018 Feb 1;8:2085. doi: 10.1038/s41598-018-19984-w (PMC5794784; doi:10.1038/s41598-018-19984-w)
Supplement: Supplementary file 7 — Supplementary Table S6 [file 41598_2018_19984_MOESM7_ESM.csv]

Comparative transcriptome analysis reveals molecular response to salinity stress of salt-tolerant and sensitive genotypes of indica rice at seedling stage Jun Wang1, 2, Jinyan Zhu1, 2, Yadong Zhang 1,Fangjun Fan1, 2, Wenqi Li1, 2, Fangquan Wang1, 2,Weigong Zhong1, 2, Cailin Wang 1, Jie Yang 1, 2 1. Institute of Food Crops, Jiangsu Academy of Agricultural Sciences/Nanjing Branch of Chinese Nationa…
Table S6. Details of SNPs in rice genome
Chromosome	Position	Genic/Intergenic	RefBase	T01_Genotype	T02_Genotype	T03_Genotype	T04_Genotype	T05_Genotype	T06_Genotype	T07_Genotype	T08_Genotype	T09_Genotype	T10_Genotype	T11_Genotype	T12_Genotype	T13_Genotype	T14_Genotype	T15_Genotype	T16_Genotype	T17_Genotype	T18_Genotype
Chr01	10002601	BGIOSGA001932	T											Y	Y			Y
Chr01	10017606	BGIOSGA001931	C					Y					Y
Chr01	10018894	BGIOSGA001931	C						M
Chr01	10018962	BGIOSGA001931	G										K	K			T				T
Chr01	10019022	BGIOSGA001931	C										M	M	M		A				A
Chr01	10019034	BGIOSGA001931	T		Y													Y
Chr01	1001911	BGIOSGA002514	C	S
Chr01	10019723	BGIOSGA001931	A											G			G
Chr01	10019864	BGIOSGA001931	A										M		M	M		M	M	M
Chr01	10024580	BGIOSGA001930	G												T	K
Chr01	10025068	BGIOSGA001930	G				C									S		S
Chr01	10025088	BGIOSGA001930	G														K
Chr01	10025771	BGIOSGA001930	A											C		C
Chr01	10042122	BGIOSGA001929	A													R
Chr01	10042270	BGIOSGA001929	A												G	G	G	G	G	G	G
Chr01	10042288	BGIOSGA001929	G												A	A	A	A	A	A	A
Chr01	10042335	BGIOSGA001929	C													T	T	T	T	T	T
Chr01	10042830	BGIOSGA001929	G								R
Chr01	10042980	BGIOSGA001929	T																A		A
Chr01	10043565	BGIOSGA001929	T										Y	C	C	C	C	C
Chr01	10044056	BGIOSGA001929	A	T	T	T	T	T	T
Chr01	10044121	BGIOSGA001929	G										K	T	T	T	T	T
Chr01	10044277	BGIOSGA001929	C																T	T	T
Chr01	10044386	BGIOSGA001929	C																T	T	T
Chr01	10044547	BGIOSGA001929	C		S								S
Chr01	10045180	BGIOSGA001929	A																G	G
Chr01	10045600	BGIOSGA001929	G										R	A	A	A	A	A
Chr01	10063148	BGIOSGA003216	G														C	C
Chr01	10074982	BGIOSGA003217	G	S	S			S	S
Chr01	10075166	BGIOSGA003217	C										Y	Y	Y	Y		Y	Y	Y	T
Chr01	10076192	BGIOSGA003217	A														G		R
Chr01	10079079	BGIOSGA003218	C																		T
Chr01	10079280	BGIOSGA003218	C																		T
Chr01	10079602	BGIOSGA003218	C																S
Chr01	10083605	BGIOSGA003219	T												C			C
Chr01	10083705	BGIOSGA003219	C												T			T
Chr01	10084152	BGIOSGA003219	C												T			T	T
Chr01	10084458	BGIOSGA003219	A											C				C
Chr01	10084571	BGIOSGA003219	C											T				T	Y
Chr01	10086350	BGIOSGA001928	G										A			A	A		R
Chr01	10086442	BGIOSGA001928	T										Y			Y	C
Chr01	10086804	BGIOSGA001928	T						Y
Chr01	10086922	BGIOSGA001928	G										R	R		R		R	R	R
Chr01	1008952	BGIOSGA002513	A		R	R		R	R	R	R	R	R	R	R		R	R	R
Chr01	10091110	BGIOSGA001927	A	R				R	R				R	R	R	R	G	R	R	R	G
Chr01	1009204	BGIOSGA002513	G	R				R
Chr01	10092426	BGIOSGA001927	A													R
Chr01	1009272	BGIOSGA002513	C	Y				Y	Y
Chr01	10092988	BGIOSGA001927	A						R
Chr01	10092998	BGIOSGA001927	G																R
Chr01	10093007	BGIOSGA001927	G										R
Chr01	10093049	BGIOSGA001927	C										M					M	M
Chr01	10093148	BGIOSGA001927	A	C									C								C
Chr01	1009351	BGIOSGA002513	C	S				S	S
Chr01	1009400	BGIOSGA002513	G	R				R	R
Chr01	1009879	BGIOSGA002513	T												W
Chr01	1010107	BGIOSGA002513	C													Y
Chr01	1010198	BGIOSGA002513	G					S
Chr01	1010199	BGIOSGA002513	T				Y
Chr01	1010464	BGIOSGA002513	T	Y				Y
Chr01	1010471	BGIOSGA002513	A	M				M
Chr01	10105743	BGIOSGA003221	G													R		R
Chr01	10105896	BGIOSGA003221	C					T		T								Y	Y
Chr01	10105910	BGIOSGA003221	C					T	Y	T
Chr01	10106113	BGIOSGA003221	A					R		G
Chr01	10106131	BGIOSGA003221	G					S		C
Chr01	10117375	BGIOSGA001925	C	Y				Y	Y				Y	T	T	Y				Y
Chr01	10119653	BGIOSGA001925	T	Y				Y	Y				Y	Y	C	C	C	Y		Y
Chr01	10121945	BGIOSGA001925	T	Y	Y			Y	Y				Y					C
Chr01	10135226	BGIOSGA003222	T										C	C	C			C	C	C	C
Chr01	10137091	BGIOSGA003223	T													C	C
Chr01	10147182	BGIOSGA003224	T			W						W							W
Chr01	10148728	BGIOSGA003224	T			A				A	A	A							A	A	A
Chr01	10148758	BGIOSGA003224	T																C	C	C
Chr01	10152355	BGIOSGA003224	C												Y
Chr01	10152389	BGIOSGA003224	T					W						W			A	W
Chr01	10152464	BGIOSGA003224	T				Y
Chr01	10152489	BGIOSGA003224	T					K					G	G	G	G	G	G
Chr01	10152732	BGIOSGA003224	T										W
Chr01	10152773	BGIOSGA003224	G					S
Chr01	10152834	BGIOSGA003224	G	S				C						C		C	C
Chr01	10154933	BGIOSGA003224	G											K	K		T	K
Chr01	10167115	BGIOSGA003226	T																		G
Chr01	10167136	BGIOSGA003226	G														A				A
Chr01	10167384	BGIOSGA003226	C							Y
Chr01	10167408	BGIOSGA003226	T														Y
Chr01	10168533	BGIOSGA003226	A																		C
Chr01	10170131	BGIOSGA003226	C										Y	Y	Y	Y	T	Y	Y	Y	T
Chr01	10170171	BGIOSGA003226	A						R				R	R		R	G	R	R	R	G
Chr01	10180485	BGIOSGA003227	G							R
Chr01	10181966	BGIOSGA003227	A	R										G
Chr01	10183381	BGIOSGA003228	A	R	G	G	G	R	R	G	G	G	R
Chr01	10185481	BGIOSGA003228	T	K									K	G	G				G	G	G
Chr01	10186209	BGIOSGA003228	T					K
Chr01	10187290	BGIOSGA001923	T	Y				Y	Y				C	C	C	C	C		C	C
Chr01	10187350	BGIOSGA001923	A	R				R	R				R	G	G	G	G	G	G	G
Chr01	10188288	BGIOSGA001923	A	R				R	R					G	G	G	G	G	G	G
Chr01	10190450	BGIOSGA001923	A	M				M	M				M	C	C	C	C	C	C	C	C
Chr01	10190773	BGIOSGA001923	A	R	G	G	G	R	R	G	G	G	R
Chr01	10190819	BGIOSGA001923	A	R	G	G	G	R	R	G	G	G	R	R	R			R	R	R
Chr01	10193620	BGIOSGA001922	A					R					R	G	G	G	G	G	G	G	G
Chr01	10196722	BGIOSGA001922	G	S				S					S	C	C	C	C	C	C	C	C
Chr01	10207809	BGIOSGA003229	C	Y
Chr01	10242842	BGIOSGA001919	G					S					S	S			C	S	S	S	C
Chr01	10242964	BGIOSGA001919	A										W		W	W		W	W	W
Chr01	10243018	BGIOSGA001919	C												Y	Y			Y	Y
Chr01	10243119	BGIOSGA001919	T															Y		Y
Chr01	10243155	BGIOSGA001919	A															R
Chr01	10243670	BGIOSGA001919	G															R		R
Chr01	10243713	BGIOSGA001919	A										R	R				R	R	R
Chr01	10243773	BGIOSGA001919	G										R		R			R		R
Chr01	10243818	BGIOSGA001919	G					R					R	R	R	R	A	R	R	R	A
Chr01	10243884	BGIOSGA001919	T											Y		Y		Y	Y	Y
Chr01	10243891	BGIOSGA001919	C											Y		Y		Y	Y	Y
Chr01	10245837	BGIOSGA001918	A																C
Chr01	10245974	BGIOSGA001918	A												C
Chr01	10248871	BGIOSGA001917	G														K
Chr01	10249443	BGIOSGA001917	A						M					C	C		C	C			C
Chr01	10249746	BGIOSGA001917	T	Y				Y						C	C	C	C	C	C	C	C
Chr01	10249815	BGIOSGA001917	C					M						A	A	A	A	A
Chr01	10250233	BGIOSGA001917	G						R							A	A
Chr01	10251140	BGIOSGA001917	C				T
Chr01	10251600	BGIOSGA001917	G										K
Chr01	10268633	BGIOSGA003233	G									R
Chr01	10268829	BGIOSGA003233	A				M
Chr01	10269879	BGIOSGA003233	T	K				K					G	G	G	G	G	G	G	G	G
Chr01	10270186	BGIOSGA003233	G	R										A	A	A	A	A	A	A	A
Chr01	10270306	BGIOSGA003233	A			W
Chr01	10312615	BGIOSGA001915	C	S				S	S				G	G	G	G	G	G	G	G	G
Chr01	10312623	BGIOSGA001915	C		M
Chr01	10313584	BGIOSGA001915	G	R				R	R				R	R	R		A	R	R	R	A
Chr01	10314267	BGIOSGA001915	G									R
Chr01	10314324	BGIOSGA001915	C										Y	Y	Y	Y		Y	Y	Y
Chr01	10314717	BGIOSGA001915	C																		M
Chr01	10314772	BGIOSGA001915	A								R
Chr01	10314843	BGIOSGA001915	C	Y				Y					T	T	T	T	T	T	T	T	T
Chr01	10314985	BGIOSGA001915	A	R				R					G	G	G	G	G	G	G	G	G
Chr01	1031674	BGIOSGA002512	G						R
Chr01	10318622	BGIOSGA001914	C					Y	Y				T			T		T
Chr01	10318784	BGIOSGA001914	T					Y
Chr01	10319511	BGIOSGA001914	A												T		T	W
Chr01	10320390	BGIOSGA001914	T																	W
Chr01	10321002	BGIOSGA001914	T					Y						C		C	C	C	C	C	C
Chr01	10321145	BGIOSGA001914	A										W			W			W	W
Chr01	10321176	BGIOSGA001914	T					Y					C	C	C	Y	C	C	C	C
Chr01	10321188	BGIOSGA001914	G									R
Chr01	10321355	BGIOSGA001914	G										A	A	A			A	A	A	A
Chr01	10321391	BGIOSGA001914	G										A	A	A	A	A	A	A	A	A
Chr01	10321450	BGIOSGA001914	A								C
Chr01	10321480	BGIOSGA001914	A	T				T		T	T	T
Chr01	1032442	BGIOSGA002512	G						R
Chr01	10327476	BGIOSGA003236	C															M
Chr01	1033589	BGIOSGA002648	T	Y	Y	Y	Y	Y	Y			Y	Y	Y		Y	Y	Y	Y	Y	Y
Chr01	1033794	BGIOSGA002648	G	S	S	S	S	S	S				S	S		S	S	S	S	S	S
Chr01	1033902	BGIOSGA002648	T	Y	Y	Y	Y	Y	Y			Y	Y	Y		Y	Y	Y	Y	Y	Y
Chr01	1033982	BGIOSGA002648	T	Y					Y					Y			Y
Chr01	1034171	BGIOSGA002648	G																	R
Chr01	10371561	BGIOSGA003238	T											W
Chr01	10372202	BGIOSGA003238	C													Y
Chr01	10372252	BGIOSGA003238	G		R
Chr01	10372534	BGIOSGA003238	T																		Y
Chr01	1037726	BGIOSGA002511	A		R
Chr01	10377647	BGIOSGA001910	T							W
Chr01	1038146	BGIOSGA002511	A	R
Chr01	1038542	BGIOSGA002511	G						R
Chr01	10390792	BGIOSGA003240	C	G
Chr01	10403632	BGIOSGA003241	T										Y	Y		Y		Y	Y	Y
Chr01	10409399	BGIOSGA003242	C										S
Chr01	10409619	BGIOSGA003242	T										K	K		K			K
Chr01	10409681	BGIOSGA003242	G										K	K					K
Chr01	10410484	BGIOSGA003242	C										Y		Y			Y	Y	Y
Chr01	10410761	BGIOSGA003242	A																	R
Chr01	10410810	BGIOSGA003242	A										R	R	R			R	R	R
Chr01	10411760	BGIOSGA003242	C					Y	Y
Chr01	10411998	BGIOSGA003242	A																		W
Chr01	10412537	BGIOSGA003242	T											W
Chr01	10412660	BGIOSGA003242	A											R
Chr01	10412760	BGIOSGA003242	G						S
Chr01	10413099	BGIOSGA003242	G										R	R	R	R		R	R	R
Chr01	10413158	BGIOSGA003242	T										K	K	K	K		K	K	K
Chr01	10414616	BGIOSGA003242	T										Y	Y	Y	Y		Y	Y	Y
Chr01	1041828	BGIOSGA002649	C									S
Chr01	1047168	BGIOSGA002510	T	Y				Y	Y
Chr01	1047480	BGIOSGA002510	C	Y	Y	Y	Y						Y	Y	Y		Y	Y		Y
Chr01	1047897	BGIOSGA002510	T	Y				Y	Y
Chr01	1048416	BGIOSGA002510	T	W				W	W
Chr01	1048849	BGIOSGA002510	G	R				R	R
Chr01	1048963	BGIOSGA002510	A	R				R	R
Chr01	1048965	BGIOSGA002510	C		Y
Chr01	1049008	BGIOSGA002510	G			R
Chr01	1050992	BGIOSGA002650	T					W
Chr01	1050998	BGIOSGA002650	G											R
Chr01	1051139	BGIOSGA002650	G					R	R
Chr01	1051507	BGIOSGA002650	T	W				W	W
Chr01	1051515	BGIOSGA002650	A								W
Chr01	1051628	BGIOSGA002650	G					S
Chr01	10546588	BGIOSGA001906	T				C	C				C
Chr01	10547078	BGIOSGA001906	A										R	G	G	G		G	G	G
Chr01	10547459	BGIOSGA001906	A										R	G	R	R		G	G	G
Chr01	10547571	BGIOSGA001906	A											R	R		R			R	G
Chr01	10547636	BGIOSGA001906	C										Y	T	T	T		Y	T	T
Chr01	10548953	BGIOSGA001906	T																	W
Chr01	10554098	BGIOSGA001905	A											R
Chr01	10555851	BGIOSGA001905	T															Y
Chr01	10555989	BGIOSGA001905	A															M	M	M
Chr01	10556631	BGIOSGA001905	G										K	K				K	K	K
Chr01	10557380	BGIOSGA001905	A			M	M						M		M	M		M		M	M
Chr01	10557432	BGIOSGA001905	G	K		K	K									K	K			K
Chr01	10557999	BGIOSGA001905	G										R	R	R	R		R	R	R
Chr01	10558038	BGIOSGA001905	G										R	R	R	R		R	R	R
Chr01	10570982	BGIOSGA001904	C										S	S	S	S			S	S
Chr01	10571290	BGIOSGA001904	A														R
Chr01	10572940	BGIOSGA001904	C														S
Chr01	10573011	BGIOSGA001904	G										R	R	R	R		R	R	R
Chr01	10573749	BGIOSGA001904	T						Y
Chr01	10574575	BGIOSGA001904	C									M
Chr01	10574775	BGIOSGA001904	T											Y
Chr01	10576680	BGIOSGA001904	T														Y
Chr01	1059602	BGIOSGA002509	G	S				S	S
Chr01	10598786	BGIOSGA003249	T										Y
Chr01	1060177	BGIOSGA002509	A	R				R
Chr01	10602380	BGIOSGA001902	A										R	R	R	R		R		R
Chr01	10605441	BGIOSGA001902	G						R
Chr01	10605506	BGIOSGA001902	T						W
Chr01	10605513	BGIOSGA001902	G					R
Chr01	10605620	BGIOSGA001902	A							R
Chr01	10605652	BGIOSGA001902	A									R
Chr01	1060574	BGIOSGA002509	A	M				M	M
Chr01	10605836	BGIOSGA001902	C									S
Chr01	10605893	BGIOSGA001902	C										Y	Y	Y	Y				Y
Chr01	10610739	BGIOSGA003250	G													K
Chr01	10610793	BGIOSGA003250	A													R
Chr01	1061344	BGIOSGA002509	C	M	M	A	A	M	M	A	A	A	A	A	A	A	A	A	A	A	A
Chr01	1061404	BGIOSGA002509	A	R	R	G	G	R	R	G	G	G	G	G	G	G	G	G	G	G	G
Chr01	1061935	BGIOSGA002509	C	M				M	M
Chr01	10619567	BGIOSGA001900	G										R	R	R	R		R	R	R
Chr01	1062156	BGIOSGA002509	A	C
Chr01	1062260	BGIOSGA002509	G					K
Chr01	10622624	BGIOSGA001899	C											S
Chr01	10625235	BGIOSGA001899	T											W
Chr01	10625778	BGIOSGA001899	C										Y		Y	Y		Y	Y
Chr01	1062635	BGIOSGA002509	T	W	W			W	W
Chr01	10627388	BGIOSGA003251	A										R	R		R		R	R	R
Chr01	10627984	BGIOSGA003251	C										Y	Y	Y					Y
Chr01	10628181	BGIOSGA003251	T	Y				Y	Y				Y	Y				Y	Y	Y
Chr01	1062914	BGIOSGA002509	A		R					R		R	R		R		R	R		R
Chr01	10631357	BGIOSGA001898	G											R		R		R	R	R
Chr01	10632029	BGIOSGA001898	G											R		R		R	R	R
Chr01	10632617	BGIOSGA001898	T				C												C
Chr01	10640277	BGIOSGA001897	G											K	K
Chr01	10640695	BGIOSGA001897	T											Y
Chr01	10643729	BGIOSGA001897	T				W
Chr01	10643888	BGIOSGA001897	C										A	M						M
Chr01	10643975	BGIOSGA001897	T										Y
Chr01	10646141	BGIOSGA001897	T										Y	Y		Y		Y	Y
Chr01	10648655	BGIOSGA001896	A										R		R	R		R	R	R
Chr01	10672988	BGIOSGA003252	G						S
Chr01	10673128	BGIOSGA003252	T						Y
Chr01	10673236	BGIOSGA003252	C											Y	Y	Y
Chr01	10673484	BGIOSGA003252	T													Y
Chr01	10676766	BGIOSGA001895	A																	R
Chr01	10680324	BGIOSGA001895	C															Y
Chr01	10680630	BGIOSGA001895	T										Y	Y					Y	Y
Chr01	10689749	BGIOSGA003253	G																K
Chr01	10690474	BGIOSGA003253	A										R	R	R	R		R	R	R
Chr01	10691981	BGIOSGA003253	G										R	R	R	R			R	R
Chr01	1069609	BGIOSGA002652	A						R
Chr01	1070028	BGIOSGA002652	T	K				K	K
Chr01	1070049	BGIOSGA002652	C																Y
Chr01	1070200	BGIOSGA002652	A												W
Chr01	1070276	BGIOSGA002652	T					K
Chr01	1070365	BGIOSGA002652	G											R
Chr01	10705347	BGIOSGA003255	C										Y	Y	Y	Y		Y	Y	Y
Chr01	10709552	BGIOSGA001894	A				R
Chr01	10709730	BGIOSGA001894	A										M					M	M	M
Chr01	1071836	BGIOSGA002652	C					Y
Chr01	1071908	BGIOSGA002652	C	Y					Y
Chr01	1072165	BGIOSGA002652	T		K
Chr01	1072180	BGIOSGA002652	T											Y
Chr01	1072354	BGIOSGA002652	C		Y
Chr01	1072701	BGIOSGA002652	A												W
Chr01	10735759	BGIOSGA001893	A									W
Chr01	10736758	BGIOSGA001893	A																	R
Chr01	10736779	BGIOSGA001893	A				R
Chr01	10737769	BGIOSGA001893	T										Y	Y		Y			Y	Y
Chr01	10738137	BGIOSGA001893	C										M	M	M	M		M		M
Chr01	10738321	BGIOSGA001893	T																	Y
Chr01	10738591	BGIOSGA001893	A																	R
Chr01	10738635	BGIOSGA001893	C																		Y
Chr01	10738926	BGIOSGA001893	A								R
Chr01	10739029	BGIOSGA001893	C																M
Chr01	10739045	BGIOSGA001893	A		W
Chr01	10739048	BGIOSGA001893	T																	W
Chr01	10739069	BGIOSGA001893	A											M
Chr01	10739239	BGIOSGA001893	T			Y
Chr01	10739258	BGIOSGA001893	G			R
Chr01	10740016	BGIOSGA001893	G		R
Chr01	10740191	BGIOSGA001893	T					Y
Chr01	10740246	BGIOSGA001893	A					R
Chr01	10741612	BGIOSGA001893	G	R	R	R	R	R	R	R	R	R	R	R	R	R	R	R	R	R	R
Chr01	10741735	BGIOSGA001893	G																	R
Chr01	10741853	BGIOSGA001893	G	R	R	R	R	R	R			R	R	R	R	R	R	R	R		R
Chr01	10741992	BGIOSGA001893	A	R	R	R	R	R	R			R	R	R	R	R	R	R	R	G	R
Chr01	10743226	BGIOSGA001893	C	M	M							M
Chr01	10743712	BGIOSGA001893	C									M
Chr01	10743726	BGIOSGA001893	T					Y
Chr01	1074381	BGIOSGA002508	G	C				S
Chr01	10744481	BGIOSGA001893	T												Y	Y
Chr01	10744743	BGIOSGA001893	T											K
Chr01	10744752	BGIOSGA001893	A													R
Chr01	10744790	BGIOSGA001893	A	M	M	M	M	M			M	M	M	M	M	M	M	C		M	M
Chr01	1074579	BGIOSGA002508	C		S
Chr01	10746146	BGIOSGA001893	G	R	R	R		R	R	R	R	R	R		R		R			R	R
Chr01	10746499	BGIOSGA001893	A		R										R
Chr01	10746570	BGIOSGA001893	G		S				S						S	S	S
Chr01	10746791	BGIOSGA001893	G				S
Chr01	10747221	BGIOSGA001893	C										M
Chr01	10747595	BGIOSGA001893	C			A			A	A			A	A	A	A	A	A	A
Chr01	10748345	BGIOSGA001893	T										W					W	W	W
Chr01	1074970	BGIOSGA002508	T	K		G		K	K			G	G	G	G	G	G	G	G
Chr01	1075055	BGIOSGA002508	A											R
Chr01	1075101	BGIOSGA002508	G	R	A	A	A	R	R	A		A	A	A	A	A	A	A	A	A
Chr01	10755301	BGIOSGA003256	G			K
Chr01	10755979	BGIOSGA003256	G							S
Chr01	10756078	BGIOSGA003256	A																	R
Chr01	10756223	BGIOSGA003256	C										Y		Y			Y
Chr01	10756270	BGIOSGA003256	A										R
Chr01	1075701	BGIOSGA002508	C							Y
Chr01	10757234	BGIOSGA003256	T					Y
Chr01	10757333	BGIOSGA003256	A									W
Chr01	10757341	BGIOSGA003256	T															Y
Chr01	10758615	BGIOSGA003256	C																Y
Chr01	10758839	BGIOSGA003256	A						R
Chr01	10759898	BGIOSGA003256	A																		W
Chr01	10759941	BGIOSGA003256	T									K
Chr01	10760575	BGIOSGA003256	T										K		G				K
Chr01	10760676	BGIOSGA003256	T																W
Chr01	1076191	BGIOSGA002508	A					W
Chr01	1076272	BGIOSGA002508	C											S
Chr01	1076314	BGIOSGA002508	T						Y
Chr01	1076475	BGIOSGA002508	G					R
Chr01	1076914	BGIOSGA002508	T												Y
Chr01	1077143	BGIOSGA002508	C														S
Chr01	1077321	BGIOSGA002508	T												K
Chr01	1077763	BGIOSGA002508	T					Y
Chr01	1078342	BGIOSGA002508	C														Y
Chr01	1078468	BGIOSGA002508	C		M
Chr01	1078853	BGIOSGA002508	G					R
Chr01	10803262	BGIOSGA003257	T										Y			Y		Y	Y
Chr01	10803294	BGIOSGA003257	G									S
Chr01	10803464	BGIOSGA003257	C											M	M			M	M	M
Chr01	10803520	BGIOSGA003257	C											Y				Y	Y	Y
Chr01	10803537	BGIOSGA003257	G												K
Chr01	10807541	BGIOSGA003258	T											K
Chr01	10807810	BGIOSGA003258	C													Y
Chr01	10808135	BGIOSGA003258	G																		S
Chr01	10808339	BGIOSGA003258	A	R
Chr01	10808409	BGIOSGA003258	T									Y
Chr01	10808415	BGIOSGA003258	A											R
Chr01	10809127	BGIOSGA003258	G																R
Chr01	10809201	BGIOSGA003258	A																M
Chr01	10809522	BGIOSGA003258	A																R
Chr01	10809565	BGIOSGA003258	G																K
Chr01	10809716	BGIOSGA003258	A										W
Chr01	10819503	BGIOSGA003260	A	C	C	C	C	C	C				C	C	C		C	C
Chr01	10820106	BGIOSGA003260	T																Y
Chr01	10832397	BGIOSGA003261	C											Y
Chr01	10832603	BGIOSGA003261	T																		W
Chr01	10835436	BGIOSGA003262	G																	R
Chr01	10835484	BGIOSGA003262	T														Y
Chr01	10835488	BGIOSGA003262	C															Y		Y
Chr01	10835592	BGIOSGA003262	C										Y
Chr01	10835639	BGIOSGA003262	C												Y
Chr01	10835724	BGIOSGA003262	T																W
Chr01	10835739	BGIOSGA003262	G										R					R
Chr01	10835785	BGIOSGA003262	T											K
Chr01	10835925	BGIOSGA003262	C												Y
Chr01	10835961	BGIOSGA003262	T										Y
Chr01	10836044	BGIOSGA003262	A	R
Chr01	10837294	BGIOSGA001892	A						R
Chr01	10837318	BGIOSGA001892	A																		R
Chr01	10837351	BGIOSGA001892	A									M
Chr01	10837634	BGIOSGA001892	A																	R
Chr01	10837962	BGIOSGA001892	T	W
Chr01	10838403	BGIOSGA001892	G			R
Chr01	10838890	BGIOSGA001892	A															M
Chr01	10838920	BGIOSGA001892	A	R
Chr01	10839227	BGIOSGA001892	A				R
Chr01	10839273	BGIOSGA001892	G						R
Chr01	10839324	BGIOSGA001892	G																R
Chr01	10839371	BGIOSGA001892	T						K
Chr01	10839994	BGIOSGA001892	T																		W
Chr01	10840021	BGIOSGA001892	C					Y
Chr01	10840342	BGIOSGA001892	T										W	W	W	W		W		W
Chr01	10840827	BGIOSGA001892	A														R
Chr01	10841299	BGIOSGA001892	G														R
Chr01	10850341	BGIOSGA001891	G			R
Chr01	10861890	BGIOSGA003264	T	Y
Chr01	10863272	BGIOSGA003264	A												W
Chr01	10867784	BGIOSGA001890	A													R
Chr01	10868185	BGIOSGA001890	G	R
Chr01	10868247	BGIOSGA001890	G			R
Chr01	10868361	BGIOSGA001890	A												R
Chr01	10868707	BGIOSGA001890	A																M
Chr01	10878338	BGIOSGA003265	T																	K
Chr01	10879666	BGIOSGA003265	C										Y
Chr01	10880001	BGIOSGA003265	G												R
Chr01	10880128	BGIOSGA003265	C									Y
Chr01	10880506	BGIOSGA003265	G																A
Chr01	10880707	BGIOSGA003265	G													A
Chr01	10880884	BGIOSGA003265	G										K		K
Chr01	10881339	BGIOSGA003265	C					Y
Chr01	10884734	BGIOSGA001889	T										Y						Y
Chr01	10892202	BGIOSGA001889	A										R	R	R	R		R	R	R
Chr01	1089287	BGIOSGA002654	C																A
Chr01	10893822	BGIOSGA001889	C										M	M				M	M
Chr01	10895034	BGIOSGA001889	C											M				M	M		M
Chr01	10895083	BGIOSGA001889	T													K
Chr01	10902789	BGIOSGA003267	C																T
Chr01	1090737	BGIOSGA002654	G	S					S
Chr01	1091077	BGIOSGA002654	A					R	R
Chr01	10912697	BGIOSGA003268	C										S
Chr01	10913536	BGIOSGA003268	A										R		R
Chr01	10913709	BGIOSGA003268	A										R	R	R	R
Chr01	10915415	BGIOSGA003268	T								Y
Chr01	1091555	BGIOSGA002654	G	R	R			R	R
Chr01	10915579	BGIOSGA003268	G										R		R					R
Chr01	10916095	BGIOSGA003268	G										R
Chr01	10916246	BGIOSGA003268	T																W
Chr01	1092067	BGIOSGA002654	C				S												S
Chr01	1092670	BGIOSGA002654	T													Y
Chr01	1092781	BGIOSGA002654	G	K				K	K
Chr01	1093970	BGIOSGA002654	T											Y
Chr01	10942361	BGIOSGA003269	A										M	M	M	M		M
Chr01	10942435	BGIOSGA003269	C										Y	Y				Y
Chr01	10942850	BGIOSGA003269	C																Y	Y
Chr01	10943626	BGIOSGA003269	G					R
Chr01	10943649	BGIOSGA003269	T																	Y
Chr01	10943751	BGIOSGA003269	G							R
Chr01	10944521	BGIOSGA003269	A										M						M
Chr01	10944552	BGIOSGA003269	A																		M
Chr01	10944638	BGIOSGA003269	A											R
Chr01	10944647	BGIOSGA003269	C															M
Chr01	10944674	BGIOSGA003269	T											Y	Y			Y
Chr01	10945777	BGIOSGA001887	T																Y	Y
Chr01	10946011	BGIOSGA001887	C																Y	Y
Chr01	10946162	BGIOSGA001887	G																	R
Chr01	10946816	BGIOSGA001887	T								Y
Chr01	10947756	BGIOSGA001887	A																W	W
Chr01	10947765	BGIOSGA001887	T	W
Chr01	10948234	BGIOSGA001887	T									Y
Chr01	10959528	BGIOSGA001884	A			M
Chr01	10962746	BGIOSGA001884	C															Y		Y
Chr01	10962875	BGIOSGA001884	A										R			R		R	R	R
Chr01	10963392	BGIOSGA001884	T										W					W	W	W
Chr01	10963733	BGIOSGA001884	C										Y			Y		Y	Y
Chr01	10965953	BGIOSGA003270	C											Y
Chr01	10966444	BGIOSGA003270	G				R
Chr01	10973646	BGIOSGA001883	A										M					M	M
Chr01	10973753	BGIOSGA001883	A	R
Chr01	10974164	BGIOSGA001883	C															Y
Chr01	10979025	BGIOSGA001882	A											R						R
Chr01	10979281	BGIOSGA001882	G									R
Chr01	10979455	BGIOSGA001882	G										R	R	R	R		R	R	R
Chr01	10980234	BGIOSGA001882	T										Y		Y			Y	Y	Y
Chr01	10980278	BGIOSGA001882	A										R	R		R		R	R	R
Chr01	1098547	BGIOSGA002654	T															W
Chr01	1098873	BGIOSGA002654	T	Y				Y	Y
Chr01	1100898	BGIOSGA002654	A	R
Chr01	11042579	BGIOSGA001879	G																		R
Chr01	11044120	BGIOSGA001879	G										R					R	R
Chr01	11056596	BGIOSGA001878	T	W
Chr01	11056689	BGIOSGA001878	C															Y
Chr01	11057279	BGIOSGA001878	T			K
Chr01	11057798	BGIOSGA001878	A				R
Chr01	11060398	BGIOSGA001878	G				R
Chr01	11080202	BGIOSGA001877	C										Y	Y		Y		Y	Y	Y
Chr01	11081369	BGIOSGA001877	C											Y
Chr01	11093060	BGIOSGA003280	T																	C
Chr01	11121227	BGIOSGA003282	T												Y
Chr01	11122534	BGIOSGA003282	C																		Y
Chr01	11124146	BGIOSGA003282	C					T									T				T
Chr01	11145722	BGIOSGA001876	G			R
Chr01	11145904	BGIOSGA001876	G		R
Chr01	11159980	BGIOSGA003286	T																Y	Y
Chr01	11160012	BGIOSGA003286	G																S
Chr01	11160741	BGIOSGA003286	G													K			K
Chr01	11160894	BGIOSGA003286	A												R
Chr01	11160931	BGIOSGA003286	T												Y
Chr01	11168886	BGIOSGA001875	T															K	K	K
Chr01	11176859	BGIOSGA001874	A																	R
Chr01	11176960	BGIOSGA001874	C										M	M	A			M	M
Chr01	11176976	BGIOSGA001874	T										Y	Y				Y	Y
Chr01	11177143	BGIOSGA001874	T											Y				Y	Y
Chr01	11177504	BGIOSGA001874	C											M	M	M		A	M	M
Chr01	11177554	BGIOSGA001874	T													Y
Chr01	11177571	BGIOSGA001874	C											Y		Y		T	Y	Y
Chr01	11177782	BGIOSGA001874	C													Y
Chr01	11181375	BGIOSGA001873	A		W
Chr01	11181782	BGIOSGA001873	A														R
Chr01	11182874	BGIOSGA001873	T					K
Chr01	11184801	BGIOSGA001873	T															K
Chr01	11184821	BGIOSGA001873	T						K
Chr01	11201997	BGIOSGA001872	T																W
Chr01	11202125	BGIOSGA001872	T																W
Chr01	11202372	BGIOSGA001872	T															Y
Chr01	11203100	BGIOSGA001872	T										Y		Y			Y	Y	Y
Chr01	1121731	BGIOSGA002655	A																R
Chr01	1123609	BGIOSGA002655	G												S
Chr01	1123640	BGIOSGA002655	T								K
Chr01	11242969	BGIOSGA003289	A									R
Chr01	11243582	BGIOSGA003289	T																		Y
Chr01	11244387	BGIOSGA003289	T										W	W	W	W		W	W	W
Chr01	11244406	BGIOSGA003289	T										K	K	K	K		K	K	K
Chr01	11249730	BGIOSGA001870	T														W
Chr01	11250126	BGIOSGA001870	G													S		S	S	S
Chr01	11251105	BGIOSGA001870	C										S	S				S	S	S
Chr01	11251132	BGIOSGA001870	T										Y	Y		Y		Y	Y	Y
Chr01	11251543	BGIOSGA001870	G										S	S	S	S		S	S	S
Chr01	11251865	BGIOSGA001870	C										Y	Y	Y	Y		Y	Y
Chr01	11251910	BGIOSGA001870	T										Y	Y				Y	Y
Chr01	11252370	BGIOSGA001870	G										R	R					R	R
Chr01	11252729	BGIOSGA001870	C					M
Chr01	11262907	BGIOSGA003290	A										R	R	R	R		R	R
Chr01	11263421	BGIOSGA003290	C																Y
Chr01	11263852	BGIOSGA003290	G																R	R
Chr01	11265113	BGIOSGA003290	C													Y
Chr01	11286278	BGIOSGA003291	A										G	G	G	G	G	G	G	G	G
Chr01	11291591	BGIOSGA003292	C								Y
Chr01	11292549	BGIOSGA003292	T														Y
Chr01	11292847	BGIOSGA003292	C										Y
Chr01	11292862	BGIOSGA003292	C																		S
Chr01	11292902	BGIOSGA003292	C				Y
Chr01	11293098	BGIOSGA003292	G	R
Chr01	11293233	BGIOSGA003292	C			M
Chr01	1130390	BGIOSGA002507	G	C		C	C		C	C			C	C	C	C	C	C	C	C
Chr01	11309676	BGIOSGA003293	A			R	R	R
Chr01	11309692	BGIOSGA003293	T		Y	Y	Y	Y					Y		Y	Y	Y
Chr01	11310267	BGIOSGA003293	A										C		C	C	M
Chr01	11310687	BGIOSGA003293	A										R	R	R	R
Chr01	11310724	BGIOSGA003293	T												Y
Chr01	11312099	BGIOSGA003293	T						Y
Chr01	11312144	BGIOSGA003293	C					Y	Y							Y
Chr01	11315126	BGIOSGA003294	C					S	S
Chr01	11315252	BGIOSGA003294	A						W					W	W					W
Chr01	11315490	BGIOSGA003294	T					K	K				K	K	K	K	K	K	K	K	K
Chr01	11315530	BGIOSGA003294	G										K	K	K	K	K	K	K	K	K
Chr01	11315604	BGIOSGA003294	T					Y	Y
Chr01	11315753	BGIOSGA003294	T	Y
Chr01	11316134	BGIOSGA003294	C										Y	Y	Y	Y	Y	Y	Y		Y
Chr01	1131687	BGIOSGA002507	C	Y				Y	Y
Chr01	11319630	BGIOSGA003295	C														G
Chr01	1131993	BGIOSGA002507	G	S				S	S
Chr01	11321066	BGIOSGA003295	A															C
Chr01	11323878	BGIOSGA003295	G						K
Chr01	11324486	BGIOSGA003295	T															K
Chr01	11324658	BGIOSGA003295	T																	Y
Chr01	11325252	BGIOSGA003295	T													Y
Chr01	11325562	BGIOSGA003295	G								K
Chr01	113354	BGIOSGA002583	C								Y
Chr01	11338722	BGIOSGA003297	G															R
Chr01	11348036	BGIOSGA001868	T											G	K			G			G
Chr01	11349609	BGIOSGA001868	A										G	G	G		G	G	G	G
Chr01	11349630	BGIOSGA001868	G										A	A						A
Chr01	11349899	BGIOSGA001868	T										C	C	C	C	C	C	C	C	C
Chr01	11349924	BGIOSGA001868	A										T	T		T	T	T	T	T	T
Chr01	11350090	BGIOSGA001868	G										T	T						T
Chr01	11350234	BGIOSGA001868	G											C			C			C
Chr01	11350380	BGIOSGA001868	C										T	T	T		T	T		Y
Chr01	11350389	BGIOSGA001868	G										A	A	A	A	A	A	A	R
Chr01	11350504	BGIOSGA001868	A											R	G	G	G	G	G		G
Chr01	11350539	BGIOSGA001868	C		M
Chr01	11350564	BGIOSGA001868	C										G	G	G	G	G	G	G	G	G
Chr01	11350624	BGIOSGA001868	G										A			A	A	A	A		A
Chr01	11369440	BGIOSGA003302	T									Y
Chr01	11378147	BGIOSGA001867	A		R
Chr01	11378700	BGIOSGA001867	G													R
Chr01	11379023	BGIOSGA001867	T			K
Chr01	11382834	BGIOSGA001866	A								R
Chr01	11383220	BGIOSGA001866	T										Y
Chr01	11383469	BGIOSGA001866	C														M
Chr01	11383573	BGIOSGA001866	A						W
Chr01	11383880	BGIOSGA001866	A	R
Chr01	11384120	BGIOSGA001866	T			W
Chr01	11384480	BGIOSGA001866	C	M
Chr01	11384768	BGIOSGA001866	T																	Y
Chr01	11384986	BGIOSGA001866	A									R
Chr01	1142190	BGIOSGA002656	A														T	T			T
Chr01	1143847	BGIOSGA002656	G														R
Chr01	1144150	BGIOSGA002656	T	A
Chr01	1144433	BGIOSGA002656	T							C
Chr01	1144610	BGIOSGA002656	T							K
Chr01	1145713	BGIOSGA002656	C	A					A
Chr01	11466853	BGIOSGA003306	C														Y
Chr01	11469836	BGIOSGA003306	C														S
Chr01	11500564	BGIOSGA001859	T									K						Y
Chr01	11516779	BGIOSGA001858	C						Y
Chr01	11517189	BGIOSGA001858	C															Y
Chr01	11517251	BGIOSGA001858	C															S
Chr01	11519407	BGIOSGA001858	T															Y
Chr01	11519579	BGIOSGA001858	T													K
Chr01	11545110	BGIOSGA003310	T	K
Chr01	11550273	BGIOSGA001856	T						Y
Chr01	115869	BGIOSGA002564	G							R
Chr01	11608126	BGIOSGA001853	C																		S
Chr01	11608250	BGIOSGA001853	T	A	A	A	A	A	A	A	A	A	A	A	A		A	A	A	A	A
Chr01	11608452	BGIOSGA001853	C										M	M	M	M	A	M	M	M	A
Chr01	116589	BGIOSGA002564	T											W
Chr01	1166053	BGIOSGA002506	C		Y
Chr01	1166116	BGIOSGA002506	T	Y
Chr01	1167319	BGIOSGA002506	G	S												K
Chr01	11679393	BGIOSGA003312	G															R
Chr01	11679491	BGIOSGA003312	C																S
Chr01	11680099	BGIOSGA003312	T														G
Chr01	11690786	BGIOSGA003313	T																W
Chr01	1170758	BGIOSGA002505	G	S				S	S
Chr01	1170904	BGIOSGA002505	G	R				R	R
Chr01	11709683	BGIOSGA003314	C							Y
Chr01	11710599	BGIOSGA003314	C	G	G	G	G	G	G	G	G	G	G	G	G	G	G	G	G	G	G
Chr01	11711314	BGIOSGA003314	A			G			G				G	G		G
Chr01	1179076	BGIOSGA002504	T						K
Chr01	1179527	BGIOSGA002504	C																		M
Chr01	1180262	BGIOSGA002504	C																		M
Chr01	11804955	BGIOSGA001839	C					T							T		T
Chr01	11812143	BGIOSGA001838	A					G					G	G		G	G	G	G		R
Chr01	11812937	BGIOSGA001838	G										A	A	A	A	A	A	A	A	A
Chr01	11813029	BGIOSGA001838	A	M
Chr01	11815337	BGIOSGA001838	T																		Y
Chr01	11816694	BGIOSGA001838	C	M
Chr01	11816872	BGIOSGA001838	A					W					T	T		T		T
Chr01	11818967	BGIOSGA001838	C											T
Chr01	11819593	BGIOSGA001838	A																		W
Chr01	11827180	BGIOSGA003318	A					R											G	G	G
Chr01	11827554	BGIOSGA003318	T	C		C		C	C	C	C	C					C		C	C	C
Chr01	11827705	BGIOSGA003318	T	G			G		G	G	G	G					G	G	G	G	G
Chr01	11827779	BGIOSGA003318	G	C			C		C	C	C	C				C		C	C	C	C
Chr01	11828659	BGIOSGA003318	T		W
Chr01	11870108	BGIOSGA003320	C	T	T		T		Y	T
Chr01	11870702	BGIOSGA003320	T															G
Chr01	11916853	BGIOSGA001834	G											T
Chr01	11919379	BGIOSGA003323	A						C
Chr01	11919390	BGIOSGA003323	C													A
Chr01	1192483	BGIOSGA002503	C	Y				Y	Y
Chr01	1192836	BGIOSGA002503	G					K
Chr01	1192848	BGIOSGA002503	C					S
Chr01	1192917	BGIOSGA002503	G					R
Chr01	11948122	BGIOSGA003326	C			A		A
Chr01	11948256	BGIOSGA003326	T													C	C
Chr01	11948459	BGIOSGA003326	A													W
Chr01	11949495	BGIOSGA003326	G												S
Chr01	11953019	BGIOSGA001831	G														C
Chr01	11953151	BGIOSGA001831	T				W
Chr01	11974649	BGIOSGA001830	A					W
Chr01	11977506	BGIOSGA001830	T					Y
Chr01	11980562	BGIOSGA003328	T							W
Chr01	11986604	BGIOSGA001829	T	A	A	A	A	A	A	A	A		A	A		A		A	A	A	A
Chr01	1200525	BGIOSGA002502	A					C
Chr01	12013350	BGIOSGA003329	A	G	G	G	G	G	G	G	G	G	G	G	G	G	G	G	G	G	G
Chr01	12013510	BGIOSGA003329	A	G	G	G	G	G	G	G	G	G	G	G	G	G	G	G	G	G	G
Chr01	12013520	BGIOSGA003329	T	C	C	C	C	C	C	C	C	C	C	C		C	C	C	C	C	C
Chr01	12013644	BGIOSGA003329	A			R
Chr01	12013650	BGIOSGA003329	A	T	T	T	T	T	T	T	T	T	T	T	T	T	T	T	T	T	T
Chr01	12013669	BGIOSGA003329	T	Y
Chr01	12014415	BGIOSGA003329	T		C				C				C	C				C
Chr01	12014451	BGIOSGA003329	A	G	G	G	G	G	G	G	G	G	G	G	G	G	G	G	G	G	G
Chr01	12014563	BGIOSGA003329	T				C			C						C		C	C
Chr01	12016920	BGIOSGA001827	A				C	C				C								C	C
Chr01	12017055	BGIOSGA001827	T			A		A								A		A	A		A
Chr01	12017110	BGIOSGA001827	C		A	A												A			A
Chr01	12027520	BGIOSGA003330	C																Y
Chr01	12048828	BGIOSGA001822	A	G				G
Chr01	12086108	BGIOSGA003332	C														T		T
Chr01	12086322	BGIOSGA003332	T												C				C	C	C
Chr01	12086393	BGIOSGA003332	T										C	C	C	C	C	C	C	C	C
Chr01	12089878	BGIOSGA001819	C										Y	Y	Y	Y	T	Y	Y	Y	T
Chr01	12096419	BGIOSGA001819	C																S
Chr01	12098178	BGIOSGA001819	T													W
Chr01	12099702	BGIOSGA001819	G									R
Chr01	12100343	BGIOSGA001819	T													Y
Chr01	12101580	BGIOSGA001819	T																		W
Chr01	12144809	BGIOSGA003333	A										G	G	G		G	G	G
Chr01	12144941	BGIOSGA003333	T										C	C	C				C
Chr01	12145425	BGIOSGA003333	A										C		C
Chr01	12145456	BGIOSGA003333	C										A		A
Chr01	12147391	BGIOSGA001818	C									Y
Chr01	12147590	BGIOSGA001818	G	R				R					A	A	A	A	A	A	A		A
Chr01	12147671	BGIOSGA001818	A	R				R					G	G	G	G	G	G	G
Chr01	12147897	BGIOSGA001818	C	Y				Y					T	T	T	T	T	T	T		T
Chr01	12148419	BGIOSGA001818	A	T	T	T	T	T	T	T	T		T	T	T	T	T	T		T
Chr01	12148759	BGIOSGA001818	G														R
Chr01	12150308	BGIOSGA001818	T		K
Chr01	12175128	BGIOSGA001816	C					Y									T
Chr01	12175683	BGIOSGA001816	T		Y
Chr01	12178786	BGIOSGA001816	G					S
Chr01	12178817	BGIOSGA001816	C										T	Y			T	T
Chr01	12178896	BGIOSGA001816	G	R
Chr01	12190967	BGIOSGA001815	A	R				R									G	G		G	G
Chr01	12192725	BGIOSGA001815	T													A
Chr01	12193058	BGIOSGA001815	G										A	A	A	A	A	A	A	A	A
Chr01	12193289	BGIOSGA001815	C										G	G	G	G	G	G	G	G	G
Chr01	12193604	BGIOSGA001815	C					Y					T		T	T	T	T	T	T	T
Chr01	12193637	BGIOSGA001815	C					Y
Chr01	12193883	BGIOSGA001815	G					K					T	T	T	T	T	T	T	T	T
Chr01	12194227	BGIOSGA001815	T													C				C
Chr01	12230580	BGIOSGA001814	G											R
Chr01	12231178	BGIOSGA001814	T													C
Chr01	12287691	BGIOSGA003339	T			Y
Chr01	12288470	BGIOSGA003339	T							Y
Chr01	12288475	BGIOSGA003339	G																		K
Chr01	12289105	BGIOSGA003339	A										W
Chr01	12289344	BGIOSGA003339	A													R
Chr01	12289400	BGIOSGA003339	G	R				R	R				A	A	A	A	A	A	A	A	A
Chr01	12290032	BGIOSGA003339	G							R
Chr01	12291840	BGIOSGA003339	C												Y
Chr01	12291924	BGIOSGA003339	C					Y					T	T	T	T	T	T	T	T	T
Chr01	12292085	BGIOSGA003339	G	R				R					A	A	A	A	A		A	A	A
Chr01	12292425	BGIOSGA003339	G	R				R	R				A	A	A	A	A	A	A	A	A
Chr01	12293024	BGIOSGA003339	A														M
Chr01	12293519	BGIOSGA003339	C	S				S					G	G	G	G	G	G	G	G	G
Chr01	12295508	BGIOSGA001811	G						R							A	A	A	A	A	A
Chr01	12295974	BGIOSGA001811	A													R
Chr01	12296035	BGIOSGA001811	A													T
Chr01	12296665	BGIOSGA001811	A													G	G	G	G		G
Chr01	12306946	BGIOSGA001810	G													A
Chr01	12307923	BGIOSGA001810	G	R				R	R				A	A	A	A	A	A	A	A	A
Chr01	12307942	BGIOSGA001810	G	S					S				C	C	C	C	C	C	C	C	C
Chr01	12318818	BGIOSGA003340	C	G	G	G	G		G	G	G	G	G	G	G	G	G	G	G	G	G
Chr01	12318824	BGIOSGA003340	A										C	C	C	C	C	C	C	C	C
Chr01	12318878	BGIOSGA003340	C	G	G	G	G	G	G	G	G	G	G	G	G	G	G	G	G	G	G
Chr01	12323691	BGIOSGA001808	G																		R
Chr01	12323799	BGIOSGA001808	G					R								A					A
Chr01	12323901	BGIOSGA001808	C												A	A			A
Chr01	12327627	BGIOSGA001807	T	Y
Chr01	12327855	BGIOSGA001807	C		S
Chr01	12328108	BGIOSGA001807	G													R
Chr01	12329461	BGIOSGA001807	A											G
Chr01	12346506	BGIOSGA003341	T										C	C	C	C	C	C	C	C	C
Chr01	12348153	BGIOSGA003341	A			W
Chr01	12348248	BGIOSGA003341	T																		Y
Chr01	12348366	BGIOSGA003341	T	Y				Y					C	C	C	C	C	C	C	C	C
Chr01	12348377	BGIOSGA003341	A	R				R					G	G	G	G	G	G	G	G	G
Chr01	12348616	BGIOSGA003341	G	R				R					A		A	A		A		A	A
Chr01	12348861	BGIOSGA003341	C			Y
Chr01	12348871	BGIOSGA003341	A		W
Chr01	12349019	BGIOSGA003341	A										R
Chr01	12349059	BGIOSGA003341	C							Y
Chr01	12349361	BGIOSGA003341	A																		G
Chr01	12350145	BGIOSGA003341	T		Y			Y	Y				C	C	C	C	C	C	C	C	C
Chr01	12350480	BGIOSGA003341	T					Y
Chr01	12350545	BGIOSGA003341	A								R
Chr01	12356941	BGIOSGA003342	G														K
Chr01	1237472	BGIOSGA002658	T				A				A	A					A	A	A	A
Chr01	12379380	BGIOSGA003343	G																A
Chr01	12388771	BGIOSGA003344	G											T	T	T	T	T	T	T	T
Chr01	12389159	BGIOSGA003344	A	R				R						G	G		G	G	G	G	G
Chr01	12389261	BGIOSGA003344	T											C	C		C	C
Chr01	12389428	BGIOSGA003344	G					S					C	C	C	C		C	C		C
Chr01	12390100	BGIOSGA003344	T																		Y
Chr01	12390301	BGIOSGA003344	C						Y
Chr01	12390441	BGIOSGA003344	T										Y
Chr01	12390725	BGIOSGA003344	C										Y		T	T		T			T
Chr01	12390746	BGIOSGA003344	T										A		A			A		A	A
Chr01	12390827	BGIOSGA003344	A											R
Chr01	12390954	BGIOSGA003344	A	W									T	T	T	T	T	T	T	T	T
Chr01	12391181	BGIOSGA003344	G									S
Chr01	12416658	BGIOSGA003345	G					S	S				C	C	C	C	C	C	C	C	C
Chr01	12417354	BGIOSGA003345	G						T								T
Chr01	12418564	BGIOSGA003345	T											A		A
Chr01	12420826	BGIOSGA003345	G											A			A		A		A
Chr01	12420930	BGIOSGA003345	T																		Y
Chr01	12421149	BGIOSGA003345	T												A		A
Chr01	12421174	BGIOSGA003345	G					R							A		A
Chr01	12421256	BGIOSGA003345	A												G		G
Chr01	12421604	BGIOSGA003345	C					Y					T			T	T		T
Chr01	12421681	BGIOSGA003345	C													Y
Chr01	12421967	BGIOSGA003345	T	C	C	C	C	C	C	C	C	C	C	C	C	C	C	C	C	C	C
Chr01	12422011	BGIOSGA003345	A	G		G	G		G	G	G	G	G	G	G	G	G	G	G	G	G
Chr01	12422078	BGIOSGA003345	G					K					T	T	T	T	T	T	T	T	T
Chr01	12422111	BGIOSGA003345	T										G	G	G	G	G	G	G	G	G
Chr01	12422137	BGIOSGA003345	A										G	G	G	G	G	G	G	G	G
Chr01	12422267	BGIOSGA003345	C					M	M				A	A	A	A	A	A	A	A	A
Chr01	12422367	BGIOSGA003345	T					Y					C	C	C	C	C	C	C	C	C
Chr01	12445062	BGIOSGA003346	T														Y
Chr01	12445202	BGIOSGA003346	C																	M
Chr01	12455533	BGIOSGA003347	G											C
Chr01	12490715	BGIOSGA003349	G														R
Chr01	12490765	BGIOSGA003349	A																G	G	G
Chr01	12495221	BGIOSGA003349	T										Y	Y	C
Chr01	12496516	BGIOSGA003349	C															Y
Chr01	12496675	BGIOSGA003349	G															A
Chr01	12496829	BGIOSGA003349	T										Y		Y		C
Chr01	12496858	BGIOSGA003349	A														W	W
Chr01	12496948	BGIOSGA003349	C		M	M	A		M					M	M	M	M	A		A	A
Chr01	12497536	BGIOSGA003349	T																G	G	G
Chr01	12504915	BGIOSGA001801	C	Y				Y	Y				T	T	T	T	T	T	T	T	T
Chr01	12505035	BGIOSGA001801	A											G	R	R		R		G
Chr01	12505160	BGIOSGA001801	T	K				K	K				G	G	G	G	G	G	G	G	G
Chr01	12505337	BGIOSGA001801	T	Y	Y			Y					C	C	C	C	C	C	C	C	C
Chr01	12506005	BGIOSGA001801	C																	Y
Chr01	12508148	BGIOSGA001801	G															C
Chr01	12529737	BGIOSGA001800	C													G	G		G	G	G
Chr01	12529788	BGIOSGA001800	G							S
Chr01	12531506	BGIOSGA001800	G													C		C	C	C	C
Chr01	12531537	BGIOSGA001800	C															Y	Y	Y
Chr01	12531613	BGIOSGA001800	C									Y
Chr01	12531695	BGIOSGA001800	G													C				C	C
Chr01	12532307	BGIOSGA001800	T																Y
Chr01	12532616	BGIOSGA001800	C																	M
Chr01	12598940	BGIOSGA003350	T	Y	Y									C	C
Chr01	12599291	BGIOSGA003350	T											C	C
Chr01	12657413	BGIOSGA003352	G	A	A	A	A	A	A	A	A	A	A	A	A	A	A	A	A	A	A
Chr01	12658020	BGIOSGA003352	C											Y
Chr01	12658896	BGIOSGA003352	G										R	R	R	R	A	R	R	R	A
Chr01	12661010	BGIOSGA003352	A	W					W
Chr01	12664425	BGIOSGA001799	A					M
Chr01	12664705	BGIOSGA001799	T	Y				Y
Chr01	12664714	BGIOSGA001799	A	R
Chr01	12665636	BGIOSGA001799	A				M
Chr01	12669103	BGIOSGA001799	G		R			R
Chr01	12669523	BGIOSGA001799	A									R
Chr01	12670176	BGIOSGA001799	C							M
Chr01	12670253	BGIOSGA001799	G																		R
Chr01	12671083	BGIOSGA001799	A																		W
Chr01	12671339	BGIOSGA001799	A														W
Chr01	12671392	BGIOSGA001799	G													R
Chr01	12671611	BGIOSGA001799	C	Y				Y
Chr01	12671766	BGIOSGA001799	C				S
Chr01	12673564	BGIOSGA001799	C											Y
Chr01	12673868	BGIOSGA001799	T														W
Chr01	12701740	BGIOSGA003354	T										Y
Chr01	12703198	BGIOSGA003354	C						Y
Chr01	12703275	BGIOSGA003354	T		C		C	C	C	C		C		C
Chr01	12703495	BGIOSGA003354	C	Y
Chr01	12703707	BGIOSGA003354	T			W
Chr01	12703719	BGIOSGA003354	C			Y
Chr01	12705566	BGIOSGA003354	T		C	C	C		C			C
Chr01	12708807	BGIOSGA003355	G	K				K
Chr01	12718493	BGIOSGA003356	T	K				K
Chr01	12723316	BGIOSGA003356	T	K				K
Chr01	12723585	BGIOSGA003356	A			W
Chr01	12723858	BGIOSGA003356	A																	R
Chr01	12724150	BGIOSGA003356	A					R
Chr01	12724416	BGIOSGA003356	T									Y
Chr01	12724432	BGIOSGA003356	G				S
Chr01	12724784	BGIOSGA003356	A	R
Chr01	12724831	BGIOSGA003356	G														K
Chr01	12724914	BGIOSGA003356	G	K				K	K
Chr01	12725043	BGIOSGA003356	T	K				K
Chr01	12726408	BGIOSGA003356	A	R				R
Chr01	12727404	BGIOSGA003356	T					Y
Chr01	12727462	BGIOSGA003356	A			M
Chr01	12727662	BGIOSGA003356	G	R				R
Chr01	12727688	BGIOSGA003356	A						M
Chr01	12727756	BGIOSGA003356	C													Y
Chr01	12733052	BGIOSGA003357	T	A	A		A	A	A	A	A	A	A	A	A	A		A	A	A	A
Chr01	12733311	BGIOSGA003357	A	C	C	C	C	C	C	C	C	C	C	C	C	C	C	C	C	C	C
Chr01	12733381	BGIOSGA003357	C	G	G	G	G	G	G	G	G	G	G	G	G		G	G	G		G
Chr01	12733458	BGIOSGA003357	T		C		C		C	C	C		C	C	C			C	C		C
Chr01	12733712	BGIOSGA003357	G	A	A		A	A	A	A	A	A	A	A	A	A	A	A	A	A	A
Chr01	12735393	BGIOSGA003358	C	T	T	T	T	T	T	T	T	T
Chr01	12735462	BGIOSGA003358	C		M
Chr01	12736972	BGIOSGA003358	G	R	R			R
Chr01	12737054	BGIOSGA003358	C										S	G	G	G	G	G	G	G	G
Chr01	12737355	BGIOSGA003358	C	Y				Y
Chr01	12740578	BGIOSGA003359	C																		Y
Chr01	12741684	BGIOSGA003359	A							R
Chr01	12741735	BGIOSGA003359	G			R
Chr01	12741757	BGIOSGA003359	T								Y
Chr01	12742585	BGIOSGA003359	G										R
Chr01	12743081	BGIOSGA003359	G														S
Chr01	12743169	BGIOSGA003359	C															Y
Chr01	12743287	BGIOSGA003359	T										Y
Chr01	12744284	BGIOSGA003359	C	Y
Chr01	12745615	BGIOSGA003359	T	Y				Y						C	C	C	C	C	C	C	C
Chr01	12750083	BGIOSGA001798	G	R
Chr01	12761932	BGIOSGA001797	G													A	A	A	A	A	A
Chr01	12763593	BGIOSGA001797	A							G		G				G			G	G	G
Chr01	12763782	BGIOSGA001797	G					C		C									C	C	C
Chr01	12787404	BGIOSGA003361	G	R					R
Chr01	12788424	BGIOSGA003361	C				Y
Chr01	12791168	BGIOSGA003361	A		M
Chr01	12794775	BGIOSGA003361	A											G
Chr01	12796036	BGIOSGA003361	T	Y					Y
Chr01	12804825	BGIOSGA003363	C								S
Chr01	12827371	BGIOSGA003364	T					Y	Y					Y	Y	Y	C	C		Y	C
Chr01	12827716	BGIOSGA003364	G										S	S	S	S	C	S	S	S	C
Chr01	12827733	BGIOSGA003364	C							Y
Chr01	12827923	BGIOSGA003364	C	M									M	M	M	M	A	M
Chr01	12827941	BGIOSGA003364	T	Y									Y	Y	Y	Y	C	Y		Y
Chr01	12836275	BGIOSGA003365	T			C	C		C								C			C
Chr01	12836319	BGIOSGA003365	A			T	T		T								T
Chr01	12857490	BGIOSGA001794	A											R
Chr01	12857933	BGIOSGA001794	G							R
Chr01	12858016	BGIOSGA001794	G	C	C		C	C	C	C	C	C		C	C	C	C	C	C	C	C
Chr01	12859614	BGIOSGA001793	A																		T
Chr01	12860657	BGIOSGA001793	A	M				M	M				M	M	M	M	C	M	M	M
Chr01	12860776	BGIOSGA001793	G														A
Chr01	12861814	BGIOSGA001793	C	M				M					M	M	M	M	A	M	M	M	A
Chr01	12866330	BGIOSGA003366	G										S				C	S
Chr01	12867153	BGIOSGA001792	C			S
Chr01	12918199	BGIOSGA003367	T					Y						Y					Y	Y
Chr01	12918228	BGIOSGA003367	T					Y	Y					Y	Y				Y
Chr01	12918642	BGIOSGA003367	G					R	R				R				A		R	R	A
Chr01	12920061	BGIOSGA003367	G																	R
Chr01	12920064	BGIOSGA003367	T	W
Chr01	12920078	BGIOSGA003367	G					R												R
Chr01	12920166	BGIOSGA003367	G												R	A			R	R	A
Chr01	12920245	BGIOSGA003367	G										R		R	A					A
Chr01	12920689	BGIOSGA003367	C												Y
Chr01	12920837	BGIOSGA003367	C													Y	T	Y	Y	Y	T
Chr01	12920947	BGIOSGA003367	G											R	A	R	A	R	R	R	A
Chr01	12921438	BGIOSGA003367	A	W											W	W	T	W	W		T
Chr01	12936425	BGIOSGA001791	C										Y
Chr01	12966853	BGIOSGA003369	T										Y
Chr01	12967606	BGIOSGA003369	A									R
Chr01	12967771	BGIOSGA003369	G													S
Chr01	12967782	BGIOSGA003369	T						Y
Chr01	12968217	BGIOSGA003369	C	Y	Y								Y	Y	T	Y	T		Y	T	T
Chr01	12968785	BGIOSGA003369	A				R
Chr01	12969723	BGIOSGA001790	C																T
Chr01	12969737	BGIOSGA001790	G																A
Chr01	12970014	BGIOSGA001790	G										K
Chr01	12970048	BGIOSGA001790	T										Y		Y
Chr01	12972603	BGIOSGA001789	A										M	M	M	M	C	M	M	M	C
Chr01	13024689	BGIOSGA001787	A											M	M	M	C	M	M		C
Chr01	13024789	BGIOSGA001787	C	S	G	G	G			G	G		S		S			S	S	S
Chr01	13028967	BGIOSGA003370	T													W
Chr01	13029046	BGIOSGA003370	T			Y
Chr01	13031768	BGIOSGA003370	A							W
Chr01	13032062	BGIOSGA003370	C	T	T	T		T	T	T	T	T	T	T	T				T	T	T
Chr01	13032159	BGIOSGA003370	G	R				R	R				R	R	R				R	R	A
Chr01	13032184	BGIOSGA003370	T													Y
Chr01	13032327	BGIOSGA003370	T		Y
Chr01	13033779	BGIOSGA003370	T					Y						C	Y	Y		Y	Y	Y
Chr01	13041101	BGIOSGA003371	T													Y	C
Chr01	13041278	BGIOSGA003371	C														T
Chr01	13044868	BGIOSGA003372	C										T	T		T			T
Chr01	13045126	BGIOSGA003372	G													R		R
Chr01	13045316	BGIOSGA003372	A															G
Chr01	13047278	BGIOSGA003372	A																R
Chr01	13047503	BGIOSGA003372	C					Y
Chr01	13048319	BGIOSGA003372	T					Y						Y	Y	Y	C	C	Y		C
Chr01	13048540	BGIOSGA003372	G													A	A	R	R	R	A
Chr01	13049047	BGIOSGA003372	C				Y
Chr01	13049238	BGIOSGA003372	G					A	A						A			A
Chr01	13049784	BGIOSGA003372	T	C	C		C			C	C
Chr01	13050582	BGIOSGA003372	T						Y								C				C
Chr01	13069799	BGIOSGA003373	G					K						K	K	K	K		K	K	K
Chr01	13069919	BGIOSGA003373	A					R						R			G		R	R	G
Chr01	13077653	BGIOSGA003374	T	C				C
Chr01	13077771	BGIOSGA003374	A					C
Chr01	13077939	BGIOSGA003374	A	G				G
Chr01	13077983	BGIOSGA003374	C	T				T
Chr01	13078897	BGIOSGA003374	C					T
Chr01	13079316	BGIOSGA003374	T					C
Chr01	13079400	BGIOSGA003374	C	T				T
Chr01	13080247	BGIOSGA003374	G	A				A
Chr01	13129807	BGIOSGA003375	A	M				M	M				M	M	M	M	C	M	M	M	C
Chr01	13130169	BGIOSGA003375	G				S	S										S
Chr01	13155941	BGIOSGA003377	T								C	C				C			C	C	C
Chr01	13156275	BGIOSGA003377	C																		G
Chr01	13156415	BGIOSGA003377	T								C								C
Chr01	13170504	BGIOSGA003379	G									K
Chr01	13170659	BGIOSGA003379	C										M
Chr01	13171364	BGIOSGA003379	A													W
Chr01	13172404	BGIOSGA003379	T															Y
Chr01	13172416	BGIOSGA003379	G														K
Chr01	13172497	BGIOSGA003379	T	Y
Chr01	13172530	BGIOSGA003379	T	C	C	C	C	C	C	C	C	C	C	C	C	C	C	C	C	C	C
Chr01	13173046	BGIOSGA003379	A			W
Chr01	13181081	BGIOSGA003380	C											Y
Chr01	13184084	BGIOSGA003380	T		K
Chr01	13184559	BGIOSGA003380	C																		Y
Chr01	13184780	BGIOSGA003380	T														Y
Chr01	13184845	BGIOSGA003380	C				Y
Chr01	13185283	BGIOSGA003380	T							Y
Chr01	13185838	BGIOSGA003380	A						R
Chr01	13310210	BGIOSGA001785	T					Y				Y			Y
Chr01	13310942	BGIOSGA001785	T						K			K	K				K			K
Chr01	13314771	BGIOSGA001785	T							Y						Y					C
Chr01	13321650	BGIOSGA001783	A							M
Chr01	13321968	BGIOSGA001783	A					W
Chr01	13322296	BGIOSGA001783	C											Y
Chr01	13325159	BGIOSGA001783	T										Y
Chr01	13325179	BGIOSGA001783	C															Y
Chr01	13403618	BGIOSGA001776	C															S
Chr01	13442936	BGIOSGA003388	G										R	R	R	R		R	R	R
Chr01	13443381	BGIOSGA003388	G				R
Chr01	13444310	BGIOSGA003388	T											Y
Chr01	13445795	BGIOSGA003388	A												W
Chr01	13449166	BGIOSGA001774	G												R
Chr01	13449953	BGIOSGA001774	A										M
Chr01	13457830	BGIOSGA003389	G										R
Chr01	13473179	BGIOSGA003390	A														M
Chr01	13769050	BGIOSGA003395	C								Y
Chr01	13769057	BGIOSGA003395	C								Y
Chr01	13769070	BGIOSGA003395	A	C	C	C	C		C		C		C	C	C	C	C	C	C	C	C
Chr01	13772459	BGIOSGA003395	G																		K
Chr01	13787366	BGIOSGA003397	G	T	T	T	T	T		T	T	T	T				T	T	T		T
Chr01	13787543	BGIOSGA003397	C	T	T		T	T	T	T	T	T	T	T	T	T				T	T
Chr01	13787736	BGIOSGA003397	T																	W
Chr01	13855345	BGIOSGA003402	G				R
Chr01	13855352	BGIOSGA003402	T																A
Chr01	13867293	BGIOSGA003403	G		R						R
Chr01	13873220	BGIOSGA001759	G						K
Chr01	13875097	BGIOSGA001759	A	G	G				G			G		G	G		G	G	G	G	G
Chr01	13875124	BGIOSGA001759	C		S									S	S
Chr01	13876797	BGIOSGA001759	G		K
Chr01	13876875	BGIOSGA001759	A						R
Chr01	13877279	BGIOSGA001759	G																	R
Chr01	13877575	BGIOSGA001759	G																R
Chr01	13877699	BGIOSGA001759	G							R
Chr01	13878134	BGIOSGA001759	C	T	T		T	T		T		T	T	T	T	T	T		T	T	T
Chr01	13878338	BGIOSGA001759	A	C	C			C	C	C		C	C	C	C	C	C	C	C
Chr01	13878385	BGIOSGA001759	G	C	C	C		C	C	C		C	C	C	C	C	C				C
Chr01	13878601	BGIOSGA001759	C									A
Chr01	13878645	BGIOSGA001759	C					T											T	T
Chr01	13878670	BGIOSGA001759	T													W
Chr01	13878762	BGIOSGA001759	T	C	C	C		C		C	C		C	C	C	C	C	C	C	C	C
Chr01	13878791	BGIOSGA001759	T	C	C	C		C		C	C		C	C	C	C			C	C	C
Chr01	13879126	BGIOSGA001759	C													Y
Chr01	13879245	BGIOSGA001759	T								K
Chr01	13879644	BGIOSGA001759	C							S
Chr01	13879703	BGIOSGA001759	T											W
Chr01	13880031	BGIOSGA001759	A								R
Chr01	13882924	BGIOSGA001758	A																W
Chr01	13883238	BGIOSGA001758	G										R
Chr01	13883866	BGIOSGA001758	C										M
Chr01	13889296	BGIOSGA001757	A																W
Chr01	13889298	BGIOSGA001757	A								R
Chr01	13900331	BGIOSGA001755	A	G	G	G	G		G	G	G	G	G	G				G	G	G	G
Chr01	13911516	BGIOSGA001754	A				G									G			G
Chr01	13921541	BGIOSGA003405	C	T	T	T	T	T	T	T	T	T	T	T	T	T	T	T	T	T	T
Chr01	13925925	BGIOSGA003406	G											S
Chr01	13931822	BGIOSGA001752	C				Y	Y		Y	Y		Y	Y	Y	Y	Y	Y	Y	Y	Y
Chr01	13941614	BGIOSGA001750	A														R
Chr01	13941958	BGIOSGA001750	T			W
Chr01	13944308	BGIOSGA001750	G							K
Chr01	13944361	BGIOSGA001750	G			R
Chr01	13944490	BGIOSGA001750	G															R
Chr01	13944511	BGIOSGA001750	C																Y
Chr01	13946197	BGIOSGA001750	T					G
Chr01	13968472	BGIOSGA003407	T													A
Chr01	13988879	BGIOSGA001747	T			K
Chr01	13989102	BGIOSGA001747	G														R
Chr01	14000345	BGIOSGA003409	T														Y
Chr01	14000566	BGIOSGA003409	G	A	A	A	A	A	A	A	A	A	A	A	A	A	A	A	A	A	A
Chr01	14000602	BGIOSGA003409	A	G	G	G	G	G	G	G		G	G	G	G	G	G	G	G	G	G
Chr01	14001708	BGIOSGA003409	C								Y
Chr01	14002204	BGIOSGA003409	A					R
Chr01	14010311	BGIOSGA003410	A								W
Chr01	14010323	BGIOSGA003410	A												M
Chr01	14010460	BGIOSGA003410	G	A									R
Chr01	14010958	BGIOSGA003410	T		C	C	C				C				C		C	C		C
Chr01	14010981	BGIOSGA003410	G														R
Chr01	14012043	BGIOSGA003410	C																	Y
Chr01	14012150	BGIOSGA003410	G												R
Chr01	14012730	BGIOSGA003410	C	A			A	A	A	A		A
Chr01	14023530	BGIOSGA003411	G										S					S	S
Chr01	14024791	BGIOSGA003411	C	Y
Chr01	14024983	BGIOSGA003411	G			A									A		A	A	A	A
Chr01	14025170	BGIOSGA003411	G																S
Chr01	14025260	BGIOSGA003411	A											W				W		W
Chr01	14025584	BGIOSGA003411	C										Y	Y	Y				Y
Chr01	14025665	BGIOSGA003411	C															Y
Chr01	14025858	BGIOSGA003411	C										S	S				S	S	S
Chr01	14026178	BGIOSGA003411	C										Y	Y	Y	Y		Y	Y	Y
Chr01	14026339	BGIOSGA003411	G										R	R	R	R			R	R
Chr01	14026451	BGIOSGA003411	T							W
Chr01	14041145	BGIOSGA003413	T										W					W
Chr01	14041307	BGIOSGA003413	G															S
Chr01	14041349	BGIOSGA003413	T										K					K
Chr01	14073503	BGIOSGA003415	C						Y
Chr01	14077089	BGIOSGA003415	A				R
Chr01	14077101	BGIOSGA003415	A				W
Chr01	14077212	BGIOSGA003415	A					R
Chr01	14077827	BGIOSGA003415	G					S
Chr01	14077863	BGIOSGA003415	A				R
Chr01	14077891	BGIOSGA003415	T										Y	Y		Y		Y	Y
Chr01	14078210	BGIOSGA003415	A								R
Chr01	1412032	BGIOSGA002499	C	Y				Y
Chr01	1412708	BGIOSGA002499	A										R
Chr01	1412777	BGIOSGA002499	T												K
Chr01	1412879	BGIOSGA002499	G					K
Chr01	1412882	BGIOSGA002499	A				W
Chr01	14161101	BGIOSGA003418	G															R	R
Chr01	14163408	BGIOSGA003418	A										R
Chr01	14163557	BGIOSGA003418	A																	M	M
Chr01	14220452	BGIOSGA001740	T		G					G	G	G	G	G	G				G
Chr01	14221509	BGIOSGA001740	A										R
Chr01	14221840	BGIOSGA001740	T										K
Chr01	14221973	BGIOSGA001740	T					G		G	G									G	G
Chr01	14222364	BGIOSGA001740	T	Y
Chr01	14222378	BGIOSGA001740	A										M						M
Chr01	14226099	BGIOSGA001739	A										M	M	M	M		M	M	M
Chr01	14226259	BGIOSGA001739	T										Y
Chr01	14226989	BGIOSGA001739	A										W	W	W			W	W
Chr01	14227161	BGIOSGA001739	A										M		M			M	M	M
Chr01	14227633	BGIOSGA001739	T										Y
Chr01	14228459	BGIOSGA001739	A										R	R		R		R	R	R
Chr01	14228493	BGIOSGA001739	T	Y
Chr01	1423078	BGIOSGA002498	T									Y
Chr01	1423249	BGIOSGA002498	T											W
Chr01	14237661	BGIOSGA003420	C															Y		Y
Chr01	14237757	BGIOSGA003420	G															R	R
Chr01	14238238	BGIOSGA003420	T													K			K
Chr01	14238560	BGIOSGA003420	C																	Y
Chr01	14238641	BGIOSGA003420	T													Y		Y
Chr01	14238642	BGIOSGA003420	C																		Y
Chr01	14238663	BGIOSGA003420	A							R
Chr01	14238697	BGIOSGA003420	C			Y
Chr01	14238807	BGIOSGA003420	A															W
Chr01	1426015	BGIOSGA002497	A												R
Chr01	1426763	BGIOSGA002497	G	S	C	S	S		C			S		C				S	S	S
Chr01	1426906	BGIOSGA002497	T		Y		Y					Y
Chr01	1428615	BGIOSGA002497	G	R					R
Chr01	1430966	BGIOSGA002661	A												W
Chr01	1431200	BGIOSGA002661	C									Y
Chr01	1431597	BGIOSGA002661	T																Y
Chr01	14353717	BGIOSGA003423	C										A	A
Chr01	14353847	BGIOSGA003423	A																G
Chr01	14353863	BGIOSGA003423	A																G
Chr01	1440515	BGIOSGA002495	G	R	R			R	R
Chr01	1441520	BGIOSGA002495	A	R	R			R	R
Chr01	1445856	BGIOSGA002662	T					G											G		G
Chr01	14469643	BGIOSGA001734	T										K	K	K	K		K	K	K
Chr01	14469936	BGIOSGA001734	C										Y	Y	Y	Y		Y	Y	Y
Chr01	14470711	BGIOSGA001734	A										R
Chr01	14471005	BGIOSGA001734	A													W
Chr01	14471080	BGIOSGA001734	G										R
Chr01	14471502	BGIOSGA001734	G								R
Chr01	14471570	BGIOSGA001734	C										Y
Chr01	14471719	BGIOSGA001734	A										R
Chr01	14471823	BGIOSGA001734	A	G	G		G	G	G	G	G	G	G	G	G	G	G		G	G	G
Chr01	14471965	BGIOSGA001734	G											R					R	R
Chr01	1447846	BGIOSGA002663	T										K
Chr01	1447855	BGIOSGA002663	T				K				K	K	K	K	K	K	K		K	K
Chr01	1448201	BGIOSGA002663	A	W				W	W
Chr01	1448794	BGIOSGA002663	T	Y					Y
Chr01	1451361	BGIOSGA002494	T		K
Chr01	1451618	BGIOSGA002494	G																R
Chr01	1452049	BGIOSGA002494	A	R
Chr01	14557021	BGIOSGA003430	C							M
Chr01	14557356	BGIOSGA003430	C							Y
Chr01	14557478	BGIOSGA003430	A								R
Chr01	14558260	BGIOSGA003430	C												Y
Chr01	14558587	BGIOSGA003430	T									K
Chr01	14558686	BGIOSGA003430	T														Y
Chr01	14558693	BGIOSGA003430	G		S
Chr01	14558696	BGIOSGA003430	C				Y
Chr01	14558910	BGIOSGA003430	A															M
Chr01	14559523	BGIOSGA003430	A								R
Chr01	14559731	BGIOSGA003430	G								R
Chr01	14559810	BGIOSGA003430	T													Y
Chr01	14564580	BGIOSGA001731	C													S
Chr01	14565164	BGIOSGA001731	G										R
Chr01	14565258	BGIOSGA001731	G		K
Chr01	14565314	BGIOSGA001731	C																M
Chr01	14566772	BGIOSGA001731	C										Y
Chr01	14567245	BGIOSGA001731	A	R
Chr01	14573023	BGIOSGA001731	G										R	R	R	R		R	R	R
Chr01	14600945	BGIOSGA003433	C										Y			Y				Y
Chr01	14603030	BGIOSGA003433	G					T							T				T
Chr01	14603166	BGIOSGA003433	A										R	R	R	R			R	R
Chr01	14603185	BGIOSGA003433	T										K	K	K	K			K	K
Chr01	14607716	BGIOSGA003434	C										S	S	S			S	S	S
Chr01	14607971	BGIOSGA003434	G										S
Chr01	14608603	BGIOSGA003434	C												Y
Chr01	14608621	BGIOSGA003434	C									Y
Chr01	14608927	BGIOSGA003434	C														Y
Chr01	14609389	BGIOSGA003434	A																	R
Chr01	14609465	BGIOSGA003434	A	W
Chr01	14611952	BGIOSGA003435	C										S	S	S	S		S	S	S
Chr01	14612305	BGIOSGA003435	C										Y	Y		Y		Y	Y	Y
Chr01	14615204	BGIOSGA003435	C				T													Y
Chr01	14618455	BGIOSGA003435	C		Y
Chr01	14618811	BGIOSGA003435	T																		W
Chr01	14618909	BGIOSGA003435	C										Y
Chr01	14619041	BGIOSGA003435	A										W		W
Chr01	14619079	BGIOSGA003435	G										R
Chr01	14619943	BGIOSGA003435	T													Y
Chr01	14620005	BGIOSGA003435	G													K
Chr01	14620187	BGIOSGA003435	G																		S
Chr01	14635142	BGIOSGA001730	G	R
Chr01	14636109	BGIOSGA001730	G									R
Chr01	14637295	BGIOSGA001730	A										R
Chr01	14637367	BGIOSGA001730	C									S
Chr01	14637372	BGIOSGA001730	T															Y
Chr01	14637544	BGIOSGA001730	C										S	S					S	S
Chr01	14637983	BGIOSGA001730	A										R	R		R		R	R
Chr01	14638065	BGIOSGA001730	T														Y
Chr01	14638401	BGIOSGA001730	C												Y	Y		Y	Y
Chr01	14638560	BGIOSGA001730	C											S
Chr01	14638645	BGIOSGA001730	T											W						W
Chr01	14668584	BGIOSGA003438	T										Y		Y			Y	Y	Y
Chr01	14668971	BGIOSGA001729;BGIOSGA003438	C										Y	Y	Y	Y		Y	Y	Y
Chr01	14669311	BGIOSGA001729;BGIOSGA003438	G										R		R				R	R
Chr01	14669433	BGIOSGA001729;BGIOSGA003438	G										R	R				R	R	R
Chr01	14669706	BGIOSGA001729;BGIOSGA003438	T	C	C		C	C	C	C	C	C			Y		C				C
Chr01	14669788	BGIOSGA001729;BGIOSGA003438	A	G	G	G	G	G	G	G	G	G	R	G	G	G	G	G		G	G
Chr01	14669812	BGIOSGA001729;BGIOSGA003438	C										Y						Y
Chr01	14670516	BGIOSGA001729;BGIOSGA003438	C										Y	Y	Y	Y		Y	Y	Y
Chr01	14670564	BGIOSGA001729;BGIOSGA003438	T				Y
Chr01	14670615	BGIOSGA001729;BGIOSGA003438	C			S
Chr01	14670737	BGIOSGA001729;BGIOSGA003438	A										R		R	R		R	R	R
Chr01	14670775	BGIOSGA001729;BGIOSGA003438	C										Y	Y	Y	Y		Y	Y	Y
Chr01	14670841	BGIOSGA001729;BGIOSGA003438	G										S	S	S			S	S	S
Chr01	14671023	BGIOSGA003438	A										R	R				R	R	R
Chr01	14671189	BGIOSGA003438	G	T	T	T	T	T	T		T	T	K	K		K	T	K	K	K	T
Chr01	14671230	BGIOSGA003438	T											Y				Y	Y
Chr01	14671541	BGIOSGA003438	C										M
Chr01	14671609	BGIOSGA003438	G									R
Chr01	14681735	BGIOSGA003439	C												Y
Chr01	147495	BGIOSGA002584	C							Y
Chr01	14793922	BGIOSGA001725	G													A
Chr01	14794389	BGIOSGA001725	T																W
Chr01	1481629	BGIOSGA002492	C																		M
Chr01	14887065	BGIOSGA001718	A				G
Chr01	14934982	BGIOSGA003447	C	Y
Chr01	14957464	BGIOSGA001716	C										S	G		G	S	G	G	S	S
Chr01	14957625	BGIOSGA001716	A				M
Chr01	1497527	BGIOSGA002489	G					R
Chr01	14978934	BGIOSGA003448	C											G
Chr01	14990120	BGIOSGA001713	A																	M
Chr01	14990178	BGIOSGA001713	T										Y	Y	Y			Y	Y	Y
Chr01	14990392	BGIOSGA001713	C																M	M
Chr01	15004882	BGIOSGA003449	T										Y			Y
Chr01	15004940	BGIOSGA003449	G		R
Chr01	15004943	BGIOSGA003449	G										R			R			R
Chr01	15006751	BGIOSGA003449	T		W
Chr01	15007227	BGIOSGA003449	T		C
Chr01	15008460	BGIOSGA003449	A						R
Chr01	15009525	BGIOSGA003449	T										Y
Chr01	15009533	BGIOSGA003449	T										C
Chr01	15013261	BGIOSGA001712	T		Y
Chr01	15013521	BGIOSGA001712	C										S	S				S	S
Chr01	15059752	BGIOSGA003452	G	K				K	K				T	T	T	T			T	T	T
Chr01	15060033	BGIOSGA003452	C	Y				Y	Y				Y	T	T	T	T	T	T	T	T
Chr01	15060155	BGIOSGA003452	C	Y	T	T	T	Y	Y	Y	T	T
Chr01	15060310	BGIOSGA003452	A				R
Chr01	15062026	BGIOSGA003452	G	A	A	A	A	A	A	A	A	A	A	A	A	A	A	A	A	A	A
Chr01	15067629	BGIOSGA003453	C										G	G	G	G	G	G	G	G
Chr01	15067925	BGIOSGA003453	C						Y
Chr01	15068128	BGIOSGA003453	G		T	T
Chr01	15068134	BGIOSGA003453	C		T	T
Chr01	15068164	BGIOSGA003453	A												G
Chr01	15068188	BGIOSGA003453	G	C	C	C
Chr01	15068344	BGIOSGA003453	C					M					A	A	A	A	A	A	A		A
Chr01	15068408	BGIOSGA003453	C	T	T	T		T	T		T	T	T	T	T	T			T	T	T
Chr01	15068795	BGIOSGA003453	G		A	A					A	A			A			A		A	A
Chr01	15068811	BGIOSGA003453	G										R		A			A		A	A
Chr01	15070577	BGIOSGA003453	C										A			M
Chr01	15084984	BGIOSGA001710	A										W	T	T	T	T	W	T	T	T
Chr01	15084990	BGIOSGA001710	A										R	G	G	G	G	R	G		G
Chr01	15085901	BGIOSGA001710	T										W			A
Chr01	15086111	BGIOSGA001710	G										K		T	T
Chr01	15086552	BGIOSGA001710	G									S
Chr01	15086675	BGIOSGA001710	G										S	C	C	C	C	C	C	C	C
Chr01	15086681	BGIOSGA001710	G										K
Chr01	15086692	BGIOSGA001710	C													T
Chr01	15086736	BGIOSGA001710	G	A	A	A	A	A	A	A		A
Chr01	15241275	BGIOSGA003457	T	A				W						A	A		A	A	A	A	A
Chr01	15241334	BGIOSGA003457	C	M				M	M				A		A	M	A	A	A		A
Chr01	15241772	BGIOSGA003457	C										T	T				T			T
Chr01	15241802	BGIOSGA003457	C											G				G
Chr01	15244189	BGIOSGA003458	G					R
Chr01	15244212	BGIOSGA003458	G			K
Chr01	15244503	BGIOSGA003458	G										R
Chr01	15250628	BGIOSGA001706	A										C	C	C	C	C	C	C	C	C
Chr01	15250652	BGIOSGA001706	G	C	C	C	C	C	C	C	C	C	C	C	C	C	C	C	C	C	C
Chr01	15250857	BGIOSGA001706	G										K		T				T	T	T
Chr01	15250927	BGIOSGA001706	T	G		G				G	G	G
Chr01	15277536	BGIOSGA003462	C																	T
Chr01	15277604	BGIOSGA003462	G																	A
Chr01	15279444	BGIOSGA001705	A	R				R	R				G	G	G	G	G	G	G	G	G
Chr01	15279548	BGIOSGA001705	G					R						A	A	A	A	A	A	A	A
Chr01	15279606	BGIOSGA001705	G	A	A	A	A	A	A	A	A	A	A	A	A	A	A	A	A	A	A
Chr01	15279945	BGIOSGA001705	A	C	C	C	C	C	C	C	C	C	C	C	C	C	C	C	C	C	C
Chr01	15279955	BGIOSGA001705	C	T	T	T	T	T	T	T	T	T	T	T	T	T	T	T	T	T	T
Chr01	15280943	BGIOSGA001705	A	G	G	G	G	G	G	G	G	G		G	G	G	G	G	G	G	G
Chr01	15281043	BGIOSGA001705	T	C	C	C	C	C	C	C	C	C
Chr01	15281123	BGIOSGA001705	A									T
Chr01	15281158	BGIOSGA001705	C												T
Chr01	15281169	BGIOSGA001705	A		G		G	G	G			G			G	G	G	G		G	G
Chr01	15281201	BGIOSGA001705	T			K
Chr01	15283143	BGIOSGA001705	C										M				A		A		A
Chr01	15283157	BGIOSGA001705	C										Y				T		T		T
Chr01	15288298	BGIOSGA001704	T														C
Chr01	15288615	BGIOSGA001704	G														A
Chr01	15288868	BGIOSGA001704	C						Y
Chr01	15310274	BGIOSGA001703	G																C
Chr01	15349992	BGIOSGA003468	A											C	C
Chr01	15352717	BGIOSGA003468	T					Y	Y
Chr01	15354229	BGIOSGA003468	C					Y
Chr01	15358619	BGIOSGA003469	G	S
Chr01	15359222	BGIOSGA003469	A											G
Chr01	15359912	BGIOSGA003469	C										T		T	T	T	T		T
Chr01	15368680	BGIOSGA001700	G														T		T
Chr01	15371211	BGIOSGA001700	C															A
Chr01	15372208	BGIOSGA001700	G										R
Chr01	15377742	BGIOSGA003470	T																		C
Chr01	15394485	BGIOSGA001699	C												T
Chr01	15394771	BGIOSGA001699	A														R
Chr01	15396633	BGIOSGA001699	A														C				C
Chr01	15397217	BGIOSGA001699	G																A
Chr01	15397565	BGIOSGA001699	A	M	M
Chr01	15398383	BGIOSGA001699	T	C	C	C	C	C	C	C	C	C	C	C	C	C	C	C	C	C	C
Chr01	15398473	BGIOSGA001699	T	C	C	C	C	C	C	C	C	C	C	C	C	C	C	C	C	C	C
Chr01	15515738	BGIOSGA003476	C										Y
Chr01	15542421	BGIOSGA003477	T												C
Chr01	15543082	BGIOSGA003477	C															S
Chr01	15543427	BGIOSGA003477	G					R								A
Chr01	15544550	BGIOSGA003477	G	A		A											A	A
Chr01	15545110	BGIOSGA003477	A														G			G
Chr01	15546122	BGIOSGA003477	C												T
Chr01	15546220	BGIOSGA003477	T					Y					C			C	C
Chr01	15546245	BGIOSGA003477	T		Y								Y
Chr01	15546709	BGIOSGA003477	A				R
Chr01	15546739	BGIOSGA003477	A		R
Chr01	15546749	BGIOSGA003477	A						W
Chr01	15546774	BGIOSGA003477	C												T
Chr01	15547044	BGIOSGA003477	C		A	A		A	A			A
Chr01	15547102	BGIOSGA003477	C			A
Chr01	15547667	BGIOSGA003477	C					Y								T
Chr01	15547866	BGIOSGA003477	G			S
Chr01	15547909	BGIOSGA003477	C										A
Chr01	15555325	BGIOSGA003478	G										S
Chr01	15558483	BGIOSGA003478	C													Y
Chr01	15558743	BGIOSGA003478	C	Y	Y											T
Chr01	15559415	BGIOSGA003478	G		R											A
Chr01	15561045	BGIOSGA003478	A	R	R				R				R
Chr01	15561065	BGIOSGA003478	C													Y
Chr01	15561608	BGIOSGA003478	T											G	G	G
Chr01	15561758	BGIOSGA003478	T	W										A	A	A		A
Chr01	15561807	BGIOSGA003478	T	Y										C	C		C	C
Chr01	15566705	BGIOSGA003478	T	G	G	G	G	G	G	G	G		G		G	G	G	G	G		G
Chr01	15566816	BGIOSGA003478	C					Y					Y	T	T	T	T	T	T	T	T
Chr01	15566936	BGIOSGA003478	T	G	G	G	G	G	G	G		G	G	G	G	G	G	G	G	G
Chr01	15567344	BGIOSGA003478	T	K									G	G	G	G	G	G	G	G	G
Chr01	15567539	BGIOSGA003478	G	R				R					R	A	A	A	A	A	A	A	A
Chr01	15567644	BGIOSGA003478	C	Y				Y					Y	T	T	T	T	T	T	T	T
Chr01	15567653	BGIOSGA003478	G										R	A	A	A	A	A	A	A	A
Chr01	15567768	BGIOSGA003478	C					Y					Y	T	T	T	T	T	T	T	T
Chr01	15567864	BGIOSGA003478	C	M				M					M	A	A	A	A	A	A	A
Chr01	15568088	BGIOSGA003478	T	Y				Y					C	C	C	C	C	C	C	C	C
Chr01	15568556	BGIOSGA003478	A	R				R					R	G	G	G	G	G	G	G
Chr01	15568571	BGIOSGA003478	G	S				S					C	C	C	C	C	C	C	C	C
Chr01	15568982	BGIOSGA003478	C	Y				Y	Y					T	T		T	T	T	T	T
Chr01	15586844	BGIOSGA003480	C												A				A
Chr01	15587027	BGIOSGA003480	A	M					M				C	C	C	C	C	C	C	C	C
Chr01	15587108	BGIOSGA003480	G				R
Chr01	15587149	BGIOSGA003480	G										A	A	A	A	A		A	A	A
Chr01	15587291	BGIOSGA003480	C		Y
Chr01	15587304	BGIOSGA003480	C	Y									T	T	T	T	T	T	T	T	T
Chr01	15587421	BGIOSGA003480	G	R				R	R				A	A	A	A	A	A	A	A	A
Chr01	15587531	BGIOSGA003480	A										G	G	G	G	G	G	G
Chr01	15587547	BGIOSGA003480	T											C		C	C
Chr01	15587750	BGIOSGA003480	C			Y
Chr01	15587766	BGIOSGA003480	T	Y				Y	Y				C	C	C			C	C	C	C
Chr01	15587835	BGIOSGA003480	A										T	T		T
Chr01	15587958	BGIOSGA003480	A										G	G	G	G	G	G		G
Chr01	15603613	BGIOSGA003481	G					T					T	T	T		T	T	T	T
Chr01	15603621	BGIOSGA003481	G					A	A				A		A		A	A	A	A
Chr01	15603633	BGIOSGA003481	C					G
Chr01	15604085	BGIOSGA003481	A	G	G	G	G	G		G	G	G	G	G	G		G	G		G	G
Chr01	15604235	BGIOSGA003481	T	G	G	G	G	G		G	G		G	G	G	G			G	G
Chr01	15604304	BGIOSGA003481	A			R
Chr01	15604364	BGIOSGA003481	C	T		T	T	T	T	T			T	T	T	T	T	T		T
Chr01	15604504	BGIOSGA003481	T						Y
Chr01	15604598	BGIOSGA003481	A	C	C	C	C	C	C	C	C	C	C	C	C	C	C	C	C	C
Chr01	15604638	BGIOSGA003481	G	T	T	T	T	T	T	T	T	T	T	T	T	T	T	T	T	T
Chr01	15604807	BGIOSGA003481	A		G		G		G	G			G		G			G	G
Chr01	15604837	BGIOSGA003481	A		G								G		G		G
Chr01	15604854	BGIOSGA003481	T			C							C		C			C		C
Chr01	15604978	BGIOSGA003481	T	C	C	C	C	C	C		C	C	C	C	C	C	C	C	C	C
Chr01	15605059	BGIOSGA003481	T															C
Chr01	15605256	BGIOSGA003481	C	T	T	T	T	T	T	T	T	T	T	T		T	T	T	T	T
Chr01	15605318	BGIOSGA003481	G										A	A	A	A	A	A	A	A
Chr01	15605405	BGIOSGA003481	A	C	C	C	C	C	C	C	C	C	C	C	C	C	C	C	C	C
Chr01	15605429	BGIOSGA003481	G	A	A	A	A	A	A	A	A	A	A	A	A	A	A	A	A	A
Chr01	15605558	BGIOSGA003481	G	T	T	T	T	T	T	T	T	T	T	T	T	T	T	T	T	T
Chr01	15605734	BGIOSGA003481	G		A	A	A	A	A	A	A	A	A	A	A	A	A	A	A	A	A
Chr01	15605749	BGIOSGA003481	A		G	G	G	G	G	G	G	G	G	G	G	G	G	G	G	G	G
Chr01	15605813	BGIOSGA003481	A	G	G	G	G	G			G
Chr01	15606022	BGIOSGA003481	A			G	G	G	G	G			G		G
Chr01	15606094	BGIOSGA003481	G		T	T	T			T	T				T
Chr01	15606185	BGIOSGA003481	A	T	T	T	T	T	T	T		T
Chr01	15606323	BGIOSGA003481	A				R
Chr01	15606341	BGIOSGA003481	T	G	G	G	G	G	G	G	G
Chr01	15606391	BGIOSGA003481	A							C	C
Chr01	15606581	BGIOSGA003481	T	G	G	G	G	G	G		G
Chr01	15606780	BGIOSGA003481	A		G	G	G		G	G	G	G
Chr01	15606846	BGIOSGA003481	C	G	G	G	G	G	G	G	G	G	G						G	G
Chr01	15606867	BGIOSGA003481	C										A						A	A
Chr01	15606986	BGIOSGA003481	T							K
Chr01	15607348	BGIOSGA003481	G	S
Chr01	15607546	BGIOSGA003481	A	G	G	G	G	G	G	G	G	G	G	G	G	G	G	G	G	G
Chr01	15607580	BGIOSGA003481	T	C	C	C	C		C		C	C
Chr01	15607592	BGIOSGA003481	A	G	G	G	G	G	R	G		G
Chr01	15607767	BGIOSGA003481	A													W
Chr01	15607811	BGIOSGA003481	G	A	A	A	A	A	A	A	A	A
Chr01	15607883	BGIOSGA003481	T						Y
Chr01	15607927	BGIOSGA003481	A		G	G		G	G	G		G	G				G		G
Chr01	15607940	BGIOSGA003481	G		A			A											A
Chr01	15608380	BGIOSGA003481	C	T	T	T	T	T	T	T	T	T							T
Chr01	15608610	BGIOSGA003481	A		G	G	G	G	G	G		G
Chr01	15608659	BGIOSGA003481	G										A	A	A	A			A	A
Chr01	15608694	BGIOSGA003481	G	A	A	A	A	A	A	A	A	A	A	A	A	A	A		A	A
Chr01	15608826	BGIOSGA003481	G											A	A	A	A	A	A	A
Chr01	15609032	BGIOSGA003481	A															R
Chr01	15609039	BGIOSGA003481	T	A	A	A	A	A	A	A		A	A	A	A	A	A	A
Chr01	15664649	BGIOSGA003483	A											R	G				G	G	G
Chr01	15664694	BGIOSGA003483	C										G		G				G	G	G
Chr01	15664784	BGIOSGA003483	C													T			T	T	T
Chr01	15668659	BGIOSGA003483	C																G	G
Chr01	15668829	BGIOSGA003483	A										W
Chr01	15702961	BGIOSGA003484	C				Y
Chr01	15703320	BGIOSGA003484	T						W			Y
Chr01	15770330	BGIOSGA001689	T											C		C	C	C
Chr01	15770553	BGIOSGA001689	C						Y
Chr01	15770806	BGIOSGA001689	C			G
Chr01	15771108	BGIOSGA001689	G										A	A		A	A	A	A
Chr01	15771132	BGIOSGA001689	G														A	A
Chr01	15771146	BGIOSGA001689	T															G
Chr01	15771181	BGIOSGA001689	A										R
Chr01	15771198	BGIOSGA001689	A					R					G	G	G	G	G	G	G		G
Chr01	15771900	BGIOSGA001689	C	Y				Y					T	T	T	T	T	T	T	T	T
Chr01	15771913	BGIOSGA001689	A	R											G	G
Chr01	15772029	BGIOSGA001689	C	M				M	M				A	A	A	A	A	A	A	A	A
Chr01	15772913	BGIOSGA001689	A					R					G	G		G	G	G	G	G
Chr01	15772944	BGIOSGA001689	C	Y				Y	Y				T	T	T	T	T	T	T	T
Chr01	15773424	BGIOSGA001689	G											A		A		A	A
Chr01	15774007	BGIOSGA001689	G					S
Chr01	15774041	BGIOSGA001689	C		S
Chr01	15803011	BGIOSGA001687	C			M
Chr01	15803443	BGIOSGA001687	A						M
Chr01	15803490	BGIOSGA001687	G						R
Chr01	15803890	BGIOSGA001687	A											T			T	T	T	T	T
Chr01	15803969	BGIOSGA001687	C	T										T	T	T	T	T	T	T	T
Chr01	15804068	BGIOSGA001687	G												T
Chr01	15804307	BGIOSGA001687	C										T	T	T	T	T	T	T	T	T
Chr01	15804342	BGIOSGA001687	A										G	G	G	G	G	G	G	G	G
Chr01	15804734	BGIOSGA001687	T													C				C
Chr01	15804850	BGIOSGA001687	T										G	G	G	G	G	G	G	G	G
Chr01	15804881	BGIOSGA001687	A	G				G	G				G	G	G	G	G	G	G	G	G
Chr01	15807174	BGIOSGA003486	A	W												T
Chr01	15807197	BGIOSGA003486	A			M
Chr01	15807494	BGIOSGA003486	G													R
Chr01	15807509	BGIOSGA003486	C	S				S	S				G	G		G	G	G	G	G	G
Chr01	15807544	BGIOSGA003486	C	Y				Y					T	T	T	T	T		T	T
Chr01	15807803	BGIOSGA003486	G										A	A	A	A	A	A	A	A	A
Chr01	15814677	BGIOSGA003487	G	A	A			A			A	A
Chr01	15814816	BGIOSGA003487	C										T	T	T		T			T	T
Chr01	15814941	BGIOSGA003487	G					R
Chr01	15814993	BGIOSGA003487	C	Y				Y
Chr01	15815132	BGIOSGA003487	G				S
Chr01	15815268	BGIOSGA003487	G					S	S					C	C	C	C	C			C
Chr01	15815363	BGIOSGA003487	C	S				S	S				G	G	G	G	G	G	G		G
Chr01	15815425	BGIOSGA003487	C	Y				Y	Y				T	T	T	T	T	T	T	T	T
Chr01	15815483	BGIOSGA003487	G					R	R					A	A	A	A	A	A	A	A
Chr01	15815586	BGIOSGA003487	T					Y	Y				C	C	C	C	C	C	C		C
Chr01	15815813	BGIOSGA003487	A					R	R				G	G	G	G	G	G	G	G	G
Chr01	15815986	BGIOSGA003487	T					Y	Y				C	C	C	C	C	C	C	C	C
Chr01	15816195	BGIOSGA003487	G	A				R					R	A	A	A	A	A	A	A	A
Chr01	15816502	BGIOSGA003487	C					Y	Y					T	T	T	T	T	T	T	T
Chr01	15816610	BGIOSGA003487	A					W	W				T	T	T	T	T	T	T	T	T
Chr01	15816753	BGIOSGA003487	C											Y
Chr01	15816887	BGIOSGA003487	T						W				A	A	A	A	A	A	A	A	A
Chr01	15816964	BGIOSGA003487	C	Y				T	Y					T	T	T	T	T	T	T	T
Chr01	15817102	BGIOSGA003487	C					Y
Chr01	15836505	BGIOSGA001686	G					K	K				K	T	T	T	T	T	T	T	T
Chr01	15837467	BGIOSGA001686	T										Y
Chr01	15837729	BGIOSGA001686	G		C
Chr01	15838114	BGIOSGA001686	A		G
Chr01	15838360	BGIOSGA001686	C																		A
Chr01	15841098	BGIOSGA001685	A															C
Chr01	15841159	BGIOSGA001685	T						Y
Chr01	15842375	BGIOSGA001685	A										G
Chr01	15842596	BGIOSGA001685	G					R	R				R	A	A	A	A	A	A	A	A
Chr01	15842900	BGIOSGA001685	T										Y	C	C	C	C	C	C	C	C
Chr01	15842931	BGIOSGA001685	C										Y	T	T	T	T	T	T	T	T
Chr01	15843009	BGIOSGA001685	T	W									W	A	A	A	A	A	A	A	A
Chr01	15843043	BGIOSGA001685	A	R									R	G	G	G	G	G	G	R	G
Chr01	15843304	BGIOSGA001685	A													G
Chr01	15843871	BGIOSGA001685	A										W	T	T	T	T		T	T	T
Chr01	15843893	BGIOSGA001685	C										T	T	T	T	T	T	T	T	T
Chr01	15845284	BGIOSGA001685	C					Y					T	T	T		T		T	T	T
Chr01	15845607	BGIOSGA001685	C					Y					T	T	T	T	Y	T			T
Chr01	15856181	BGIOSGA003490	A																	C
Chr01	15857687	BGIOSGA003490	G					R					A	A	A		A	A	A	A	A
Chr01	15858217	BGIOSGA003490	G	K				K					T	T	T	T	T	T	T	T	T
Chr01	15858271	BGIOSGA003490	C			Y
Chr01	15858548	BGIOSGA003490	T	K				K	K					G	G	G	G	G	G	G	G
Chr01	15858650	BGIOSGA003490	T	A	A	A	A	A	A	A	A	A	A	A	A	A	A	A	A	A	A
Chr01	15859192	BGIOSGA003490	A														W
Chr01	15860080	BGIOSGA003490	T	C	C	C	C	C	C	C	C	C	C	C	C	C	C	C	C	C	C
Chr01	15861212	BGIOSGA003490	A	M				M					M	C	C	C	C	C	C	C	C
Chr01	15862260	BGIOSGA003490	C					Y					Y	T	T	T	T	T	T	T	T
Chr01	15862278	BGIOSGA003490	C										Y
Chr01	15862379	BGIOSGA003490	T					W					W	A	A	A	A	A	A	A	A
Chr01	15862708	BGIOSGA003490	C					Y					Y	T		T	T	T	T	T	T
Chr01	15863105	BGIOSGA003490	T	G	G	G	G	G	G	G	G	G	G	G	G	G	G	G	G	G	G
Chr01	15863203	BGIOSGA003490	G	R				R					R	A	A	A	A	A	A	A	A
Chr01	15865459	BGIOSGA003491	C	Y				Y					T	T	T	T	T	T	T	T	T
Chr01	15902047	BGIOSGA001683	A																G		G
Chr01	15902105	BGIOSGA001683	G																T
Chr01	15904399	BGIOSGA001682	G	K									K	T	T	T	T	T	T	T	T
Chr01	15907421	BGIOSGA001682	G	R				R					R	A	A	A	A	A	A	A	A
Chr01	15907457	BGIOSGA001682	A	R				R					G	G	G	G	G	G	G	G	G
Chr01	15907487	BGIOSGA001682	A					R					G	G	G		G	G	G	G	G
Chr01	15907813	BGIOSGA001682	G					R	R				A	A	A	A	A	A	A	A	A
Chr01	15907941	BGIOSGA001682	G					R					R	A	A	A	A	A		A	A
Chr01	15915824	BGIOSGA001681	G							K
Chr01	15916437	BGIOSGA001681	G																		T
Chr01	15919525	BGIOSGA001681	T										G			G	G	G
Chr01	15926701	BGIOSGA001680	A							M									M
Chr01	15927575	BGIOSGA001680	C																	G	G
Chr01	15927700	BGIOSGA001680	C															G		G	G
Chr01	15928273	BGIOSGA001680	T	C	C			C	C	C	C	C	C	C	C				C	C	C
Chr01	15928815	BGIOSGA001680	G	A	A					A	A	A						A
Chr01	15929102	BGIOSGA001680	A														R
Chr01	15930330	BGIOSGA001680	A					R								G	G	G
Chr01	15934885	BGIOSGA001680	C					Y					T	T	T	T	T	T		T	T
Chr01	15936056	BGIOSGA001680	C					Y					T	T		T	T	T	T
Chr01	15936640	BGIOSGA001680	A					M								C	C	C
Chr01	15936878	BGIOSGA001680	C										M	A		A	A	A	A		A
Chr01	15936914	BGIOSGA001680	A										G	G	G	G	G	G	G	G	G
Chr01	15936925	BGIOSGA001680	G										C	C	C	C	C	C	C	C	C
Chr01	16014706	BGIOSGA001677	G					R
Chr01	16024396	BGIOSGA003498	T						Y
Chr01	16024617	BGIOSGA003498	G																		A
Chr01	16025481	BGIOSGA003498	A		G	G						G							G
Chr01	16025711	BGIOSGA003498	C	T					T		T	T
Chr01	16026211	BGIOSGA003498	A					R													G
Chr01	16027022	BGIOSGA003498	G			R
Chr01	16027031	BGIOSGA003498	A					R							G
Chr01	16027391	BGIOSGA003498	C	Y
Chr01	16027429	BGIOSGA003498	T		Y
Chr01	16027902	BGIOSGA003498	A							R
Chr01	16027929	BGIOSGA003498	C						Y
Chr01	16028046	BGIOSGA003498	T										Y
Chr01	16030216	BGIOSGA003499	C						S				S	G	G	G	G	G	G	G	G
Chr01	16030572	BGIOSGA003499	C										M
Chr01	16039100	BGIOSGA003501	A									W
Chr01	16053278	BGIOSGA003502	A	R				R	R				R	G	G	G	G	G		G	G
Chr01	16053306	BGIOSGA003502	C										M	A	A	A	A	A	A	A	A
Chr01	16053382	BGIOSGA003502	T					Y	Y				Y	C	C	C	C	C	C	C	C
Chr01	16053439	BGIOSGA003502	A	R				R	R				R	G	G	G	G	G	G	G	G
Chr01	16054112	BGIOSGA003502	C							Y
Chr01	16054471	BGIOSGA003502	T							Y
Chr01	16055086	BGIOSGA003502	C	S				S	S				G	G		G	G	G	G	G	G
Chr01	16055686	BGIOSGA003502	T	Y				Y	Y										C	C	C
Chr01	16056444	BGIOSGA003502	T										C
Chr01	16056460	BGIOSGA003502	T										Y
Chr01	16056512	BGIOSGA003502	A	R				R	R				R	G	G			G	G	G	G
Chr01	16056585	BGIOSGA003502	A	R				R	R				R	G	G	G			G	G	G
Chr01	16056683	BGIOSGA003502	T					Y
Chr01	16057203	BGIOSGA003502	A																	R
Chr01	16057577	BGIOSGA003502	T	W				W	W				A	A	A		A	A	A	A	A
Chr01	16057626	BGIOSGA003502	C					Y	Y				Y	T	T	T	T		T	T	T
Chr01	16057663	BGIOSGA003502	G					R	R				R	A	A	A	A		A	A	A
Chr01	16057803	BGIOSGA003502	T							Y
Chr01	16057815	BGIOSGA003502	C		Y			Y					T	T	T	T	T	T	T	T	T
Chr01	16062895	BGIOSGA001674	A				G	R	R	G	G	G
Chr01	16076558	BGIOSGA003503	C							Y
Chr01	16076667	BGIOSGA003503	G									R
Chr01	16076972	BGIOSGA003503	G		K
Chr01	16089770	BGIOSGA003504	A										G	G			G	G			G
Chr01	16089798	BGIOSGA003504	C											A			A				A
Chr01	16090525	BGIOSGA003504	C						Y
Chr01	16107580	BGIOSGA001671	T				G		G		G	G	G		G	G	G
Chr01	16108245	BGIOSGA001671	C											T		T				T
Chr01	16109766	BGIOSGA001671	C												T
Chr01	16111298	BGIOSGA001671	G							R
Chr01	16111848	BGIOSGA001671	C	Y									T			T	T				T
Chr01	16111929	BGIOSGA001671	T														C				C
Chr01	16111976	BGIOSGA001671	C															T			T
Chr01	16112338	BGIOSGA001671	G												R
Chr01	16114016	BGIOSGA003505	C													T
Chr01	16114114	BGIOSGA003505	C															T
Chr01	16162721	BGIOSGA001668	A					R					G	G	G			G
Chr01	16162876	BGIOSGA001668	C										G						G
Chr01	16162938	BGIOSGA001668	T												C
Chr01	16162967	BGIOSGA001668	A										W
Chr01	16163002	BGIOSGA001668	C												T
Chr01	16163053	BGIOSGA001668	T										C		C
Chr01	16163104	BGIOSGA001668	C						M
Chr01	16163227	BGIOSGA001668	T				Y
Chr01	16163258	BGIOSGA001668	C		S
Chr01	16163323	BGIOSGA001668	A										C
Chr01	16164459	BGIOSGA001668	G	R
Chr01	16168706	BGIOSGA001668	T										C
Chr01	16168921	BGIOSGA001668	A										G
Chr01	16169015	BGIOSGA001668	T											C	C
Chr01	16180397	BGIOSGA001667	A										G
Chr01	16181089	BGIOSGA001667	T										C
Chr01	16181346	BGIOSGA001667	A									W
Chr01	16183090	BGIOSGA001667	A							M
Chr01	16183156	BGIOSGA001667	G							R
Chr01	16222550	BGIOSGA001664	C	A	A	A	A	A	A	A	A	A	A				A
Chr01	16228404	BGIOSGA001663	C													G	G
Chr01	16229907	BGIOSGA001663	G												A
Chr01	16230040	BGIOSGA001663	A										G								G
Chr01	16263348	BGIOSGA001662	C				M					M				M
Chr01	16263361	BGIOSGA001662	A										G	G				G
Chr01	16263438	BGIOSGA001662	T										C	C	C	C	C	C	C	C	C
Chr01	16263797	BGIOSGA001662	C										Y			Y		Y	Y	Y
Chr01	16263917	BGIOSGA001662	G															C
Chr01	16264140	BGIOSGA001662	T					Y					C	C	C	C	C	C		C	C
Chr01	16264167	BGIOSGA001662	C	S	S		S		S						S	S	S			S
Chr01	16264434	BGIOSGA001662	G																A	A	A
Chr01	16296007	BGIOSGA003507	C					A	A				A	A	A	A	A	A	A	A	A
Chr01	16304083	BGIOSGA001661	A						R
Chr01	16304453	BGIOSGA001661	A										G	G	G	G	G	G	G	G	G
Chr01	16304528	BGIOSGA001661	G					R					A	A	A	A	A	A	A	A	A
Chr01	16304677	BGIOSGA001661	C					Y	Y				T		T	T	T	T	T	T	T
Chr01	16304865	BGIOSGA001661	T															C		C	C
Chr01	16305133	BGIOSGA001661	T									Y
Chr01	16305899	BGIOSGA001661	G										R
Chr01	163067	BGIOSGA002588	T	Y	Y
Chr01	16308177	BGIOSGA001661	A												R
Chr01	16308369	BGIOSGA001661	C				S
Chr01	16309201	BGIOSGA001661	G										K
Chr01	163129	BGIOSGA002588	A	M												M
Chr01	16314720	BGIOSGA001660	T																		Y
Chr01	16314802	BGIOSGA001660	C													A					A
Chr01	16317276	BGIOSGA001660	C										M
Chr01	16317505	BGIOSGA001660	T	Y				Y								C	C		C	C
Chr01	16317836	BGIOSGA001660	C									Y
Chr01	16318034	BGIOSGA001660	C	S				S					S		G	G	G	G	G		G
Chr01	16318339	BGIOSGA001660	A	R					R				G				G	G		G	G
Chr01	16318389	BGIOSGA001660	T	W					W				A				A	A	A	A	A
Chr01	16318497	BGIOSGA001660	T										Y	C	C	C	C	C	C	C	C
Chr01	16318919	BGIOSGA001660	C				Y
Chr01	163192	BGIOSGA002588	A		R		R	R	R	R	R	R				R	R		R		R
Chr01	16319527	BGIOSGA001660	C					Y					T	T	T	T	T	T	T	T	T
Chr01	16319750	BGIOSGA001660	C	A	A	A	A	A	A	A	A	A	A	A	A	A	A	A	A	A	A
Chr01	16319792	BGIOSGA001660	C													G
Chr01	16326133	BGIOSGA003510	A								R
Chr01	16328897	BGIOSGA001659	C						Y
Chr01	163290	BGIOSGA002588	A			R	R				R	R					R	R	R	R
Chr01	16329103	BGIOSGA001659	C												T	T			T	T	T
Chr01	16329121	BGIOSGA001659	T										C		C	C			C	C	C
Chr01	16329146	BGIOSGA001659	C										Y
Chr01	16329195	BGIOSGA001659	C										Y
Chr01	16329221	BGIOSGA001659	T									K
Chr01	16329688	BGIOSGA001659	T																		C
Chr01	16329714	BGIOSGA001659	T						W
Chr01	16330281	BGIOSGA001659	T										C		C	C			C	C	C
Chr01	16330295	BGIOSGA001659	C										T	T	T	T			T	T	T
Chr01	16332034	BGIOSGA003511	T													G
Chr01	16334134	BGIOSGA001658	A												T
Chr01	16334186	BGIOSGA001658	A												T
Chr01	16334481	BGIOSGA001658	G										R
Chr01	16335536	BGIOSGA001658	T													Y
Chr01	16335754	BGIOSGA001658	G													R
Chr01	16336284	BGIOSGA001658	A															R
Chr01	16337684	BGIOSGA003512	T																		C
Chr01	16347568	BGIOSGA001657	C										Y	T	T	T		T	T	T	T
Chr01	1634835	BGIOSGA002485	C														S
Chr01	1636956	BGIOSGA002674	C										S
Chr01	163702	BGIOSGA002588	G													R
Chr01	1637531	BGIOSGA002674	G															R
Chr01	16384811	BGIOSGA003513	A	R	G	G	G	R	R		G	G
Chr01	16384824	BGIOSGA003513	C	S	G	G	G	S	S		G
Chr01	16384936	BGIOSGA003513	G					K					T	T	T	T	T	T	T
Chr01	16384975	BGIOSGA003513	C	Y				Y						T	T	T	T
Chr01	16385022	BGIOSGA003513	C	S	G	G	G	S	G	G	G	G
Chr01	16385030	BGIOSGA003513	C	S				S					G	G	G	G	G	G	G		G
Chr01	16385518	BGIOSGA003513	C																	T	T
Chr01	16385552	BGIOSGA003513	T													A		A	A	A	A
Chr01	16385868	BGIOSGA003513	A																C
Chr01	16385931	BGIOSGA003513	C																T
Chr01	16386075	BGIOSGA003513	T																		C
Chr01	16386724	BGIOSGA003513	T		Y
Chr01	16387143	BGIOSGA003513	T																		A
Chr01	16387221	BGIOSGA003513	A																		C
Chr01	16387443	BGIOSGA003513	A														C			C	C
Chr01	16387683	BGIOSGA003513	G					R							A					A	A
Chr01	16387733	BGIOSGA003513	A												C					C	C
Chr01	16388458	BGIOSGA003513	C										G	G			G	G
Chr01	16390604	BGIOSGA003514	G										K	T	T	T	T	T	T	T	T
Chr01	16390761	BGIOSGA003514	G										T	T	T			T	T	T	T
Chr01	16390840	BGIOSGA003514	C						Y				Y		T	T	T	T	T	T	T
Chr01	16390886	BGIOSGA003514	G					R	R				R	A	A	A	A	A	A	A	A
Chr01	16391266	BGIOSGA003514	C	Y									T	T	T	T		T	T	T	T
Chr01	16391360	BGIOSGA003514	C					Y					Y	T	T	T	T	T	T	T	T
Chr01	16391430	BGIOSGA003514	G										A						A
Chr01	16391608	BGIOSGA003514	C							Y
Chr01	16391625	BGIOSGA003514	G										T	T	T	T	T	T	T	T	T
Chr01	16391709	BGIOSGA003514	T										G			G
Chr01	16391785	BGIOSGA003514	C													A		A	A	A	A
Chr01	16392269	BGIOSGA003514	C				Y
Chr01	16394277	BGIOSGA001652	A				R
Chr01	16395068	BGIOSGA001652	G								R
Chr01	16401788	BGIOSGA003516	T						Y
Chr01	16402807	BGIOSGA003516	C									S
Chr01	16403185	BGIOSGA003516	C									Y
Chr01	16403323	BGIOSGA003516	G																		S
Chr01	16403498	BGIOSGA003516	T									W
Chr01	16403929	BGIOSGA003516	T											Y
Chr01	16406015	BGIOSGA003516	G	R				R	R				R	A	A	A	A	A	A	A	A
Chr01	16406391	BGIOSGA003516	C								Y
Chr01	16410090	BGIOSGA003516	C					M					M	A	A	A	A	A	A	A	A
Chr01	16410120	BGIOSGA003516	A	R				R	R				R	G	G	G	G	G	G	G	G
Chr01	16410243	BGIOSGA003516	T			K
Chr01	16410903	BGIOSGA003516	G	R				R					A		A	A	A	A	A	A	A
Chr01	16411738	BGIOSGA003516	A	R				R	R				G	G	G	G	G	G	G	G	G
Chr01	16411758	BGIOSGA003516	A	W				W	W				T	T	T	T	T	T	T	T	T
Chr01	16412018	BGIOSGA003516	G	R
Chr01	16412190	BGIOSGA003516	G	R				R					R	A	A	A	A	A	A	A	A
Chr01	16425817	BGIOSGA001651	G					R
Chr01	1647780	BGIOSGA002482	G						R
Chr01	164846	BGIOSGA002588	A							R
Chr01	165013	BGIOSGA002588	C									Y
Chr01	165302	BGIOSGA002588	T									W
Chr01	165312	BGIOSGA002588	A				W
Chr01	1656229	BGIOSGA002480	C					S	S				S			S	S			S
Chr01	16607673	BGIOSGA001641	T										Y
Chr01	16610437	BGIOSGA001640	A	R									R
Chr01	16610439	BGIOSGA001640	A				R	R		R					R	R
Chr01	16610789	BGIOSGA001640	A										R
Chr01	16610975	BGIOSGA001640	T														Y
Chr01	16610981	BGIOSGA001640	C															Y
Chr01	166110	BGIOSGA002588	T			K
Chr01	16611823	BGIOSGA001640	T	W				W					W	A	A	A	A	A	A	A	A
Chr01	166124	BGIOSGA002588	T						K
Chr01	16616815	BGIOSGA001639	C					M									A
Chr01	16617337	BGIOSGA001639	C		G
Chr01	16617475	BGIOSGA001639	C	M				M						A		M	A		A
Chr01	16617626	BGIOSGA001639	C														T		T	T
Chr01	16617829	BGIOSGA001639	T														W
Chr01	16617830	BGIOSGA001639	C						Y
Chr01	16618081	BGIOSGA001639	T					Y											C
Chr01	16618854	BGIOSGA001639	A																		R
Chr01	16619205	BGIOSGA001639	C	S				S	S				G	G	G	G	G	G	G	G	G
Chr01	16628684	BGIOSGA001638	A	M																	M
Chr01	16629782	BGIOSGA001638	G			C		C	C
Chr01	16640916	BGIOSGA001637	A	W										T	T	T	T	T	T	T	T
Chr01	16641149	BGIOSGA001637	C			A	A	A	A				A	A		A	A
Chr01	16641351	BGIOSGA001637	G										A	A	A	A	A	A	A	A	A
Chr01	16643196	BGIOSGA001637	T														C
Chr01	16689730	BGIOSGA003522	T														Y
Chr01	16689979	BGIOSGA003522	C										Y			T			T		T
Chr01	16690017	BGIOSGA003522	T			A		A			A	A
Chr01	16690020	BGIOSGA003522	C										Y
Chr01	16690991	BGIOSGA003522	G										A
Chr01	16691492	BGIOSGA003522	T																		C
Chr01	16691907	BGIOSGA003522	C																T
Chr01	16692301	BGIOSGA003522	G																R
Chr01	16692921	BGIOSGA003522	A						W				W	T		T		T		T	T
Chr01	16693028	BGIOSGA003522	C				Y		S					M
Chr01	16693250	BGIOSGA003522	C	Y											T					T
Chr01	166973	BGIOSGA002588	G					R
Chr01	16705262	BGIOSGA001636	C	S	G	G	G	S	S	G	G	G
Chr01	16705981	BGIOSGA001636	C	T	T	T	T	T	T	T	T	T	T	T		T	T	T		T	T
Chr01	16706149	BGIOSGA001636	G	T	T	T	T	T	T	T		T	T	T	T	T		T	T	T	T
Chr01	16707528	BGIOSGA001636	C	T	T								T				T	T
Chr01	16708684	BGIOSGA001636	A				R
Chr01	16709231	BGIOSGA001636	G										R
Chr01	16709407	BGIOSGA001636	G									R
Chr01	16710201	BGIOSGA001636	T							K
Chr01	16710613	BGIOSGA001636	T					Y
Chr01	16714792	BGIOSGA003523	G					R	R				R	A	A	A	A	A	A	A	A
Chr01	16750690	BGIOSGA003526	T											K
Chr01	16777668	BGIOSGA001633	C														S		S
Chr01	16799127	BGIOSGA003531	G									R
Chr01	16804840	BGIOSGA001631	G						R
Chr01	16804980	BGIOSGA001631	C	Y									T	T	T		T
Chr01	16805026	BGIOSGA001631	C										S		G	G		G			G
Chr01	16805346	BGIOSGA001631	T																		Y
Chr01	16805614	BGIOSGA001631	T												G
Chr01	16822423	BGIOSGA001630	C												T
Chr01	16822459	BGIOSGA001630	A														C
Chr01	16832773	BGIOSGA001629	G	K					K				T	T	T	T	T	T	T	T	T
Chr01	16833012	BGIOSGA001629	T										A	A	A	A	A	A	A	A	A
Chr01	16833246	BGIOSGA001629	G														A	A
Chr01	16833299	BGIOSGA001629	C							S
Chr01	16833364	BGIOSGA001629	T					Y
Chr01	16833466	BGIOSGA001629	A										R
Chr01	16833641	BGIOSGA001629	A	W		W	W	W	W	W	W	W	W						W		W
Chr01	16833718	BGIOSGA001629	G			S
Chr01	16833756	BGIOSGA001629	A										T	T	W	T	T	T	T	T	T
Chr01	16833778	BGIOSGA001629	A										G	G	R	G	G	G	G	G	G
Chr01	16851832	BGIOSGA001628	G					A	A	A		A						A	A
Chr01	16852151	BGIOSGA001628	T					C								C			C
Chr01	16852235	BGIOSGA001628	A													G
Chr01	16866689	BGIOSGA001626	T	Y				Y	Y				C	C	C
Chr01	16866770	BGIOSGA001626	G	R				R	R				A	A	A		A
Chr01	16866853	BGIOSGA001626	A	R				R	R				G	G	G		G
Chr01	16866920	BGIOSGA001626	G	R				R	R				A	A	A	A	A	A
Chr01	16866940	BGIOSGA001626	T	Y				Y	Y				C	C	C	C	C	C
Chr01	16867000	BGIOSGA001626	A	R				R	R				G	G	G		G
Chr01	16867065	BGIOSGA001626	A	R				R	R				G	G	G
Chr01	16867989	BGIOSGA001626	C	S				S	S				G	G	G		G
Chr01	16868000	BGIOSGA001626	A																G
Chr01	16868107	BGIOSGA001626	T	Y				Y	Y				C	C	C		C
Chr01	16868193	BGIOSGA001626	A						R					G	G	G	G	G	G	G	G
Chr01	16868218	BGIOSGA001626	T						Y					C	C	C	C	C	C	C	C
Chr01	16868247	BGIOSGA001626	T						Y				C	C	C	C	C	C	C	C	C
Chr01	17010002	BGIOSGA003539	C					M					A	A	A	A	A	A	A	A	A
Chr01	17010315	BGIOSGA003539	C					T	Y				T	T	T	T	T	T	T	T	T
Chr01	17010540	BGIOSGA003539	G										A	A		A	A		A	A
Chr01	17010546	BGIOSGA003539	C										A	A		A	A		A
Chr01	17019382	BGIOSGA001620	A			R
Chr01	17072577	BGIOSGA003542	C	T		T	T	T	T		T	T
Chr01	17072675	BGIOSGA003542	G	A	A	A	A	A	A	A	A	A
Chr01	17072784	BGIOSGA003542	G			R	R	R		A	A	R
Chr01	17072817	BGIOSGA003542	T					Y
Chr01	17072863	BGIOSGA003542	C						M			M
Chr01	17072897	BGIOSGA003542	G						R
Chr01	17072982	BGIOSGA003542	C	T	T	T	T		T	T	T
Chr01	17072988	BGIOSGA003542	C	T	T	T	T		T	T	T	T
Chr01	17073072	BGIOSGA003542	T					Y	Y			Y
Chr01	17073239	BGIOSGA003542	C						T
Chr01	17073375	BGIOSGA003542	G						A
Chr01	17107931	BGIOSGA003545	T	G
Chr01	17124769	BGIOSGA001618	T															A
Chr01	17124904	BGIOSGA001618	T														C
Chr01	17125217	BGIOSGA001618	G			R
Chr01	17125406	BGIOSGA001618	T													C
Chr01	17126087	BGIOSGA001618	G														A
Chr01	17126248	BGIOSGA001618	T										C
Chr01	17126261	BGIOSGA001618	G										A
Chr01	17126561	BGIOSGA001618	C					M
Chr01	1717068	BGIOSGA002476	A					M					C	M	C	M		M
Chr01	1717389	BGIOSGA002476	T			Y
Chr01	1717656	BGIOSGA002476	C															Y
Chr01	1717888	BGIOSGA002476	G					R						R	A	R	R				R
Chr01	17179972	BGIOSGA001617	G																		A
Chr01	17181177	BGIOSGA001616	C																		G
Chr01	17182000	BGIOSGA003549	G													A					A
Chr01	1719574	BGIOSGA002681	T						Y
Chr01	1719624	BGIOSGA002681	A		R
Chr01	1719871	BGIOSGA002681	G																		R
Chr01	1719895	BGIOSGA002681	G						R				R		A	R		A	A	A	R
Chr01	1719912	BGIOSGA002681	C						M
Chr01	1720273	BGIOSGA002681	A										T		T			W
Chr01	1720364	BGIOSGA002681	C					Y
Chr01	1720442	BGIOSGA002681	G	R				R						R	A		R	A
Chr01	17204624	BGIOSGA001615	A					W
Chr01	17205084	BGIOSGA001615	C																		S
Chr01	1720580	BGIOSGA002681	C										Y
Chr01	1721112	BGIOSGA002682	A	R	R	G		R	R					R		R	R
Chr01	17214366	BGIOSGA001614	A	R				R	R				R	G	G	G	G	G	G	G	G
Chr01	17215252	BGIOSGA001614	G	A	A	A	A	A	A	A	A	A	A	A	A	A	A	A	A	A	A
Chr01	17215283	BGIOSGA001614	A	C		C		C					C	C	C	C	C				C
Chr01	17215954	BGIOSGA001614	G									R
Chr01	17216004	BGIOSGA001614	T	C	C	C	C	C	C	C	C	C	C	C	C	C	C	C	C	C	C
Chr01	17216229	BGIOSGA001614	G	A	A	A	A	A	A	A	A	A	A	A	A	A	A		A	A	A
Chr01	17228237	BGIOSGA003552	T																	Y
Chr01	17228288	BGIOSGA003552	T					W
Chr01	17228449	BGIOSGA003552	A									R
Chr01	17230486	BGIOSGA003552	C														T
Chr01	17234997	BGIOSGA003552	C												T
Chr01	17235039	BGIOSGA003552	G												A
Chr01	17237451	BGIOSGA003552	A															G
Chr01	1725985	BGIOSGA002475	A													R
Chr01	1726274	BGIOSGA002475	G							R
Chr01	1729311	BGIOSGA002683	T	Y				Y	Y				Y	Y	C	Y	Y	Y	C	Y	Y
Chr01	1730124	BGIOSGA002683	G																		S
Chr01	1730534	BGIOSGA002683	C													M		M	A
Chr01	1730803	BGIOSGA002683	G	R					R				A	R	A	R	R	R	A	A	R
Chr01	1730982	BGIOSGA002683	T	Y				Y	Y					Y	C	Y	Y	Y	C	Y	Y
Chr01	1737914	BGIOSGA002684	A					R	R				R	R	G	R	R	R	G	R	R
Chr01	1738170	BGIOSGA002684	C	Y				Y	Y				T	Y	T	Y	Y	Y	T	Y	Y
Chr01	1738695	BGIOSGA002684	T	Y				Y	Y				C	Y	C	Y	Y	Y	C	Y	Y
Chr01	1739081	BGIOSGA002684	T	Y				Y	Y				Y	Y	C	Y	Y	Y	C	Y	Y
Chr01	1740010	BGIOSGA002684	T	Y				Y	Y					Y	C	Y	Y	Y	C	C	Y
Chr01	17404348	BGIOSGA001611	C							M
Chr01	17405163	BGIOSGA001611	C																		M
Chr01	17410587	BGIOSGA001610	A	G	G	G	G	G	G	G	G	G	G	G	G	G	G	G	G	G	G
Chr01	17411130	BGIOSGA001610	A															C
Chr01	17411262	BGIOSGA001610	T					Y
Chr01	17411270	BGIOSGA001610	G					R
Chr01	17411337	BGIOSGA001610	G					C								C	C			C
Chr01	17411353	BGIOSGA001610	C													G
Chr01	17411630	BGIOSGA001610	C										Y
Chr01	17411643	BGIOSGA001610	A	G				G	G	G	G		G	G	G	G	G	G	G	G	G
Chr01	17411729	BGIOSGA001610	T	G	G	G	G	G	G	G	G	G	G	G	G	G	G	G	G	G	G
Chr01	17411813	BGIOSGA001610	G	A	A	A	A	A	A	A	A	A	A	A	A	A	A	A	A	A	A
Chr01	17411898	BGIOSGA001610	C	G	G	G	G	G	G	G	G	G	G	G	G	G	G	G	G	G	G
Chr01	17412044	BGIOSGA001610	C				G	G		G		G
Chr01	17412081	BGIOSGA001610	C													G
Chr01	17412113	BGIOSGA001610	C	G		G	G	G	G	G	G	G			G	G		G	G	G
Chr01	17433456	BGIOSGA001609	G										A								A
Chr01	17434627	BGIOSGA001609	C		S
Chr01	17435593	BGIOSGA001609	T										C		C					C
Chr01	17440842	BGIOSGA003557	T	C	C	C	C	C	C		C	C	C	C	C	C	C	C	C	C	C
Chr01	17441211	BGIOSGA003557	T	C	C	C	C	C	C	C	C	C	C	C	C	C	C	C	C	C	C
Chr01	17441790	BGIOSGA003557	G													A
Chr01	17442306	BGIOSGA003557	T										Y
Chr01	17443032	BGIOSGA003557	G					R					R
Chr01	17452464	BGIOSGA001608	A													M	M				M
Chr01	17452498	BGIOSGA001608	T	Y		Y			Y				Y
Chr01	17452788	BGIOSGA001608	G																R
Chr01	17453631	BGIOSGA001608	G												T
Chr01	17459888	BGIOSGA001608	A																		R
Chr01	17464716	BGIOSGA003559	T		K
Chr01	17464738	BGIOSGA003559	C				Y
Chr01	1748839	BGIOSGA002685	A																		R
Chr01	1748929	BGIOSGA002685	A														R
Chr01	1749541	BGIOSGA002685	G																		R
Chr01	1749816	BGIOSGA002685	A	R					G					R	G		R	G	G		R
Chr01	1749960	BGIOSGA002685	C													Y
Chr01	1750003	BGIOSGA002685	G						A								R	A	A		R
Chr01	1750803	BGIOSGA002685	C																		Y
Chr01	1752309	BGIOSGA002686	C						Y
Chr01	1753000	BGIOSGA002686	A										C		C
Chr01	1753216	BGIOSGA002686	G				R	R								A	A		R
Chr01	1753231	BGIOSGA002686	A												C
Chr01	1762345	BGIOSGA002688	C														Y
Chr01	1762439	BGIOSGA002688	T						K						K						K
Chr01	17624995	BGIOSGA001603	C		M
Chr01	17625752	BGIOSGA001603	T					W					A	A	A	A	A	A	A	A	A
Chr01	17625990	BGIOSGA001603	G										A	A	A				A	A
Chr01	17626565	BGIOSGA001603	A													G				G
Chr01	17627221	BGIOSGA001603	A			R
Chr01	17627293	BGIOSGA001603	A											T
Chr01	17627549	BGIOSGA001603	T											C	C		C				C
Chr01	17627570	BGIOSGA001603	C											A	A		A				A
Chr01	17628146	BGIOSGA001603	C												Y
Chr01	17640008	BGIOSGA001601	G											A		A			A		A
Chr01	17641833	BGIOSGA001601	C											T	T	T	T	T
Chr01	17641988	BGIOSGA001601	G	C				C	C				C	C	C				C	C	C
Chr01	1764725	BGIOSGA002688	T					K					K	K	G	K	K	K	G	K	K
Chr01	1764823	BGIOSGA002688	T	Y				Y	Y				Y	Y	C	Y	Y	Y	C	Y	Y
Chr01	1765042	BGIOSGA002688	T	Y				Y					Y	Y	C	Y	Y	Y	C	Y	Y
Chr01	1767690	BGIOSGA002689	G					S	S				C	S	C	C	S	S	C		S
Chr01	1767797	BGIOSGA002689	C					Y	Y					Y	T	T	Y	Y	T	Y
Chr01	1768064	BGIOSGA002689	C	Y				Y	Y				Y	Y	T	Y		Y	T		Y
Chr01	1768886	BGIOSGA002689	C							Y
Chr01	1769206	BGIOSGA002689	A			W
Chr01	1769531	BGIOSGA002689	A			R
Chr01	1769553	BGIOSGA002689	A	M				M	M				C	M	C	M	M	M	C	M	M
Chr01	1769604	BGIOSGA002689	T																	Y
Chr01	1770097	BGIOSGA002689	T											K
Chr01	1770244	BGIOSGA002689	A	R				R	R				G	R	G	R	R	R	G	R	R
Chr01	17721619	BGIOSGA003568	C															Y
Chr01	17722173	BGIOSGA003568	T		K	K
Chr01	17819283	BGIOSGA001593	C					Y						T	T	T	T	T	T	T	T
Chr01	17821157	BGIOSGA003571	T					Y							C	C	C			C	C
Chr01	17822664	BGIOSGA003571	T								Y
Chr01	17822711	BGIOSGA003571	T												A		A		A	A	A
Chr01	17822815	BGIOSGA003571	A						R
Chr01	17823814	BGIOSGA003571	G			K
Chr01	17823836	BGIOSGA003571	T																	Y
Chr01	17823918	BGIOSGA003571	G										A	A	A		A	A	A	A	A
Chr01	17824081	BGIOSGA003571	C	M
Chr01	17824342	BGIOSGA003571	A												R
Chr01	17824697	BGIOSGA003571	T											Y
Chr01	17825597	BGIOSGA003571	T	C	C	C	C	C	C	C	C	C	C	C	C	C	C	C	C	C	C
Chr01	17826006	BGIOSGA003571	A										G	G	G	G	G	G	G	G	G
Chr01	17826758	BGIOSGA003571	C						Y
Chr01	17839551	BGIOSGA003572	C		Y
Chr01	17840871	BGIOSGA003572	T									Y
Chr01	17840955	BGIOSGA003572	A													M
Chr01	17841636	BGIOSGA003572	C	Y				Y					Y	T	T	T	T	T		T	T
Chr01	17841775	BGIOSGA003572	C						Y
Chr01	17841944	BGIOSGA003572	A											G	G	G	G	G			G
Chr01	17842160	BGIOSGA003572	T					Y						C	C	C	C	C	C	C	C
Chr01	17843541	BGIOSGA003572	T		Y
Chr01	17843575	BGIOSGA003572	C																		Y
Chr01	17870260	BGIOSGA003573	T										C
Chr01	17874766	BGIOSGA003574	T		C		C	C					C	C	C	C	C
Chr01	17875036	BGIOSGA003574	G																		R
Chr01	17875273	BGIOSGA003574	G													A		A		A
Chr01	17875279	BGIOSGA003574	T													C	C	C	C
Chr01	17875309	BGIOSGA003574	C					Y								T	T	T	T
Chr01	17895500	BGIOSGA003575	A					R	R				R		R	G	R	R	G	R	G
Chr01	17895723	BGIOSGA003575	C					M	M							M	M				A
Chr01	17895730	BGIOSGA003575	G					R	R							R	R		A
Chr01	17895769	BGIOSGA003575	G					R							R	R	R				A
Chr01	17895863	BGIOSGA003575	C																		M
Chr01	17896037	BGIOSGA003575	G					R	R				R	R	R			R	A	R	A
Chr01	17896724	BGIOSGA001590	C					S	S				S	S	S	S	S	S	S		S
Chr01	1796934	BGIOSGA002471	C										Y				Y		T	Y
Chr01	1796952	BGIOSGA002471	G										K		T		K		T	K
Chr01	1796973	BGIOSGA002471	G										R		A		R		A	R
Chr01	1797117	BGIOSGA002471	T										Y		C		Y	Y	C	Y	Y
Chr01	1797123	BGIOSGA002471	T										K		G		K	K	G	K	K
Chr01	1798040	BGIOSGA002471	G										R		A				A
Chr01	1798047	BGIOSGA002471	T										W		A				A
Chr01	1799089	BGIOSGA002471	T											Y
Chr01	1799573	BGIOSGA002471	C									S
Chr01	17996314	BGIOSGA001587	C				A	A	A	A	A	A				A	A	A	A	A	A
Chr01	17996561	BGIOSGA001587	C															M
Chr01	17996760	BGIOSGA001587	C															M
Chr01	17996791	BGIOSGA001587	C						S
Chr01	17996995	BGIOSGA001587	C		Y
Chr01	1799925	BGIOSGA002471	C										M	M	A			M	A	M	M
Chr01	1803196	BGIOSGA002691	A						R				R	R	G	R	R	R	G	R	R
Chr01	1804288	BGIOSGA002691	C	Y									T				Y		T		Y
Chr01	1804566	BGIOSGA002691	G														S
Chr01	1805013	BGIOSGA002691	G										S		C				C		S
Chr01	1805060	BGIOSGA002691	G					S
Chr01	18084242	BGIOSGA003578	T														C	C		C	C
[truncated: 146,289 more rows]
