# Supplementary material for: Comparative transcriptome analysis reveals molecular response to salinity stress of salt-tolerant and sensitive genotypes of indica rice at seedling stage
Source: Sci Rep. 2018 Feb 1;8:2085. doi: 10.1038/s41598-018-19984-w (PMC5794784; doi:10.1038/s41598-018-19984-w)
Supplement: Supplementary file 8 — Supplementary Table S7 [file 41598_2018_19984_MOESM8_ESM.xls]

## Sheet: S7
Comparative transcriptome analysis reveals molecular response to salinity stress of salt-tolerant and sensitive genotypes of indica rice at seedling stage Jun Wang1, 2, Jinyan Zhu1, 2, Yadong Zhang 1,Fangjun Fan1, 2, Wenqi Li1, 2, Fangquan Wang1, 2,Weigong Zhong1, 2, Cailin Wang 1, Jie Yang 1, 2 1. Institute of Food Crops, Jiangsu Academy of Agricultural Sciences/Nanjing Branch of Chinese Nationa…
Table S7. SNP stastics in rice
Sample_ID	Snp_number	Snp_number_gene	Snp_number_intergenic	Transition	Transversion	Heterozygosity
T01	30924	21259	9665	0.6235	0.3765	0.5291
T02	24278	16282	7996	0.6072	0.3928	0.2808
T03	23325	15731	7594	0.6127	0.3873	0.2202
T04	22468	15002	7466	0.6104	0.3896	0.2171
T05	31463	20960	10503	0.6326	0.3674	0.5496
T06	29907	20045	9862	0.6284	0.3716	0.5088
T07	21892	14628	7264	0.6127	0.3873	0.2273
T08	20843	14032	6811	0.6138	0.3862	0.2119
T09	22872	15198	7674	0.6135	0.3865	0.2376
T10	36155	24237	11918	0.6293	0.3707	0.6213
T11	36008	23919	12089	0.6288	0.3712	0.417
T12	36415	24163	12252	0.6273	0.3727	0.4102
T13	38207	24687	13520	0.6324	0.3676	0.4366
T14	36187	23534	12653	0.6257	0.3743	0.4059
T15	34557	22542	12015	0.6278	0.3722	0.3592
T16	32853	21453	11400	0.6291	0.3709	0.2932
T17	33329	21967	11362	0.6344	0.3656	0.4426
T18	33386	21889	11497	0.6283	0.3717	0.3846
